# Supplementary material for: Comprehensive analysis of lncRNA-associated competing endogenous RNA network in tongue squamous cell carcinoma
Source: PeerJ. 2019 Feb 6;7:e6397. doi: 10.7717/peerj.6397 (PMC6368841; doi:10.7717/peerj.6397)
Supplement: Table S1 [file peerj-07-6397-s001.xlsx]

## Sheet: mRNA up-regulation
The list of mRNAs whose expressions were up-regulated in tongue squamous cell carcinoma
gene	logFC	logCPM	PValue	FDR
C1QTNF6	4.13465	5.7029	1.40017e-24	1.21206e-22
TGFBI	4.49772	9.92015	9.59601e-24	7.78058e-22
PLAU	3.35495	8.26513	2.61727e-22	1.737e-20
HOXC8	5.67497	0.199181	8.39584e-22	5.41169e-20
BMP1	2.51899	6.62983	1.81933e-20	1.0181e-18
IL11	4.69947	2.9423	2.0721e-20	1.1394e-18
CD276	2.25356	7.12332	2.19906e-20	1.20201e-18
HOXC9	5.24757	0.586176	2.20024e-20	1.20201e-18
PTK7	2.07828	7.70027	5.79808e-20	3.01147e-18
COL13A1	2.72038	2.39456	1.34697e-19	6.7609e-18
SERPINH1	2.79133	8.46215	2.70431e-19	1.31324e-17
MFAP2	3.48904	6.02207	4.85915e-19	2.26748e-17
HOXC6	4.76194	1.00445	5.53714e-19	2.55722e-17
COL12A1	4.09996	8.65142	6.02752e-19	2.77653e-17
LAMC2	4.11018	10.5238	1.10284e-18	4.97778e-17
CHST11	2.34053	5.61689	1.58564e-18	7.08556e-17
SNX10	2.55519	3.93675	2.21853e-18	9.74359e-17
HOXC4	4.18004	1.0542	2.35724e-18	1.03275e-16
PDPN	2.99953	7.28122	2.37525e-18	1.0381e-16
MMP1	6.47299	9.63257	2.79231e-18	1.21445e-16
COL4A1	3.13646	8.70172	2.91255e-18	1.26368e-16
COL4A2	2.86259	8.95374	4.76911e-18	2.03956e-16
COL5A1	4.50008	9.25692	6.89826e-18	2.89485e-16
HSD17B6	2.77615	1.27078	1.50775e-17	6.16835e-16
CA9	6.53673	4.9438	2.26689e-17	9.10772e-16
HOXC11	4.80194	1.25478	2.36326e-17	9.45253e-16
ADAM12	5.12233	5.97051	4.32864e-17	1.68987e-15
TTYH3	2.13731	7.10001	4.90742e-17	1.89518e-15
INHBA	4.43092	7.18093	5.54601e-17	2.12803e-15
HOXD11	5.53514	2.26834	8.55493e-17	3.23409e-15
DFNA5	2.51523	5.34766	9.07233e-17	3.40098e-15
SERPINE1	4.01314	8.53803	2.09314e-16	7.44187e-15
SNAI2	2.1406	6.37907	2.97137e-16	1.02392e-14
DNMT3B	2.64442	3.40936	3.05979e-16	1.0505e-14
ITGA5	3.10152	7.74497	3.63047e-16	1.22976e-14
LPCAT1	2.08211	6.39754	4.06317e-16	1.36857e-14
LOXL2	4.04324	6.59724	4.23011e-16	1.41946e-14
HOXA10	4.59698	1.46174	5.79204e-16	1.92556e-14
KLF7	2.08726	5.8135	6.17825e-16	2.04636e-14
MMP11	5.84936	7.12302	8.40159e-16	2.75729e-14
COL5A2	4.12892	8.62583	1.17173e-15	3.7831e-14
WNT7A	4.24996	3.80102	1.87075e-15	5.85179e-14
LHX1	7.34598	1.4765	1.97628e-15	6.14808e-14
SPRY4	2.00943	4.63236	3.73397e-15	1.12452e-13
P3H1	2.33455	5.58949	5.58095e-15	1.64753e-13
COL27A1	2.2214	5.85923	5.96269e-15	1.74584e-13
MMP12	4.66372	5.9572	6.13705e-15	1.79396e-13
COL16A1	2.33783	7.18473	7.30465e-15	2.11116e-13
LAMA3	3.43298	9.19208	7.34385e-15	2.11907e-13
PMEPA1	2.71673	7.25436	7.47792e-15	2.15429e-13
ADAMTS14	3.09127	3.4026	7.64924e-15	2.20011e-13
DCBLD1	2.36483	5.71315	9.22659e-15	2.63266e-13
GPRIN1	2.10462	4.2741	1.11154e-14	3.13171e-13
WISP1	4.12621	3.79928	1.42508e-14	3.95906e-13
GRIN2D	4.37839	3.49455	1.49582e-14	4.14275e-13
GBX2	5.73968	-0.170253	2.12164e-14	5.76024e-13
ADAMTS2	3.99757	6.47425	2.78267e-14	7.46448e-13
ADAMTS12	4.37255	4.74622	3.11499e-14	8.28152e-13
GJC1	3.00444	3.81176	3.60853e-14	9.53705e-13
PLA2G7	3.09665	2.97579	3.87436e-14	1.01945e-12
SPOCD1	3.69341	2.78719	4.21113e-14	1.1016e-12
HOXD10	4.36688	3.14482	5.48872e-14	1.42128e-12
COL10A1	6.20626	5.17729	5.6145e-14	1.45175e-12
MMP14	2.00439	9.31453	6.49929e-14	1.65427e-12
ARTN	3.28098	3.27707	7.36638e-14	1.85913e-12
COL7A1	2.31838	8.66476	7.95099e-14	2.00385e-12
FAP	3.78574	4.87033	8.64258e-14	2.16294e-12
AIM2	3.80737	4.29619	1.1645e-13	2.8663e-12
MYBL2	2.09894	6.15774	1.60992e-13	3.90368e-12
GPR176	2.93093	4.43494	1.95263e-13	4.65283e-12
SLC2A6	2.42928	3.06311	2.14899e-13	5.11391e-12
KIF3C	2.00891	4.40185	2.50216e-13	5.87632e-12
FZD2	2.42245	2.82557	2.6693e-13	6.24429e-12
C10orf55	2.19346	1.38992	2.71575e-13	6.33639e-12
PAEP	6.50971	0.975268	2.79227e-13	6.48958e-12
COL4A5	2.37235	6.26363	3.03059e-13	6.98909e-12
CENPA	2.13622	3.34597	3.27698e-13	7.52822e-12
LBX2	2.76914	-0.486337	3.92209e-13	8.85138e-12
CCL11	5.05245	1.7119	4.6163e-13	1.03141e-11
SHOX2	3.09776	2.20799	5.02705e-13	1.119e-11
CHST2	3.64919	5.96751	5.11285e-13	1.13648e-11
IFI6	3.74707	9.01715	5.46774e-13	1.21108e-11
HMGA2	5.06304	5.32459	5.73749e-13	1.26926e-11
ZNF114	3.6607	2.21355	5.8471e-13	1.29191e-11
SH2D2A	2.22408	3.4585	6.03565e-13	1.33193e-11
COL1A1	4.92657	12.5995	7.05492e-13	1.53233e-11
ADAMTS6	3.39106	1.37049	9.10552e-13	1.9517e-11
CEP55	2.02645	5.41495	9.19243e-13	1.96797e-11
EN1	4.16764	2.62229	9.64077e-13	2.05658e-11
LHX5	5.3108	0.760301	1.08658e-12	2.29875e-11
CSF2	5.39376	1.56321	1.17759e-12	2.47666e-11
IGF2BP2	2.56404	6.12437	1.39183e-12	2.90679e-11
HTR7	3.26528	3.33805	1.43012e-12	2.98024e-11
LTBP1	2.19977	7.56893	1.44108e-12	2.99568e-11
OFCC1	4.25119	-1.35562	1.59506e-12	3.30427e-11
HAPLN1	3.7364	1.30675	1.73553e-12	3.56638e-11
CYP27B1	3.24713	3.48549	1.99144e-12	4.04596e-11
SCG5	3.5306	1.89659	2.0369e-12	4.13354e-11
MMP9	4.17243	7.41041	2.27583e-12	4.5821e-11
GPR158	4.80214	2.01126	2.61681e-12	5.23334e-11
MMP3	4.72418	6.97784	2.83474e-12	5.63145e-11
ZIC5	5.25281	1.22354	2.98997e-12	5.91361e-11
ISG15	4.46748	8.58783	3.07383e-12	6.06608e-11
KIF14	2.16698	3.80283	3.44745e-12	6.73663e-11
FEZ1	2.77062	5.36692	3.47803e-12	6.78898e-11
PLAC1	4.44381	0.975268	3.57542e-12	6.96391e-11
EIF5A2	2.08234	3.74246	4.02619e-12	7.78266e-11
GREM1	3.58055	6.18278	4.03245e-12	7.78636e-11
HOXC5	5.24021	-3.20044	4.38956e-12	8.42148e-11
HOXA11	5.62795	-0.112167	4.53534e-12	8.6733e-11
ICAM5	2.95788	1.73295	4.66671e-12	8.915e-11
SH2D5	3.96099	3.98425	4.78486e-12	9.11158e-11
EPHB2	2.85546	5.07501	5.10267e-12	9.63867e-11
FST	3.02707	6.88912	5.10469e-12	9.63867e-11
AMIGO2	2.72134	5.40114	6.00708e-12	1.12713e-10
ADAMTS7	2.58406	3.40077	6.91824e-12	1.28731e-10
ZIC2	4.09706	2.35201	7.66389e-12	1.41723e-10
CYP27C1	2.87668	3.81472	8.2942e-12	1.51967e-10
CSMD2	3.8835	2.06049	9.81999e-12	1.7919e-10
FOXD1	2.13997	2.90086	9.97653e-12	1.81676e-10
PXDN	2.95487	7.1335	1.07477e-11	1.94729e-10
PLPP4	4.79741	2.20476	1.2567e-11	2.24963e-10
HOXC10	5.71087	2.36713	1.46794e-11	2.60694e-10
MMP19	2.3552	3.69289	1.63523e-11	2.88127e-10
IFI44	2.63494	6.11542	2.50315e-11	4.28665e-10
FSTL3	2.86552	6.06288	3.19774e-11	5.38031e-10
DPF1	2.85113	1.9264	3.25313e-11	5.45814e-10
DDX60L	2.07409	5.35533	3.57755e-11	5.93026e-10
SLC15A3	2.30093	5.60143	3.63909e-11	6.02113e-10
STC2	2.93694	4.38462	3.94504e-11	6.50333e-10
GPR39	3.11829	2.47792	4.00292e-11	6.58059e-10
PIF1	2.15116	2.26536	4.45658e-11	7.29292e-10
POSTN	4.54842	8.53093	4.55456e-11	7.43966e-10
PPP4R4	3.30967	2.62756	5.06308e-11	8.23279e-10
MICAL2	2.2147	6.38519	5.67421e-11	9.12713e-10
BEND6	2.25916	1.92118	6.42426e-11	1.02235e-09
MMP13	6.58029	7.71153	6.94537e-11	1.09845e-09
WNT2	4.93281	2.25092	7.24834e-11	1.14128e-09
WDR66	2.19569	5.71121	7.41978e-11	1.16321e-09
EN2	4.05931	0.993333	7.5005e-11	1.17279e-09
SLC11A1	2.33109	3.02036	8.29297e-11	1.28883e-09
CDX1	3.43798	-0.950555	8.6635e-11	1.33944e-09
COL4A6	3.19872	5.37465	8.74655e-11	1.34995e-09
PPEF1	3.96527	0.205791	8.80779e-11	1.35707e-09
METTL11B	4.43914	-1.83306	9.1312e-11	1.40207e-09
CNGB1	4.93821	4.25159	1.0529e-10	1.60843e-09
SERPINA10	4.89327	-2.01781	1.13547e-10	1.72281e-09
ADTRP	2.8544	3.44263	1.14461e-10	1.73522e-09
AC008687.4	3.70759	-2.1122	1.20201e-10	1.80999e-09
CTHRC1	3.4164	5.55945	1.47008e-10	2.18609e-09
COL3A1	4.09253	11.7245	1.47202e-10	2.18716e-09
BST2	2.95983	8.16872	1.47785e-10	2.19219e-09
CAGE1	2.69707	-1.06087	1.50381e-10	2.22516e-09
TREM2	3.02268	3.78334	1.52208e-10	2.25034e-09
RGS4	3.14391	3.51505	1.71468e-10	2.52261e-09
CAMK2N2	2.85655	0.136625	2.50328e-10	3.58277e-09
ONECUT2	3.51093	0.485318	2.74997e-10	3.90775e-09
LHX2	5.00534	0.52948	2.8106e-10	3.98624e-09
ITGA3	2.04609	9.22613	2.81411e-10	3.98624e-09
CSPG4	2.5942	7.56575	3.01682e-10	4.25322e-09
APBA2	2.6164	2.64225	3.03309e-10	4.26943e-09
P4HA3	3.3537	2.32482	3.2924e-10	4.61271e-09
IL24	3.70419	3.93805	3.3681e-10	4.70592e-09
NID1	2.70794	6.61017	3.66481e-10	5.09068e-09
OBP2A	5.35668	-2.63087	4.18343e-10	5.72758e-09
CNTD2	3.87629	0.118849	4.32364e-10	5.89615e-09
PLEK2	2.10636	6.32262	4.92072e-10	6.6597e-09
CREG2	3.68409	2.70992	5.81283e-10	7.77314e-09
P3H2	2.75873	6.68472	5.84602e-10	7.81169e-09
PCDHGC5	4.17013	2.14658	6.15645e-10	8.21395e-09
HOXB7	4.06496	2.63565	6.34133e-10	8.44835e-09
COL2A1	3.4787	0.564259	6.6213e-10	8.78216e-09
CASP14	5.91154	6.18071	6.70938e-10	8.86618e-09
THSD1	2.03093	4.56641	6.91805e-10	9.12004e-09
TMEM26	2.74982	0.238486	6.97038e-10	9.17724e-09
RSAD2	3.29972	6.17502	7.2582e-10	9.54917e-09
F2RL2	2.82621	3.9988	7.49904e-10	9.82995e-09
KIF26B	2.48976	4.75828	7.70693e-10	1.0073e-08
ITGA6	2.09432	9.81997	8.04792e-10	1.045e-08
COL1A2	3.88633	11.6712	8.41629e-10	1.09047e-08
FXYD5	2.00023	7.23379	9.00763e-10	1.16037e-08
C6orf141	2.84838	3.39599	9.19998e-10	1.1826e-08
HIST1H2AI	2.62713	-0.853695	9.77464e-10	1.25019e-08
FOXL2	4.22393	0.637918	1.00744e-09	1.28486e-08
TM4SF19	3.03868	2.67325	1.09331e-09	1.38943e-08
SOX11	3.57835	1.42409	1.1097e-09	1.40926e-08
COL6A1	2.70068	9.46918	1.28271e-09	1.61184e-08
C16orf74	2.14543	4.29919	1.30849e-09	1.6362e-08
FADS1	2.13663	5.17049	1.34962e-09	1.68294e-08
FOLR3	6.25377	2.53632	1.49656e-09	1.85584e-08
FN1	4.15433	11.2854	1.50381e-09	1.86354e-08
TENM3	2.27951	5.06815	1.5536e-09	1.92125e-08
PROCR	2.20145	5.01223	1.57859e-09	1.94947e-08
TNC	2.64302	10.1368	1.58252e-09	1.95163e-08
TREM1	3.50116	3.15389	1.591e-09	1.95939e-08
APELA	4.08809	-0.601111	1.75156e-09	2.14386e-08
CERCAM	2.41085	6.3353	1.86127e-09	2.26886e-08
OASL	3.24115	6.1514	2.00925e-09	2.43927e-08
E2F1	2.0073	4.35445	2.02174e-09	2.45278e-08
TENM2	2.48693	7.31699	2.20897e-09	2.65121e-08
GNGT1	4.15522	0.430036	2.34314e-09	2.80472e-08
SPARC	2.86054	10.5796	2.40682e-09	2.86754e-08
ZPLD1	4.19848	-1.38689	2.45797e-09	2.92459e-08
TM4SF19-TCTEX1D2	4.10877	-2.2709	2.79153e-09	3.29739e-08
PTHLH	3.21921	7.87224	2.8206e-09	3.32954e-08
RBP1	2.36437	7.26293	2.85189e-09	3.36008e-08
LY6K	2.31581	4.92656	2.85398e-09	3.36008e-08
COL11A1	5.33389	5.68794	2.90004e-09	3.41207e-08
KRTAP4-1	3.4495	-1.40052	2.91852e-09	3.43156e-08
IBSP	4.40681	0.437507	3.00648e-09	3.52803e-08
ZAN	4.10939	0.474429	3.2369e-09	3.77126e-08
C6orf10	5.16156	-0.406845	3.62593e-09	4.19451e-08
DSCAM	4.51649	0.944951	3.66021e-09	4.23144e-08
RFX8	2.80885	-0.98465	3.66887e-09	4.23598e-08
TNFSF4	2.92583	2.17856	3.78532e-09	4.36481e-08
COL5A3	2.41212	6.60323	3.79891e-09	4.37766e-08
HOXD9	2.04724	2.38472	3.84343e-09	4.42136e-08
HTR1D	3.46406	-0.171057	3.85836e-09	4.43476e-08
FADS3	2.07006	4.91212	3.86243e-09	4.43645e-08
MATN3	3.07823	1.92344	4.09821e-09	4.68938e-08
CD80	2.225	0.448063	4.20217e-09	4.79304e-08
C20orf141	5.37008	-1.91941	4.25686e-09	4.84617e-08
KIAA1644	2.87732	4.3433	4.66008e-09	5.27921e-08
NOX4	2.44808	2.43425	4.81754e-09	5.43954e-08
HOXA1	2.37081	2.16679	4.82703e-09	5.4434e-08
PTPRN	4.36673	1.30506	5.23788e-09	5.86609e-08
NID2	3.00766	4.21626	5.79235e-09	6.41094e-08
COL22A1	4.18907	4.66677	6.31158e-09	6.947e-08
SGIP1	2.23266	1.74669	6.56875e-09	7.20352e-08
ZNF469	3.0513	4.62659	7.12245e-09	7.7585e-08
COL6A3	3.14397	9.649	7.42185e-09	8.03578e-08
CAV1	2.1856	8.80212	8.80088e-09	9.44895e-08
NRIP3	2.43061	2.46124	8.89339e-09	9.54187e-08
USP18	2.07711	3.85529	8.97405e-09	9.60609e-08
C1QL1	3.52319	1.27905	1.03894e-08	1.09963e-07
TERT	3.02552	-0.707402	1.08666e-08	1.14676e-07
VEGFC	2.59819	4.82723	1.14108e-08	1.20022e-07
LAMP5	2.99239	2.66211	1.23944e-08	1.29201e-07
CDH11	2.79333	5.79616	1.34739e-08	1.39158e-07
TRIML1	5.40327	-1.07833	1.35081e-08	1.3927e-07
PLEKHG4B	2.88771	3.21667	1.35301e-08	1.39417e-07
ANXA13	3.8801	-0.307858	1.4254e-08	1.46539e-07
KLHDC7B	4.36515	4.88302	1.44929e-08	1.48654e-07
SUN3	4.23811	-0.965079	1.464e-08	1.49974e-07
IFI27	2.19128	9.74647	1.51016e-08	1.54191e-07
NELL2	3.72156	6.08513	1.64318e-08	1.66539e-07
IL2RA	2.21816	2.66024	1.7504e-08	1.76806e-07
HOXA13	5.17194	-0.617495	1.91183e-08	1.91708e-07
CSAG2	5.44508	-1.04108	1.93534e-08	1.93957e-07
APOC1	3.33615	4.3837	2.00327e-08	2.00204e-07
PLOD2	2.02445	6.36622	2.01535e-08	2.01299e-07
CELSR3	2.63865	3.44916	2.01905e-08	2.01557e-07
HAP1	2.50336	2.59107	2.12327e-08	2.11254e-07
SPP1	4.56969	7.5366	2.143e-08	2.13099e-07
MEFV	2.51592	1.37225	2.15819e-08	2.14491e-07
EPSTI1	2.27769	5.89136	2.16946e-08	2.15491e-07
NTM	2.47585	3.28809	2.20654e-08	2.18932e-07
HOXB9	6.32615	0.828839	2.21559e-08	2.19586e-07
ELOVL3	2.6202	-0.234775	2.43826e-08	2.39758e-07
ENO2	2.3379	5.05234	2.50634e-08	2.4555e-07
ZFP92	2.26769	1.11878	2.53804e-08	2.48334e-07
ALPP	7.27428	-0.124081	2.54775e-08	2.49063e-07
HERC5	2.09869	4.36672	2.6585e-08	2.58838e-07
GAST	4.5212	1.16076	2.80299e-08	2.72085e-07
GBP5	3.60935	6.54581	2.92518e-08	2.82568e-07
XAF1	2.15638	4.43029	3.02491e-08	2.91259e-07
DNAH17	3.42469	5.28442	3.06755e-08	2.94731e-07
TRIML2	5.47288	0.577888	3.10407e-08	2.98081e-07
SERPINE2	2.30508	7.0055	3.22217e-08	3.08101e-07
HOXD13	4.48602	1.58567	3.52663e-08	3.34181e-07
SLC6A2	3.33325	2.96882	3.63342e-08	3.4285e-07
MSC	2.13996	4.43465	3.65009e-08	3.44242e-07
SULF1	2.70722	6.92815	3.98518e-08	3.74072e-07
IFIT3	2.57046	6.99861	4.01178e-08	3.75781e-07
CT62	4.32639	-0.931354	4.27548e-08	3.97573e-07
IFI44L	2.57797	5.8738	4.27832e-08	3.97631e-07
HK3	2.66752	2.24757	4.56954e-08	4.22506e-07
PDCD1LG2	2.30686	2.95643	4.61216e-08	4.25568e-07
THBS2	2.83951	7.90915	4.63409e-08	4.27354e-07
FIBCD1	4.58018	1.2675	5.34424e-08	4.87098e-07
CPZ	3.18451	-0.108317	5.37613e-08	4.89506e-07
SIGLEC12	3.61852	1.0595	6.17822e-08	5.5604e-07
THY1	2.53443	6.58669	6.44651e-08	5.79022e-07
TDRD6	2.04736	0.0149289	6.5105e-08	5.84185e-07
UCN2	2.3498	2.60386	6.65683e-08	5.97015e-07
NT5E	2.32038	5.87611	7.15654e-08	6.38954e-07
CLMP	2.03513	4.92978	7.39757e-08	6.56874e-07
COL6A2	2.34154	9.71526	8.14709e-08	7.1986e-07
LAMA1	3.31865	3.96935	8.87257e-08	7.76686e-07
HIST1H3G	2.92527	0.385902	9.48939e-08	8.2344e-07
NXPH4	2.2765	3.96075	9.85204e-08	8.52021e-07
CPXM1	2.66035	4.37864	9.90909e-08	8.56128e-07
SOST	4.99103	0.496231	1.02165e-07	8.8184e-07
DIRC1	3.8967	-2.54176	1.03363e-07	8.91321e-07
NT5DC4	2.6196	-2.02906	1.03978e-07	8.9619e-07
TCF24	3.05141	-1.71873	1.04612e-07	9.01227e-07
FOXL1	2.44088	1.66652	1.06856e-07	9.19672e-07
VCAN	2.89118	7.24546	1.10867e-07	9.51169e-07
CD70	3.07749	1.86542	1.12604e-07	9.63128e-07
ATP8B3	2.12334	1.91429	1.173e-07	9.99956e-07
ADAMTS15	2.50787	4.29885	1.186e-07	1.01007e-06
HTRA4	2.99709	-1.87309	1.26554e-07	1.07373e-06
CGB8	6.11978	-1.17012	1.26703e-07	1.07445e-06
SLC24A2	2.77148	0.917399	1.27248e-07	1.0764e-06
AEBP1	2.56624	8.444	1.31343e-07	1.10778e-06
CSAG3	5.49372	-0.114857	1.34437e-07	1.13097e-06
PROC	2.79467	1.92942	1.4252e-07	1.19337e-06
TSPAN10	2.37442	3.67007	1.44264e-07	1.20628e-06
PDZK1	3.38593	-0.000677952	1.44777e-07	1.20888e-06
GNLY	2.65415	4.54527	1.48205e-07	1.2351e-06
LHB	3.10116	-1.37111	1.48858e-07	1.23949e-06
FKBP10	2.52691	6.48074	1.52654e-07	1.26824e-06
TMEFF1	3.49363	-2.97516	1.54385e-07	1.28075e-06
KIAA1549L	2.36353	4.05916	1.56507e-07	1.29776e-06
HOXA9	3.61399	-0.421118	1.76171e-07	1.44941e-06
FGF5	4.1552	-0.319767	1.78108e-07	1.464e-06
CSMD3	4.53841	-0.72154	1.78861e-07	1.46884e-06
GFI1	2.08112	1.51911	1.85933e-07	1.52134e-06
NLRP7	3.77868	0.708713	2.20441e-07	1.78656e-06
IFIT2	2.52584	5.37084	2.20602e-07	1.78705e-06
RCN3	2.46926	5.39926	2.40738e-07	1.93097e-06
RNASE10	4.25919	0.86606	2.48772e-07	1.99007e-06
VAX1	5.30894	-0.959975	2.64313e-07	2.10592e-06
TOX2	2.01239	3.25886	2.89365e-07	2.28722e-06
NGF	2.73471	1.62451	3.01457e-07	2.37379e-06
CXCL13	2.88619	4.47514	3.20329e-07	2.51202e-06
ADGRE1	3.40661	1.54952	3.23154e-07	2.53197e-06
CTSV	2.08103	6.63004	3.26668e-07	2.55614e-06
MYO7B	3.72338	2.04971	3.29699e-07	2.57424e-06
BCAT1	2.35594	4.89423	3.62703e-07	2.80989e-06
SP8	5.33475	-0.433982	3.66965e-07	2.83678e-06
GLIS1	2.6572	1.50075	3.76135e-07	2.90516e-06
CCL7	3.03341	-1.10908	3.98076e-07	3.05749e-06
FBN2	2.94797	5.00963	3.99559e-07	3.06625e-06
IFIT1	2.51357	6.70829	4.24554e-07	3.24694e-06
DISP3	4.02453	0.148735	4.27543e-07	3.26701e-06
TFAP2E	2.2669	1.49368	4.35846e-07	3.32062e-06
SLC17A9	2.06409	2.1426	4.73984e-07	3.58217e-06
BMP8A	2.56978	-0.218868	5.09787e-07	3.83657e-06
CXCL11	4.15371	5.69543	5.16107e-07	3.87925e-06
FADS2	2.3372	5.46475	5.22698e-07	3.92714e-06
HAS2	2.47444	3.81611	5.27565e-07	3.96171e-06
MMP10	3.8773	7.90132	5.73881e-07	4.28295e-06
CMPK2	2.07943	4.69184	5.7742e-07	4.30041e-06
FCGR3A	2.30695	5.20202	6.10622e-07	4.53277e-06
TLX2	4.0185	-1.42193	6.23639e-07	4.62159e-06
PCSK9	2.66743	5.03084	6.45165e-07	4.77124e-06
BGN	2.33281	9.2146	6.67053e-07	4.9189e-06
SDS	2.38689	2.64195	6.71231e-07	4.94767e-06
AQP9	2.71174	1.85538	6.932e-07	5.09285e-06
KHDC1L	3.89987	1.68747	7.02536e-07	5.15299e-06
IL12RB2	2.21544	3.46032	7.1835e-07	5.2475e-06
GPC2	2.04548	0.559701	7.32903e-07	5.34727e-06
SH2D4B	2.66979	-1.55502	7.37417e-07	5.37582e-06
PHF24	2.84893	1.8593	7.42652e-07	5.40739e-06
ROR2	2.3521	3.96519	7.94892e-07	5.75269e-06
APOE	2.4413	6.94412	8.18816e-07	5.91866e-06
LUM	2.30202	8.32126	8.20694e-07	5.9294e-06
MYO3B	2.66238	2.32428	8.44043e-07	6.08139e-06
RASGRF1	2.39862	0.629859	8.76041e-07	6.2766e-06
LAIR2	2.35166	-1.31232	9.45405e-07	6.74123e-06
DUSP9	2.6813	2.50877	9.54244e-07	6.79577e-06
PSG5	5.77199	0.736445	1.03069e-06	7.29418e-06
ATP8A2	2.03347	0.788782	1.10839e-06	7.78566e-06
ONECUT3	5.12726	-0.196413	1.13277e-06	7.94446e-06
DISP2	2.48488	2.35935	1.17254e-06	8.18621e-06
APOL1	2.04606	8.43286	1.19638e-06	8.32867e-06
C4orf26	4.33274	0.640734	1.2216e-06	8.49099e-06
GDPD2	3.82898	4.05474	1.30808e-06	9.03952e-06
FSD1	2.31964	-0.271164	1.38998e-06	9.56862e-06
NETO1	3.57825	-1.3049	1.40144e-06	9.64381e-06
PI15	2.22878	3.26806	1.48713e-06	1.01826e-05
OLFML2B	2.36043	5.61571	1.50348e-06	1.02788e-05
B4GALNT1	2.01686	3.3778	1.51084e-06	1.03174e-05
ASPN	3.06739	5.56929	1.5178e-06	1.0357e-05
ACAN	2.22335	1.26589	1.59826e-06	1.08729e-05
SIGLEC15	2.97376	-0.644056	1.6614e-06	1.1281e-05
AMZ1	2.63323	0.266232	1.66253e-06	1.12844e-05
CLEC12A	2.35146	0.73328	1.678e-06	1.13765e-05
EVA1A	2.23524	3.68361	1.74598e-06	1.17839e-05
IGF2BP1	4.38958	2.45044	1.81847e-06	1.22274e-05
FOXC2	2.32508	2.51889	1.84386e-06	1.23839e-05
LILRB4	2.34435	3.78221	1.8752e-06	1.25741e-05
DEC1	2.95124	1.17738	1.90569e-06	1.27371e-05
TNFAIP6	2.68261	3.77174	1.94547e-06	1.29739e-05
DLX1	2.08392	2.00293	1.99443e-06	1.32856e-05
SPERT	2.4443	-0.980794	2.15011e-06	1.42274e-05
C9	2.51908	-1.75312	2.18914e-06	1.4459e-05
RPE65	4.78301	1.81711	2.20883e-06	1.45837e-05
NPSR1	3.29739	-1.46622	2.25565e-06	1.48544e-05
GUCA1C	4.01016	-3.5668	2.49708e-06	1.63125e-05
PIEZO2	2.18402	1.99349	2.57433e-06	1.67743e-05
CSAG1	5.7679	1.96139	2.88311e-06	1.85436e-05
GAD1	2.64202	0.855789	3.1117e-06	1.98783e-05
IGF2BP3	2.82268	3.63071	3.16084e-06	2.01276e-05
IFNK	4.89616	-2.01756	3.24843e-06	2.06268e-05
ITGA11	3.06975	4.57732	3.26192e-06	2.0705e-05
TRPA1	2.2663	-0.544167	3.33616e-06	2.11239e-05
LHX9	4.2612	-0.182148	3.35627e-06	2.12288e-05
LRRC15	3.27363	5.48687	3.39843e-06	2.14802e-05
NTRK1	2.82036	0.417233	3.60761e-06	2.26903e-05
CCDC194	3.30546	-3.08049	3.64971e-06	2.2939e-05
HKDC1	3.01188	1.31973	3.69781e-06	2.32006e-05
ELAVL2	2.87219	2.28333	3.70094e-06	2.32122e-05
CLDN14	2.57963	-0.103009	3.78521e-06	2.37075e-05
C4orf48	2.14009	1.26995	3.9824e-06	2.47866e-05
FGL1	4.25101	-1.85929	4.13907e-06	2.56814e-05
MAGEA4	7.81161	4.62166	4.54413e-06	2.79815e-05
PAX5	2.05901	1.66655	4.82749e-06	2.95638e-05
SLC22A1	3.00636	0.339536	4.93793e-06	3.01577e-05
HTRA3	2.23842	6.07995	5.15082e-06	3.12979e-05
MMP8	3.94081	-1.10673	5.31837e-06	3.22068e-05
GRIA3	2.84532	1.00196	5.33864e-06	3.23186e-05
STEAP1B	3.0026	2.1561	5.60464e-06	3.37806e-05
NFE2	2.083	0.519232	5.73173e-06	3.44423e-05
SLC5A12	3.72981	0.225558	5.88262e-06	3.5278e-05
SERPINA9	3.60745	-0.321477	6.02244e-06	3.59844e-05
RAG1	2.22698	1.94302	6.05888e-06	3.61897e-05
OR1J4	3.90152	-3.9791	6.15589e-06	3.67569e-05
HOXA7	3.33644	-0.355364	6.15804e-06	3.67574e-05
HOXC13	2.11233	3.35506	6.29913e-06	3.75371e-05
LRRN4	3.1321	-0.348121	6.35102e-06	3.7796e-05
NLRP10	3.94847	0.831943	6.4692e-06	3.83846e-05
KCNE4	2.15199	2.59326	6.81385e-06	4.02563e-05
COL8A1	2.38185	5.15651	7.00269e-06	4.12903e-05
TBX18	2.41362	2.80561	7.23714e-06	4.25328e-05
SLC6A7	2.42383	-2.46557	7.36231e-06	4.31975e-05
CGB5	7.0845	-0.126414	7.41404e-06	4.34442e-05
EMILIN1	2.34079	5.88139	7.59583e-06	4.43932e-05
CNGB3	3.01429	-1.49183	8.05111e-06	4.67643e-05
ZBP1	2.2316	2.39174	8.24768e-06	4.77976e-05
EPYC	5.18657	-0.519124	8.48642e-06	4.90701e-05
FBXO39	2.27251	0.0221883	8.57607e-06	4.94926e-05
CALB1	5.60663	3.99305	8.60224e-06	4.9608e-05
ALB	6.63271	1.6206	8.70577e-06	5.00821e-05
CCL18	2.39543	4.80347	8.94467e-06	5.12731e-05
EPO	2.54189	-0.213198	9.04043e-06	5.16897e-05
STK31	2.79625	0.576984	9.12362e-06	5.21321e-05
IGFBP1	3.31471	-2.67791	9.12825e-06	5.21419e-05
TLL1	2.25202	2.96858	9.15903e-06	5.22677e-05
CXCL10	3.08898	7.27699	9.23285e-06	5.26387e-05
CDKN2A	3.19151	5.29988	1.00543e-05	5.69954e-05
SMC1B	4.35307	0.87168	1.03062e-05	5.8276e-05
GOLGA6L2	2.99941	-1.89709	1.06138e-05	5.9836e-05
PADI3	2.85931	4.22999	1.07571e-05	6.05581e-05
WARS	2.06497	9.36914	1.11134e-05	6.23678e-05
KIF12	2.12515	0.724026	1.2174e-05	6.77684e-05
CEBPE	3.15466	-1.07923	1.31524e-05	7.26731e-05
HIST1H2BO	2.4125	-1.86173	1.32271e-05	7.29754e-05
NOX5	2.00033	0.590258	1.32911e-05	7.32811e-05
CILP2	2.77076	1.48014	1.33116e-05	7.3304e-05
ASPRV1	3.5923	5.55197	1.33425e-05	7.34514e-05
RXFP1	3.83582	-0.532101	1.38338e-05	7.58765e-05
SPOCK1	2.29235	5.04195	1.41954e-05	7.75512e-05
PTPRR	2.16436	-0.156976	1.50216e-05	8.14437e-05
KRT82	2.68878	-1.74588	1.52026e-05	8.21765e-05
OR2B6	3.40578	-1.90276	1.60298e-05	8.61559e-05
ZFP42	5.82896	1.20248	1.65094e-05	8.84666e-05
MAGEA11	7.11038	2.0565	1.65531e-05	8.86474e-05
RASGEF1A	2.24742	3.15474	1.71825e-05	9.17991e-05
MOV10L1	2.2419	-0.479025	1.80016e-05	9.57467e-05
ZBTB32	2.08598	0.648653	1.8016e-05	9.57951e-05
GTSF1	3.7724	1.27533	1.84709e-05	9.80682e-05
BLACE	3.91393	-3.97854	1.86071e-05	9.86742e-05
IFNL1	3.111	-2.22797	2.00606e-05	0.000105694
SULT1E1	3.5449	1.79535	2.06268e-05	0.00010839
TINAG	3.67701	-3.17048	2.22988e-05	0.000116425
MGAT5B	2.38809	0.994671	2.34125e-05	0.000121462
TMEM88B	3.18812	-2.45961	2.51982e-05	0.000129973
SALL1	2.5978	0.231294	2.58936e-05	0.000133215
GUCA1A	2.30637	-1.82474	2.63996e-05	0.000135515
EMX1	2.65495	-0.341157	2.67287e-05	0.000137039
C1QL4	2.67424	-1.31985	2.69701e-05	0.000138158
DMBX1	3.55749	-1.43622	2.9193e-05	0.000148358
NPBWR1	3.10934	1.52826	3.08241e-05	0.0001555
KCNK9	2.6302	-0.604389	3.09254e-05	0.00015588
IGFBP6	2.6681	7.86619	3.11253e-05	0.000156843
TM6SF2	2.3231	-1.64973	3.19845e-05	0.000160451
CXCR1	2.28253	1.4025	3.35706e-05	0.000167563
FGA	6.66284	-0.182916	3.44009e-05	0.000171373
HOXA6	2.48202	-1.97543	3.77492e-05	0.000186087
NECAB2	3.19357	-1.37296	3.8326e-05	0.000188567
KREMEN2	2.16666	3.62012	3.8398e-05	0.00018887
ACOD1	3.7118	-2.11921	3.84228e-05	0.00018894
DLX6	2.21061	0.826993	3.89906e-05	0.00019126
TEX29	2.36613	0.258484	3.94775e-05	0.000193384
ADAMDEC1	2.5514	2.70444	3.98086e-05	0.000194952
ARL14	2.38285	1.89323	4.07414e-05	0.000199194
KLK5	2.66544	7.20028	4.1904e-05	0.000204154
MCEMP1	2.35546	-0.429658	4.32724e-05	0.000210021
ZG16	3.77685	-3.41798	4.35515e-05	0.000211261
SLCO1B3	3.93061	1.96317	4.39227e-05	0.000212947
SYT16	2.78203	-0.281537	4.49693e-05	0.000217264
AJAP1	2.47969	3.66769	4.81713e-05	0.000230983
HHIPL1	2.02991	2.28966	4.90287e-05	0.000234779
FRMD5	2.34337	1.29464	5.10714e-05	0.000243585
RTP3	4.71671	0.348082	5.17606e-05	0.000246282
DLL3	2.27598	-0.846698	5.43259e-05	0.000256919
MAGEB2	8.90764	1.72007	6.05993e-05	0.000282855
ADAMTS20	3.55921	-0.677363	6.09393e-05	0.000284294
DHRS2	3.1328	2.85905	6.1111e-05	0.000284946
AC024940.1	2.97268	1.17444	6.39554e-05	0.000296819
HIST1H3B	2.1297	-2.66937	6.76095e-05	0.00031208
KRT79	3.30806	2.60965	6.84308e-05	0.000315521
WT1	4.18987	-1.78708	7.17122e-05	0.0003289
FOXL2NB	2.95498	-1.16901	7.21815e-05	0.00033087
DRD5	2.72829	-2.07639	7.33498e-05	0.000335895
SALL4	2.04048	-0.0583076	7.34536e-05	0.000336198
HOXD4	2.3133	-2.17108	7.76377e-05	0.000353004
ADGRD2	2.03016	-0.725273	8.10978e-05	0.000366242
LAG3	2.03994	3.34714	8.2873e-05	0.000373867
FNDC1	2.45463	4.9678	8.59086e-05	0.000386783
EPHA8	3.19452	-2.41745	8.6342e-05	0.000388247
MIOX	3.51471	-1.81877	8.84989e-05	0.000396651
RAB3B	2.58249	2.31545	9.06676e-05	0.000405357
GPR50	5.89721	1.66529	9.21877e-05	0.000411128
CCL26	3.30655	1.82199	9.27885e-05	0.000413297
IGFL2	2.31501	3.98821	9.28027e-05	0.000413297
NTSR1	3.99241	1.18448	9.3446e-05	0.000415602
RAB42	2.00129	1.72041	9.75184e-05	0.000432319
OLR1	2.11295	2.95179	9.95735e-05	0.000440666
HIST1H1T	3.16455	-4.01176	0.000101796	0.000449392
DLX2	2.13125	1.43644	0.00010381	0.000457833
HOXD1	2.07918	-1.75462	0.00010436	0.000460031
PLCXD2	2.23545	1.59068	0.000107302	0.000471261
PTGS2	2.35389	6.01415	0.000108865	0.000477308
CCNA1	2.54181	3.69575	0.000110147	0.000482573
MAGEA6	6.60392	3.573	0.000113945	0.000497026
CCIN	2.28695	-1.85939	0.000114081	0.000497499
CHRNA6	2.23695	-1.69254	0.000114952	0.000500765
FOXI3	4.04549	-0.822113	0.000118985	0.00051587
LYPD8	4.47871	-1.1694	0.000124754	0.000538017
CPA6	2.16078	0.795246	0.000126373	0.000544216
EXOC3L4	2.31846	1.28463	0.000126887	0.000546036
TREML4	3.41324	-3.27232	0.000127086	0.000546762
AL035460.1	3.48453	-4.15998	0.000130585	0.00055993
SLC26A10	2.11842	-2.62755	0.000131531	0.000563313
AC011604.2	3.82464	-3.64044	0.000133682	0.000571598
SOX1	4.32336	-0.175686	0.000140492	0.000597693
HOXD12	2.72184	-3.67556	0.000142628	0.000605772
HDGFL1	4.38343	-2.68028	0.000143707	0.000609777
ABCC2	2.16177	1.16035	0.000144174	0.000611469
HOXC12	5.43818	-2.10734	0.000144603	0.000612577
SYNGR3	2.00464	1.29901	0.000145614	0.000615827
WISP3	2.51077	1.8088	0.000146656	0.000619063
CNTNAP2	2.48873	4.19221	0.000147188	0.000621016
ANXA10	2.80177	-1.30463	0.000147871	0.00062331
MAGEA1	9.20931	2.00976	0.000152894	0.000641769
AMTN	3.33248	4.8923	0.000157749	0.000660137
GJB7	3.37716	-0.0941336	0.000164961	0.000687588
HOXB8	3.44905	-2.05117	0.000172906	0.000717531
ETV3L	2.32838	-2.73957	0.000175404	0.00072672
IZUMO1	2.14919	-1.20519	0.000193495	0.000793963
FGB	7.22562	-0.891372	0.000197464	0.000807292
SLCO6A1	3.07429	-2.2238	0.000201845	0.000824074
ORM2	2.64189	-3.0348	0.000202115	0.000824989
TFPI2	2.70958	2.94973	0.000208828	0.000849871
IFNE	2.16327	0.164587	0.000213764	0.000867034
PLPPR5	2.45933	-1.95859	0.000213871	0.000867246
SYNGR4	3.02927	-1.41047	0.000215268	0.000872068
TH	3.21447	2.03123	0.000219692	0.000887034
KRT9	2.11561	2.31237	0.000224502	0.000904217
KRT10	2.59377	9.85432	0.000226016	0.000909697
C11orf87	4.20259	0.317209	0.000226608	0.000911673
HES7	2.23802	-1.70066	0.000234954	0.000942286
STAT4	2.0278	2.79283	0.000236762	0.000947417
FOXB1	2.63565	-2.90997	0.000238215	0.000952807
FPR2	2.12329	0.38488	0.00023931	0.000955907
MIXL1	2.09335	-1.41922	0.000241368	0.000962792
ONECUT1	2.76356	-3.32257	0.00024141	0.000962792
FGF19	5.30213	-0.640297	0.000246675	0.000981386
NPW	2.50404	0.636753	0.000257079	0.00101781
MAGEA10	7.27607	0.788941	0.00026343	0.00103975
NLGN4X	2.47334	2.30743	0.00026423	0.00104243
SCNN1D	2.00338	3.70937	0.00026747	0.00105359
GOLGA6L6	4.02544	-3.50758	0.000274353	0.00107786
PSG6	4.158	-2.15646	0.000275937	0.0010829
RTBDN	2.65072	-1.47632	0.000281171	0.00110055
F2	3.9283	-2.14224	0.000305929	0.0011876
NGB	3.6991	0.482041	0.000306506	0.00118958
CDH4	2.18833	1.23509	0.000315787	0.00122295
KNG1	3.84374	-2.69528	0.000337713	0.00130055
BRDT	6.44889	-0.897992	0.000341639	0.00131342
ERVV-2	4.72396	-2.33671	0.000348005	0.00133503
KRTAP19-1	5.64961	-2.37535	0.000349619	0.00134007
LHFPL5	2.13372	-3.01672	0.000355854	0.00136164
ACTL8	3.22943	-1.60039	0.000369382	0.00140889
C19orf84	2.32539	-1.37311	0.000372141	0.0014179
NKX6-1	2.07103	-1.06117	0.000372804	0.00142013
TMEM52B	2.11231	0.273366	0.000383552	0.00145581
AMDHD1	2.41697	0.0151801	0.000385389	0.00146154
USP17L1	4.26862	-3.78624	0.000410449	0.00154578
SYNDIG1	2.43602	1.48926	0.000418544	0.00157263
HIST1H2AJ	2.33324	-2.36621	0.000426274	0.00159683
SLCO1B1	3.78259	-3.14122	0.000429712	0.00160819
SLFN14	2.3817	-3.82307	0.000433174	0.00162013
DCSTAMP	2.70353	-1.29211	0.000448591	0.00167047
AC020922.1	2.53726	-2.736	0.000448687	0.00167048
CLEC1B	2.03112	-2.81113	0.000450578	0.00167544
JPH3	2.79392	0.246705	0.000450581	0.00167544
SATL1	4.40572	-3.40885	0.000454823	0.00168981
ARL14EPL	3.80843	-3.39562	0.000459687	0.00170647
IL37	2.63503	-2.20112	0.000478458	0.00176737
STRA8	4.75369	-0.380788	0.000491781	0.00181061
CACNA1B	3.14226	1.14473	0.000503031	0.00184785
SPDYC	5.20348	-0.0250883	0.00050347	0.00184908
LIPC	2.20196	0.3909	0.000509759	0.00186988
GDF6	2.36566	-0.0299332	0.000518679	0.00190027
NKX3-2	2.01773	0.0542935	0.000522224	0.0019113
GOLGA6L22	3.30889	-3.9249	0.000523597	0.00191554
ZP4	3.41014	-2.43913	0.000534104	0.0019504
IFNL3	3.83405	-3.58644	0.000569318	0.0020626
CXCL9	2.20066	7.05975	0.000580055	0.0020981
DMP1	2.00882	-3.33875	0.000584141	0.00211203
C1QTNF12	2.18214	2.4083	0.000590967	0.00213413
APOC4-APOC2	2.76459	-3.51646	0.000632322	0.00226176
VSTM1	2.33335	-3.36546	0.00064992	0.00231345
MAGEC2	6.95201	0.138943	0.000653149	0.00232218
AC008687.1	4.09744	-3.89568	0.000662515	0.00235115
HRG	3.11582	-1.95095	0.000665009	0.00235873
CST8	3.22372	-3.99456	0.000668664	0.00236982
CLDN6	2.63464	-1.81536	0.000670395	0.00237501
KRT37	2.71446	-0.586436	0.00067996	0.00240414
HOXB13	3.95242	0.482703	0.000686111	0.00242207
AADACL3	5.63569	-1.20247	0.000686254	0.0024221
ROS1	2.66691	1.80811	0.000707982	0.00248703
PRAME	3.9555	3.30248	0.000718084	0.00251659
HHIPL2	2.81446	-0.0218698	0.000722918	0.00253304
CDX2	4.7233	-1.33798	0.000753101	0.00263262
RBM46	4.5396	-2.09489	0.000755536	0.0026401
OR2L2	3.53484	-3.48068	0.000785662	0.00272941
FAM163A	3.08608	-1.3191	0.000844293	0.00290661
ESPNL	2.1241	0.683095	0.000881304	0.00301952
ADAMTS16	2.66045	0.661531	0.000911292	0.00310505
ORM1	3.29509	-2.27503	0.000942002	0.00319995
MAGEA3	5.55363	3.77927	0.000948191	0.00321914
MYL4	2.49592	2.06729	0.000956932	0.00324451
TSKS	2.46324	1.44092	0.000968545	0.00328203
RETN	2.00061	-2.60201	0.00101339	0.00341589
HIST1H2AB	2.10607	-3.47286	0.00102391	0.00344295
FOXE3	2.7724	-2.21109	0.00103948	0.00348746
CGB3	6.74913	-0.267451	0.00104544	0.00350548
FOXH1	3.17441	-1.54909	0.0010652	0.00356106
MROH2A	3.39477	1.09427	0.00108002	0.00360455
FAM133A	4.5092	-0.236688	0.00110286	0.00367259
FAM71F1	3.26502	-1.9653	0.0011511	0.00381057
SCUBE3	2.19536	1.7968	0.00120926	0.00398874
HMX2	4.35933	-2.17605	0.00122191	0.00402341
NR5A1	4.56156	0.986525	0.00123047	0.00404639
GAL	3.10465	2.24422	0.00123548	0.00406064
MYBPHL	2.07967	-1.05138	0.00124855	0.00410058
CBLN2	3.68108	0.633859	0.00126916	0.00416141
DMRTA2	4.04285	1.05443	0.0013043	0.00426182
LHX3	3.42526	-1.09055	0.00131092	0.00427955
CT45A10	7.69339	-1.15695	0.00133021	0.00433122
SYCP2	2.34077	1.95203	0.00133543	0.00434058
TRIM15	2.75549	-1.2884	0.00133772	0.00434565
NKX2-1	2.82985	-2.67357	0.00135422	0.00439288
PLA2G2F	2.19094	2.98248	0.00139307	0.00450261
GOLGA6L7P	5.34743	-1.26807	0.00140454	0.00453557
CHRNA9	2.06869	0.307246	0.00141061	0.00455435
HORMAD1	2.98026	1.8026	0.00143838	0.00463234
ZP1	2.0221	-2.21496	0.00144047	0.00463739
WFDC12	2.90555	4.35334	0.00155619	0.00495653
MAGEB6	4.3019	-2.58306	0.00155807	0.00496075
CRYGC	3.83292	-4.00558	0.00155964	0.0049648
PNMA6E	7.49918	-0.0546143	0.00163713	0.00518117
CTAG2	6.90965	-0.3837	0.0016675	0.0052624
DKK1	2.01395	4.02899	0.0017129	0.00539049
SLCO1B7	3.30045	-3.91044	0.00174365	0.00547957
SOHLH1	6.64352	2.23108	0.00175071	0.00549886
SFRP4	2.4289	4.84914	0.00177396	0.0055602
SCN9A	2.09228	2.41555	0.00181302	0.00566337
ASIC2	2.12086	-2.08941	0.00182074	0.00568495
PNCK	2.22377	1.85222	0.00186384	0.00579729
AFP	2.53664	-2.63016	0.00191605	0.00594111
NOTO	2.50065	-3.93458	0.00192814	0.00596931
CLC	3.14768	-2.08415	0.00194138	0.0060058
FAM178B	2.43045	2.50991	0.00195494	0.00603871
SPANXB1	6.05586	0.513733	0.00196617	0.00606504
HTR2C	3.84328	-0.679814	0.00197956	0.00610182
MAGEA12	5.99849	2.10739	0.0019796	0.00610182
NUTM2F	2.57673	-3.82871	0.00199384	0.00613766
CFHR4	3.54266	-3.4952	0.00200782	0.00617227
KLF17	2.16606	-3.26766	0.00203436	0.00624422
MAGEA9B	6.50652	-1.11625	0.00203871	0.00625543
PPBP	2.53387	-0.102166	0.00205313	0.00629429
AC040162.4	2.6722	-2.42211	0.0020624	0.00631946
JAML	2.55783	5.77221	0.00207096	0.00634242
SLC22A11	3.20047	-1.871	0.00215815	0.00658357
C1orf68	2.48292	1.70931	0.00217874	0.00663734
CARD18	2.31105	1.85506	0.00218216	0.00664438
KRTAP10-2	2.70344	-4.01306	0.00230653	0.00696625
SPANXC	5.59166	-1.92472	0.00230902	0.00696905
ZFR2	3.25867	-0.211508	0.00234009	0.00704808
PRSS51	3.32396	-0.810451	0.00240828	0.00722354
POU4F1	2.64588	-0.982628	0.00244215	0.00730932
C7orf33	4.26686	-3.80565	0.00245283	0.00733638
FGG	4.1008	-0.709349	0.0025734	0.00763835
GATA4	3.97355	-0.283422	0.00258191	0.00765901
APOA4	6.948	-1.8519	0.00259115	0.00767834
POU6F2	3.32571	-0.0699367	0.00260613	0.00771603
PNPLA5	3.32301	-3.44621	0.00260792	0.00771907
LINGO2	2.72382	-1.27897	0.00261423	0.00773479
ANKRD34B	3.27367	-1.37646	0.00261902	0.00774591
A4GNT	2.36282	-3.8009	0.0028297	0.00828384
CTSE	2.6501	-0.373477	0.00285825	0.00835648
SOX30	2.04139	-0.307206	0.00288658	0.00842419
STPG4	2.67157	-2.99024	0.00291773	0.0085068
AC093893.1	2.88596	-3.31698	0.00295169	0.00859991
MYL7	3.09974	-1.75332	0.00303844	0.00881999
RXFP3	2.50128	-3.69849	0.00311375	0.00900942
SSX1	3.96401	-3.07953	0.00315241	0.00911142
B4GALNT2	2.41085	1.5522	0.00316459	0.00914322
APOH	4.97845	-2.17527	0.0034531	0.00986073
ALPPL2	2.96767	-2.55241	0.00349233	0.00995689
APOC3	5.21692	-2.28887	0.00350043	0.00997681

## Sheet: mRNA down-regulation
The list of mRNAs whose expressions were down-regulated in tongue squamous cell carcinoma
gene	logFC	logCPM	PValue	FDR
PRH1	-11.857	6.94187	2.78186e-131	4.98482e-127
PRB3	-10.5379	5.19508	1.41278e-118	1.26578e-114
CST2	-11.0066	6.3079	6.68126e-88	3.99071e-84
CA6	-11.1933	6.30361	2.07226e-78	9.28321e-75
LPO	-10.4004	5.30964	2.01168e-73	7.20945e-70
CST4	-12.1874	7.39644	1.67136e-70	4.99152e-67
PRR4	-8.50723	6.37561	3.23049e-68	8.2696e-65
RSPH1	-5.63984	0.997685	1.17765e-63	2.63778e-60
LCN1	-11.3195	8.35402	2.03588e-63	4.05344e-60
OMG	-4.88536	0.0477545	8.92274e-62	1.5327e-58
KLK1	-5.5907	4.54305	9.40887e-62	1.5327e-58
RSPH4A	-5.27044	0.339133	1.46073e-61	2.18124e-58
ZG16B	-9.21364	9.51603	2.25508e-60	3.10836e-57
VWA3B	-5.17543	0.457638	3.47436e-60	4.44693e-57
TESC	-4.72292	2.49612	1.07412e-59	1.28314e-56
C9orf24	-5.13311	0.0429948	6.1662e-59	6.90576e-56
PIFO	-4.6026	0.950262	3.8358e-58	4.04316e-55
OPRPN	-10.3982	-0.688646	4.72712e-57	4.70585e-54
PRB4	-10.132	0.200577	1.1713e-56	1.10466e-53
KRT85	-7.25775	0.823672	7.97838e-54	7.14823e-51
ZMYND10	-5.34692	1.34781	4.8032e-53	4.0985e-50
DNAH9	-4.78943	1.49841	1.01825e-52	8.29366e-50
AC018630.6	-4.76609	-1.77321	7.64672e-52	5.95746e-49
ECT2L	-4.16859	-0.852591	9.66137e-52	7.21342e-49
NUCB2	-2.41479	5.89269	9.00923e-51	6.45745e-48
AGFG2	-2.80668	4.67397	4.61846e-50	3.18301e-47
C6orf58	-8.41051	4.67591	6.66639e-50	4.42426e-47
MPO	-5.15768	0.589512	1.81027e-49	1.15851e-46
NXPE4	-8.57871	1.05305	1.97923e-49	1.22296e-46
CST5	-13.125	5.61063	8.42188e-49	5.03039e-46
FAM166B	-3.64785	-0.407074	9.00423e-49	5.20473e-46
LRRC46	-4.22228	0.89831	2.21979e-48	1.24301e-45
PRH2	-11.915	9.32326	6.70619e-46	3.64146e-43
WDR38	-5.99476	-0.0902104	7.10331e-46	3.74365e-43
AMY1B	-10.4131	0.797141	9.82468e-46	5.02996e-43
CFAP77	-5.61943	-1.30391	2.07452e-45	1.03259e-42
CFAP43	-4.4124	0.534367	2.79164e-45	1.35198e-42
PRR27	-13.2175	6.2059	6.95346e-44	3.27892e-41
ERICH3	-7.08067	0.442312	1.57584e-43	7.24038e-41
HYDIN	-5.91447	-0.365832	6.28608e-43	2.81601e-40
ROPN1L	-5.03755	-0.114727	6.56475e-43	2.86911e-40
DRC1	-5.09515	-0.438413	7.60682e-43	3.24539e-40
PACRG	-4.52143	-0.847483	9.02415e-43	3.76055e-40
TEKT1	-5.80781	0.274241	1.08469e-42	4.41742e-40
EFHB	-4.56845	-0.715354	2.01888e-42	8.03917e-40
NOSTRIN	-3.0133	1.61319	2.28085e-42	8.88488e-40
CFAP221	-5.47941	-0.745847	4.44499e-42	1.69468e-39
HTN1	-13.371	8.7827	1.21976e-41	4.5535e-39
SRD5A2	-5.00009	-1.15967	3.03998e-41	1.1117e-38
NRG2	-3.82084	-0.276875	4.58799e-41	1.64424e-38
SH3BGRL2	-3.69036	4.84122	9.76142e-41	3.4297e-38
KRTAP13-1	-9.98055	-0.368139	9.19498e-40	3.16855e-37
NDRG2	-3.07529	7.08076	1.14434e-39	3.86893e-37
TMEM52	-4.13214	2.26954	2.16572e-39	7.18659e-37
CFAP52	-4.18968	-0.489361	7.02486e-39	2.2887e-36
KRT33B	-5.27001	0.253971	7.85333e-39	2.51292e-36
DNAH6	-4.6709	-0.264088	1.42555e-38	4.48148e-36
LYZ	-4.57094	8.89276	1.87035e-38	5.7784e-36
CCL28	-3.68995	4.06447	5.74744e-38	1.74556e-35
DNAI2	-5.02551	-0.619128	1.21442e-37	3.62687e-35
TCHH	-6.00909	6.76955	1.29222e-37	3.79594e-35
PAIP2B	-2.55916	3.48951	1.34811e-37	3.89624e-35
STATH	-11.3345	10.6457	2.02888e-37	5.7707e-35
LACRT	-10.0975	-1.19504	2.11135e-37	5.91146e-35
CALML6	-5.38519	0.953929	2.30874e-37	6.36465e-35
TMEM232	-3.4419	-0.966028	2.42562e-37	6.58556e-35
MAP3K19	-5.10545	-1.16357	2.81952e-37	7.54075e-35
KLHDC8A	-3.80494	0.978279	1.55844e-36	4.10672e-34
SPINK9	-6.57691	0.475269	1.69441e-36	4.4003e-34
DNAH12	-5.0894	-0.631397	2.49943e-36	6.39818e-34
DRC7	-5.85784	-1.37219	3.57275e-36	8.91838e-34
DNASE2B	-7.05879	0.86138	3.58348e-36	8.91838e-34
CFAP65	-6.8256	-0.235054	3.8663e-36	9.49044e-34
IDI2	-5.11306	-3.03757	4.01873e-36	9.73131e-34
STOML3	-6.09414	-0.710101	1.01118e-35	2.4159e-33
CLCNKB	-5.70306	0.178129	1.24528e-35	2.93607e-33
CATIP	-4.43781	-1.50495	1.37868e-35	3.20838e-33
AMY1A	-8.43092	-2.19853	2.15942e-35	4.96086e-33
PIP	-10.6162	6.96212	2.3037e-35	5.22531e-33
LRRC71	-4.85097	-1.36933	3.17354e-35	7.10832e-33
NEK10	-3.95605	0.08653	3.54498e-35	7.84227e-33
HBG2	-5.96744	-1.67754	5.89123e-35	1.28738e-32
TMEM190	-5.64519	-0.544691	6.37417e-35	1.37613e-32
C5orf49	-5.34879	-0.605323	1.02765e-34	2.19221e-32
BPIFA2	-12.7486	8.04252	1.06749e-34	2.23378e-32
CAB39L	-2.10306	3.11462	1.07207e-34	2.23378e-32
ATP2B2	-4.92968	1.39736	1.46084e-34	3.00882e-32
C2orf88	-3.20372	1.38415	1.48744e-34	3.0288e-32
LRRC10B	-4.18261	0.275786	1.70354e-34	3.42216e-32
CST1	-6.43011	6.96928	1.71881e-34	3.42216e-32
FAM216B	-7.20689	0.366658	2.10132e-34	4.13775e-32
GPD1L	-2.79103	4.7058	4.10946e-34	8.00407e-32
RSPH9	-2.75245	-0.100096	4.35149e-34	8.38433e-32
C1orf189	-4.43211	-2.52827	7.86265e-34	1.49884e-31
MYRIP	-4.14402	0.561084	1.01424e-33	1.91308e-31
UPK3A	-4.38988	-1.41786	1.15583e-33	2.15744e-31
CNGA4	-4.44349	-1.8573	1.48899e-33	2.75065e-31
HBA2	-4.78001	3.7557	1.56161e-33	2.85536e-31
SLC13A2	-5.93981	0.596887	4.21767e-33	7.63398e-31
CFAP73	-3.6336	-0.778492	4.77004e-33	8.54744e-31
CASC1	-4.08291	-1.11176	5.50854e-33	9.77302e-31
CCDC33	-6.23985	-1.66727	7.05284e-33	1.23902e-30
DEPTOR	-3.26	3.92058	1.09917e-32	1.91223e-30
KIAA2012	-5.34282	-1.93922	1.16126e-32	2.00083e-30
KRTAP3-3	-8.44423	-1.38297	1.91102e-32	3.26129e-30
CDHR3	-3.42998	1.33587	4.10848e-32	6.94527e-30
ANKRD66	-6.90359	-1.62899	6.1179e-32	1.02455e-29
FBP2	-5.28329	1.87457	1.22028e-31	2.02465e-29
TEX26	-5.61638	-2.69902	1.31298e-31	2.15594e-29
C9orf135	-6.75544	-1.61083	1.32347e-31	2.15594e-29
VWA3A	-4.82281	-1.66007	1.5026e-31	2.42569e-29
EFCAB12	-3.82991	-1.17807	1.88455e-31	3.01512e-29
TCTE1	-4.76168	-1.91863	1.90297e-31	3.01764e-29
SLC25A4	-3.3187	5.79637	2.85804e-31	4.49238e-29
FRZB	-3.46326	2.80098	2.98484e-31	4.6509e-29
SCGB3A1	-6.78544	4.75239	4.72139e-31	7.29333e-29
MORN5	-7.13182	-1.43009	8.79837e-31	1.33609e-28
PERM1	-2.81866	3.57716	1.20969e-30	1.82154e-28
TCEAL2	-4.46032	0.12416	1.44936e-30	2.16426e-28
KIAA1324	-4.45541	4.53717	1.81578e-30	2.68901e-28
NME5	-4.157	-1.4561	1.93442e-30	2.84121e-28
MT1A	-4.3084	-0.238769	2.26823e-30	3.30442e-28
HSD17B13	-3.89462	-2.06887	3.54987e-30	5.12984e-28
GNA14	-2.95659	0.638061	3.72279e-30	5.3367e-28
ZMYND12	-2.95589	-0.884355	4.15915e-30	5.91491e-28
AZGP1	-5.28995	6.07948	5.24303e-30	7.39763e-28
C1orf194	-6.79619	-0.582322	5.99139e-30	8.38748e-28
DPCR1	-4.89096	-1.82759	6.87338e-30	9.5476e-28
DNAAF1	-3.63853	-0.34965	7.01607e-30	9.67084e-28
AMY2B	-3.85561	1.64491	7.58052e-30	1.03691e-27
RGS22	-4.14301	-1.53466	7.98154e-30	1.08349e-27
TTC25	-3.48497	0.0342547	9.86125e-30	1.3286e-27
SPEF1	-4.06491	-1.09398	1.41471e-29	1.87779e-27
DNASE1L3	-3.63931	3.93435	2.85472e-29	3.76131e-27
KRT84	-6.37459	5.77898	4.03797e-29	5.28149e-27
CYP2F1	-6.10887	0.393792	4.0914e-29	5.31259e-27
DYNLRB2	-3.6655	-1.44736	4.49707e-29	5.79733e-27
C10orf107	-4.51572	-1.31974	5.06452e-29	6.48222e-27
C11orf88	-4.3446	-0.801086	6.95392e-29	8.8374e-27
COQ10A	-2.38285	2.84499	1.73427e-28	2.18848e-26
KRT76	-6.43768	6.18831	1.9329e-28	2.42207e-26
SELENBP1	-3.0937	3.99553	2.09991e-28	2.61308e-26
EDN3	-5.2696	1.02354	2.38013e-28	2.94134e-26
CCDC17	-3.36956	0.814623	3.10245e-28	3.80773e-26
CGNL1	-3.2336	3.86655	4.59057e-28	5.59582e-26
NME9	-3.03712	-1.4446	5.04773e-28	6.11151e-26
MYOC	-6.45199	1.58504	5.88079e-28	7.07234e-26
C1orf87	-7.25766	-1.33835	7.36673e-28	8.8003e-26
ETNPPL	-6.2079	-0.312579	8.14036e-28	9.66007e-26
HTN3	-12.8337	10.3088	8.36502e-28	9.86137e-26
LRRC26	-6.30795	0.416139	9.56713e-28	1.12048e-25
SMR3B	-12.5983	9.70671	1.99641e-27	2.32296e-25
NOS2	-4.30322	2.25459	2.46765e-27	2.85277e-25
CA3	-4.70787	5.21954	2.83832e-27	3.23948e-25
METTL21C	-5.70249	-3.33131	3.30584e-27	3.7492e-25
ARMC3	-6.03669	-0.316006	4.52224e-27	5.09648e-25
OSTN	-4.70568	-3.10534	4.84966e-27	5.43132e-25
IL17F	-4.88794	-2.70642	5.14337e-27	5.72447e-25
NEK5	-2.50056	-0.875346	5.92875e-27	6.55786e-25
PHYH	-2.51411	4.2688	6.2232e-27	6.84132e-25
PLEKHB1	-3.37609	2.07605	7.64591e-27	8.35409e-25
CSN2	-6.26306	-3.00156	8.2212e-27	8.92822e-25
HBB	-4.33604	5.10352	1.08618e-26	1.17248e-24
SCGB3A2	-4.64788	-1.32297	1.11014e-26	1.19117e-24
RPTN	-4.84737	6.39547	1.46438e-26	1.56191e-24
FAM3D	-4.25228	4.79717	1.5467e-26	1.63996e-24
PFKM	-2.38622	6.57972	1.55749e-26	1.64169e-24
TCHHL1	-5.39127	2.49586	1.56724e-26	1.64231e-24
CFAP45	-2.94167	1.11861	2.12191e-26	2.21061e-24
SLC5A8	-5.88393	-0.857279	2.52633e-26	2.61672e-24
SLC38A3	-3.81755	1.35838	2.74285e-26	2.82467e-24
WDR63	-3.25602	-0.171464	2.79089e-26	2.85771e-24
LRRC18	-4.97076	-2.88843	2.84669e-26	2.89828e-24
PFKFB1	-2.96376	-0.744195	3.80971e-26	3.85685e-24
RGN	-3.22204	-0.526328	4.55053e-26	4.58095e-24
TEKT2	-3.87703	-0.452999	4.72262e-26	4.72763e-24
HBA1	-5.04732	-1.9003	5.17331e-26	5.15003e-24
GJB1	-5.15173	0.106542	6.10228e-26	6.04125e-24
GPD1	-4.30837	3.11106	6.7915e-26	6.68664e-24
SMCO1	-4.85705	0.708672	6.85604e-26	6.7133e-24
PPP1R1B	-4.95848	3.12806	7.47669e-26	7.28124e-24
PPIL6	-2.80011	0.533481	7.88457e-26	7.63695e-24
PLIN5	-3.51486	1.14974	8.44694e-26	8.13767e-24
ARSF	-4.79324	-0.150472	8.91129e-26	8.53912e-24
AMY1C	-7.19571	-3.86955	1.22216e-25	1.16489e-23
SPHKAP	-6.65526	-1.40855	1.44902e-25	1.37381e-23
LDLRAD1	-5.32924	0.634279	1.49249e-25	1.40757e-23
ARMC4	-4.41952	-0.978519	1.56316e-25	1.46651e-23
CYP3A5	-3.41982	2.38064	1.72128e-25	1.59812e-23
DNALI1	-3.09246	1.28717	1.80256e-25	1.66496e-23
CCDC170	-3.32857	0.967547	2.16777e-25	1.99202e-23
DNAH7	-3.57417	-0.506373	2.45076e-25	2.24057e-23
GPR101	-4.57568	-4.17631	3.18488e-25	2.89695e-23
ERBB4	-4.2386	0.779425	4.45458e-25	4.0314e-23
DCDC2B	-3.98697	-2.43966	4.54578e-25	4.09326e-23
KIF19	-3.20828	0.292747	5.10865e-25	4.55433e-23
RRAGD	-2.69771	4.71051	5.70476e-25	5.06057e-23
CAPSL	-5.22785	-0.549408	7.30466e-25	6.4479e-23
ENO3	-4.33025	7.13067	7.64335e-25	6.71378e-23
TSPAN19	-5.33059	-2.22294	1.21516e-24	1.06217e-22
EMP1	-2.46603	8.99059	1.47191e-24	1.26804e-22
CIDEC	-4.58231	-0.653878	1.99777e-24	1.71283e-22
FNDC5	-4.13547	3.25317	2.13789e-24	1.82423e-22
AQP5	-5.26216	4.12499	2.22759e-24	1.874e-22
TLE2	-2.80262	3.49124	2.79343e-24	2.33904e-22
GNG7	-2.73228	1.85466	3.42903e-24	2.85284e-22
HS3ST1	-2.477	4.18174	3.43888e-24	2.85284e-22
ADPRHL1	-2.99058	3.25141	3.54787e-24	2.92969e-22
CLEC3B	-3.03898	2.28869	3.5947e-24	2.95474e-22
MYLK4	-2.87654	1.68554	9.75764e-24	7.876e-22
SEC14L5	-3.30305	0.828043	1.14458e-23	9.19721e-22
COX7A1	-3.33221	4.49752	1.34404e-23	1.07517e-21
MS4A8	-6.8331	0.585366	1.76685e-23	1.40712e-21
CFAP161	-3.19837	-1.64904	1.86696e-23	1.48027e-21
CRYM	-3.32628	0.86665	1.89528e-23	1.4961e-21
ADGB	-5.24344	-2.27026	2.21797e-23	1.74315e-21
SAXO2	-3.14515	-0.0502536	2.31008e-23	1.80761e-21
MYH15	-3.40723	0.563243	2.35177e-23	1.83223e-21
SFTA2	-4.82864	-0.359922	2.41765e-23	1.87541e-21
CFAP100	-3.95993	-2.24734	2.56951e-23	1.98462e-21
PLAC9	-3.04063	1.97148	2.59399e-23	1.99492e-21
CRACR2B	-2.9929	2.90093	2.84838e-23	2.1812e-21
CCDC114	-3.58881	-0.0437047	3.20249e-23	2.44194e-21
ALAS2	-3.81618	-2.61086	3.468e-23	2.63318e-21
TTLL10	-3.42733	-0.577367	3.52596e-23	2.6659e-21
PYGM	-5.16929	7.08261	3.54178e-23	2.66661e-21
PLIN4	-3.96439	4.04831	3.59239e-23	2.67681e-21
TMEM143	-2.03591	2.61199	3.59608e-23	2.67681e-21
SPAG6	-5.40278	0.0708649	3.60016e-23	2.67681e-21
C6orf118	-5.73033	-1.52001	3.77874e-23	2.79799e-21
LDHD	-2.67669	3.02916	4.34834e-23	3.2065e-21
RIBC1	-2.55804	0.0198067	5.0109e-23	3.66582e-21
ACADSB	-2.0173	3.80927	5.01214e-23	3.66582e-21
PPARGC1A	-3.17791	2.73821	5.21733e-23	3.80038e-21
DNAI1	-5.80725	-0.333519	5.79794e-23	4.20621e-21
RPL3L	-3.69541	4.12197	6.40931e-23	4.59691e-21
SLC2A4	-4.00646	3.08769	6.41345e-23	4.59691e-21
ABHD1	-2.78953	-1.41964	6.83625e-23	4.86116e-21
GNMT	-2.85047	-1.18355	6.83639e-23	4.86116e-21
TCTEX1D4	-3.42858	-2.22216	6.8891e-23	4.87928e-21
AQP7	-3.57119	0.282581	7.67236e-23	5.41264e-21
FSD2	-4.46081	0.817882	1.0207e-22	7.17255e-21
PEBP4	-4.79617	1.98294	1.06079e-22	7.42511e-21
KRT36	-6.76104	5.87201	1.11538e-22	7.77682e-21
DNAH10	-3.00964	0.707074	1.23274e-22	8.5618e-21
TMEM210	-5.23225	-3.28312	1.2583e-22	8.7056e-21
RORC	-3.12226	3.03272	1.27645e-22	8.79721e-21
C1orf158	-5.70698	-2.04572	1.5702e-22	1.07803e-20
DNAH3	-2.78736	1.39592	1.60031e-22	1.0945e-20
MSTN	-3.90243	-1.79045	1.69512e-22	1.15494e-20
KLF15	-3.30247	0.74797	1.72474e-22	1.17067e-20
ASPA	-3.34461	-0.192091	1.82494e-22	1.234e-20
CCDC65	-2.38099	0.353569	2.06463e-22	1.39083e-20
TPPP2	-3.75061	-2.95781	2.42078e-22	1.62464e-20
SLC28A1	-3.50399	-2.43539	2.53136e-22	1.69252e-20
TRPV6	-4.20054	2.06315	2.58651e-22	1.72296e-20
FAM92B	-4.67555	-0.224229	3.14809e-22	2.08158e-20
C16orf89	-3.97023	0.0423059	3.55054e-22	2.33905e-20
C10orf90	-3.96799	-1.49667	3.69385e-22	2.42454e-20
SPATA4	-3.81781	-3.05584	4.10099e-22	2.68196e-20
CHRM1	-5.93201	0.686771	5.03646e-22	3.28176e-20
CDHR4	-3.89827	-0.458544	6.85395e-22	4.44985e-20
PIGR	-5.76608	7.45325	7.17968e-22	4.6445e-20
CEACAM1	-2.73589	4.93858	8.53018e-22	5.47858e-20
MDH1B	-2.60902	-0.76476	9.43375e-22	6.03727e-20
TNMD	-4.67037	-2.72257	1.08412e-21	6.91327e-20
SNTN	-7.04403	-0.237017	1.09916e-21	6.98437e-20
C9orf152	-4.28246	0.49509	1.11544e-21	7.06277e-20
MUC7	-8.11486	9.18265	1.29148e-21	8.14859e-20
FAM107A	-3.1445	2.70699	1.46281e-21	9.1972e-20
C20orf85	-7.62177	1.00076	1.60555e-21	1.00594e-19
TTC29	-5.18001	-1.36433	1.67527e-21	1.04596e-19
SHISA9	-3.56407	-1.45468	1.74273e-21	1.08055e-19
TSPAN12	-2.63203	2.11665	1.75117e-21	1.08204e-19
KY	-3.77371	1.22368	1.98068e-21	1.21965e-19
CDNF	-2.51625	0.288938	2.00441e-21	1.23004e-19
ATP2A1	-4.79419	7.532	2.44647e-21	1.49619e-19
FAM180B	-3.99586	-1.80976	2.59696e-21	1.58282e-19
LRTM1	-4.88987	-0.979407	2.68441e-21	1.63057e-19
DRC3	-2.21106	1.43295	2.80401e-21	1.69747e-19
CRISP3	-5.95935	6.20336	2.85274e-21	1.72115e-19
GPT	-3.03297	1.91696	2.98621e-21	1.79563e-19
ADSSL1	-2.60572	4.20661	3.08496e-21	1.84881e-19
NWD1	-3.58253	1.36925	3.36795e-21	2.01168e-19
PIH1D3	-6.22182	-2.66345	3.43127e-21	2.04269e-19
AADAC	-4.00951	1.13558	3.45995e-21	2.05294e-19
KRTAP13-2	-7.80506	0.790718	4.88351e-21	2.88804e-19
CCDC81	-2.79017	-0.430568	4.93056e-21	2.90628e-19
CCDC173	-3.04245	-1.65612	5.62467e-21	3.30454e-19
CCDC151	-3.05924	-0.855182	5.76857e-21	3.37801e-19
BHLHA15	-3.92958	0.590027	5.9945e-21	3.48752e-19
SPATA18	-2.50764	2.75818	7.13245e-21	4.12279e-19
C9orf116	-2.49258	0.532938	7.32771e-21	4.22203e-19
CATSPERD	-4.20177	-2.8922	8.42897e-21	4.82552e-19
FOLR1	-4.1835	1.97208	8.93631e-21	5.09967e-19
IL17D	-3.00313	0.931885	9.67689e-21	5.50477e-19
GDF5	-3.44037	-1.04746	1.0379e-20	5.88546e-19
CCDC160	-4.30517	-1.33336	1.08996e-20	6.16118e-19
C2orf73	-4.05837	-3.15287	1.38149e-20	7.78458e-19
NIPSNAP3B	-2.94443	0.675386	1.64695e-20	9.25134e-19
DMBT1	-5.45229	6.7431	1.82382e-20	1.0181e-18
FAM81B	-5.65455	-1.16302	1.86899e-20	1.04008e-18
UGT2B28	-5.72125	-2.19492	1.87663e-20	1.04109e-18
SPDEF	-4.3999	2.35524	1.95087e-20	1.07894e-18
PAX9	-2.7006	5.30779	2.07291e-20	1.1394e-18
CLCA4	-3.69582	5.16472	2.51663e-20	1.36653e-18
LRRTM1	-4.99744	-1.26689	3.08917e-20	1.66732e-18
TMEM212	-6.13539	-2.61289	3.35221e-20	1.79845e-18
PLPPR3	-4.3477	-1.63169	3.49589e-20	1.86993e-18
KRT40	-4.25502	-1.9341	3.50841e-20	1.87105e-18
KRT222	-3.44189	-3.19909	4.17094e-20	2.21778e-18
RIIAD1	-3.82373	-2.67439	4.47424e-20	2.36501e-18
CFTR	-4.63348	1.58363	5.09212e-20	2.6837e-18
CAPS	-3.01052	3.76868	5.24413e-20	2.75571e-18
LSMEM2	-3.54566	-2.05638	5.40267e-20	2.82664e-18
SLC4A4	-3.25801	0.481377	5.41067e-20	2.82664e-18
AK7	-2.84206	0.821316	5.71514e-20	2.97702e-18
ADHFE1	-2.75917	1.73362	6.37817e-20	3.28421e-18
IL22	-5.35635	-1.88164	7.21347e-20	3.69309e-18
CYP3A4	-3.80578	-1.20786	8.49181e-20	4.33518e-18
CFAP61	-3.05842	0.214937	8.87612e-20	4.5185e-18
NXPE2	-5.21878	-0.936113	9.45479e-20	4.79944e-18
ANKRD53	-2.34887	-0.998811	1.15641e-19	5.83709e-18
ENO4	-2.87265	-2.58165	1.21598e-19	6.12055e-18
PPP1R3C	-3.09875	4.75925	1.41026e-19	7.05876e-18
C16orf71	-2.1727	-0.425403	1.43483e-19	7.16177e-18
SLC25A34	-3.203	2.1379	1.51026e-19	7.50497e-18
GAMT	-2.55034	4.39954	1.51197e-19	7.50497e-18
KRT78	-4.00351	7.48139	1.59308e-19	7.88574e-18
ABRA	-4.51001	2.1041	1.94084e-19	9.58069e-18
FAM174B	-2.02083	2.94163	1.95821e-19	9.63988e-18
TRIM31	-3.3741	0.849991	1.96925e-19	9.66767e-18
SLC9A3	-2.83969	1.86767	2.12968e-19	1.04267e-17
NCMAP	-3.63685	0.494357	2.42547e-19	1.18425e-17
FXYD4	-3.94426	-2.97459	2.55566e-19	1.24443e-17
SCGN	-4.92515	-3.0328	3.14001e-19	1.5207e-17
C2orf50	-3.07668	-2.51005	3.22947e-19	1.55981e-17
ARFGEF3	-3.30044	3.05445	3.26187e-19	1.57122e-17
TIMP4	-2.91412	0.0875241	3.52502e-19	1.69343e-17
ASB2	-2.44987	4.10982	3.86576e-19	1.8423e-17
METTL7A	-2.2479	4.83493	4.06213e-19	1.92564e-17
ZDHHC15	-3.0883	-0.103853	4.36298e-19	2.0628e-17
CCL15	-4.16628	-3.80423	4.40881e-19	2.07899e-17
DLG2	-2.67323	0.792848	4.45879e-19	2.09704e-17
FUT6	-3.69307	3.71841	4.48777e-19	2.10514e-17
C14orf180	-4.67311	-3.42836	4.91279e-19	2.28063e-17
ALOX12	-3.39331	4.35385	5.1256e-19	2.37327e-17
PRR29	-2.53176	0.368175	6.48814e-19	2.98105e-17
FMO2	-3.55499	5.05733	8.52052e-19	3.89488e-17
FAM149A	-2.61569	1.05456	1.00077e-18	4.56304e-17
SH3BGR	-3.00369	3.36822	1.04732e-18	4.76319e-17
WDR78	-2.53669	0.852509	1.063e-18	4.82226e-17
APOBEC4	-6.06372	-2.444	1.08397e-18	4.90498e-17
KLHL33	-4.2813	-0.241396	1.11763e-18	5.03184e-17
WDR49	-4.07811	-0.883248	1.2757e-18	5.72914e-17
CD300LG	-3.66812	-1.6094	1.3844e-18	6.20177e-17
SERPINA5	-3.64779	1.27817	1.69052e-18	7.53541e-17
CA4	-4.04192	-1.89434	1.92263e-18	8.5488e-17
AC007906.2	-3.24542	1.85956	2.11206e-18	9.33235e-17
CAPN5	-2.05465	3.89939	2.11969e-18	9.33235e-17
AC131097.2	-3.96977	0.471301	2.69274e-18	1.174e-16
SMIM5	-2.49139	2.46887	3.17438e-18	1.37395e-16
FHIT	-2.06629	0.635808	3.74253e-18	1.61208e-16
PDK4	-3.68221	5.78148	3.82319e-18	1.64287e-16
NR3C2	-3.0802	1.77966	4.07188e-18	1.74555e-16
CROCC2	-3.92034	-1.71355	5.51133e-18	2.34578e-16
MYZAP	-2.49489	1.54077	5.76801e-18	2.44922e-16
LRRC20	-2.03477	4.2875	6.05264e-18	2.564e-16
EXTL1	-3.79513	1.10634	6.49407e-18	2.74451e-16
SLC6A1	-3.12136	0.867762	6.76556e-18	2.85252e-16
FITM1	-3.51075	2.66781	6.87697e-18	2.89269e-16
KLHL14	-3.02288	-1.69281	9.54001e-18	3.9941e-16
FAM47E	-2.42607	-1.3503	1.01681e-17	4.24712e-16
KCNC2	-4.31293	-3.70441	1.15761e-17	4.81281e-16
TEKT4	-3.50593	-1.94205	1.18475e-17	4.91424e-16
ACTN3	-3.85489	0.232263	1.22187e-17	5.05651e-16
ALDH1L1	-3.56694	3.37918	1.27665e-17	5.27105e-16
MUC13	-5.22468	2.48775	1.29772e-17	5.3457e-16
LINGO4	-3.58665	-1.0549	1.30788e-17	5.37522e-16
AKAP14	-5.22195	-2.01097	1.50218e-17	6.15964e-16
CHRNA10	-2.43657	0.344013	1.52293e-17	6.21625e-16
GAS2L2	-3.6698	-0.659205	1.53093e-17	6.2347e-16
SMAD9	-2.23925	1.74744	1.69169e-17	6.8738e-16
C1orf115	-2.22838	3.38288	1.82283e-17	7.37319e-16
NPY5R	-4.28927	-3.62385	2.12758e-17	8.58651e-16
CFAP74	-3.38579	-0.693112	2.2229e-17	8.95103e-16
AQP4	-4.73607	0.541016	2.28182e-17	9.14721e-16
OBSCN	-2.86468	6.90159	2.56775e-17	1.02476e-15
PRKN	-2.58972	0.951217	2.94477e-17	1.17261e-15
TMC5	-3.52808	3.04688	3.09508e-17	1.22881e-15
ZBBX	-5.38823	-1.90645	3.09962e-17	1.22881e-15
TTYH1	-2.54886	0.377102	3.26463e-17	1.29137e-15
BSND	-4.40994	-2.24747	3.40657e-17	1.34455e-15
GPR12	-4.86693	-1.73124	3.46042e-17	1.3628e-15
TGM7	-4.71527	0.169165	3.47186e-17	1.3643e-15
MYLK3	-4.20658	3.1199	3.79677e-17	1.48547e-15
THRSP	-3.48	-2.36262	4.78945e-17	1.85762e-15
LDB3	-3.92377	6.1405	5.0333e-17	1.93961e-15
C4orf22	-4.59123	-3.0733	5.62173e-17	2.15247e-15
ALDH1A1	-3.13107	5.43106	5.66572e-17	2.16469e-15
GADL1	-3.56619	-0.987482	7.25528e-17	2.76024e-15
C2orf40	-3.31949	-0.164676	8.06266e-17	3.06091e-15
SAMD5	-2.88195	2.43309	8.3532e-17	3.1645e-15
LINC00675	-3.63399	0.300308	8.73344e-17	3.29462e-15
KCNE1	-2.73309	-1.83825	8.89985e-17	3.35035e-15
STMND1	-4.41155	-1.68915	9.05456e-17	3.40098e-15
TNFRSF19	-2.18138	4.07891	9.61482e-17	3.58933e-15
SLC5A5	-3.98615	0.693427	9.7539e-17	3.62684e-15
PLCB4	-2.88014	2.25819	9.75577e-17	3.62684e-15
COQ8A	-2.69303	6.2597	9.93712e-17	3.68661e-15
C11orf97	-6.48699	-3.25567	1.08475e-16	4.01603e-15
NKAIN3	-3.95983	-3.46416	1.1351e-16	4.19377e-15
PRB1	-5.76876	-1.93919	1.18097e-16	4.3483e-15
MB	-4.0069	8.68289	1.18178e-16	4.3483e-15
HSD11B2	-2.01869	3.26859	1.24429e-16	4.55958e-15
ANKS1B	-2.66061	-1.48912	1.30279e-16	4.75994e-15
CLIC5	-3.19364	3.39247	1.30428e-16	4.75994e-15
TMEM72	-3.98264	-3.98816	1.31208e-16	4.77869e-15
CASQ1	-4.28345	5.3218	1.59246e-16	5.77636e-15
CLVS1	-2.51592	-1.15881	1.61472e-16	5.84528e-15
GJC3	-2.72564	-2.60575	1.78061e-16	6.43282e-15
PPP1R42	-4.02265	-3.17855	1.81134e-16	6.53065e-15
IQUB	-2.37763	-1.27076	1.87326e-16	6.74035e-15
PPP1R36	-2.08255	-0.664004	1.91788e-16	6.88709e-15
KRTAP3-1	-5.41079	-0.389624	2.03379e-16	7.28871e-15
TNNC2	-3.85747	6.69285	2.05422e-16	7.34721e-15
POPDC2	-2.79723	2.17174	2.0655e-16	7.37286e-15
XIRP1	-3.68714	6.01643	2.09026e-16	7.44187e-15
CFAP46	-3.05291	0.236501	2.11803e-16	7.51545e-15
KCNJ16	-4.17212	-0.903902	2.20457e-16	7.79165e-15
STAC2	-3.11057	-0.0544547	2.25463e-16	7.95291e-15
CFD	-2.3917	4.29541	2.36769e-16	8.30268e-15
CA8	-3.02677	-0.411444	2.38533e-16	8.34818e-15
MYH7	-4.45342	9.17636	2.4798e-16	8.6619e-15
NT5C1A	-4.4265	-1.12989	2.5053e-16	8.73393e-15
LRRIQ1	-3.3121	-0.582072	2.58503e-16	8.9944e-15
TTLL9	-2.2531	-2.08957	2.60966e-16	9.0625e-15
TCN1	-3.58461	4.6528	2.90121e-16	1.00555e-14
SLC7A14	-4.43298	-2.31699	2.9086e-16	1.00616e-14
WFDC6	-5.36801	-3.4527	2.96028e-16	1.02207e-14
ASB14	-2.23311	0.3693	3.06023e-16	1.0505e-14
HID1	-2.37064	3.36212	3.22059e-16	1.10133e-14
S100A1	-3.10012	4.9306	3.244e-16	1.10722e-14
MAL	-4.30804	7.95211	3.37545e-16	1.1499e-14
PPP1R1A	-4.0039	3.13747	3.60071e-16	1.22199e-14
SPAG8	-2.39636	-1.08663	4.01009e-16	1.35324e-14
ITM2A	-2.26964	3.6578	4.14557e-16	1.39371e-14
RSPH10B2	-3.7975	-3.68595	4.48939e-16	1.50085e-14
CCDC78	-3.06576	0.836493	4.79989e-16	1.60166e-14
ATP2A3	-2.21734	5.29799	5.65338e-16	1.88295e-14
TNFRSF11A	-2.10802	2.46686	6.48304e-16	2.14335e-14
LSMEM1	-2.36734	0.326974	7.20139e-16	2.37209e-14
KLHL38	-3.54294	0.841509	7.50705e-16	2.46824e-14
FABP7	-3.53516	-0.665271	8.77425e-16	2.86908e-14
SLC26A9	-3.09316	3.30366	9.17873e-16	2.99588e-14
SPX	-3.60454	0.223401	9.25506e-16	3.0153e-14
CACNB4	-2.87756	0.632182	9.50586e-16	3.09139e-14
ADH1B	-4.10298	2.40432	1.08792e-15	3.52523e-14
DYNAP	-4.83884	3.95246	1.14166e-15	3.69268e-14
ACSM3	-2.00141	0.187013	1.21768e-15	3.92439e-14
SPINK5	-3.04772	8.85009	1.25896e-15	4.05014e-14
LRRC43	-2.65905	-1.17772	1.30563e-15	4.18526e-14
BARX2	-2.19753	5.51169	1.31652e-15	4.21263e-14
KBTBD13	-4.55473	-2.88918	1.35942e-15	4.34215e-14
PLIN1	-3.58952	0.585652	1.41224e-15	4.50283e-14
BCL2L15	-2.97779	-0.52575	1.49846e-15	4.76257e-14
ESRRG	-3.50714	1.23072	1.49902e-15	4.76257e-14
WIF1	-4.8035	1.98293	1.63845e-15	5.18717e-14
SCN11A	-2.65942	-1.96256	1.71288e-15	5.41324e-14
RASL10B	-2.56414	0.737362	1.75951e-15	5.55082e-14
HTR3B	-3.72894	-2.56793	1.82707e-15	5.73368e-14
EFCAB6	-2.25518	-0.341203	1.91357e-15	5.97372e-14
PNPLA7	-2.08542	1.98353	2.09981e-15	6.50977e-14
STK33	-2.95183	-0.15561	2.11517e-15	6.54608e-14
MYOZ1	-3.94917	6.11805	2.15042e-15	6.6437e-14
DHRS7C	-5.04322	1.48376	2.32171e-15	7.14824e-14
CFL2	-2.0022	5.35599	2.34764e-15	7.21568e-14
ACACB	-2.26078	3.54322	2.37315e-15	7.27367e-14
TMEM182	-2.2692	3.6351	2.37463e-15	7.27367e-14
EPPIN	-5.27126	-3.6591	2.4075e-15	7.36178e-14
RERGL	-2.86518	-1.87481	2.51047e-15	7.66356e-14
DNAJB13	-3.35873	-2.28056	2.52535e-15	7.69587e-14
NEU4	-3.25607	0.0165658	2.80954e-15	8.5474e-14
TUBA4B	-3.24399	-0.52808	3.21357e-15	9.72701e-14
CYP4B1	-3.51504	3.37574	3.42642e-15	1.03538e-13
TTC16	-2.92729	-1.54527	3.58332e-15	1.08097e-13
RSPH14	-2.98402	-1.1669	3.88442e-15	1.16787e-13
MGAM2	-4.6706	-0.652103	3.89184e-15	1.16814e-13
MYOM1	-3.55345	5.59635	3.90331e-15	1.16962e-13
CHST9	-4.67998	2.05402	3.92911e-15	1.17539e-13
BPIFB1	-6.32394	9.04649	4.69959e-15	1.4012e-13
HOPX	-2.53791	7.29455	4.72647e-15	1.40687e-13
ADGRG2	-2.5892	-0.0104619	5.23449e-15	1.55293e-13
CRYAB	-2.52013	8.00268	5.24744e-15	1.5542e-13
ATP6V0A4	-2.91285	2.52138	5.32878e-15	1.57568e-13
NRG3	-3.27597	-2.55778	5.7492e-15	1.69441e-13
SLC16A6	-2.27795	2.59054	5.88137e-15	1.72485e-13
GAS2	-2.33725	-1.80808	6.27701e-15	1.83189e-13
PMEL	-2.61578	2.05161	6.6668e-15	1.93932e-13
HMGCS2	-4.36796	1.11751	6.899e-15	2.00362e-13
MYLK2	-3.21928	2.72742	7.12885e-15	2.06368e-13
FBXO40	-4.45577	2.78104	7.90261e-15	2.26934e-13
NBEA	-2.67193	1.74112	8.13529e-15	2.33242e-13
SLC26A4	-2.54217	-0.488591	8.367e-15	2.39502e-13
CAPN3	-2.98848	2.18105	8.46534e-15	2.41931e-13
MYH7B	-2.77509	1.92198	9.25335e-15	2.6361e-13
GJD4	-2.88459	-3.3399	1.01163e-14	2.8728e-13
ZBTB16	-3.10928	1.1039	1.02261e-14	2.8994e-13
KLK15	-3.90138	-3.5785	1.04669e-14	2.95432e-13
FRMD3	-2.16318	1.29999	1.04693e-14	2.95432e-13
ODAM	-5.00857	1.70283	1.13036e-14	3.17973e-13
CAND2	-2.81658	3.20423	1.16675e-14	3.27695e-13
AMY2A	-4.39217	-3.40025	1.19775e-14	3.35875e-13
GRB14	-2.8676	1.22087	1.39781e-14	3.88935e-13
TMCO5A	-4.37173	-3.97657	1.48008e-14	4.10551e-13
CAVIN2	-2.08024	3.0995	1.58846e-14	4.39254e-13
VSIG2	-3.04774	1.32456	1.60988e-14	4.43808e-13
C4orf19	-3.06704	1.0606	1.6816e-14	4.61448e-13
TOGARAM2	-2.61891	0.879541	1.71862e-14	4.70886e-13
POLR2F	-2.70738	-2.41344	1.97429e-14	5.39288e-13
PAQR9	-3.61848	-2.92196	2.18499e-14	5.92328e-13
ADH4	-3.55801	-1.82385	2.37715e-14	6.41509e-13
RNF157	-2.4972	1.87247	2.39145e-14	6.44398e-13
DLK1	-4.51511	2.1806	2.46787e-14	6.6399e-13
GBP6	-2.43996	7.54088	2.80342e-14	7.50713e-13
PPP1R9A	-3.23521	1.13664	2.82623e-14	7.54742e-13
FHL1	-2.98757	8.43729	2.91623e-14	7.77619e-13
PLN	-3.07839	3.03792	2.96952e-14	7.90651e-13
SCN2B	-2.64042	1.07761	3.30968e-14	8.7861e-13
HSPB6	-3.46081	6.21107	3.45268e-14	9.13864e-13
COBL	-2.409	4.36774	3.84822e-14	1.01406e-12
TCEAL6	-3.24614	-3.93487	4.13344e-14	1.08444e-12
PKIA	-2.84544	4.81448	4.26853e-14	1.11336e-12
CFAP206	-2.86855	-3.46662	4.3131e-14	1.12335e-12
DIO1	-2.37735	-2.70927	5.12323e-14	1.32855e-12
CAPN9	-3.53206	-1.03504	5.70782e-14	1.47163e-12
CARNS1	-2.51425	2.32265	5.86622e-14	1.50813e-12
ICA1	-2.07319	2.13683	6.17851e-14	1.58614e-12
TMEM61	-2.25361	-0.432903	6.3903e-14	1.63116e-12
CCDC110	-2.22231	-0.745657	6.41771e-14	1.63583e-12
NPY1R	-3.24772	-0.683285	6.73625e-14	1.70973e-12
PTCH2	-2.10269	0.0722686	6.89907e-14	1.74611e-12
ALS2CR12	-2.05929	-1.5758	8.39379e-14	2.11248e-12
KRTAP11-1	-5.52894	-0.237732	8.41935e-14	2.11594e-12
MFSD6L	-3.0607	-0.301543	8.50578e-14	2.13283e-12
TAC1	-3.7118	-2.95819	8.82493e-14	2.20549e-12
TPM2	-2.56278	8.98573	9.03237e-14	2.25106e-12
SLC44A4	-3.53738	3.31941	9.06252e-14	2.25543e-12
C1QTNF7	-2.66266	-0.0593178	9.09933e-14	2.26146e-12
CRISP2	-5.41567	-1.4527	9.79406e-14	2.43074e-12
DYDC1	-4.4878	-3.67973	1.00599e-13	2.49327e-12
FABP3	-2.86042	4.30509	1.11358e-13	2.75232e-12
GADD45G	-2.25163	2.63252	1.12056e-13	2.76574e-12
UGT2B11	-5.99887	-2.57738	1.14871e-13	2.83133e-12
FUT3	-2.20735	4.656	1.26131e-13	3.10034e-12
CNTFR	-2.98159	1.3404	1.28918e-13	3.1645e-12
SAMD13	-2.05984	-0.8151	1.4283e-13	3.49641e-12
SLC16A7	-2.19058	3.53128	1.43197e-13	3.50061e-12
ANK1	-2.59393	4.43375	1.48059e-13	3.60961e-12
ENDOU	-3.2228	4.59154	1.48796e-13	3.62266e-12
SCGB2A1	-4.19279	-1.27505	1.53377e-13	3.72911e-12
TNNT1	-2.96576	8.19359	1.56335e-13	3.79588e-12
KCNB1	-2.71695	0.150293	1.62792e-13	3.94199e-12
C15orf62	-2.22794	2.66474	1.72629e-13	4.16892e-12
SORBS2	-2.31032	3.65124	1.79473e-13	4.32254e-12
TSNAXIP1	-2.10436	-0.685647	1.85539e-13	4.45667e-12
CDH20	-2.65038	0.134315	1.88864e-13	4.53047e-12
RBM20	-2.3514	0.995507	1.91143e-13	4.57288e-12
SMIM6	-2.73973	-2.63085	1.94032e-13	4.63582e-12
ETV1	-2.39468	3.27555	1.95152e-13	4.65283e-12
DCDC1	-3.0544	-1.79041	2.1811e-13	5.18344e-12
CAP2	-2.13891	4.67357	2.21039e-13	5.23915e-12
MYOZ3	-3.4926	3.73362	2.22676e-13	5.27098e-12
CKMT2	-3.40769	4.58551	2.25132e-13	5.32208e-12
WNK4	-2.50602	0.0761929	2.44461e-13	5.75624e-12
SNX31	-2.93715	0.975563	2.49778e-13	5.87372e-12
NOS1	-2.73027	3.54722	2.63937e-13	6.18234e-12
C2orf54	-2.61387	5.282	2.69632e-13	6.29925e-12
TRH	-3.14445	-3.3873	2.89384e-13	6.69959e-12
PCDHA12	-3.97943	-3.25873	3.00945e-13	6.94926e-12
TECRL	-4.04468	-1.24004	3.04514e-13	7.01361e-12
NXPE1	-3.50048	-4.16542	3.28621e-13	7.53976e-12
CCER2	-2.948	-2.26249	3.38175e-13	7.74904e-12
ZP2	-3.13245	-3.40559	3.47701e-13	7.92679e-12
MYL3	-3.93487	4.66909	3.4937e-13	7.95472e-12
KRTAP3-2	-5.28452	-0.776989	3.59611e-13	8.17751e-12
MAPT	-2.81942	3.68064	3.67649e-13	8.33911e-12
MLANA	-2.23414	-0.459077	3.68301e-13	8.34335e-12
NHLRC4	-2.34194	-0.460963	3.77431e-13	8.53938e-12
ANGPTL1	-2.8586	2.17121	4.04895e-13	9.12618e-12
GMPR	-2.14847	3.10266	4.38284e-13	9.84163e-12
PPP1R3A	-3.96244	2.73433	4.39211e-13	9.85008e-12
GPX3	-2.36706	7.15429	4.53102e-13	1.01362e-11
GLRB	-2.53188	0.47112	4.90858e-13	1.09399e-11
ENPP3	-2.99973	-0.7657	5.11825e-13	1.13648e-11
USP13	-2.00149	4.8291	5.19185e-13	1.15139e-11
DPF3	-2.24626	1.11559	6.07525e-13	1.33738e-11
SLC1A1	-2.37451	2.21422	6.41467e-13	1.40897e-11
MLPH	-2.46665	3.28547	6.69421e-13	1.46285e-11
PITX2	-2.13991	4.1501	6.76575e-13	1.47668e-11
KRT13	-3.65939	12.6392	6.8483e-13	1.49288e-11
TSPAN8	-3.42606	0.891572	6.92332e-13	1.50557e-11
SMR3A	-6.52874	-0.249288	7.24321e-13	1.56942e-11
CDC20B	-4.40787	-0.597302	7.27855e-13	1.57517e-11
SCNN1B	-2.5388	4.45839	7.8008e-13	1.68413e-11
EGF	-2.51307	1.9647	8.03333e-13	1.73224e-11
MYLPF	-3.27583	6.32224	8.08395e-13	1.74106e-11
CCDC60	-4.16439	-0.198147	8.92833e-13	1.91601e-11
LRRC39	-2.8871	2.4836	9.27745e-13	1.9838e-11
SYPL2	-3.22138	3.6848	9.8911e-13	2.10747e-11
FRMPD1	-2.5513	-0.0230356	9.93936e-13	2.11524e-11
CHDH	-2.58754	1.7329	1.15163e-12	2.43063e-11
PHKG1	-2.87065	2.63832	1.17006e-12	2.46372e-11
KLHL32	-2.65817	-2.35641	1.28538e-12	2.69703e-11
AC104831.1	-4.11231	2.97682	1.30858e-12	2.74252e-11
PDE4DIP	-2.15856	6.70802	1.44027e-12	2.99568e-11
JPH1	-2.14628	4.08686	1.56398e-12	3.24362e-11
AMPD1	-3.45167	3.31855	1.71098e-12	3.52808e-11
CLDN4	-2.05692	7.69903	1.72359e-12	3.55e-11
TJP3	-2.76243	3.32537	1.76674e-12	3.62637e-11
SORBS1	-2.20258	4.40534	1.77185e-12	3.63269e-11
BRINP1	-2.52551	-0.03205	1.86626e-12	3.81752e-11
SLITRK5	-3.41517	0.392079	1.87834e-12	3.83786e-11
TMPRSS11B	-4.10252	4.98004	1.92955e-12	3.93352e-11
SRL	-3.22075	5.15529	2.09059e-12	4.23771e-11
CAPN14	-2.97002	3.2115	2.13302e-12	4.31883e-11
PROM1	-3.74855	2.84791	2.17211e-12	4.38863e-11
GDF10	-3.04495	0.743208	2.1724e-12	4.38863e-11
DKK4	-3.04216	-1.26	2.23916e-12	4.51333e-11
CKM	-3.79027	9.34667	2.33606e-12	4.6928e-11
SMTNL1	-3.19148	3.10037	2.36204e-12	4.73968e-11
CSN3	-4.69218	-1.80742	2.46235e-12	4.92994e-11
WDR93	-2.64716	-2.44554	2.7187e-12	5.41896e-11
GATM	-2.1519	4.14202	2.86291e-12	5.68113e-11
ATP6V1B1	-3.18047	1.90659	3.01242e-12	5.95144e-11
PRSS27	-2.58812	5.65897	3.10554e-12	6.12191e-11
KRT4	-4.2038	11.3549	3.39519e-12	6.649e-11
MAP1LC3C	-2.46868	-1.45795	3.41719e-12	6.68479e-11
CADM2	-2.8612	-0.463752	3.85407e-12	7.49849e-11
KCNJ13	-2.83857	-3.85601	3.87884e-12	7.53034e-11
SPATS1	-4.82967	-4.15203	4.01646e-12	7.77225e-11
FBXO15	-2.5171	-1.06883	4.07533e-12	7.86069e-11
GREM2	-2.89829	0.857533	4.25791e-12	8.18642e-11
DPP4	-2.29893	3.67026	4.72628e-12	9.01002e-11
SPRR3	-3.4695	10.4121	4.95287e-12	9.40153e-11
PADI1	-2.6543	3.4673	4.96818e-12	9.42062e-11
MUC21	-4.44864	6.71305	4.99183e-12	9.45546e-11
LCN6	-2.68323	-2.45635	5.25709e-12	9.90365e-11
RHCG	-3.01704	9.36878	5.30628e-12	9.97726e-11
MLIP	-2.41597	3.37888	5.38111e-12	1.01074e-10
LMOD1	-2.28883	3.19689	6.07979e-12	1.13958e-10
FRMPD2	-3.58743	-2.453	6.10578e-12	1.14326e-10
MT1M	-2.44837	2.00818	6.35857e-12	1.1881e-10
PLEKHS1	-3.55919	1.87846	6.47553e-12	1.2087e-10
IL1RN	-2.16022	8.71587	6.77272e-12	1.26154e-10
DYDC2	-3.24657	-1.82326	7.28642e-12	1.35301e-10
MUC5AC	-5.13252	3.81938	7.45276e-12	1.37961e-10
AMOT	-2.70038	4.47037	7.91201e-12	1.45624e-10
HLF	-2.52427	3.46205	7.91549e-12	1.45624e-10
MAATS1	-3.27101	-0.230272	7.92579e-12	1.45664e-10
CRACR2A	-2.04995	2.97718	8.26342e-12	1.51558e-10
GP2	-6.06721	2.23562	8.44012e-12	1.54483e-10
ATP1A2	-3.34287	5.75272	9.64472e-12	1.76171e-10
ACSS3	-2.22812	0.886027	9.96075e-12	1.81573e-10
PTPRT	-3.23083	-0.248024	1.00843e-11	1.83266e-10
ART1	-3.81412	-0.820222	1.01326e-11	1.83957e-10
ENPP4	-2.24977	2.58785	1.05881e-11	1.92032e-10
COX6A2	-3.53063	4.7377	1.07971e-11	1.95428e-10
OTOP1	-3.16001	-3.22383	1.14342e-11	2.06127e-10
RGS7BP	-2.81563	-1.92905	1.20079e-11	2.15816e-10
CTNNA3	-3.10618	1.53399	1.22142e-11	2.19085e-10
SLC27A6	-3.4063	0.845125	1.2469e-11	2.23431e-10
ANGPTL5	-3.18768	-2.75201	1.30025e-11	2.32295e-10
KLHDC7A	-3.13097	-0.576098	1.38161e-11	2.46339e-10
C12orf74	-2.92993	-2.73517	1.43783e-11	2.56108e-10
CLCN4	-2.24147	2.49969	1.44641e-11	2.573e-10
CRNN	-4.18908	9.41649	1.44739e-11	2.573e-10
LRFN2	-2.77908	-1.86038	1.48022e-11	2.62614e-10
VEGFD	-2.72599	-0.180012	1.48725e-11	2.63341e-10
C22orf15	-3.42579	-1.82374	1.54951e-11	2.73554e-10
C1orf204	-2.30439	1.92331	1.63528e-11	2.88127e-10
DEGS2	-2.32364	3.64745	1.68299e-11	2.95372e-10
C1orf127	-2.48849	-0.858181	1.70396e-11	2.98468e-10
MARCH10	-2.61916	-1.37564	1.72694e-11	3.01902e-10
FXYD1	-2.74226	1.62722	1.75071e-11	3.05759e-10
LRRC14B	-3.1525	-0.0578577	1.80654e-11	3.14897e-10
ARSH	-2.19697	-3.1105	1.81617e-11	3.16268e-10
PLEKHG7	-2.68932	-1.54143	1.89052e-11	3.28895e-10
RAB9B	-2.22196	0.00200912	2.08521e-11	3.60666e-10
DUOXA2	-2.66075	2.85493	2.1216e-11	3.66252e-10
CHAD	-2.66216	0.0109358	2.19812e-11	3.79097e-10
SMYD1	-3.49553	4.58573	2.21283e-11	3.809e-10
DCT	-4.47857	1.28494	2.38002e-11	4.08839e-10
RGS9BP	-2.08251	-1.79345	2.42845e-11	4.16416e-10
CIDEA	-2.58705	-0.319927	2.59532e-11	4.42488e-10
DUSP13	-2.96533	3.12581	2.62554e-11	4.46791e-10
RCAN2	-2.02982	3.90741	2.695e-11	4.58175e-10
CLCNKA	-2.73586	-2.39934	2.88276e-11	4.87903e-10
ANKRD35	-2.03891	4.10636	2.94712e-11	4.98202e-10
FOLH1	-2.37375	1.69045	3.29599e-11	5.52487e-10
ASB11	-3.76323	1.20021	3.34131e-11	5.59561e-10
BPIFA1	-6.33417	7.10927	3.35297e-11	5.59943e-10
ADRA1A	-3.17505	-2.21869	3.37128e-11	5.62477e-10
RNF224	-2.37307	-0.472352	3.3806e-11	5.63257e-10
GRM5	-2.94022	-3.12363	3.43939e-11	5.71711e-10
UBXN10	-2.2514	1.62276	3.50641e-11	5.82312e-10
SPEG	-2.01297	4.74098	3.56337e-11	5.91223e-10
LMNTD1	-3.83107	-3.38626	3.73666e-11	6.17687e-10
ART3	-2.72562	1.32451	3.96088e-11	6.52344e-10
LRRC2	-3.0327	2.77682	4.01781e-11	6.599e-10
ATP1A3	-2.2909	0.692242	4.67308e-11	7.61244e-10
DNER	-2.4577	2.39233	5.12748e-11	8.30735e-10
TOX3	-3.6593	-0.406046	5.28173e-11	8.54182e-10
ARHGEF38	-2.38238	-1.07914	5.30569e-11	8.57282e-10
CNMD	-4.25667	-2.1207	5.31357e-11	8.57783e-10
ASB15	-3.54233	0.966809	5.44935e-11	8.7891e-10
DTHD1	-2.68635	-0.0685271	5.5856e-11	8.99266e-10
C8orf22	-4.25139	1.86156	5.72113e-11	9.19435e-10
HPSE2	-2.71134	-1.23369	5.75768e-11	9.2448e-10
ST6GALNAC1	-2.24926	3.74545	5.80016e-11	9.30466e-10
FGF12	-2.24623	0.813705	5.86508e-11	9.4004e-10
RSPH10B	-2.41271	-3.40891	5.92979e-11	9.48713e-10
PSCA	-2.80922	4.49468	6.1022e-11	9.7369e-10
EPS8L3	-3.88087	-2.06406	6.68945e-11	1.06078e-09
WFDC2	-3.59528	6.05816	7.00377e-11	1.10573e-09
ACADL	-2.65272	-0.258796	7.06729e-11	1.11478e-09
IL36A	-3.6231	4.51597	7.20294e-11	1.13518e-09
DMD	-2.05304	4.86545	7.45045e-11	1.16598e-09
TFF3	-3.27179	3.79758	7.84156e-11	1.22398e-09
SLC51B	-2.08908	-2.3684	7.85707e-11	1.22464e-09
HEPACAM2	-3.49462	-2.07567	7.86626e-11	1.22464e-09
SCIN	-2.28251	2.77575	8.43017e-11	1.30675e-09
EEF1A2	-2.86816	6.86189	8.63083e-11	1.33554e-09
LPL	-2.2879	3.33779	9.49075e-11	1.45603e-09
SPINK8	-3.68828	-3.46225	1.034e-10	1.58226e-09
SYNM	-2.20426	5.70948	1.04508e-10	1.59785e-09
PRSS1	-3.38543	-3.52174	1.11166e-10	1.68956e-09
ITGB1BP2	-2.23405	1.15226	1.1499e-10	1.74177e-09
GSTM5	-2.09951	0.324163	1.19614e-10	1.80265e-09
ELF5	-3.00411	2.2355	1.29806e-10	1.9497e-09
CYSRT1	-2.38075	5.66786	1.31382e-10	1.97172e-09
C8orf34	-2.14029	-1.16687	1.31863e-10	1.97729e-09
PIP5K1B	-2.15579	1.18056	1.38007e-10	2.06207e-09
TYRP1	-3.20459	1.03871	1.38304e-10	2.0626e-09
IL5RA	-2.85508	-1.15848	1.38358e-10	2.0626e-09
TMEM56	-2.24471	1.82137	1.59682e-10	2.35502e-09
GABRA4	-3.03569	-2.49716	1.61723e-10	2.38316e-09
SVOPL	-2.69423	-0.951341	1.67856e-10	2.4715e-09
TMEM132C	-2.79836	-0.782869	1.76123e-10	2.58472e-09
MYOT	-3.0883	5.60659	1.77637e-10	2.60268e-09
FXYD2	-3.29056	1.15871	1.87481e-10	2.74243e-09
VSIG8	-3.22268	4.68295	1.89338e-10	2.76733e-09
AC083902.2	-2.95614	3.34009	1.90344e-10	2.7775e-09
ANK2	-2.29067	3.35983	1.94271e-10	2.8256e-09
ACTA1	-3.47231	9.94524	1.96611e-10	2.85731e-09
IL19	-2.93271	0.229444	1.98383e-10	2.88073e-09
HBD	-3.53825	-3.40304	2.00026e-10	2.89989e-09
KRT33A	-2.50332	-1.64765	2.03106e-10	2.94216e-09
SCN7A	-2.71156	-0.533042	2.0739e-10	2.99937e-09
KCNJ11	-2.43074	1.93837	2.1414e-10	3.0945e-09
TMPRSS2	-2.85886	3.62266	2.34315e-10	3.36434e-09
C1orf141	-3.86786	-3.77599	2.46333e-10	3.53123e-09
CCL14	-2.58364	-0.68607	2.55603e-10	3.65535e-09
MLXIPL	-2.74596	0.993153	2.57072e-10	3.67342e-09
MROH9	-2.89834	-3.56523	2.65767e-10	3.79162e-09
MYL2	-3.43884	7.75992	2.73072e-10	3.88656e-09
ASB10	-3.35268	0.708264	2.73767e-10	3.89336e-09
FGF20	-3.17277	-4.04654	2.80236e-10	3.97905e-09
TCAP	-3.23363	7.54682	2.90642e-10	4.11051e-09
PRR15L	-2.41582	1.65507	2.94024e-10	4.15506e-09
MUC6	-2.44636	-2.50132	2.97692e-10	4.20027e-09
ART5	-2.43907	-1.20415	3.10226e-10	4.35654e-09
EFCAB10	-2.02968	-0.733011	3.30746e-10	4.63018e-09
TMEM38A	-2.40944	4.44095	3.36944e-10	4.70592e-09
MYH13	-2.15608	-1.76015	3.69211e-10	5.12289e-09
CTTNBP2	-2.5265	2.16484	3.76083e-10	5.2026e-09
SLC13A5	-3.123	3.89393	3.76752e-10	5.20511e-09
LRRC30	-3.61919	-1.87844	3.99922e-10	5.50399e-09
CMYA5	-3.01062	7.4755	4.18405e-10	5.72758e-09
TGM3	-3.62032	9.73349	4.28023e-10	5.85477e-09
RAB17	-2.0411	1.75932	4.31124e-10	5.88457e-09
LAMB4	-2.76743	1.4476	4.40549e-10	5.99407e-09
KLHL31	-2.46674	2.99007	4.66696e-10	6.33539e-09
ASB4	-2.81696	-0.720909	4.67448e-10	6.3408e-09
CCDC178	-2.32991	-3.2482	4.82101e-10	6.53462e-09
TEKT3	-2.31672	-2.38245	4.9954e-10	6.74901e-09
SCEL	-2.2948	6.71367	5.00124e-10	6.74901e-09
LMOD2	-3.39922	5.69665	5.31235e-10	7.13584e-09
C2orf71	-2.32374	-0.909034	5.42113e-10	7.2765e-09
C5orf46	-2.8664	1.5776	5.58694e-10	7.49344e-09
TBX15	-2.2386	3.63651	6.12546e-10	8.179e-09
ASB16	-2.15693	0.96637	6.51589e-10	8.66159e-09
PLPP7	-2.32609	2.84876	6.59553e-10	8.75447e-09
OSR1	-2.15325	1.50242	6.64564e-10	8.80358e-09
KRTAP1-1	-2.94644	-4.19933	6.64727e-10	8.80358e-09
BPIFB4	-3.802	-1.85025	6.66351e-10	8.81858e-09
ANKRD23	-2.38375	2.00079	7.5687e-10	9.914e-09
CLCN1	-2.32516	0.650777	7.66354e-10	1.00309e-08
SLC6A4	-2.52651	0.426767	7.73131e-10	1.00975e-08
KRT3	-3.60329	4.87998	7.79635e-10	1.0175e-08
NKAPL	-2.01317	-1.16463	8.44493e-10	1.09339e-08
MYO5C	-2.04568	3.47605	8.81622e-10	1.13817e-08
TNNI2	-2.95522	7.28478	9.15064e-10	1.1771e-08
TUSC5	-3.21976	-1.34013	9.45456e-10	1.21272e-08
GPIHBP1	-2.36715	0.0997912	9.79014e-10	1.25128e-08
MGP	-2.07149	5.70502	9.81228e-10	1.25322e-08
CHI3L2	-2.14241	3.91156	1.0264e-09	1.30719e-08
CCDC129	-3.73967	-1.81415	1.13144e-09	1.43484e-08
CHST4	-3.2139	-1.42264	1.13818e-09	1.44135e-08
CAMK2A	-2.30257	2.86882	1.14611e-09	1.45036e-08
TRDN	-3.20452	6.13613	1.21035e-09	1.5295e-08
KRT23	-2.13596	5.57001	1.25434e-09	1.57951e-08
RHBG	-2.28917	-0.518469	1.27672e-09	1.60544e-08
SEC14L3	-3.15568	-3.22191	1.29223e-09	1.61927e-08
TNNC1	-3.06936	7.14358	1.29409e-09	1.62047e-08
GSTA2	-4.45815	-0.781729	1.33346e-09	1.66627e-08
FOXJ1	-3.88991	2.32901	1.41492e-09	1.75947e-08
CXXC4	-2.24662	-0.595057	1.47481e-09	1.83013e-08
HCAR1	-2.62912	-1.22713	1.50999e-09	1.8699e-08
OXGR1	-2.5468	-0.139122	1.52288e-09	1.88457e-08
DAW1	-3.75402	-1.15826	1.67273e-09	2.0558e-08
LONRF2	-2.61208	1.03438	1.74092e-09	2.13376e-08
ANO5	-2.73055	2.56007	1.78905e-09	2.18677e-08
RYR1	-2.43866	7.38203	2.05756e-09	2.4895e-08
LINC01207	-3.96181	-2.42691	2.18031e-09	2.62033e-08
PCDH20	-2.73791	-4.05681	2.23561e-09	2.68139e-08
CRCT1	-2.67367	6.58971	2.34734e-09	2.80788e-08
SPRR2F	-3.04803	6.24604	2.35575e-09	2.81606e-08
ODF4	-2.70969	-3.48966	2.3783e-09	2.83733e-08
HMGCLL1	-2.49523	-2.7755	2.38769e-09	2.84665e-08
IL17A	-2.70174	-2.46332	2.4703e-09	2.93536e-08
FOXN4	-3.9146	-3.17005	2.58611e-09	3.06485e-08
PGM5	-2.0488	2.54007	2.63211e-09	3.11524e-08
SEMA3E	-2.81918	-0.895169	3.01331e-09	3.53065e-08
DGKB	-2.47501	-1.48517	3.11502e-09	3.6411e-08
TMEM213	-4.51931	1.15966	3.14648e-09	3.67069e-08
HRASLS5	-2.2138	-1.54011	3.31957e-09	3.86255e-08
CLDN17	-3.19954	2.80047	3.33759e-09	3.881e-08
HFE2	-3.17836	3.42532	3.47046e-09	4.02766e-08
PTN	-2.22938	4.25301	3.62551e-09	4.19451e-08
TF	-2.95787	4.01125	3.67751e-09	4.24322e-08
ARHGAP36	-2.69825	-0.905053	3.87056e-09	4.44024e-08
AGR3	-3.9079	0.51169	3.99836e-09	4.58099e-08
CRHR2	-2.01591	-1.72234	4.01659e-09	4.59893e-08
TMEM100	-2.03978	-0.0616291	4.15563e-09	4.74601e-08
FGF6	-3.01328	-2.5689	4.30324e-09	4.89586e-08
PADI2	-2.55499	6.38497	4.42911e-09	5.03267e-08
MSMB	-3.22757	2.73462	4.68205e-09	5.29991e-08
HPGD	-2.08319	3.74086	4.71207e-09	5.32716e-08
RBFOX1	-2.78162	2.12711	4.89445e-09	5.50211e-08
CLU	-2.05663	7.55981	5.00162e-09	5.61554e-08
KCNT1	-2.53431	-0.042932	5.11838e-09	5.73944e-08
NKX6-2	-2.78664	-3.86734	5.41014e-09	6.04014e-08
MYL1	-3.22872	7.77905	5.54494e-09	6.16759e-08
TXLNB	-2.56647	4.11738	5.62288e-09	6.24652e-08
DTNA	-2.15272	3.44154	5.65233e-09	6.27534e-08
ASB12	-2.83488	-0.16509	5.68361e-09	6.30616e-08
GALNTL6	-2.32507	-1.19818	6.42998e-09	7.0643e-08
GRIN2C	-2.18508	0.381985	6.46804e-09	7.10176e-08
GCKR	-2.00409	-1.82595	6.53048e-09	7.16593e-08
GALNT16	-2.18557	1.33257	6.79401e-09	7.43235e-08
SCARA5	-2.25653	2.63914	6.94942e-09	7.58384e-08
CEACAM5	-2.54733	6.50178	7.21908e-09	7.85897e-08
LGALS12	-2.25529	-1.90404	7.33067e-09	7.96593e-08
FABP12	-2.25182	-2.09703	7.35935e-09	7.98741e-08
RALYL	-3.02951	-3.82671	7.37616e-09	8.00044e-08
UCP3	-2.38231	2.3355	7.40932e-09	8.02706e-08
MYBPC1	-3.30366	8.36966	7.43921e-09	8.04971e-08
CFAP47	-3.34274	-1.45235	7.54537e-09	8.15966e-08
TMPRSS11A	-2.56737	5.22696	8.43308e-09	9.07582e-08
CXCL17	-2.29054	4.88156	8.95723e-09	9.59381e-08
ENAM	-2.3293	-1.7708	9.55561e-09	1.018e-07
CAPN6	-2.53625	2.00757	1.08071e-08	1.14115e-07
FAM189A2	-2.06519	2.65732	1.12368e-08	1.18373e-07
SLC36A2	-2.96115	0.0409316	1.14269e-08	1.20022e-07
KCNC1	-2.3214	-1.68549	1.21113e-08	1.26617e-07
HNF1B	-2.20703	-2.71015	1.28854e-08	1.33928e-07
MAOB	-2.08968	3.71854	1.33099e-08	1.37941e-07
MUC15	-2.19171	4.03205	1.33575e-08	1.38317e-07
CLUL1	-2.37733	-1.91626	1.37814e-08	1.41761e-07
CACNA1S	-2.97694	4.69898	1.46467e-08	1.49974e-07
GCNT3	-2.23625	3.75633	1.55768e-08	1.58862e-07
CLPSL2	-3.41743	-3.9424	1.56033e-08	1.59042e-07
ACKR1	-2.17029	3.89132	1.57265e-08	1.60207e-07
EFHC2	-2.08962	0.444457	1.59798e-08	1.62602e-07
ALPK2	-2.00515	2.66892	1.62685e-08	1.65165e-07
MYOM2	-2.47521	4.60539	1.72652e-08	1.74788e-07
SGCA	-2.48702	3.70742	1.73216e-08	1.75241e-07
SULT1B1	-2.06697	0.910312	1.75835e-08	1.77409e-07
CA1	-2.81298	-3.95372	1.90364e-08	1.911e-07
RNF150	-2.26032	3.45517	1.99605e-08	1.99594e-07
HRASLS	-2.07535	0.734968	2.08187e-08	2.07365e-07
ASCL3	-4.07635	-2.6175	2.25083e-08	2.22956e-07
KLHL41	-2.99346	7.02892	2.26543e-08	2.24154e-07
NSUN7	-2.03787	0.770332	2.29522e-08	2.26976e-07
FAM3B	-2.93464	3.72786	2.33577e-08	2.30477e-07
SIAH3	-2.87858	-2.31482	2.40102e-08	2.36265e-07
SFRP5	-2.52839	-1.09791	2.47125e-08	2.4251e-07
B3GALT1	-2.62147	-0.145635	2.57094e-08	2.51192e-07
SYNPO2L	-2.47734	4.67095	2.65268e-08	2.58474e-07
SCN1B	-2.01982	4.00957	2.6593e-08	2.58838e-07
MAP6	-2.01478	0.880691	2.79693e-08	2.71643e-07
KCTD8	-2.62148	-3.07316	2.84793e-08	2.757e-07
ZNF648	-3.00393	-3.63317	2.88058e-08	2.78559e-07
UGT3A1	-3.5007	-2.73684	2.95241e-08	2.84737e-07
DLEC1	-2.39879	-0.219293	3.14301e-08	3.01336e-07
LMO3	-2.20609	-0.70532	3.20798e-08	3.07235e-07
DPP10	-3.33212	-2.99932	3.21541e-08	3.07618e-07
AGBL1	-3.14545	0.476941	3.28816e-08	3.14195e-07
APOD	-2.14275	4.88246	3.29632e-08	3.14547e-07
FADS6	-2.58493	1.05678	3.39848e-08	3.22721e-07
MUC22	-3.1753	-1.18728	3.54495e-08	3.35386e-07
FAM26D	-3.31517	-4.19206	3.94373e-08	3.70375e-07
LMAN1L	-3.58037	-3.03126	4.05919e-08	3.79826e-07
PRR32	-2.69122	-0.526235	4.06229e-08	3.79918e-07
NEURL1	-2.0145	2.65085	4.13713e-08	3.86111e-07
TTLL6	-3.04158	-2.97613	4.26606e-08	3.96903e-07
MRGPRE	-2.73662	-3.92312	4.50415e-08	4.17346e-07
MYH2	-3.38076	9.94195	4.87633e-08	4.48098e-07
MYH11	-2.23655	5.51882	5.08092e-08	4.65704e-07
FGF14	-2.01787	-0.929458	5.21078e-08	4.76387e-07
SLC9A4	-2.64635	-0.554873	5.2612e-08	4.79774e-07
SBK2	-2.71785	-1.54417	5.41863e-08	4.93125e-07
SSTR1	-2.21277	-2.02294	5.89201e-08	5.32958e-07
UNC45B	-2.66559	4.29757	5.9176e-08	5.35002e-07
ROPN1B	-2.51771	-1.78135	6.1299e-08	5.52802e-07
TACR1	-2.17734	0.221265	6.22507e-08	5.59975e-07
C12orf40	-2.74225	-4.04151	6.29727e-08	5.66186e-07
AL590560.1	-2.4937	-3.55281	6.48694e-08	5.82363e-07
KLHL34	-2.52504	-0.549017	6.88309e-08	6.16074e-07
VGLL2	-2.58995	1.04325	7.17624e-08	6.40075e-07
CAMK2B	-2.3482	3.08727	7.25249e-08	6.46232e-07
GALNT13	-2.161	0.994925	7.3799e-08	6.55845e-07
AC013470.2	-3.07533	-3.28431	7.65555e-08	6.79444e-07
PRKAA2	-2.37627	3.42417	7.84331e-08	6.95076e-07
ZSCAN1	-2.2698	-3.74338	8.2531e-08	7.28509e-07
TMOD1	-2.32627	3.94316	8.41005e-08	7.4021e-07
SHISA6	-2.18268	-0.098211	8.81277e-08	7.72961e-07
AL662899.2	-2.3952	-3.70412	8.84176e-08	7.74745e-07
GPRC6A	-3.89279	-3.30749	9.09534e-08	7.94246e-07
LHFPL1	-2.16377	-2.25271	9.23518e-08	8.04498e-07
CHST6	-2.10182	2.38933	9.3531e-08	8.13584e-07
ADAMTS19	-2.5908	-3.46923	9.52581e-08	8.262e-07
DRD2	-2.0411	-1.72264	1.0242e-07	8.83612e-07
TUBA3C	-2.9557	-3.85484	1.07435e-07	9.2421e-07
LRRC38	-2.13498	0.253077	1.1237e-07	9.61582e-07
CYP2C18	-2.08357	3.60077	1.19075e-07	1.01364e-06
GLYATL1	-2.11205	-2.18614	1.27172e-07	1.0764e-06
B3GNT6	-2.89475	-0.281662	1.36284e-07	1.14544e-06
SCN4A	-2.76596	3.695	1.44374e-07	1.20664e-06
CEACAM7	-2.79607	3.45072	1.4664e-07	1.22272e-06
C6	-3.08717	-1.04286	1.48261e-07	1.2351e-06
KLK13	-2.28476	7.09164	1.61654e-07	1.33796e-06
PKHD1L1	-2.27335	-1.05957	1.66893e-07	1.37814e-06
TNNT3	-2.47703	8.06107	1.67703e-07	1.38419e-06
TRIM55	-2.39194	2.0892	1.68347e-07	1.38887e-06
SCGB1D2	-3.19408	-3.32784	1.72113e-07	1.41817e-06
KLHL40	-2.85222	3.54063	1.75606e-07	1.44542e-06
MUC20	-2.13802	3.48865	1.76281e-07	1.44965e-06
ART4	-2.03184	-2.45056	1.85543e-07	1.51885e-06
SLURP1	-2.60645	6.53613	1.92011e-07	1.56964e-06
KRT39	-2.58259	-3.65191	2.1074e-07	1.71259e-06
HIF3A	-2.20775	0.00732065	2.12562e-07	1.72661e-06
NTRK3	-2.06858	0.148656	2.17215e-07	1.76281e-06
MYPN	-2.61599	4.74005	2.21225e-07	1.79129e-06
KRT35	-2.4947	-3.80073	2.24326e-07	1.81394e-06
RIMS4	-2.58783	-1.0872	2.27322e-07	1.83568e-06
UGT1A8	-3.3953	-1.50469	2.27716e-07	1.83724e-06
TREH	-2.21541	-2.31377	2.36337e-07	1.90163e-06
MYH6	-2.96288	3.20224	2.56601e-07	2.04904e-06
KCNA5	-2.07709	-1.49777	2.61737e-07	2.08725e-06
ATP13A4	-2.31124	3.32461	2.65285e-07	2.11273e-06
TTN	-2.64686	9.27952	2.66784e-07	2.12089e-06
CAV3	-2.51025	2.43792	2.68299e-07	2.132e-06
LRRC74B	-2.42105	-3.07104	2.72577e-07	2.16216e-06
RBM24	-2.18548	3.44781	2.73781e-07	2.17074e-06
FAM47E-STBD1	-2.62057	-4.02967	2.84116e-07	2.24871e-06
AZU1	-2.03614	-2.93606	2.86992e-07	2.26946e-06
IL26	-2.19122	-2.7705	3.04929e-07	2.39861e-06
A2ML1	-2.09437	8.8414	3.07682e-07	2.4192e-06
DUSP26	-2.48698	3.58752	3.19166e-07	2.504e-06
TYR	-4.21762	-1.00963	3.26052e-07	2.55243e-06
CYP4F12	-2.28364	2.5479	3.2721e-07	2.55815e-06
EYA2	-2.10105	4.16389	3.31687e-07	2.58751e-06
ALLC	-2.31506	-3.99255	3.41589e-07	2.66128e-06
VWA5B1	-2.40978	-3.56129	3.62152e-07	2.80683e-06
WNT8B	-2.2704	-3.63378	3.9322e-07	3.02408e-06
KNDC1	-2.03541	0.880531	3.96759e-07	3.04868e-06
FGF10	-2.34287	-0.620856	4.34897e-07	3.31754e-06
LGI1	-2.37185	-2.11326	4.47663e-07	3.40478e-06
NEB	-2.6076	8.79429	4.50814e-07	3.42729e-06
TFAP2B	-3.26937	-1.59021	4.56986e-07	3.4698e-06
BMP5	-2.16529	-1.04655	4.60188e-07	3.49263e-06
PDE6A	-2.02105	-0.882569	4.72772e-07	3.57603e-06
LRRC31	-3.67403	-2.20123	4.97082e-07	3.7504e-06
DLGAP2	-2.0049	-1.94232	5.08864e-07	3.83123e-06
MUC16	-2.62899	4.88334	5.37903e-07	4.03293e-06
PRSS42	-2.30031	-4.02519	5.59487e-07	4.17901e-06
C1orf168	-2.66533	-1.7237	6.52199e-07	4.81531e-06
RP1	-2.24613	-1.68302	6.9744e-07	5.1198e-06
PCDHAC1	-2.35188	-3.08091	7.04339e-07	5.16198e-06
LMOD3	-2.50597	4.72449	7.0839e-07	5.18743e-06
KIAA0408	-2.50649	-3.0301	7.12903e-07	5.21787e-06
LRP1B	-2.20219	-0.244819	7.3422e-07	5.3547e-06
CYP4X1	-2.04823	2.88421	7.88819e-07	5.72029e-06
CYP11A1	-2.08136	0.218436	8.20964e-07	5.9294e-06
LBX1	-2.33758	-0.566137	8.21319e-07	5.92958e-06
MT3	-2.60856	-0.962966	8.42311e-07	6.07135e-06
PGPEP1L	-2.24797	-1.43521	8.44805e-07	6.08443e-06
GYS2	-3.00676	-0.00555695	8.57475e-07	6.16082e-06
SPRR2A	-2.14409	9.80568	8.71182e-07	6.24429e-06
ANGPTL7	-2.33754	0.457252	9.89371e-07	7.01565e-06
DUPD1	-2.68115	-0.750354	1.00579e-06	7.12644e-06
GRIK3	-2.31585	-1.33537	1.01819e-06	7.20859e-06
KCNA7	-2.21559	1.68494	1.05005e-06	7.42239e-06
REN	-2.2269	-2.40077	1.07312e-06	7.56757e-06
CCDC63	-2.21851	-2.81483	1.13323e-06	7.94457e-06
MUC4	-2.60696	5.60818	1.17184e-06	8.18621e-06
NRAP	-2.87008	7.61291	1.17364e-06	8.18621e-06
ANKRD2	-2.20442	2.76065	1.41145e-06	9.70896e-06
GLYATL2	-2.61711	0.875985	1.4395e-06	9.88669e-06
VIP	-2.12889	-2.24188	1.53869e-06	1.04876e-05
OGN	-2.27705	1.57743	1.68944e-06	1.1441e-05
NXPH1	-3.18017	-3.51059	1.78584e-06	1.20303e-05
RIMS1	-2.18743	-1.89545	1.88327e-06	1.26154e-05
SOWAHA	-2.12621	-0.698515	1.90509e-06	1.27371e-05
HHATL	-2.5578	3.07645	1.98614e-06	1.32402e-05
PLCXD3	-2.14437	-2.17451	1.98816e-06	1.32487e-05
KCNE1B	-2.39931	-3.5886	2.15567e-06	1.42589e-05
SORCS1	-2.0557	-0.524841	2.43103e-06	1.59158e-05
C1QTNF9	-2.60267	-2.7685	2.5109e-06	1.63968e-05
GAPDHS	-2.23075	-4.13297	2.52407e-06	1.64731e-05
SLC7A10	-2.02527	-3.07924	2.52443e-06	1.64731e-05
OGDHL	-2.12263	1.02011	2.58905e-06	1.68641e-05
ROPN1	-2.55115	-1.86375	2.70529e-06	1.75194e-05
KBTBD12	-2.4209	2.06205	2.75878e-06	1.78207e-05
DDIT4L	-2.15966	4.13548	2.88623e-06	1.85503e-05
KCNA1	-2.15089	-1.72365	2.92393e-06	1.87657e-05
LTF	-2.99867	8.04674	3.03465e-06	1.94207e-05
PDCL2	-2.01249	-3.73545	3.13178e-06	1.99852e-05
FAM25A	-2.29901	5.05847	3.14544e-06	2.0058e-05
TRIM63	-2.49063	3.99911	3.16951e-06	2.01693e-05
KLK12	-2.18419	5.56797	3.17933e-06	2.02238e-05
SMTNL2	-2.41523	3.43712	3.37261e-06	2.13246e-05
TMEFF2	-2.49687	-2.37547	3.4247e-06	2.16158e-05
MYADML2	-2.42856	1.51117	3.50351e-06	2.20821e-05
YIPF7	-2.43816	0.0510182	3.57011e-06	2.24624e-05
GRIA4	-2.45531	-2.60147	3.68375e-06	2.31367e-05
ALOX15	-2.6364	2.11639	3.85981e-06	2.4141e-05
STAC3	-2.16542	6.34274	3.9349e-06	2.45251e-05
HHLA2	-2.26002	-2.20993	4.08361e-06	2.53637e-05
SGCG	-2.20698	2.82415	4.12694e-06	2.56151e-05
ENPP5	-2.09628	1.25736	4.32116e-06	2.67187e-05
SPINK7	-2.69635	5.96547	4.52646e-06	2.78823e-05
WFIKKN2	-2.28487	-1.12803	4.72907e-06	2.89809e-05
CLDN10	-2.69844	2.45849	5.11648e-06	3.11104e-05
LRRC3B	-2.60319	-3.20163	5.41376e-06	3.2696e-05
CYP2A13	-3.08152	-3.4575	5.51748e-06	3.32888e-05
GLOD5	-2.04128	-3.85968	5.5616e-06	3.35437e-05
APOBEC2	-2.32105	3.969	5.65661e-06	3.40708e-05
SFTPA2	-2.59448	0.0675117	5.74936e-06	3.45367e-05
CHRDL1	-2.28529	2.68332	5.86974e-06	3.52125e-05
CRABP1	-2.09525	1.13207	5.98566e-06	3.5812e-05
LCN8	-2.53996	-3.0372	6.02159e-06	3.59844e-05
GDF15	-2.1143	3.2941	6.40908e-06	3.80783e-05
ELANE	-2.12177	-2.96346	6.47232e-06	3.83896e-05
SCRG1	-2.20252	-1.67993	6.49831e-06	3.85191e-05
HRC	-2.20055	4.4924	6.61807e-06	3.91771e-05
SPINK13	-2.50193	-2.97616	7.4033e-06	4.34046e-05
HS3ST6	-2.16942	0.715471	8.32149e-06	4.82098e-05
TNNI1	-2.10605	7.91389	8.40667e-06	4.86718e-05
ACTN2	-2.46736	7.78786	8.65373e-06	4.98285e-05
NMRK2	-2.4375	2.73229	8.94956e-06	5.12846e-05
C3orf30	-2.85016	-4.20441	8.988e-06	5.14391e-05
FOXI1	-3.098	-1.30482	9.41409e-06	5.36208e-05
SHISA3	-2.04513	-2.87213	9.5415e-06	5.42087e-05
MYF6	-2.3401	3.93049	1.04707e-05	5.91686e-05
HSPB2-C11orf52	-2.34305	-4.11898	1.04863e-05	5.92382e-05
DEUP1	-2.25478	-2.21677	1.05672e-05	5.96202e-05
TRIM54	-2.22074	4.22916	1.15006e-05	6.43396e-05
RPRML	-2.53742	-4.0448	1.16304e-05	6.49643e-05
LINC00521	-2.03898	-3.52545	1.29512e-05	7.16275e-05
TLX1	-2.65289	0.927416	1.34422e-05	7.39547e-05
SERPINI2	-2.45216	-3.18867	1.40228e-05	7.67956e-05
AGTR2	-2.68423	-3.78789	1.42716e-05	7.78963e-05
MUSTN1	-2.22445	0.0832833	1.43961e-05	7.84555e-05
AGR2	-2.0498	5.2273	1.50122e-05	8.1442e-05
SLN	-2.29827	6.13937	1.64829e-05	8.83507e-05
AHSP	-2.42077	-3.87359	1.70468e-05	9.11012e-05
C10orf71	-2.48485	4.12863	1.82882e-05	9.71846e-05
PCDHA13	-2.81009	-4.04687	2.04874e-05	0.000107753
CA10	-2.80336	-1.84086	2.07638e-05	0.000109015
KRTAP9-4	-3.13652	-2.92431	2.08602e-05	0.000109425
ACER1	-2.10894	1.46795	2.09999e-05	0.000110061
ERN2	-2.62129	1.34397	2.15593e-05	0.000112893
KCNJ3	-2.07851	-3.80141	2.19746e-05	0.0001149
ZDHHC22	-2.13008	-3.07762	2.29312e-05	0.000119276
C11orf16	-2.06188	-1.0715	2.51153e-05	0.000129583
MYBPC2	-2.29496	7.06779	2.54165e-05	0.000130948
DSCR8	-2.21589	-3.03239	2.64012e-05	0.000135515
TMEM211	-2.62008	-2.7037	2.66569e-05	0.00013671
ATP4A	-2.03383	-3.27615	2.86256e-05	0.000145619
ENTPD8	-2.40502	-0.557036	2.86297e-05	0.000145619
BEST3	-2.02946	2.63715	2.94999e-05	0.000149578
PDE11A	-2.14655	0.0341295	3.06027e-05	0.000154601
MYO18B	-2.05566	4.58611	3.07141e-05	0.000155033
ITLN1	-2.32373	-2.3237	3.26998e-05	0.000163856
MT4	-2.82045	-2.11074	3.61297e-05	0.000178891
FDCSP	-2.64406	5.36815	3.8498e-05	0.000189206
UNC13C	-2.08672	-3.19909	3.88399e-05	0.000190625
PRSS33	-2.29126	-3.44691	3.93108e-05	0.000192716
KHDRBS2	-2.08587	-3.9362	4.12277e-05	0.000201352
DUSP27	-2.19214	3.77756	4.16777e-05	0.000203328
MYOZ2	-2.24604	3.98581	4.20934e-05	0.000205021
MYH4	-2.03171	-2.37064	4.39637e-05	0.00021303
ABCC8	-2.03564	-2.87887	4.83843e-05	0.00023188
SCGB1A1	-2.87254	1.55431	4.96656e-05	0.000237554
KCNA4	-2.09722	-3.56302	4.97834e-05	0.000237949
CACNG6	-2.09768	1.76641	5.25638e-05	0.00024964
PCDHA11	-2.48376	-3.07239	5.58829e-05	0.000263586
CLDN8	-2.38437	1.41574	5.97806e-05	0.000279616
SMPX	-2.13402	4.68414	6.91378e-05	0.000318396
PCP4	-2.52053	-2.92146	7.25757e-05	0.00033252
CYP1A1	-2.31771	-1.5236	7.81068e-05	0.000354687
PI16	-2.15424	2.77459	7.95753e-05	0.000360533
RNF183	-2.04303	-0.48841	7.99061e-05	0.000361829
NPPC	-2.28601	0.353171	9.07621e-05	0.000405578
XIRP2	-2.43485	7.37959	9.28124e-05	0.000413297
ATP2B3	-2.02551	-3.17018	9.55162e-05	0.000424072
ASB18	-2.07133	-2.80741	0.000117656	0.000511096
TRIM49	-2.91389	-3.40189	0.00014452	0.0006125
ARPP21	-2.03748	3.23434	0.000166785	0.000694704
ADIPOQ	-3.04088	0.847651	0.00018098	0.000746372
SEMG1	-2.48268	-3.45913	0.000210781	0.000856849
SLC24A5	-3.10977	-3.87535	0.000211242	0.000858032
AADACL2	-2.226	1.43661	0.000219023	0.000884934
KRT24	-2.39995	3.82523	0.000242881	0.000968227
ADCY8	-2.71909	-1.45687	0.000246915	0.000982126
TBX10	-2.00768	-3.39061	0.000422766	0.00158584
LRRTM3	-2.26115	-4.064	0.000568661	0.00206105
CDH10	-2.0904	-3.49368	0.000614659	0.00220898
PIRT	-2.06925	-2.95727	0.000634685	0.00226869
MUC5B	-2.69391	7.56995	0.000660866	0.00234608
BMP3	-2.27536	1.30511	0.000692547	0.00244238
SLC34A2	-2.11089	3.78843	0.000878707	0.00301375
PRB2	-2.15172	-2.21714	0.00105486	0.00353112
ALKAL1	-2.27351	-3.48222	0.0012728	0.00417257
TRIM49C	-2.68618	-3.72325	0.00128592	0.00421097
KRTAP9-8	-2.39257	-3.4655	0.00212183	0.00648492
BPIFB3	-2.24596	-3.79078	0.00247676	0.007396
