# Supplementary material for: Comprehensive analysis of lncRNA-associated competing endogenous RNA network in tongue squamous cell carcinoma
Source: PeerJ. 2019 Feb 6;7:e6397. doi: 10.7717/peerj.6397 (PMC6368841; doi:10.7717/peerj.6397)
Supplement: Table S5 — This table recorded the normalized expression signal of mRNA of all included samples. The data were normalized. [file peerj-07-6397-s005.zip › SupplementaryS7.txt]

id	TCGA-CV-7438-11A-01R-2132-07	TCGA-CV-6939-11A-01R-1915-07	TCGA-CV-6961-11A-01R-1915-07	TCGA-HD-8635-11A-01R-2403-07	TCGA-CV-7238-11A-01R-2016-07	TCGA-CV-7103-11A-01R-2016-07	TCGA-CV-6934-11A-01R-1915-07	TCGA-CV-7255-11A-01R-2016-07	TCGA-CV-7406-11A-01R-2081-07	TCGA-HD-A6HZ-11A-11R-A31N-07	TCGA-CV-6933-11A-01R-1915-07	TCGA-CV-6959-11A-01R-1915-07	TCGA-H7-A6C4-11A-21R-A466-07	TCGA-CV-6943-11A-01R-1915-07	TCGA-CV-6956-11A-01R-2016-07	TCGA-BA-4075-01A-01R-1436-07	TCGA-D6-6515-01A-21R-1873-07	TCGA-CV-5976-01A-11R-1686-07	TCGA-CN-6017-01A-11R-1686-07	TCGA-CV-A465-01A-11R-A266-07	TCGA-CV-5971-01A-11R-1686-07	TCGA-CV-6941-01A-11R-1915-07	TCGA-CV-6950-01A-11R-1915-07	TCGA-HD-8314-01A-11R-2403-07	TCGA-QK-A652-01A-11R-A30B-07	TCGA-CV-A6K0-01B-21R-A31N-07	TCGA-BA-A6DB-01A-11R-A30B-07	TCGA-CN-6016-01A-11R-1686-07	TCGA-CV-6933-01A-11R-1915-07	TCGA-CV-5977-01A-11R-1686-07	TCGA-F7-A61S-01A-11R-A28V-07	TCGA-CV-7104-01A-11R-2016-07	TCGA-CQ-7065-01A-11R-2081-07	TCGA-IQ-A6SG-01A-12R-A34R-07	TCGA-F7-A620-01A-11R-A28V-07	TCGA-IQ-A61J-01A-11R-A30B-07	TCGA-CN-5370-01A-01R-2016-07	TCGA-CV-6945-01A-11R-1915-07	TCGA-CV-A6JU-01A-11R-A31N-07	TCGA-CR-7397-01A-11R-2016-07	TCGA-CV-7446-01A-11R-2232-07	TCGA-CR-7401-01A-11R-2016-07	TCGA-CV-6939-01A-11R-1915-07	TCGA-CR-6493-01A-11R-1873-07	TCGA-D6-A4Z9-01A-11R-A24Z-07	TCGA-CR-7372-01A-11R-2016-07	TCGA-CV-6952-01A-11R-1915-07	TCGA-CV-7103-01A-21R-2016-07	TCGA-IQ-A61E-01A-22R-A30B-07
SGPP1|ENSG00000126821|protein_coding	612.755200489372	569.442846170102	1012.00945059278	848.366764804588	679.830943421877	746.350158863454	133.885334878615	431.067158713814	406.86059090247	349.604353937914	837.869689722173	590.684984729418	653.243632054436	698.464737079942	662.845974448976	2349.77337992088	1500.63102781358	502.946952463696	940.423485305683	1157.59685593182	777.977395341706	1009.27140131179	1084.3265245151	358.087001741888	699.887412586387	1073.21061460162	857.894726486665	511.340856845053	336.272192996656	1960.78213531327	1242.77379902606	1213.84922311995	1857.5557640047	395.625290350305	1116.42135520536	1399.02236883184	1460.22206128457	671.525423798106	1032.33681790321	1098.11992241425	1932.78578774987	1005.82273292911	439.201791242208	1730.37259680478	1859.3621943895	1909.85310134702	993.939607935475	381.290209582795	1724.69970675458
PRPSAP1|ENSG00000161542|protein_coding	2508.11979629253	1828.05593299114	2354.3171786859	2090.45405108257	2805.0319874791	2103.98891626828	2728.55280237733	2115.02295014366	3690.92909774936	4803.1188184366	7037.70106524052	1673.73106447693	1474.53964102798	3385.19034521298	1548.92073374152	1696.97785037368	2081.75849512636	1609.71758705114	1128.28517626618	1886.41540509239	1196.31891729822	3495.38534983796	3350.52772144789	4021.40260001106	1713.7022080011	1654.77153718856	2049.11255439602	1433.86449255178	2576.2335260316	2324.56613871147	1700.25276938814	1728.00887426977	2078.4152723217	3364.6055883435	1179.09399044579	1939.01078796754	1061.13493928297	1709.22611057892	3576.11235395955	1694.34146168509	2390.94000004184	1770.11689621661	2448.66604872586	1969.2010616887	1705.42575579329	1423.57683535014	1613.9526435911	2039.17661986272	1896.87613398842
BLM|ENSG00000197299|protein_coding	358.69067651309	288.050823799662	186.282492267399	360.848016908413	140.239023625947	250.595682672524	310.339041677988	283.398160688747	121.418966324154	134.579844867728	9965.13137451272	227.262869060752	97.8260938075018	243.699055762144	199.65856429487	300.791742771823	500.448391851318	506.004369433175	420.721429160015	274.52732135984	306.35097266027	781.596430629068	623.321969692655	357.080179593925	269.255649083861	366.334638206991	295.476363543869	103.407990719522	645.994693266656	569.100864649198	411.917059148726	212.798658949452	267.296133363728	706.704545144906	795.786537312313	246.115528195885	540.795481614539	403.831946632205	327.875308723514	373.930052128617	260.054767609149	208.083744501058	844.328222618623	1158.14778520937	1178.74001170125	498.203129455158	578.679610594137	468.480221105441	666.857039144412
MCAM|ENSG00000076706|protein_coding	1865.85675472081	7119.5278344191	8189.86043780247	1054.90782995166	4734.4805944733	1853.35318577716	842.649647998737	2214.57758444016	3983.5284951497	1330.03730861107	2395.79759803157	2216.84219134482	2569.65567330183	811.924173186068	1548.92194417077	11473.7471911644	7498.96014292912	3925.98253462047	6469.34924631188	3702.61382846256	14520.693653133	5902.79058684893	7496.43541978861	3617.05533894866	5254.8045179972	5078.15998731687	2991.71596031733	8792.11405581087	4745.36153298958	3918.31251664023	4571.1350317101	3577.49848578293	8994.75071279572	4050.46911873057	3976.92249889634	4370.35734941907	8866.56647069325	8868.2110246605	5081.48421926685	6374.1836819628	2666.4896293709	9012.58932259995	4862.01929275608	2775.39676707552	2016.10082032749	4545.71734610104	5054.31589496552	4608.6747378508	9472.93346539498
ARHGEF12|ENSG00000196914|protein_coding	10291.3108541378	11258.2128003713	9221.06317483111	11794.8181472557	12233.0670104922	12612.9551670489	9869.01421819181	11909.1448423799	9609.83925064246	2726.55469557045	12344.4659387889	11782.7392755704	9089.13918846712	13560.7240278455	9409.69971332097	2409.4209031702	9068.79290358374	5917.32016804455	10039.1539570137	9782.08570910935	11893.759071495	9752.53965997208	9496.87862767975	7020.86721960983	7210.04914454521	9574.76612748065	5575.83526658682	11138.6233150259	6496.10527988307	3930.95560702305	5013.90462390857	7139.95328903043	21844.9806169817	10437.2695435314	6477.11266914203	7382.47699739104	7824.21443624852	3963.04829792411	4169.94805933361	10266.9648330515	10403.2723832417	12376.1214917737	9580.3689435379	6262.44881710841	5593.31043050894	15095.8925508071	12056.1687266105	10662.4101690734	7636.2392544851
TCAF2|ENSG00000170379|protein_coding	834.473663901742	82.7192851533088	786.512111041662	587.491892743575	469.449211502195	725.087338948194	305.896929190572	349.227597667106	228.46088362694	693.238166186867	94.8328854743303	612.993106739294	454.87226918118	827.638117667698	960.613209907904	279.072258213262	1443.74728788615	494.058500391084	321.709962623058	704.341064266679	224.511964474688	382.985115564779	1129.36167991645	240.401826658317	327.258436328421	679.130074704131	674.615447843657	405.770412632641	297.208488726888	422.273682123762	904.353494010666	562.187324844888	606.80836811667	539.321790132184	177.561521808088	459.36998402458	504.213166190897	544.590122966845	98.469952340523	693.891844718391	622.237398437287	891.837439432422	205.934413591145	948.541468102529	736.093522407352	667.974752775019	1123.74079336182	460.02913653126	906.421348905963
MICAL1|ENSG00000135596|protein_coding	1150.34356143884	722.020851150712	1240.60194394449	1761.02390053845	1041.16850859111	1930.16070675584	1277.53243545492	574.468845426337	594.818191215339	2576.63122728715	941.772091004729	1961.17458209556	1302.87359408666	1310.80786389256	955.615491695619	1096.66545496587	2388.26681465423	1749.84741290371	2566.33422253505	2555.62905241685	1896.46353621447	1462.63596399608	1557.28553345959	1329.74155236728	2291.3571284494	2962.35933841329	2394.19946569448	2107.87288538157	1932.11271977977	878.946369480422	2281.07136781703	1507.64833212474	859.655106779088	661.484323569512	1774.3675294577	2322.16013440577	1982.40663225939	1642.07126736175	1747.96688505563	1579.81634513024	607.798516280584	1501.41448495641	1195.80495323455	2167.09914307176	1131.8422840435	1835.99984429705	1566.85117666431	1313.48523196844	1614.7851396052
SPARC|ENSG00000113140|protein_coding	10888.8428747828	39406.5749837302	18209.2745800293	3135.71563624596	14357.2957270918	13287.1547360144	2025.65056640679	6576.29125859889	18528.481545074	8402.8482049321	10108.3470094285	12008.5496622879	19101.6081715736	4975.40595191539	7082.61689925633	71418.4142802349	164316.094838177	74202.88260743	101060.580246958	20706.9017588545	124843.502151324	112994.679454097	51166.2341448234	27761.5931430382	45504.1265450638	68209.4379820309	61636.5459117012	523025.082350573	59009.0789600834	26388.4656558426	45369.4487967398	124372.139328667	22118.5104142328	28222.1839370064	27440.4982657922	120043.466130159	162101.766134813	42405.3052910066	43131.701786521	261676.224045493	36318.0438985621	208177.655435416	27259.907194215	40908.7200748651	25400.8027553281	105339.752910757	66046.445984606	254557.359404927	58527.1807685649
RAI2|ENSG00000131831|protein_coding	213.113243043078	1351.07228263442	131.299564709859	165.483993162103	1011.0013076007	290.373315111246	331.96919125457	328.137400934517	655.372192892956	480.757409063769	1047.80457614493	337.152519640299	535.936474037355	205.885053202065	275.748102861847	26.3693287796557	309.780841232979	54.2821373122028	713.417969345444	51.1010605679852	696.63938438377	122.221776475253	95.8611652786201	402.33846815271	194.619397071791	273.569160095695	413.121776939576	770.584793354728	96.6166481397506	16.1315315714668	32.5837401715466	145.003946952654	80.5089727717721	30.4443096148387	59.5493811928	266.983599314837	202.379522857347	125.08275291259	170.536691605262	455.762784963178	415.700845047922	241.521646540606	434.706751172369	17.53560497893	97.4896308971324	342.318071511911	51.8895741827544	678.374557578074	29.0569469055445
FPGS|ENSG00000136877|protein_coding	2184.61577058428	3549.77834080748	1860.91771671973	1119.10206848489	1999.55659142222	1250.35438883158	3369.66714876886	2725.88501143987	2742.92752495976	3447.55805012178	2599.37600689546	1529.32873172291	2832.89559366977	1324.47589915622	1273.28361870326	5624.81928252718	3133.21293802752	3317.13537023804	4292.73953897361	4900.60604967256	4464.50796450436	1861.77888635029	3950.37219934123	1480.62067822638	3293.96980858207	2241.11246719688	2307.87333378444	3212.95666665277	3975.77189327302	6377.00980008889	3644.51558702753	3472.03985816519	3696.56548925177	3303.34087109766	4168.02653115698	2698.30287605813	2600.39867913993	2001.75023613533	7197.90953339909	2085.10054014506	579.222101134662	3472.26428971912	3034.79223778425	4488.22591350643	2039.0478188662	1241.80666512193	4032.49866501707	2578.5882331108	3843.52673855285
LMO2|ENSG00000135363|protein_coding	628.921880845198	1928.48133257026	423.079981241343	621.742883862374	770.406235752764	613.147089463309	1637.30961672931	782.051451556189	875.472147368026	1775.5350427107	382.768485969599	678.227528005342	855.382854473103	594.497974897788	396.518196413185	106.41414492143	420.577521215803	219.010937363311	835.956975150804	184.09256597467	2037.76405092549	182.266897211663	158.480213989308	418.436031504721	532.341079776235	698.27931142386	879.383912354048	282.61869879063	336.36386971849	83.8297468232642	444.178647978262	301.328189696085	285.868628082666	251.263699828863	605.715166590252	428.18887130403	618.201033555941	109.434055880204	2970.03121713332	628.735112876186	228.394167091786	428.676847427615	619.056606164366	168.638655981497	383.333997344165	773.199593889633	371.041338079667	251.373934598622	186.695036447222
DEGS2|ENSG00000168350|protein_coding	703.128275595773	328.510930958831	1563.50674776902	1718.83701632897	2325.83851990931	4582.62742665094	4714.34047821425	1152.38105423627	329.578184002458	5875.75014566935	831.574514795306	3730.25048777793	2266.47258350276	3024.92594683173	2013.50469567899	60.674811348478	326.802213213667	156.388240847898	42.5870483055309	1229.86006870681	6.85252395503684	2113.94635086491	145.945140068642	2631.29111125338	545.828884028344	59.2832461195473	1046.19656433964	265.032050342995	600.511895081392	27.6042641109979	169.346701635148	360.656815121374	421.054136865365	336.842948537694	2.106149250704	199.30627163244	398.204996800625	1639.49463483218	417.199662188378	494.042018761813	163.775591522235	655.547698687638	119.532354170597	224.206047275553	124.253819148102	615.396838089862	13.440965021585	275.956623522716	58.0960034453209
CHRND|ENSG00000135902|protein_coding	37.0863172995649	3245.11798483384	377.971003762812	56.1863274122769	559.051613026116	227.474763643246	1.39018459790791	26.0852563842286	3184.92746291223	239.764894143975	0.112650618450857	907.965132433954	2447.23837181503	49.3883663134626	496.244937281096	107.558844885218	157.224988979947	531.317093009945	8814.78936417793	73.4442268981922	14425.0054260631	2.09279941309042	515.248966485813	211.232211484048	757.957596683751	982.358665450387	941.891159908182	3769.99127276343	21.6317338113785	21.8643685596981	13.43474660254	2202.749357557	76.3821394174793	0	365.541195253187	702.099252572216	607.845356913388	7.326868739363	1594.67163243793	201.04049768779	6.05692643674145	296.954158774478	1.08614232004615	14.6121335128967	121.38549355464	198.326207738399	220.111383964419	828.210764258748	43.5757145942131
VAMP8|ENSG00000118640|protein_coding	8526.29822590266	2682.18821123741	11453.9143993337	8151.07456873342	5094.829476221	6438.70892842165	8494.68684830318	7906.78734460185	5259.94402637351	18721.2409374697	7447.9835584654	7329.70050561282	5839.41821667844	8721.89176010704	13719.9254243349	14547.474129776	6026.00293701628	5991.1325615699	3548.03605711689	11323.7428218657	4053.77145361889	4508.13123619424	4989.90203930336	3160.39794940242	7957.72237790084	5353.63299625824	9506.30904111752	3744.07015022393	6540.37253314593	3960.77819032127	12862.7604554453	5819.69164586436	10334.2692562341	5840.44803274637	14018.368062092	5779.77038727457	4032.97973533322	6712.76026487776	16841.1480911029	3886.08834230315	2696.28141755526	5740.05864620949	3604.29536029877	4077.80139559041	3928.0256321688	5115.88944685662	5115.83172821291	3705.97870964911	9067.43738328544
USB1|ENSG00000103005|protein_coding	2784.07135581355	1075.15459949681	3741.13519094237	2385.44020300326	1216.48024139185	1920.88270765069	2270.7233953381	2262.70827624498	1677.20202267508	890.076048709176	1017.03855583689	1630.7481375673	1027.03631794209	1555.54084892234	3808.79803042158	3591.77099529823	5036.4853692182	5974.79121873095	3923.62736473891	9668.20135578666	4016.7484472969	2348.1161210938	5902.61072637648	1225.13388341006	6762.02542895101	3026.41463657854	3762.2626630319	4733.6590577166	4892.77352266465	6288.72942641924	7796.21646394777	4316.73916359337	7077.33364217644	3511.10213206095	4736.16444048252	4853.17518614093	4381.61689161743	7482.77611118836	2860.4963518417	2562.29983637333	2977.01410961983	6411.28557139265	2386.14269720225	6272.20632729551	4981.50523972101	6590.26104804403	7471.9078131138	5169.25649342798	7632.07348522367
GGCX|ENSG00000115486|protein_coding	1797.36027719066	1832.58999447084	1545.13155187176	2138.15976752551	1673.27728522921	1717.41647002808	1393.63630410921	1818.92426407189	1388.16941420523	1241.40225641036	3096.02961745404	1527.04877239397	1411.2649798588	1854.87516978475	2621.07493653932	2241.26602064791	2097.23320044423	2251.4291020263	1860.20377807824	3317.41867744671	1707.32041307101	2261.78486728288	3168.52451936794	1651.61487313843	1651.71634643369	1636.5952033891	1397.69099838575	2317.894807794	2815.26380451136	1246.09739675461	1876.74058506163	2294.91944554083	2513.90967610958	2341.53971173741	1861.05188383571	2177.38150936357	2465.15886952846	2302.59543226995	1912.41011833617	2037.91451105791	1981.60647344123	2447.62337013962	1492.02094765901	3102.96348318195	1806.75656615466	3299.30257992654	2276.26909128382	2421.3234862665	2320.01371229156
NUP88|ENSG00000108559|protein_coding	3053.33585735225	2345.97729638123	3185.91725411419	2231.13874210098	1939.16872670846	2192.7803849444	2573.71105539093	2440.70178371214	2921.35399100036	1535.56318362817	1774.51059554687	3068.80412982875	2721.11259546882	2491.37199263526	2459.74046092258	5347.99158061863	1378.2721149321	2051.67412960748	2499.50054440798	1650.22525748007	2603.51776154258	3337.84030919605	2636.38367526847	2418.07493002727	1907.55620701195	1979.98933946769	1944.08302070225	1235.95255731054	2355.06921305722	1834.67799858808	2423.78585226388	1957.78296839619	1363.26056372808	904.428338350171	2508.54524262325	2000.54367961796	2380.08631237864	2038.56465333429	1000.87359860694	1751.61192819513	3138.07240604685	2080.64359260033	2626.98066533861	2585.31076560327	1304.87042499121	3302.98892393652	2901.09685893781	1987.86461759896	2638.40351837123
LRRC23|ENSG00000010626|protein_coding	253.07329654036	325.380464612901	260.992305303957	132.704187797303	265.881599108275	185.855991582767	9491.76074973444	190.591729483181	380.714901562546	555.20633108407	403.521515430831	382.442297890166	339.59461958916	167.026036479887	198.346309850685	577.367009290042	198.014146561763	304.798396535266	375.596844105038	162.8098421668	494.098879025231	329.602690944987	245.066390594287	252.470596665728	275.665417870859	184.59427268222	228.988763484723	417.812570857092	816.947711362324	329.294976455648	192.811552727793	186.437777816374	227.0438934829	476.043311756044	132.651688675966	153.372137515663	162.16018695717	777.450592708246	666.891889433943	245.919391490687	253.306241106795	190.303720237489	443.191206894085	193.013143268881	170.145469389292	272.16140297682	139.367490418742	511.528426754966	191.876669315951
CCDC141|ENSG00000163492|protein_coding	19.9579590988903	275.035367673267	29.8018851659046	47.9875194242117	508.464052151886	89.6835775250519	2.87114554131597	21.8597308219403	631.088699666392	17.3957780362042	14.4079124494413	91.3323459507409	439.04422213291	29.4334020860717	43.4606161772802	10.3597128903153	40.7067527680173	34.1985961852971	320.378867733537	18.1163128655536	501.910867403384	8.66156238538009	50.6398673215508	76.4438476654441	36.4843050289052	108.115272046797	70.7534807583857	253.692887515412	6.23883335646049	10.3963989559514	10.517895378816	130.012703707129	13.4308507523207	2.95066935727974	19.8624115167732	51.1220987995601	68.3084252615185	3.64358881179261	35.5324833022121	29.2388444438093	46.5017736607564	36.6079480042711	35.0518569864826	7.78689522014099	19.0995080689773	22.1096150039469	25.9385801893728	157.073039714238	22.8321110409628
ZNF721|ENSG00000182903|protein_coding	545.196388106673	569.434679883702	363.847442597987	655.806927343897	596.067355521078	539.169032859797	552.379726398822	775.346276496479	595.947334856435	516.739765359266	616.142020659455	713.628245368057	676.663940654079	654.352900150336	654.968022955831	312.225880154411	1030.40626916647	682.690641036545	454.159175988221	270.271994580344	642.206862538048	407.906510918399	339.852858676777	393.290754647215	561.700349696864	682.960321519924	523.832679069836	324.40684286182	301.705218341215	612.694205552045	635.336197863023	502.859770217473	593.390700668651	744.91156573196	681.960054020999	466.312434093146	603.710977990582	716.64266757002	640.513653501139	370.562997525122	1012.48974525206	439.139152796933	600.430687146375	380.185601220762	518.12556612598	303.512898500685	588.292201767138	523.28849481086	454.260904218594
SEPT7|ENSG00000122545|protein_coding	7910.69019759589	6361.09388004825	8614.75876060263	7284.84208433898	6136.00872636668	7551.30885535088	4617.29385256778	6058.31837439552	7098.82636613092	3221.41071460945	4462.10635108148	7446.49976167549	6918.29483710722	10330.9679514246	6220.20269263152	23122.4672916657	7783.37185718894	3969.92053906022	6279.04416921987	11160.9691536309	9070.99767139324	6053.61276776991	11544.6509554078	5280.73907063342	6464.80582173784	7514.41688247649	6977.50202010743	6365.42806144919	7643.26121425718	6628.39348205492	9681.81426494649	6555.15810015958	9331.19002775735	9202.69892062856	7226.9560439947	8457.32446970012	8711.86917659805	8422.92495620296	3053.36245047035	7457.71697755146	8927.09824690825	7320.92209214699	6357.21000288607	8241.40582655267	8026.24036279395	7161.3385777216	8126.51478528197	7594.07884986921	9325.68170056856
IRX3|ENSG00000177508|protein_coding	1237.88056634613	807.575227352774	1485.86246195989	1945.45777537908	988.572533951608	401.344431204384	2841.93855525631	3646.51174039672	1215.68184344051	684.415982827185	1944.28517996892	800.335635222105	640.909769155796	701.63602053039	1521.24784879902	331.683065797345	3049.51267686809	1363.0905232426	472.239495275524	1382.08794720821	290.112181023867	543.364671977178	1626.03092800996	1643.56549376833	1126.57456622478	691.548574366587	873.935907402125	1158.95712427329	534.310046861958	2357.74639504221	759.05265486995	1399.36737568234	828.691786493789	1356.03479229783	536.817994282645	945.643674459686	791.646513376608	2508.72785437043	690.258673555095	736.604332915832	1451.338025473	1119.78632239591	2288.42678977515	755.502850702992	1191.12257415069	2373.02429192398	1278.47819558888	398.85037888468	971.779130404899
RBMX2|ENSG00000134597|protein_coding	1034.27573286509	678.369032634005	782.43959007084	673.633137131922	633.074622211449	903.567598819662	594.785985104823	659.711381906476	647.119057416386	1527.0514959047	690.11103817494	744.310369936758	824.687753718104	837.111010348843	853.169319810322	1036.02465063135	777.556625349141	1063.4705133601	679.317139911923	1090.56736022603	811.177611713582	862.033651829496	623.163253567824	751.375109664536	773.788676483819	812.075010205697	1065.79292207741	749.934056038655	1352.21643803253	1021.17688596864	1031.03488181091	798.546489907928	2004.09102844113	1612.79988998572	1773.29820635034	800.886259466802	824.61668491352	1122.31771421871	1627.16565860969	889.289308704095	430.198754484564	806.127509128611	814.470402151175	948.527975688665	795.347913199462	905.072508250212	852.631797575396	986.892827148244	1170.89630185883
NR3C1|ENSG00000113580|protein_coding	2539.51652967006	5544.01532693237	2200.69113793628	3038.57303347866	3724.46374148846	3497.74045743962	1613.2258616151	2790.81168389313	5205.08156701368	1272.68418417803	3924.9848249078	3063.38216847888	3224.59269906045	2674.13361121198	2297.03898920842	4107.4452664128	3713.58471423363	3642.08609865709	4978.35542225633	2086.45618384546	4871.30187471752	3571.39046358448	5670.12750381201	2999.45993547977	1444.31189407357	2667.7234670612	2065.51389521757	4389.47207124797	3469.47002433866	3591.28463894002	3819.51783436453	5321.56060194837	2597.51017191194	2302.50743924327	2931.51904995892	3338.8807119795	5556.90741921934	3639.25834024734	1287.12620973925	5132.33240683466	6160.03502573635	4104.81410014759	3312.5034635514	5702.89953676161	4526.47753782687	4008.76945814583	3920.9911220365	3085.77874750033	3403.79595396251
UTP3|ENSG00000132467|protein_coding	2546.18850039268	1184.05380176847	3046.32670601158	2007.07321410969	2119.35624508125	2019.83681452294	2146.35671162156	2198.5711425985	2645.39277822961	1721.94022606896	1316.65647040852	2464.24284836828	2120.31590026285	2849.52184107711	2715.63335081612	803.939474310885	1748.37159521922	2789.61432520917	1802.28537248142	1565.1020161282	1569.94149694845	1193.07623877131	1361.03036596535	1249.27321885346	2025.18490979166	1809.73295641163	1793.01918762515	1525.12077902147	1229.02745023113	2342.90944749465	2069.30806147783	1123.42856215746	1793.58920781656	1569.90335736619	2269.38203834446	1425.85017635612	1630.79869198424	2354.12738460009	3103.08693928421	1997.47762474822	2540.04505313012	1701.10923246593	1711.15677101157	1702.09043402578	1492.24558857218	1688.37912034342	2532.93731096033	987.526186376176	1990.21192950018
SELENOS|ENSG00000131871|protein_coding	2689.85785931357	1767.38470660233	3504.51344790893	2309.02762607844	2783.60523771615	1624.91594064544	2712.92434711884	2470.22156565263	3298.41427868346	2907.65649938735	3745.95647781381	2308.26420569495	2475.81662863869	2940.90777628812	2991.29742138215	8755.5442356392	2572.42205942538	3161.39867199552	3146.57812963913	3462.13722508526	3209.42008361777	2035.39243067868	2154.31505781305	1248.26822987085	3245.52939960304	2079.46230131942	3834.94030293274	2410.27735067726	2087.11400352269	2914.33831394957	3235.62975482163	1860.77894154268	3458.17448969492	3787.752896737	3867.24740490493	2618.56815305114	2047.58606693298	3105.69724331439	4809.43541108064	1858.29042367871	1330.67704232806	1612.24956733426	2141.82563609369	2443.95118310866	2854.49268712609	3174.72081791484	3302.89935224415	2632.00452336256	2721.3792810641
HBEGF|ENSG00000113070|protein_coding	4446.29299341169	764.082497174612	33711.1914754692	2290.00853086888	1720.99268353928	1671.14685065334	2651.77556064014	32876.181144054	28309.3180755714	2090.52249159776	395.747260588416	821.048646877994	12174.4888220293	3772.78511709573	13461.4066054862	4252.66327225	432.728634447986	5046.24429461531	4039.32910022932	3915.38835661613	1408.55911329291	2502.69831151724	1476.6688335308	1036.03312976525	2704.42910065014	1133.45613786904	2881.74666284098	1634.00080879692	9896.38062228791	2497.86869916257	3306.27474314098	4143.48018684927	659.452856786586	4747.30387951951	7197.67363860279	1675.46272094779	5909.1130969231	2876.62085410599	1207.95018194191	2217.58909558027	4150.26232362942	1828.67817230668	3153.90232412406	1963.34473435946	1146.17611085678	3261.43909347761	5132.19336943519	1666.77644948116	4115.24681626671
ISOC2|ENSG00000063241|protein_coding	3056.18292365495	2783.11670929528	2911.11554818992	2143.74161010241	2149.54533683865	2519.24661593212	3118.68484968167	3130.82582069479	3246.09432098956	6120.18885322864	3079.32613459966	2342.0539102719	2649.05342625706	2139.5231629812	2854.82399105194	2517.99957691898	2490.11011918604	2372.13884787946	2379.90315341293	1170.38711998236	1974.38258717415	2601.63215504719	1674.74130209666	1532.92461853826	729.253676837093	2236.33633185859	1999.0438719179	2514.72509431046	1819.88500334989	4219.97080853916	2279.71859060082	2207.33273613079	2388.01338859441	1552.29093925869	2982.68191083403	1323.54595221364	1763.09899323439	2366.06221703775	8421.06149997821	2031.19086975955	738.207445848136	2182.06405149386	1371.65332574849	2146.62123902305	2245.54329409189	1699.43592896846	1345.75333822674	2044.04199299918	1697.75879160823
CHMP3|ENSG00000115561|protein_coding	5751.75727557666	5273.66726486959	6340.8922464457	5107.06685696506	5442.54463891786	5351.1129360028	4149.76932085328	4816.45071755876	4629.48621447381	4031.76290846333	5537.31753564916	5401.65976214219	4298.34770800038	5917.52281023462	4588.71374760752	8459.53527303353	3820.33017460177	6404.09007869817	3827.14421374478	5708.16526569929	5406.16113924341	4375.59827241858	7198.22790836568	3934.90495911102	4354.62282855533	4477.46439012395	4061.76900348126	4013.44852435253	5391.38395799256	4286.60483031794	4969.65096382171	3985.25969585115	9624.25242271664	3467.5590655677	5223.87472447006	5277.91734431593	4410.37625132876	3145.23341611046	3538.56731349454	4366.62642732403	5310.91368551851	5948.11002381101	4085.08048995002	6730.39009282723	5107.69410850389	4691.49667315712	5456.12866209603	5778.31138226694	7920.38604694855
PTK7|ENSG00000112655|protein_coding	4461.55272969483	1543.40849861494	2777.19997688998	2707.95193746184	2251.81300857936	4415.20411018329	4987.50687335771	5313.47882327876	1102.73256656678	2040.02577377026	2971.67082579837	2209.1584059153	1626.09798347692	2518.68537371308	2503.08359085	14443.5306022072	14409.3446211327	17176.8969231898	8164.94834620632	10284.2902287648	5367.47308516991	11270.8621406517	20628.8545343839	2196.78957933684	14370.9293467165	8364.75554590511	7057.78838558506	34693.4612299569	17316.2219265825	13480.4689006793	11820.356778357	11784.4202211403	12845.0959394939	10781.7597594348	8685.92866890949	12358.7669383234	12546.7216208517	18174.2650844072	10468.5061896146	11626.7092061191	5006.45985150384	21943.9031536386	5804.22212469571	10319.7887948528	11154.1393934811	14569.9656469989	17922.7586641939	17802.7946687589	24558.7125554437
TIMELESS|ENSG00000111602|protein_coding	1739.33241662921	466.943723289563	1639.45836689045	2159.87423245829	764.557634620456	2119.7620260932	1226.15535831601	1840.0662863343	680.45470666808	672.43969729572	486.544031744264	1500.21612368166	669.758244319429	1887.41818815522	1445.11327600243	1134.41390865801	4090.21832625662	2072.51095475415	2040.32860143847	1837.48629273731	2235.27704080117	3512.10978546085	5129.21121453185	4763.72533535474	1723.20158112495	2578.77173506264	1336.06575847546	1505.34804030258	3467.61428311513	3890.70750633246	3469.42817454698	2560.47182188434	2184.71604864744	3277.4050129444	3375.35903359505	1714.47724317492	2583.67615770323	2442.413703802	1421.11566922512	1857.16545009562	3136.74460551545	1980.2779100444	3599.54852693268	4012.50070486342	4368.75373977854	2840.72999700806	2665.57727230289	2302.5445020537	3527.20393655244
DCLRE1A|ENSG00000198924|protein_coding	564.235985219022	438.770008808185	421.574891377618	564.242193193525	368.154517872496	558.605666094117	772.144988920292	530.66338641707	293.864616911901	129.781981169478	876.664161239501	517.731527774355	328.642621708606	467.399091886425	305.922882235242	807.2711494389	528.163703531634	554.455913260074	497.885211605075	540.50006885564	431.421248876844	511.94476307135	404.892512715065	716.167737902609	435.339419618841	457.207850930525	462.202609866687	331.004276459712	504.930548128199	503.717383436659	564.793914156762	581.025924814793	684.201766960199	444.574938648549	676.739480839479	282.524004978044	507.827144049379	358.749761701439	346.146636162013	461.498897398363	938.532768567273	337.726702346079	1033.86854417653	872.502747716091	804.930543661747	450.220664720741	509.464051503157	495.176134913318	713.525857462862
ZNF418|ENSG00000196724|protein_coding	20.9106500157852	153.451806212413	8.6517315515502	31.5680768930589	74.021892035735	38.817615718161	36.3882769166034	52.2725236267467	82.0558107336277	52.9029727611905	120.461519835265	69.1229216203305	116.87114654827	51.4773699324319	74.810700133413	33.1405567580204	23.6154070823012	7.33798672141579	25.7469356908484	10.6655327070287	72.8929295091196	10.1431859102151	21.400491647568	36.2093703205312	29.4043300087844	59.3476581820596	47.2810953514882	34.0693507244877	15.9102878613415	3.50953549119869	11.9454031940464	18.8199014374266	3.11056093958024	11.3660750693083	5.24220556740767	31.2166840237505	17.2569145930525	9.16512847787903	104.513306526615	28.070339729072	11.025877029915	5.24869917013616	132.871967092967	1.9385554829732	11.4542259126661	4.57723402409998	4.78839854595653	14.6517792624016	4.16555853013536
ATXN1L|ENSG00000224470|protein_coding	2414.87600647002	2585.51712979987	2476.92203647158	3059.00261680013	3078.72196034741	2572.89601572615	2515.63185985996	2816.14620220878	2609.73122868043	550.635606911147	2954.77618807839	2502.62992474128	2015.74496915534	2964.01155377125	2646.11041307715	1293.3575643842	3413.6468158769	2781.29537847338	2718.22710545567	4376.06491544006	2929.99272252567	2080.07716619048	3787.59822205331	4563.56076635493	2437.48660105321	2408.50884961569	1521.27068519027	3358.08150326874	2878.62088784394	2747.97267892416	2259.16129957984	2809.08313987831	2124.86178013456	2945.05702182109	1630.2571944443	2935.8278605913	3171.26777543177	2479.21077698231	828.311111808495	3186.53555556643	8270.00994673651	2767.56671519948	4286.4370379648	4166.52792071671	3112.60562812052	5638.16258798881	2528.11485718362	2948.83401474374	2460.02947517882
TXNIP|ENSG00000265972|protein_coding	15094.4201280156	69284.5188863658	2980.35009125838	10651.4284613122	37567.9864612434	19137.6679946287	16464.4601510656	6502.03338224082	27812.4355408345	21656.7341129799	32583.062656184	23056.1522664822	73248.4933828118	8532.85386646743	25640.6367245625	16304.0103982703	17179.054205608	3216.43478796288	26388.0222669861	2632.27862082597	37882.7941005076	23465.5206315071	6359.31715772721	20844.3260335407	9312.27150962179	13152.1447916443	24830.4080941165	18662.9769681689	4337.67694842178	8521.57947692644	18109.127511376	18957.3595216022	25746.9310136663	1666.08800349154	5001.44549059553	36812.9863711621	19532.6055779154	17981.9825418875	10721.2618756308	5603.997649612	8953.67000380211	14384.6318714133	5466.6564792853	2245.07415071783	3171.85517510364	4278.13662586869	18490.8590083442	7948.73477327075	12519.9859795014
CLCN6|ENSG00000011021|protein_coding	408.177655349317	825.849695814759	262.369755884109	651.667324700818	557.109814278455	478.130309936242	586.662517035875	456.393644754073	512.685905182317	483.208232185213	504.60537443211	564.586455722147	507.139721389782	553.523134758073	543.414294363797	377.403268137497	538.7479586288	567.108046248711	749.95979276754	630.935624091961	765.712365432143	627.686024044563	1148.42940267352	558.250295817969	790.551582399108	873.312470560165	530.798833549374	836.754876546555	576.706676732998	750.371181420517	581.003164673987	602.68132259418	398.355718122186	477.419040610087	428.199261609651	841.682963641522	875.709131609917	425.906525203451	685.178100599675	545.706560424915	594.888152754039	367.002618674504	649.160877975237	547.863124249712	879.493650298784	473.28318200119	433.518502550731	560.503328230054	713.530161894679
ANKS3|ENSG00000168096|protein_coding	258.788740595011	311.278772532612	260.937113440714	397.629173342735	306.793427384375	297.776343768158	377.416042036582	415.064699792292	285.533212569667	1420.04166599604	621.234618157772	288.756612447194	485.390224072123	301.457219638135	423.982861541687	187.596951548479	356.151039636668	349.460916918665	285.681991603139	340.486291346676	368.897901319507	595.505194708752	302.872540527157	406.36642201441	552.97784102637	594.959610468729	498.613835631457	504.706983959256	610.122445559587	556.470289465616	583.846220149894	249.528031270946	178.547373243757	528.659456274054	670.46743965802	501.001075646432	474.306489072572	981.632524468106	1447.47667804072	285.235912023825	450.18749259482	306.359650244354	355.963991763792	302.19626589826	394.802568955946	245.386061942247	264.333092961733	543.694788977647	431.443070102619
CPAMD8|ENSG00000160111|protein_coding	78.0016987780835	653.69350206875	4.40214221544936	45.2610592100459	251.289722391529	53.6054469017964	300.141547156724	286.902748033161	111.873710669204	193.731125222497	350.01958629459	110.536856942943	74.3277849440377	36.7856827459973	161.493415280656	77.8052360636968	70.8472352466248	201.316997975141	91.4117549156266	58.5440161967154	180.672462751697	57.0206482971974	75.0162686404821	177.029147103364	81.7693617078326	66.9401024821685	103.177936142338	255.026607094119	338.201822111569	57.4290020179756	54.6145095319604	92.27121412294	145.508778943591	302.017835294647	65.8113099795462	88.3756775398205	49.5351911886907	114.980184645901	369.464957703647	128.009477422435	111.098325044827	57.5237204693752	328.159125497902	65.3055596570769	117.577296344458	60.8618864240527	36.5098513430066	79.2798176015898	84.01702510418
ACSM6|ENSG00000173124|protein_coding	3.82700306146477	0.0940108073821427	0.072339317536307	1.41928027703973	0	0	0	6.96224394293555	3.50544577360936	0.190915286793014	2.56603717074347	0.707725347169986	4.88605171165956	0.00997157947051519	1.36097991859751	0.0190101328921446	1.65880361908463	1.51883617502796	0.035734393431485	0.0087787086547616	0	0	0.525742801908049	0.000825381440460515	1.61819190422664	0	0.115398543072734	2.16803192531775	0	0.0194902822359085	0.0546823583403047	0	2.05508482053904	0.734332417782907	1.04643171485264	0.854045913236143	0.528921071666651	0	1.01590160252754	0.0164172528269521	3.43185948230677	1.04766249929596	0.552334104532963	0	0.952846997584309	2.81183266305803	0	0	1.03891621936531
ZNF846|ENSG00000196605|protein_coding	272.121311430815	239.669017491345	238.318037004547	217.318497406471	206.475003665943	222.869634409919	189.771683905568	358.577401133739	264.08733034241	608.496965336593	203.722440592178	277.284163667367	360.777846137986	243.683683044081	255.99042583488	363.605590208713	162.142670620958	388.349610863186	123.612685923043	422.370241130859	206.806549777337	199.890383178875	76.1566409201925	218.271700418592	296.34765152382	265.908787283761	488.65157786118	357.343037579703	441.051200991502	59.734491397233	194.262400688725	232.589628308737	352.933201394936	455.432924226025	195.3064395276	636.370744454394	86.0588347497837	150.840631718636	242.605971365589	132.539858380092	329.793249709132	168.347702331559	235.048288793507	59.4538778751056	223.686101791015	318.307151460412	301.836986868261	139.672891239615	294.539298438358
NPBWR1|ENSG00000183729|protein_coding	29.508865957826	4.91284726240874	3.00250584143404	24.5647649191292	9.72995026094743	40.7463081421811	43.3913241081068	95.8344332714184	14.3225018070105	0.457375469959484	5.31999233307089	11.4444925963019	2.149688160763	8.42275987814757	0.108523729702915	185.250018090193	23.5486441814267	416.888509663495	63.1615696081444	114.927159183474	67.8250943297763	0	615.852454166889	290.689266501837	48.3676772441678	28.6745301824994	44.0607388163053	292.43782935702	29.3042744142375	33.3450770917459	11.9822946124386	650.855815115821	11.366505388835	89.294050439991	11.5083187786703	454.377610478539	8.20484078783659	353.318186911974	111.663275980689	303.093400142175	378.54674548046	15.7046479247727	9.69928549517129	10.7118830429778	99.4045281904188	3.65790378271885	40.3544495729588	537.197028279271	96.4644049172623
SCAMP2|ENSG00000140497|protein_coding	9221.83857975853	4598.69532813395	11081.7812930023	9132.02287338052	6613.25130759691	9942.01707989702	13446.4367105191	7339.83462231206	3680.33361593463	8192.19349328857	13871.053854631	8849.1338344347	4953.49531786565	10699.6447780685	10113.1672681945	3821.62405015889	6399.33177988507	5542.47944481881	5652.54741213211	7147.71205665763	4425.82311819292	6463.09183925072	4265.18139987252	7003.7666106682	7741.62224179057	5076.24206920949	7475.79790404091	9181.38037498543	6294.29251746108	5027.81680394457	5788.89252320314	4657.62944866405	11203.1934492709	6091.0407976592	6950.19664710327	6511.36051468308	5371.62040581271	8600.48805032428	7178.63446153876	7029.9145339992	2488.8606036505	5877.02328183604	4067.1351911005	6722.58466727458	6491.92329938719	10240.1499532679	7588.21143862153	8118.16449253699	4321.64427881078
RETREG3|ENSG00000141699|protein_coding	4131.36678223835	3719.61669649867	3537.05947978251	3046.8222401538	3198.51254474109	4443.85013836417	3931.66287951552	3193.22907676904	2199.41867803123	8112.03748074584	4442.55932314421	3975.18546338944	3078.57654304668	4128.82576918693	4400.972542379	2576.35548898411	4150.46089356007	6158.90510210487	3819.41631959938	7334.94430454466	4235.20767074077	5426.71637586626	6591.6138253111	3179.5084689581	4637.48237100989	3982.94210192371	4281.21991338274	4868.89665763677	3841.12471782399	7332.79406697834	4274.02089611701	4162.30282917167	7523.14374896215	5644.17414311334	2688.19013492739	3298.12255949103	3216.67912084899	5591.37318212673	6986.77965398574	4656.3007399686	4018.52467298868	4577.40607293199	2921.81297249703	4457.02521982408	4472.9342225919	4459.92063879174	4055.56209939255	4520.19287569752	3290.75680729687
TGM6|ENSG00000166948|protein_coding	1.88230063748233	0.20370131603152	7.24071879821956	402.434553439747	29.2090378790504	34.193105087025	0	0	2.4609131559816	19.7468248961719	0.109446937324204	66.8325774274706	229.001627471286	44.1261119071068	43.3940490155721	0.0519597726264003	66.961830166191	0.641019065155602	1.40693065061139	41.4900479079121	1.44511874919898	41.0337139252141	1.61206316554231	269.531649488483	27.7652993394778	1.89398637254509	5.15634847644264	0.0361039008095076	49.4345210930566	4.65792203842906	13.4343405999228	1.85787506986313	3.11049340841795	8.29366279621964	3.15325332301057	17.2858238301976	2.81084789409066	0	0.00548228092207381	1.17412385326779	7.27369092690134	4.20329247984058	0	0.964422208480858	12.4083913601136	7.34473112257951	317.520221792651	8.99412523491613	1.05255067829202
TGFB3|ENSG00000119699|protein_coding	752.616481413952	2637.63872588133	538.666639303899	347.193796744038	1316.81188963544	447.590642118673	205.356659795317	705.258441530363	1872.12381374516	538.522596458179	674.579123987605	556.060287879112	3320.39891052909	219.542102821379	766.602683276838	304.240229058525	5390.42896735216	2902.81912653948	5167.27516990428	692.670979956516	3645.60279446268	3838.12478548208	2461.57391490916	1723.0307589312	2206.29729041404	4943.32945014905	3462.02710720961	12502.8224078995	1170.67079926118	779.133604925817	406.152980455466	1085.75515347366	1239.42415178102	752.39253673798	2231.79681723072	3158.62428093498	3850.60118593593	643.916420854015	1612.96412710267	8186.15650235556	913.344441863205	5444.11657273937	1143.93514687064	400.652296455818	1746.52775259348	3901.77641841875	1038.14753936065	7374.75375824079	932.377366742611
AHI1|ENSG00000135541|protein_coding	375.829434650656	535.10162510113	391.969678948946	556.023320735552	458.738490835052	302.400254526494	571.808213395114	368.649562812195	441.313411216737	456.789834690471	608.278984412234	388.647693136924	478.198407145988	311.960251831083	364.951871885924	650.607051384087	325.993767536665	493.369628698314	403.970892296969	569.210937596921	542.647470834983	544.97050148364	258.727026996151	446.599850772316	391.657813724528	453.388405742305	345.604032864022	404.654356038152	267.111434514988	296.064888807628	383.938400268308	383.262157533728	336.434010420045	197.768951804011	246.484055667221	434.254028235975	374.852413062695	355.078482524202	418.213911454814	362.69148604607	563.936822088561	235.264811460488	971.050843397582	562.493754239042	356.564225392333	330.277892901528	269.140917593863	279.47868632457	429.366402856024
SDC2|ENSG00000169439|protein_coding	409.118361550311	4370.13789749036	640.170534713222	295.286345081778	2055.08888950939	800.886921761027	313.310368170757	338.234330623642	1700.91689447996	1589.90758213447	2143.95060675373	774.225728831987	2008.01300194187	451.661822263116	449.031593802417	1567.77721274293	2484.42576669914	1088.72931420823	2523.93590051558	266.021935238306	2783.38074270853	2179.00563535781	3674.98522259455	1952.3649910057	786.462072295448	1358.24405083647	1893.77831653267	6320.17283654357	4243.23902919253	516.388489576108	417.918796073607	975.576120631898	568.638074264756	1973.27693973609	447.006374854157	1673.74998606103	2097.36511064701	2500.38514016414	628.340672027529	6284.1810337792	1935.01845021801	3926.00238090839	984.720365333416	400.652293572572	485.606483024462	1365.44689684487	709.394081473805	5706.31951482043	652.359025658746
KNOP1|ENSG00000103550|protein_coding	1098.02834077031	642.606643348464	1123.46328789765	1021.91346925921	663.268264599333	894.318281415399	673.717973238804	884.155500604188	506.780728676229	865.639274748373	911.857911065304	774.273703944813	534.363994839847	762.54148302977	782.312470335939	1208.67243733408	987.879986599266	1190.93914477936	717.900177483952	1200.14925458842	693.840813951794	1527.96215653874	881.497578042088	946.510127866651	942.247507056012	922.078499116337	978.942159529904	826.897985558976	1199.02453593626	1092.30373103984	926.6367973992	910.613680510986	953.556830321605	857.882379717033	1238.60439920347	1082.62177310675	717.389811856672	1190.3986400538	1341.93147324245	818.55590535787	1000.41543988371	930.54326392581	983.601560996846	1113.28143921176	894.771165309589	1026.86551749619	955.490123783044	1216.64581104895	814.138975203191
SEMG1|ENSG00000124233|protein_coding	0.931159805621384	37.9600453600912	0.132713181133335	20.3298782928436	2.91073331812303	0	5.86592929929402	0	4.83035962085514	7.55355192032974	0.0971550584102809	56.0256072670699	0.252216860783815	32.4947334380768	1.44367752781876	1.17588526924094	1.59983552289979	0	0.057010179222899	0.0136134779268116	0	30.0057286722615	0	1.00731622594256	0.735898352937018	0	0.199857758634266	0.0209576345841264	0.529983088570928	0.0305679220938441	0.0889848609505179	1.87672327886409	0.00687598764134334	1.48441625219949	1.0551338081232	0	0.472788686046078	0	1.01881832545252	0.0256649928679332	1.15121089038393	0.0097499669674912	28.9280034971796	0	0	0	70.9783392721173	0.613296609683799	0.00796501268654692
CPSF3|ENSG00000119203|protein_coding	2671.7950850956	1210.46831985786	2565.61837437223	1942.82867651314	1253.49171447171	2184.47124932369	1831.43421832643	1942.10132868569	1482.1364752993	2336.00755187077	1185.64440752692	2170.04497470205	1593.48168391693	2186.77265505055	1756.23028111523	3931.29837902751	2488.48348800999	2526.42428236952	1781.76096050276	2250.29420415134	2059.29629581328	2797.21661561046	2782.49807558322	1686.82012963862	1857.4884301595	1741.81064305595	1768.12426077133	1404.18611616341	3276.66816443344	2836.30041856809	2712.04875168617	2099.036580679	2510.81767657017	1902.9716527226	3443.23579231029	1839.30606294457	1929.02072839476	2708.2874896028	3124.40976089216	1692.11089451436	1690.28991864405	2582.50248185242	2174.56847174506	3891.621817273	2906.12107012343	2709.72299733314	2694.41895798784	2860.35382304334	3150.73295210919
ZNF441|ENSG00000197044|protein_coding	166.504150663496	317.063022639444	41.0788308448271	185.831850000236	248.36772719481	180.337376593844	118.296508393477	51.3898209948351	97.6073943076735	167.562733353337	425.136358325848	230.475924747906	178.711533783372	202.712070816254	77.5719202855232	152.085497933556	240.550434505706	52.80205102471	135.099348468107	87.2653062381345	206.932120931155	104.675706943753	92.3325725320408	283.646392766297	147.772138406178	235.325089573716	216.777357537706	186.907361909085	123.628587179011	105.5929279725	136.817038589631	143.135477160983	159.956036302586	77.8404691652153	38.6620460658558	212.41115112746	116.115609321343	99.3318429521705	72.0762337128045	145.969394826472	325.195090413694	87.8402050847734	146.238802062909	68.2299090404311	50.6463549643273	104.236937379001	83.6170364813513	147.505516327813	163.860840558661
MBTPS1|ENSG00000140943|protein_coding	5330.24255757507	5283.0196620331	4497.09459309417	4536.01390629262	5705.51658626364	5332.61332268859	8108.39196568195	6637.10893739095	3619.64542729781	3448.45083943366	10117.1754061087	4295.47471580039	3628.98121157212	5022.65501097114	4840.72172366357	4823.30886417002	5898.04825200872	7674.01956848	5580.4919731987	6762.55441257918	4927.56030747519	5005.49562622107	5655.61756730293	7602.24918860365	4908.38217274193	5113.54898144409	4521.48256843686	7306.62783137642	5165.75159619268	7720.63950705979	4343.20506145133	5791.44613686636	9653.15681586162	5658.64289676624	2913.77325024207	4952.84686301095	5992.15474267782	5342.97256729437	5255.06316227527	5991.32087048762	9407.90706507199	7257.13335925041	5169.32503537916	6303.39864884278	4115.39706487868	6579.17943200767	5791.6058279384	7109.44809599111	5039.31909264041
SYNGAP1|ENSG00000197283|protein_coding	456.704280770451	487.022332998415	431.478578934419	704.953591282457	516.200153040206	681.610047390812	1746.27466617147	743.287949578877	196.350913452223	287.48156569175	495.544975372653	436.254961480782	435.071686094832	561.92832336605	424.034240935962	376.260974921565	641.468746578265	766.147634562528	645.800828034964	373.473759275963	465.375746705554	777.880135998806	542.10880845015	525.057372283964	751.606923785691	825.482793438748	391.486729542193	761.995584080378	853.01940546993	437.191607378753	707.426374463161	511.329966503131	287.936581272227	700.550343925816	448.041624170014	702.103274870548	679.158747243224	1487.61759773619	249.71591550996	756.767191949026	1258.44392433784	465.280253434365	547.908873236464	879.322506766814	582.173460181786	445.601804000097	407.563124820239	731.250040223029	715.605001288834
SLC45A3|ENSG00000158715|protein_coding	201.704467881705	536.261861699454	180.561364583237	161.337487073254	491.87147168574	159.047206793232	651.737714873434	507.14846955409	124.971285094337	55.6667804139948	172.604158638657	161.236468954302	322.918130578545	67.2447500233674	86.7712568621834	264.176864244099	339.075211960958	448.707976791428	286.913265455443	122.38408613312	357.376736906641	458.580913847226	333.403666954277	363.113427794969	250.220786845951	232.422951963298	251.846078655146	1828.14531151454	238.943452144171	320.128079559076	339.755497039192	350.311708077715	36.13474851755	713.765193957974	144.139568452933	288.623451169193	352.762151029045	514.276017972133	76.1381356336534	477.156674114245	275.664411618099	288.577522095616	178.819119330794	252.48131214223	194.045250265168	362.5899189791	216.272788473989	445.415513532343	477.058807010765
RPRD1A|ENSG00000141425|protein_coding	2543.32521333	3383.4912858439	4243.13992003911	3009.85842572957	2906.32548302054	2477.6300782871	2046.55229205037	2242.42018578888	3568.41988313383	1191.37865140028	3544.93679033322	2812.96526012244	2649.03092481888	3029.13552746096	2677.63429741832	2339.60868637251	2211.34640696717	1605.97178690465	1725.15077547582	2809.92372779134	2947.02247821136	3052.88658550156	1389.0262505198	1979.52313133898	1290.98890053341	1834.596066966	1441.1553245551	1764.83240979678	1337.94861411576	2028.57658903842	1753.23094688992	1667.73425452148	2266.23786372843	1291.77524081774	1196.84991719988	2326.471115623	1517.53789355082	1419.4338113845	1174.45151530897	1943.6065469013	2353.0030794855	2189.37933637236	3366.35107738003	1580.22943309652	1777.12003620184	1852.5976208383	3352.89601622124	1824.17863636434	2237.04763905286
SORCS1|ENSG00000108018|protein_coding	65.6362209532162	152.343223940964	15.7031397510064	39.7845985578057	249.360921465038	180.37391222087	95.2495730997331	47.1791292615207	78.5578532682986	263.946247685934	133.581184011173	99.8249113104965	162.184421366646	29.4328477402318	43.4498436913416	14.9150194053094	85.0939580582035	6.59006674286677	103.517677420801	11.7291696724324	86.0845708213341	5.73515426191225	4.58236395300427	43.2495086250244	26.199500376866	34.4402863100011	78.1320756592312	15.42739787471	1.76214411673458	0.0526485736941087	6.09707455416734	19.7613199676117	0.0114796625506131	2.18540427231675	8.37449527983484	21.6427638451534	14.2295498264636	1.80453557299964	27.4080490810293	87.355529780622	7.27904169378063	17.7874411627965	24.0103006770497	1.93857284174016	1.89244386906269	14.7348217628969	2.86613151256674	57.1414157838534	1.05266852710562
SMIM8|ENSG00000111850|protein_coding	209.316748230221	320.424467334816	270.695443775639	168.166242513494	210.371707246482	234.896686532815	198.715939503496	229.448416128875	310.446745057588	329.842930037815	312.586790635593	238.860649483079	369.73943121442	248.933187249563	317.617430912417	490.446940869318	132.794733640149	236.227444149654	139.031561740945	297.902819691703	190.602300552748	194.776531752291	202.724237651619	252.469731879877	273.314701935703	191.29475350993	217.433172286469	118.792275298994	310.221445474029	168.703886382661	269.135899599701	165.722715755589	272.442615252739	158.833701604974	229.763068802416	244.428716846157	174.181376006252	209.732335508676	231.439343523032	131.413291549249	350.983962055163	118.164549722096	220.869956971914	164.743024054623	183.534077841745	186.351012178207	131.678991993447	281.697252681207	244.759834956063
HSD3B2|ENSG00000203859|protein_coding	0	1.47051525103937	0.0392961130554273	0.0357717410796924	3.92846580341169	2.8319105803039	0	0	1.17636204880603	0.0957643795756473	0.0298954396322521	0	0.0664518932868644	0.00568692120114744	0.0312384414645798	0.0202669768804713	0.790286520248994	0	0.0381740727078152	0.00934731884975187	1.56325135675873	0	0	1.00633892628735	54.9381438278713	0.952358119178625	0.124388199362699	0.0143274651187299	0	0.0207800911542061	0.058546290923831	0.935888163975772	0.0047402881736554	0	0.00653821275362132	0.850817208799592	0.52085086952955	0.91148671554968	0.00225176667730942	5.43255624107017	0	0.00671001643075886	1.22960518529511	0	0.951738266163829	1.85861208491885	0	0.653142246097177	0.00548746645121723
SPATA33|ENSG00000167523|protein_coding	276.885462289827	74.9281115198121	231.236270149806	247.310561259178	138.294682634528	182.175139597365	821.713843660356	153.497575940455	153.502371538056	367.75941219073	107.781560688325	211.974257010811	159.032436140707	205.872302498731	213.992823126029	453.953044336562	139.300600086255	500.126485218374	222.64384776491	495.794253480688	182.072059095836	224.773949464066	323.220523900388	456.657353270547	360.686319657714	231.464127345032	350.026055845429	228.742299001679	185.705621311365	483.017484828762	519.049329709212	203.386148302082	278.643014468833	322.355198869806	229.77265158837	260.869980119802	163.93823960851	511.5031840288	678.062884332988	251.544139857696	266.939132810408	239.44393371183	345.529398017959	551.775101172929	359.437399910278	269.384492891884	303.751698536524	348.380195270057	402.398157887444
UBE2V1|ENSG00000244687|protein_coding	405.330901057714	317.47785332366	599.012181168313	386.689196283248	337.962605098351	334.776598496621	372.213308509792	340.81005173048	417.518446499921	246.749705807092	435.831962342877	382.513854496329	433.090475042649	599.720103467242	406.913433192504	901.012704486291	476.80339451615	624.540175757293	369.283711970425	1140.51594777565	379.695317034271	366.877597960003	493.217703653283	420.448632152106	809.65915134146	501.210827693803	288.628722722854	479.428057748933	372.224779690696	494.53771594788	923.393699807114	556.540976753023	557.272732812123	616.523328207943	596.327952890844	667.445827804784	440.721008299325	785.646522550906	293.363226692003	439.044307790408	461.345316567972	555.187876568512	318.905211955832	659.002746401955	450.248727803096	687.359096563297	730.567189535835	406.640670930715	744.636423302914
PDHB|ENSG00000168291|protein_coding	2809.73606631959	7329.87630378612	3652.65205217361	2770.85792150122	3263.76863945788	2715.30393792384	2472.38776951672	3597.35282156968	8171.58715663442	2410.73532743346	3657.86000091718	3894.5235943131	7235.38598226392	2920.96405712104	3455.99392757498	3396.13268656511	2214.61983352949	1490.45809641584	2613.95906162078	1920.4641051312	3952.11099765467	1787.85564262608	1979.01663503578	2331.57121678774	1780.43742790734	2031.64438419948	2730.34443587662	1769.22556019194	1703.27819919234	1775.01087999443	1688.50490309647	1664.91178658785	1973.1556139937	1228.36962009912	1576.98986704266	1753.50276626877	2329.79603841865	1932.77343678749	1582.51090136632	1342.91909960506	1240.0372721704	1910.2196947284	1571.02374317437	1405.73051882997	1305.82756942696	1959.62806674052	1461.108814035	1952.7540444603	2407.12861952596
GIMAP1|ENSG00000213203|protein_coding	295.906283169047	1036.59803431906	66.4556748700114	312.911130489246	465.564211781822	426.362014908558	119.74962706373	102.854287628391	139.249522211203	620.791185564875	184.294196010518	452.493530945186	272.627963063675	115.558350976228	245.523962841725	20.6504295544274	659.681796415326	78.1355719005	807.28559905848	54.293008075618	933.770801502655	111.223356561373	120.925849330721	354.059135322408	261.388537470041	481.162294591358	522.532748934027	266.095298613623	137.013266200057	68.911566528559	220.673006661445	183.617589892249	38.1989008431295	59.475975582257	317.476905461945	202.805740665569	340.885151067652	31.239161755794	235.499530006822	305.388139977267	42.6656967216204	186.117736172268	216.544170585109	45.8058821796836	175.885388098308	202.038622528963	114.37480708412	124.92222734187	93.3560357598823
CGA|ENSG00000135346|protein_coding	0	0.0816611384990729	0.0631170257088892	0.0572469177302528	0	0	3.89447209883689	0	2.34791557994918	7.3605650625892	4.90966174606851	0.718646473685008	1.8008129695043	0.00881776024397607	0.0497570948317865	0.0307810081273887	0	1.43617757913054	0.0589831460907373	0.0140479643553897	0.703308982223636	1.40655463190094	0.465614373744102	2.01239409793235	0	0.944692122987815	0.208453201942613	3.2856339155151	5.35795739696445	2.30438414731318	0.0922372108028999	9.51579434883312	0.0070925291107542	0	1.05579316027248	0	0.468986150238326	1.82796479445804	3.04398214189453	0.0265034589350375	0.499277563198892	1.05728051862765	3.80519994056047	0	0	0.901147932629589	0.950754632533661	1.3367520794012	1.04672038268826
ZNF529|ENSG00000186020|protein_coding	294.951205220988	494.59795334509	275.000194624943	259.689754767928	451.924370715415	355.129798587006	279.122915935523	420.146908095948	518.570565843466	289.645905916692	320.43506038165	325.659661060598	373.580310339429	435.881835398124	416.074302869478	427.636578133478	204.534645317561	178.029176209812	236.767200413741	325.575232462628	386.732643993915	183.753676436915	395.511500285351	386.247533487282	252.609716465872	484.015486724994	274.62306135627	302.390439636723	179.951956311233	391.234656990594	313.29673769131	263.665512833043	330.235348166182	252.824110886424	137.873456704698	403.948498695605	159.758863160046	277.808800478833	324.825627828261	303.169356428487	1073.30880487178	286.485455277113	423.407336348872	251.506948391883	311.640115527978	208.488748290305	415.273014473848	271.095186769026	281.061656760773
KCNN2|ENSG00000080709|protein_coding	15.2009293688247	262.918032121031	15.6989752334526	30.2008506989184	78.8944842018103	55.4783953318407	5.09332515891998	8.36224008403055	181.699752066125	19.755096701505	44.182395590393	39.8714221675356	127.513763929187	16.8286817748411	30.3107430767464	1.20393396662944	25.2443561519873	18.5600674405507	118.82068562173	37.2267974985995	86.0722463740149	18.2342313640407	21.3841259330265	46.2666896828763	23.801484474814	50.7209373151245	31.9658888699859	43.9449932871571	6.24148557307659	8.09737781361936	20.7002053629185	25.4186429230568	6.20662445840406	5.23755949465507	33.4157849447523	23.3804384613476	21.473891798361	21.1405385728766	6.09742271806097	23.5996165826479	14.7696000482805	45.9839985411097	30.8603883534439	7.78749107598139	71.7521080488357	19.3545528821257	40.383772405374	45.0801384983254	16.605595326642
SP1|ENSG00000185591|protein_coding	6226.54737961876	5037.28585739292	3981.18228130897	8316.27872491295	5268.20042303789	7262.76324285153	7054.11491646741	6896.94551153206	4530.7787870794	3058.79809565282	6170.31477791117	5781.88011301732	3392.65071663966	7990.85562482245	9686.47709610655	2553.49269619166	7182.68566427178	5974.7724697647	4997.7575177919	4283.53510135818	5931.79675936227	5973.83274822722	4547.34906240856	6975.60188662689	5207.92273086392	5549.72597797238	4093.86292207148	4712.77277640386	6014.9159875944	4158.11157534283	4325.54510253397	5536.24593039653	6452.98955543715	3863.28954506542	4657.84044608696	5406.19289524574	5525.58897016122	3787.35006333861	1754.06247879888	5828.51108420149	8754.58969222487	4943.3507827697	7701.40245970681	5864.71443616734	4661.25427995633	5786.64712949908	4563.10730720994	5430.55722475399	4147.40813610383
ACER1|ENSG00000167769|protein_coding	204.549921282922	9.56738072648315	1213.25236153144	49.359877324891	299.974554755438	1261.58239960755	43.0596990448018	19.3347817749871	50.0488007927299	902.920852549442	4.01054591365036	1270.0809928039	607.98532117889	1040.82417459248	21.140406021136	0.0537011313233506	84.7277486346606	10.3136623906588	1.40182675397123	254.221744433871	0.681584558450456	158.279979647522	2.21621533934266	173.004805179713	296.633529376894	42.0679025351945	207.281845092858	0.0372784552594609	53.6899519549702	2.35625977112807	51.6635460286931	56.4798889278725	159.948478242418	4.47967125102247	93.9998849092172	21.6056837880035	35.7517676720313	76.3323499659776	8.12758557325477	251.38616320511	10.9986994985139	134.871097670587	1.69293853743853	12.6611136205321	10.4948340261992	220.56350371861	183.618993468206	212.341837006032	8.31402325778189
EXTL3|ENSG00000012232|protein_coding	2837.33866179097	3624.58728355786	3015.41541106322	2866.41965865469	3285.20216289914	3038.09204396951	1993.68857268543	3758.54078944783	3738.50942922733	2350.77036434396	2642.2296715904	2901.30592413875	2120.43333109151	1849.63616106069	2913.87747707501	5089.72128298167	5055.24007034226	4673.52170796278	3957.06537138668	4132.4487161834	4563.25458100958	5654.50441595023	8527.24560607859	1237.20412475619	2913.36243771656	3373.63401091635	2200.51796695994	5049.22737086966	2704.85517412957	6945.00248286943	3043.10596846258	3740.41625952287	4629.48011341841	3892.33626279531	2918.99259948754	3369.19795702033	3175.34290295821	8617.07727809606	3532.4767839043	6113.68481882731	1872.81415002067	5510.02877479164	3695.05983115103	10484.5659549817	3882.14549733235	3373.98681967985	3883.49391194545	4922.69942309442	3945.17025447722
SEC24B|ENSG00000138802|protein_coding	2744.09311104363	2717.75950053355	3505.92740969469	3468.86140998649	2760.22958751236	2617.28487989767	3057.6478505076	2933.41018661337	2803.6178857318	856.67349410692	2634.43848626824	2664.70774910492	1869.64278489847	3646.71586123468	2682.87713280968	1758.73821654075	2274.92385307546	1710.312268144	2570.25746735283	2021.54359454557	2290.88032396165	2328.42552205094	2704.37318629828	1695.87265455823	2212.65714927557	2111.03307238893	1432.02456123955	2521.31560322068	1675.69734729018	2617.15464521179	1542.94807443367	2168.72565609967	2912.25349533974	1936.59566034595	1587.43575103178	1605.26694625667	2772.41381586565	2706.45176360094	1153.13505006212	3728.8052136235	4657.26258074325	2617.00278277837	2930.61297931365	4396.60240857399	2431.96058812375	2192.12676577002	2922.24316483777	1527.01766227276	2372.90817579975
SCRG1|ENSG00000164106|protein_coding	2.83289588356087	133.066373847914	57.7866622673556	4.26540580540601	152.956708234391	22.1654407449562	7.32341482428911	5.83211717876422	73.6959083655565	108.802405782506	100.957780161042	29.1105223426707	25.5640297729763	10.5270493599681	11.9592288285653	9.17314163426439	4.82116561635733	2.12414243792855	11.5891921098145	283.642270523165	155.575634062317	5.76854314113984	0.430177438669529	28.1574513756356	6.29074929595713	15.3127630453065	11.4979331851571	2.24176917489163	0	1.20905557909203	1.66651693740367	10.3522609120796	1.04536954637264	0.665779729857103	1.062923585371	3.41174030390015	26.7598947129593	0	6.09535458145257	2.29808991815529	3.5679830916752	0.0151051180489254	14.2423499717035	0	0	0.890273527200029	0	3.38722884747408	1.05264119980324
CLOCK|ENSG00000134852|protein_coding	3955.35159478354	2937.10967992201	3680.74906658051	3880.09356793624	2804.05693736849	3563.40787105264	2248.3152990797	3059.11033085309	2892.83666997578	1385.0350974866	1307.59987981199	3432.12466695128	2477.66774157538	4129.86288011635	3021.50762649431	927.436510132836	1875.52177324271	2452.68591391188	2014.5438648021	1519.35648323248	2051.61070706112	1489.72998123769	1222.61436040712	1676.76095704351	1564.32369748785	1997.21043328706	1370.21905707003	1448.15931484071	1177.09877169608	2276.38178998979	1635.55579140127	1838.18924774313	2130.01429847198	1462.16181035695	1264.73047145335	1450.981069624	2060.85586001069	2103.88861829225	660.82298149128	2653.17865106083	3382.22674348117	2034.63642372275	3596.63380228335	2841.70258198778	3071.5156720913	2245.64957337866	2334.90945777416	1364.05730142918	1544.2639965035
CYS1|ENSG00000205795|protein_coding	96.0813024871797	453.689206027232	69.2610771240921	73.9394617197866	299.991317309085	464.348431293036	30.4004350706214	117.215865253291	141.599017129665	360.249514554606	316.374532708899	113.605738483928	320.858882968793	56.7411302992535	15.8963068746508	86.9662202145179	446.847652787715	66.2116075754201	131.30216701861	30.8859426233096	185.989863652245	245.392530116687	113.183504704638	161.943860064172	184.295564222494	197.03904741289	287.824983059606	1088.1689356217	142.167512573298	39.0820283299108	14.9252426727577	124.28522482755	97.0191411696379	44.1958053479047	94.0100747311471	306.022426544025	219.198668078662	121.404588527276	137.03996714695	657.730751164772	58.8185589473035	463.131141874418	51.6530119340083	12.6615665105521	83.1496968021786	333.098534651107	77.8453122461452	1065.37654795326	61.2067075310107
ABCF2|ENSG00000033050|protein_coding	4878.29193307276	3982.50604255781	7500.89349118971	4198.50472219608	4027.3643879438	3591.13592764606	3190.10792195271	3653.03452118602	5246.77380798763	2131.02971051447	1616.31427426383	4091.94503106686	4426.32720481353	3591.06568654565	5193.71248735906	5215.48748216504	4172.47825334482	4657.14955217835	3918.45316645018	5245.33767642495	5726.52848825082	2789.07646996883	5696.29056431285	2223.94703518928	3381.34686279478	3918.85679109116	3874.1754022226	2441.07925122844	3092.59789007823	5838.94398824527	5312.25065481086	4409.03335339969	4523.18341682588	6593.07549326209	3025.51422921871	2835.24921596152	5435.23726501423	5398.18977041584	2817.8622195191	4457.56063188208	3132.30129247354	4502.12478348915	3270.50089669661	7371.85076617637	4691.85320156221	6080.98496413209	4838.03716785904	3436.28689871905	5060.0524690763
C1orf50|ENSG00000164008|protein_coding	318.745478021894	396.628522767021	321.445157038524	254.201195542265	238.61626471077	311.663759053296	225.512652842831	271.631344865903	324.739872850807	589.753821413285	315.219596854226	300.321700519961	294.229738793834	236.335538571385	311.102717127038	555.700789520855	271.377929019932	442.697367401401	268.939329451441	327.71225555098	403.67890184319	345.676569421015	309.480131511067	216.260848564432	358.294732895603	303.20734154573	493.779958127204	315.596080438513	430.009622955059	362.586052292049	397.121243665951	263.659249145674	474.708837823824	428.586076211313	369.706770654421	266.93595178441	291.577565974854	394.648040991743	777.538307574967	225.726775959328	118.437464011148	273.945369282534	211.52413552674	399.688645312551	253.316254974651	150.35270312754	400.845086801081	301.98463408943	314.251438256776
ATE1|ENSG00000107669|protein_coding	1903.92667534725	2381.6440575822	2654.42744792826	2244.73460605005	1975.20973883231	1611.05385413193	1367.56833002572	2233.17920461192	2353.96779290736	772.943870024413	1657.7461787887	1605.39786531178	2058.90619130218	2308.60896720555	1938.65895837217	1316.1883198092	1267.44924708081	1420.44876030045	1916.70742360318	1154.41522227545	3035.94474070334	1526.40923591187	1034.75312783247	1677.76546398812	1020.87556365758	1486.42957364917	1349.42924597405	1254.62590014833	1063.70095891255	942.037813325745	820.839150414099	1820.31160499456	1621.24530056846	792.141919469341	1298.14244187904	999.377476257564	1833.33847489462	624.602173780631	984.630463225022	1437.20698443171	2538.9083045585	1787.88000918561	2603.73087636965	1637.75341329838	1118.46325290849	1363.61787316888	1392.86586369987	1557.30859614314	1071.34307669841
FBRSL1|ENSG00000112787|protein_coding	2418.67988999707	2434.66800721778	4606.77808030805	2661.48612132939	2334.60198204701	2367.57428342047	2436.69821425227	2847.35454985018	3056.96222781293	2336.38169430908	3202.51858482556	2060.90460102278	2784.31069377874	1971.47116911937	2913.86316643653	866.839127183993	2717.5270099943	2761.18316025619	2345.18235885957	4650.55705848022	2262.29871181975	3117.3014842149	3483.99006194189	2874.73306849204	2252.36620436184	2161.72561764546	1514.38939869578	2487.24027724972	4015.60429887354	4098.36588058192	1826.79622811304	2660.29496164482	2689.35112501283	4253.06102256495	2256.86426981447	1691.94178112074	1722.36028930048	3573.96068294363	5627.58270861602	1829.09401020323	2511.33222343108	1734.57614352113	1884.49147672841	3459.75617749714	2371.7300255912	3040.02165662624	1869.64514600227	4301.8702542636	2267.12760279163
COL6A6|ENSG00000206384|protein_coding	6.6377805121836	451.437471258697	18.5178769826442	4.26256049651681	34.0787812789091	22.1618118511149	16.2573388031925	27.7736813504174	11.9853243509547	2.97927534824832	363.361183319741	22.9394384123721	47.1498696181615	7.37589247907102	2.75990173179143	0.053693075553241	52.0931926163909	15.5278419498889	671.400836320014	18.1182183838173	249.543596148945	145.072729188538	5.78236731867928	92.5396793617819	53.1511007440865	62.1586323127424	202.734428694532	79.1946603102081	16.4884150547468	2.35629095445814	1.66154820040977	26.3398082138149	59.8665395974284	4.47960043566485	72.0738227501396	28.5412832152605	205.689339660635	25.7199645097211	48.7299400291033	322.046062078789	18.4471536893606	40.7963189244679	397.675143480388	10.7115251121454	32.4822197375084	57.1733693449927	53.8156909817812	30.0651350066713	3.12717842313294
TRIL|ENSG00000255690|protein_coding	376.779104081803	1535.93643228284	174.989051579627	424.961055724404	356.466532290503	246.903152639471	250.053836175105	429.400604169036	92.871671138186	117.832706220226	2583.9052723172	174.267290113614	97.8306099757395	105.056764961802	137.964821903846	22.9389727217061	1888.73112718922	34.9039271899525	511.549562679024	125.565350292049	110.302866417915	164.032608070925	48.7189415012231	212.234961589339	142.171168665201	268.796059247794	171.649287065819	477.077337681542	574.2291344155	37.9343633073474	104.583652186318	216.595810725825	12.3985570994043	620.077621992066	79.3894604383553	106.571003457825	753.39715583429	65.2797549698384	54.8212289524838	452.340863313216	305.727075210136	173.56504782289	60.9183306750821	68.2286659154181	74.5461896082551	121.763120947748	43.2382858685891	341.586612886849	43.5763269218877
KHDC1L|ENSG00000256980|protein_coding	6.64341548030816	0.180787763742344	15.486853038257	0.12089796150323	0	114.273885983914	8.11330020897899	10.9401751059099	2.46137368734684	21.0419172166505	2.72247623801338	3.74086737497296	0.256918539585708	4.22227666718401	0.103599449805454	11.5003395903541	24.3639871143837	81.8710356402256	7.84464936877354	629.744554682629	19.9599389349911	321.664024875036	45.1369609905253	0.0022075290325887	109.568038931095	90.8518760776455	89.7094750293229	22.0389950120145	63.2782177094092	136.577726685374	63.4571816912252	31.0478109413464	424.115912158672	3.72086901393422	87.7441866531853	49.3438159444473	12.9909949327737	197.781127229715	2325.37689183977	58.4433117112445	38.9401953243863	48.1169066792716	9.08468293750515	123.798425864304	65.9412521283319	187.283356261723	49.0059220276601	82.0598082078125	173.202827891076
OXLD1|ENSG00000204237|protein_coding	573.738371895096	465.306586391241	538.61238364254	676.332415451995	403.214456828556	656.625877050201	776.508865795936	482.529761496377	399.732994058604	2445.55811704921	850.873491876457	615.25355791128	685.768887855399	438.001475539078	459.488126065579	1196.0855463997	453.935683391236	1064.23584982861	631.716774193701	1601.23759835647	581.911420345288	1092.08391920467	877.935661122003	1429.31783171618	1109.1288773478	586.332269255769	1035.99220280273	692.755492725604	1029.81916680617	1756.53962728182	928.084610442269	468.001382036636	897.829465245774	1543.29690106469	1471.48413747615	715.93957719612	345.395010784719	1280.56360450971	3835.94155500381	537.87031841841	358.777525229932	648.252332902336	387.367793041087	895.886616241955	1070.67571361371	595.984851186864	1003.55660304819	889.2527012458	849.398295214667
BAMBI|ENSG00000095739|protein_coding	352.979354439039	232.061816844472	668.378213693329	1237.89206027952	2376.49768713843	1596.26985646495	305.119178357185	95.2616790752923	542.488090214392	990.345228209245	568.260251694089	6905.71988568613	3461.89173253857	1229.93915898137	1471.39193975336	113.273636449749	48.8166048197401	32.6714391781908	100.476636761868	172.388511200306	124.165689356845	122.1950839241	61.8355723310839	337.968094324022	580.849295859005	87.0223323947562	290.74033670696	106.705303197369	961.702969444497	528.904942478494	329.524941506302	110.151388929207	281.73948763943	852.810329211559	91.9247363904812	292.945875755019	151.951089256207	897.022961363313	70.047747970272	241.443019558084	140.180285814157	623.125966827223	264.007916680793	22.4101155481496	866.144146148194	265.691983829269	85.5336770649798	349.074139533148	76.7640890843067
ANXA11|ENSG00000122359|protein_coding	15513.0853065424	21587.6101603791	13454.4846698499	13472.657394449	15183.217571834	9471.2456394486	33668.5464587886	22798.3227494469	24138.0824031001	25654.0168033834	9609.00793782658	9955.21446682362	13439.7026289867	19199.9192569143	11257.813729775	9391.57794387864	9742.05328579253	8869.34071114932	17944.018892467	8720.26202011829	20652.2711643298	5845.56742162683	6994.00717828931	8710.70298496516	11899.2391275264	7178.67126736342	10277.364508291	13062.8698802842	9182.54263985797	4226.97990966426	8853.91213972297	13982.3651137869	12786.2677688759	7719.78059147728	18502.845562429	6678.62206208013	7267.76897411515	5070.65190665404	20658.8638030947	11118.0633544543	3724.05758665035	10353.0037477012	12555.4115652877	12323.1184386897	8863.65719127134	6479.51161350955	7469.00315619805	12837.882902258	8169.31523669656
FAM149A|ENSG00000109794|protein_coding	234.99999092242	609.687522392788	146.798661978891	101.279093722078	397.376123066168	345.872952167177	1415.02888074657	195.664866460614	540.005499919501	299.293342812467	1017.91318691949	313.344931823289	517.828872224913	272.050263230122	80.2175081404108	25.2207341019894	62.7328466696725	19.2573682784711	172.065671766644	41.5165226636644	250.572174700326	23.3167921453999	11.138785798384	105.613050351702	40.447365484691	112.885600690459	91.3103752468378	150.558783372946	10.0812941661803	25.3075837066823	41.3422274712023	52.7204734488545	6.20672697083977	12.8740024087942	59.5368216566699	30.282123374015	74.8478052555154	115.9445869724	42.6383327354201	122.326917252749	278.548294501866	47.0632256569664	287.34203408735	0	36.3097543892149	33.1831896213677	42.2825134013518	90.6519949789999	13.5001745204381
KCNJ16|ENSG00000153822|protein_coding	4.73667624608781	202.207035099842	1.57292426897758	38.4310760585635	291.229228771894	23.0847424440045	273.327056581549	39.5769373263747	10.7918448361744	12.5930717987122	1593.02848642707	12.1832093277313	31.0639850052079	3.17191161032729	22.4634346423349	1.20302934647567	7.2951151653629	0.639774988865189	7.77343562924234	67.7742235622119	2.21789693700464	1.34923081669169	1.01822977713714	13.0751878520327	0.709275525646267	1.89452111245785	42.4609575371376	1.14090839092539	1.12615030571021	0.0475560970801769	1.66371051914628	0	0.0104434294694631	0.666157290533375	0.0144653651209996	4.28490179676896	2.82575456393148	17.5183164675606	0.00493212782521457	0.0397293140465003	411.301437307984	1.06446930560154	146.213019405502	0	0.937657018878435	0	0	22.0329266878475	1.05252754581072
SMR3A|ENSG00000109208|protein_coding	3.78630290576675	51.6051755942137	0.154881016093356	0.138465742106035	2072.71979472935	18.4628792048986	5.10620876240481	0	1.26326924321754	10.1580597811498	3337.68657992726	0	0.30372201265638	0.0190442904233521	0.118182874756656	0.0379362198631805	0	0	0.0735706769823496	0.0171904896296777	0	0	11.8268916164412	24.1201511826905	0	0	0.276817653643834	0.0265619375117101	0.505331478254226	0.0389290542867249	0.116680106632746	0	0.00865341194439906	0	0.0119700697562406	0	0	0	1.02039564413859	0.0326048906002492	1.10328256295342	0.012288000247636	42.9237398259779	0	0	0	0	0	0.010029421799653
TEKT1|ENSG00000167858|protein_coding	0.932754123300364	0.210279211645087	4.39368844410405	2.87724345854444	0	0	7501.44325048718	11.7447622198781	6.02472112185933	7.74548539292051	6.60724215178642	0	0.304265838799694	0.0190664025563763	0.118345998891755	4.62232902019213	0	3.62848642659668	3.96305455958611	2.15455476809718	0	7.2722363855469	5.2419563970446	1.00827767415012	2.29691338225157	3.80983895487661	0.367302192991542	1.14070499146415	3.05842592251401	13.7298861646631	3.12368266850092	0.917559538936064	5.169896337256	0	20.8493363971941	3.4152948797695	4.04412020500714	6.41988180779463	2.03647463322009	2.29630569647352	13.1258698693585	8.37006923205757	338.297756114081	7.7947472488687	12.4347483325589	15.7173129043503	11.5389350684212	0.579685199484138	1.05245939343878
DDX53|ENSG00000184735|protein_coding	0	0.0316008002225193	0.0248674523978418	0.0226868050872327	0	0	0.762092993582145	0	4.40392956597728	0.0586809945915527	0.0190303311837093	0	0.0413783596121568	0.00367820684398235	0.0198683057055363	0.0398204492731868	0	0.647148693370903	0.0774720566745808	0.0180105341178272	3.82098904932907	0.629266919309474	0	0.00166646227414757	0	0	0.296696225915402	0.0278526291031	0.501307474759662	0.0408662509603563	0.123338940461084	0	3.10360080644748	0	0.0125351523741482	0.816215712457402	1.04158261522607	0	106.318639067826	0.0342078763955986	0.473602935345534	0.0128684625993145	0	0	0	0	0	0	0.0105010423118213
TMEM165|ENSG00000134851|protein_coding	4581.42129538075	1076.7737339582	7172.50371907548	6357.06198504246	3258.89753550641	3492.17370089018	5134.80090275744	4443.55838035542	3457.86390454953	3362.27382025813	1123.42950273359	3677.11371298632	3677.62446493145	6286.17624263609	9385.76465491481	7823.75920091426	3453.52918095903	5546.26414066765	2418.5669830279	6812.54639195776	2568.69142973435	2931.89822334678	1940.11902756536	3627.11355849211	7616.160306761	5009.29398393748	4448.15748565046	3349.31582676492	4478.78708036698	5207.92064733284	6647.62057356067	4579.47809609768	5705.8326804711	8588.59810112021	4712.14219450753	4652.94809891961	5134.52132063566	6200.37598658594	4029.86401498253	3654.77490625176	5824.534630209	4655.82254222067	4894.14240155408	3602.07557888628	5169.83307164595	3152.55739045417	5612.81656980059	2516.03848799969	6203.98011552893
ADARB2|ENSG00000185736|protein_coding	117.019338269474	130.805774626013	22.752449891814	67.105427445627	182.131669237581	54.5308545099138	264.38599193187	270.875557842522	96.4152522394965	53.2456466741875	1170.91976358426	11.4155189701259	32.8681088208395	39.9364565615872	14.5842179227427	8.06999761621175	26.8092783140581	15.5283463059501	1.40131593362482	25.5659500495556	26.1335222761754	24.7739488948334	8.76040035974225	92.5401050037985	14.2029249635415	186.534791467615	57.6904815236126	23.139012674501	22.255479240566	63.1619746815742	0.175967360675685	14.0977124216306	4.1417704714638	20.5128017855237	1.06201965751667	22.4722910358032	49.5366275519047	8.24271552204722	9.1426684754785	74.1469432955128	25.8996915600705	25.1150675251056	1497.61228013862	21.4346147751953	4.76051481514872	5.50139315800984	39.3939543025504	25.1442295367638	33.2050228556595
LIMD2|ENSG00000136490|protein_coding	859.2390995412	193.119567725556	167.930761139889	678.843712806401	262.964143835963	373.626034695777	350.617599049755	482.588832342586	259.364636470335	439.960642677199	284.143965735676	546.97717487607	397.038401260505	264.696583464657	298.025015138231	622.104506328948	1192.52256249671	385.193350275483	2356.33251861103	381.990358891832	1478.22559316201	812.244591494039	1632.75312986539	1115.4922921927	904.920440360873	1444.36276408265	2013.51493716589	1149.03681822609	1183.68972581428	508.338300969941	797.213870318339	412.440404816931	168.228854516556	1384.38088222685	889.795926316957	507.027875535528	1010.97992540783	443.377217922859	784.658137421389	843.245265585394	522.762380868571	598.066285707853	678.090736727783	300.243165753686	441.636279954517	598.754866904882	520.990958929	1097.94430083566	609.83096275502
WDFY4|ENSG00000128815|protein_coding	781.20645619558	151.144305461496	328.550370331129	770.322255876911	272.703991833008	396.748948810053	165.168050217758	320.557333137158	201.096327399114	163.19832031744	203.759635788609	1516.89787277222	269.103719680198	282.551197280697	166.827667368238	44.664021350253	1359.81788003861	116.137598287182	2988.39037916798	75.5725151086214	812.081096769609	244.527750037892	150.714132186399	1087.32438328842	527.530707224971	1027.33220932143	998.555174705376	572.877844348477	1106.38211920426	41.3743430501224	216.401683739631	540.531553489559	22.7178824490978	80.1011704710936	442.815997473127	377.019644865599	905.758587291013	28.4816275354362	50.7610860913711	991.364631020723	178.057482448824	395.228093062757	686.261608201189	87.7245144594477	255.223786822846	571.09773595979	322.971397246462	193.740735180535	123.433890147521
LONRF3|ENSG00000175556|protein_coding	16.1519792455532	285.514346551815	15.7032420686588	17.9373030715535	160.712685169088	25.859605963787	152.681143525051	40.4267940253244	294.728887844679	17.4009442621007	317.319769225747	61.3703381518983	108.331231376074	24.1815585442729	70.9727398429257	29.780367876207	30.9121732116158	11.0579012703154	79.6627654769987	44.69750252197	208.227087661061	11.5923053875073	72.8604969008355	67.3914223528651	39.6768328000136	41.1209383580986	25.6454355240078	132.925964272633	67.9843440765006	27.5908118794582	14.9229866880695	133.793680281929	4.14254919558214	22.0568060356644	20.9059206158137	37.237158256497	99.6844482252154	24.8068692432613	157.312107191627	49.4172149384307	64.6250074091894	83.625745220369	35.0638294946373	6.81209247985945	13.3628652008153	15.6490854995037	13.4395914363035	48.431802003235	59.1143460539614
UQCRB|ENSG00000156467|protein_coding	6271.2535375515	18093.4377185227	7223.53957440821	4899.51697640564	8723.84582141539	6044.71871366897	5148.09112556172	5660.91749282446	16734.732111412	18592.7275544262	12562.3787060143	8435.83136731408	25625.8739984257	6246.29336973326	10457.0946822318	8108.55369194905	5142.4127119237	9541.64804063592	5617.83419800879	6940.24627725293	7328.09386118601	4147.02023632488	4371.33762629447	4626.93363996481	6643.57974570674	5253.19646099775	10062.0488161767	3974.98012999982	3912.19272393226	14647.2374654739	10570.0612496778	4849.73412566631	8390.02245956298	7051.34486016622	12746.3538251862	4719.66180958673	4664.24968322149	9054.93027970606	10286.80104033	4454.22765532064	4408.45702874963	6790.83026087581	3635.76071915936	6014.8376221243	6029.23303149003	5232.13729100578	7431.52105444528	4141.49644961635	7940.10706634665
VWCE|ENSG00000167992|protein_coding	30.4247703198634	163.202647233045	74.8394283659257	20.6699994836407	145.124859375046	287.715717388034	57.2275061131105	260.847099195371	89.2538091737869	299.475978952186	59.7778178136917	48.2960100028276	102.970885823682	32.5835747116171	18.5260616549017	14.9323636094268	14.5850838952128	20.7556213488358	37.3908579565075	19.1799328665136	40.0757445472465	37.2749857148389	11.1397258692869	37.2183727390012	26.1362549109158	49.7320842687642	32.4570872524411	47.3002504429627	71.1745002850298	32.1775897120802	155.241716700173	21.6338790105259	12.3989495207461	21.2881969709639	18.8183339170423	17.2749701013103	27.9945024358829	42.2974128894044	551.059263601252	78.5701619775359	47.7486431226918	18.8402734456801	60.4647466473801	6.81211475197458	15.2748549554411	23.0326821052253	7.67173579009452	34.3221472890542	29.0529848683624
SYT12|ENSG00000173227|protein_coding	146.52185274367	37.6019432024747	146.675091100889	123.05390848299	113.947121215552	34.1827124902494	189.855099556481	859.452537300045	189.121777866776	22.1848531935256	470.394943441905	29.0774545359348	20.2328865096327	37.8358356087566	23.7765143037686	107.558839297002	103.427522712839	1902.41191182968	146.788321744702	611.781662965766	226.82920333481	750.798546032197	653.13428690551	29.1724334931062	192.9692480491	156.848606285046	126.40174645014	293.623497827505	233.109931131837	277.722832561008	263.455327381446	1206.36492005178	650.148931172764	538.563472913141	891.865324259096	290.324772151322	4556.86701781768	577.713090187512	205.052647911974	195.425063596483	51.9856949161648	153.717049006577	142.981463017063	436.727972785648	217.939419499883	301.666240462917	251.834618206569	34.9854956774016	861.826198864869
ZNF334|ENSG00000198185|protein_coding	98.9563403562239	155.256422299426	29.7877168806871	42.4960737945031	64.2755380868002	46.2142414204632	143.801320727079	143.491582325165	93.9717097312912	62.5325958075841	295.130684382691	21.3982763432478	27.432818583693	32.5820696638343	22.4603752421766	9.21615917366454	34.1751167518842	18.5173061053928	71.9955192203775	132.925424150302	69.4950777859232	97.5580621546356	101.039287656895	65.3802013083608	35.6900364981579	133.004037124787	63.9817573986323	33.0199898265162	48.0039122709152	5.80552810791225	19.3270739562854	8.44755322416147	4.14250605073118	6.76391228050419	43.8724599712805	29.422413379275	22.5894403063022	235.733892141807	227.336448510015	50.5428196750001	474.129362597841	26.1565702964592	217.579373348236	3.8879962954848	13.3627216163246	11.0345806323213	19.2080731114655	57.587441392539	10.3887408362856
NDP|ENSG00000124479|protein_coding	11.4214849314597	16.8459423671324	5.75564268031479	2.87817039875722	8.76288129941297	9.24255122369341	2.87286100955923	3.31269267607453	11.8749476389533	20.4756572476261	5.28030734775022	20.1511195351657	10.8075286595003	5.2673393859489	2.75065188706699	1.20431402401913	11.3628075742855	38.2563104409045	18.0115740043808	21.2705641254238	13.8543056391712	5.01090801102553	11.8294968665258	9.05465894395425	98.6251829190697	7.63582914006371	22.6273757580114	42.7636112200667	113.40300702118	0.0506765288812243	6.07403329921415	4.68306582125184	1.04549019032071	61.6473619090338	4.19696847250202	9.49165125638467	8.23951570722351	40.5643970759496	10.155337338268	4.54469531604112	22.4294213159452	7.33624074102922	26.0567027476992	0.964256140631535	10.5027460398919	17.5277646098338	0.944948519915477	18.2655697094759	3.12794129709962
DDC|ENSG00000132437|protein_coding	5.69427690501139	6.36921534065038	4.37482628867392	2.8796093393341	3.88598876118536	15.7498483398286	30.945031766067	10.1177218637626	6.00140639465548	7.45631243915589	1.41969965720046	3.75075200101463	22.733772019245	5.26781345287849	14.3581969548012	1.20319108796164	1.55030183525219	0	6.51041256702974	4.27969551357359	2.99234408931051	5.77568978177472	0.430428151816886	0.00192584595619394	1.50011501094874	0.938414568770956	21.9017043036366	3.33869534559057	407.842017970589	2.35655630253824	0.147969600324266	0	6.20119078461259	5.26828709687989	1.06282788280333	4.28396683515999	1.62046679711136	5.49360415137336	33.4713178521426	4.53574592700461	47.7212291056355	0.0149225219716875	32.7403658492187	0	3.80664311462004	2.73541748721242	0	16.2636559776855	0.012168388557388
ARHGEF7|ENSG00000102606|protein_coding	1955.30263274268	3716.21582159517	2574.1536773612	2498.87732772592	2207.98747082156	2122.49414376271	1855.22933288887	2237.37666674524	2794.07607674897	1396.89182863029	2141.54896788283	2250.67180209775	2367.48775742553	2395.79157006675	2101.43442550902	2403.6480132357	2530.06052415936	2527.92144550427	3194.1177059993	2666.29489279287	3343.77875729685	1979.74909362031	2916.13453087291	3961.05347005727	2199.94065358614	2711.73466112797	1777.2492844986	3163.44617817524	2122.40099005754	2006.78249222601	1820.88968224561	1893.74399789906	1186.79336238336	1988.5448541649	1692.91514277242	2451.28903943402	2541.19273777323	2061.56002804235	1665.74802038345	2612.78145170338	1661.72589671955	2809.38166599457	2216.54328454603	2910.91265987122	1690.12542486238	3466.28968582046	2402.192682323	2443.77617482285	2424.76380325321
HIST1H4J|ENSG00000197238|protein_coding	2.8430334501636	0.13938223817248	4.26107934016054	2.81829058362207	0	0.897163565325164	4.45450163280475	4.20563655166023	1.25547379248326	34.0923736997905	1.3978474642808	1.45433473998186	3.72189432424627	1.06840593802134	2.70189112895597	6.8707512352271	1.55500714302815	5.16376563630971	2.67554310453216	6.39073501765112	5.35905122900122	5.81784883847082	7.76057980680666	1.00820194215261	3.10670131672487	0.93903779769831	2.72140979405026	1.13922517764347	17.6879356849567	10.2891674906175	7.36633378273352	1.86031846299741	2.07634669086694	1.43105300649427	5.23074915510202	3.42353265109273	1.63124756439584	6.4311553604078	8.11994541645949	6.74651094517471	6.80421530872508	8.36130345429512	1.07386454393971	3.89193396488639	15.3302012399562	7.37925581664486	1.90726156398466	1.98852536444304	7.26099129171533
FAM171A2|ENSG00000161682|protein_coding	159.846136474064	31.3810293830187	142.448061523911	69.8320831844711	130.506527134278	426.449901431387	87.0116918175238	58.9866882842549	53.6130981766727	407.2062429939	50.7239480518994	126.693270411251	149.873453847959	330.812775209204	171.953665183621	179.52666577258	89.5952569523072	338.568536332838	76.0123041815009	104.287908053365	84.0483486447229	191.1888280249	238.114387457738	376.183382467389	130.256624918802	137.731501863049	98.7516515306453	582.54124686072	193.5648048649	86.1069050930685	59.0376223655392	93.2082378781885	77.4113377459808	368.472831938933	34.485147845417	80.5608016013946	66.3092674252273	618.39980360597	201.998672396913	414.157789178334	204.989159107759	171.470480144905	29.4347168607314	137.449964027995	201.713209660139	154.069341136716	57.6584981413826	403.569394349257	85.0566720387416
ZNHIT1|ENSG00000106400|protein_coding	2849.70666628714	2809.56484838807	3153.56839551293	1881.44331732596	2070.6531555436	2408.26349151668	2441.15000128615	2253.38359005446	3086.7136762869	9220.19242983981	2765.45392814262	2160.75860218835	2836.68872407389	2329.63012623678	2668.45897742499	8194.17533235768	2119.19523382416	3019.75860017842	2283.47521527806	3657.91364788731	2946.17159543557	2909.22264051218	2837.28112331297	1756.22469130433	2242.80636249059	2484.07005583088	3199.56548779651	2701.66704850627	6370.7792952047	2758.31701027197	5073.93307859349	1958.71311287441	4580.969490793	4218.60901861857	3456.8264230482	1797.68234752976	1992.45519031425	5788.26402839412	10284.7514539062	1821.24539125206	869.238132749095	3079.14268602302	1547.5064184419	2985.96955851921	3371.66652840936	2365.56492261422	2346.43076309513	2986.72715265549	2699.60403501979
POLR3D|ENSG00000168495|protein_coding	1553.784430712	1327.01794358177	1337.86374291738	1389.49759750653	1159.99379897587	1144.01119892737	1294.65053469935	1645.15449355262	1787.75856038928	887.538938177741	910.651455707738	1329.65519750572	1272.23538932137	1238.33895892682	1922.80635936584	2073.1268258487	1498.95919796659	1430.13927807308	1786.79866607541	1238.46575314809	2330.36197424097	1444.36501396857	2357.39209663898	725.223542534925	935.857212715855	1252.07731479551	1043.16376494229	1463.53362992829	1273.93169233843	1904.61243007311	1617.80502895729	1186.52944431465	910.219445386819	1323.14989820343	1333.64968625739	936.098159077147	951.559363481203	2147.1530826304	1679.95408852682	1592.14459596156	963.080563864052	1218.07015937165	1189.06102725433	2676.96171724013	961.682889465133	847.857855235998	973.747913233884	1868.54137935927	823.477693243136
CFAP97|ENSG00000164323|protein_coding	2369.21385503538	1484.22018082346	3011.02642005008	2434.61597629499	1882.68166501381	1941.23002339018	2373.47554901272	1996.93946964758	1316.81112391288	603.214681918158	2389.22844025751	1905.77111290703	1337.32888323692	2465.1041321014	1584.31051299931	2886.1313611148	1785.05528218588	1229.61291514919	1696.80951976033	1311.88415677094	1689.59330026925	2153.41757218138	1928.35923385483	1060.17286955409	1275.11776640317	1926.43087774621	1066.12394231078	1364.58900574846	2052.62487554694	1871.36835370225	848.803601355502	1194.05761695635	2281.71026830315	3264.55369109203	1375.42834026377	1037.50860144974	2141.76486682464	1510.51920925202	592.812704452639	2837.29124488258	4020.82687020304	1315.30895807807	3015.91914354438	4865.52728282747	890.937914352181	1798.17451213253	1305.38513839542	1376.016804813	1002.89761531945
ABCB4|ENSG00000005471|protein_coding	43.7467577005602	384.82875332743	24.1625003200913	45.2488272725924	198.700103130834	102.64221279107	15.5118642065997	48.8645433454357	449.197088442094	69.8361672686774	36.4571080698428	96.7345187221887	234.06952808978	44.1361331386223	48.6998839790371	5.78407825364543	91.348079235598	40.1683183616876	255.196676072872	15.9893668894291	321.986385539333	48.2835967408541	48.2258524884817	67.3922612347713	101.788399039593	102.367514270529	84.3427632044561	243.844469332535	37.6941399064555	17.2787303387409	16.3966047886691	64.033268883484	27.8764004119205	8.29110512197748	39.6989623990854	80.6342504164211	91.1583000632716	10.0810396811163	60.9058518512497	124.537441238628	25.3020013770604	69.0051308103308	37.5189948858459	6.8121418063822	17.1868643657204	71.9685147688991	18.2462018951293	149.255761885262	18.6849236798701
TBC1D7|ENSG00000145979|protein_coding	693.635384163909	413.974427873368	768.269231390551	672.209330751441	401.267321016361	711.20125458542	589.606960772007	496.037273648632	668.496663387173	1030.01536322954	386.634973975269	656.759257773329	761.425239655266	711.069040120055	532.955061290806	3248.36160475553	564.803668754455	985.979374582947	485.084944158548	707.551023647742	685.362171487272	646.677623550653	634.522568306221	526.064077072493	691.165140393968	464.851984878907	773.205100944521	421.175750216674	1270.86700185019	600.120230719989	704.592781117258	559.350170079036	974.19299105054	1120.75502058214	964.987340416867	562.506780592516	426.267118764239	757.091033180745	4214.55583505179	675.962658193135	323.377439607357	773.712733381056	610.807982056762	695.064117346668	858.447152556509	1049.94038056009	592.125972725648	1130.96408559887	756.059736759106
DNAJB9|ENSG00000128590|protein_coding	1346.34719397115	1673.92818606847	1889.03126714291	1785.70559822071	2212.86391542715	905.388623053147	1632.65119945106	1395.38514207627	2082.76542846131	691.641889730672	2040.31737160162	1674.55609235832	1703.46756739452	2683.55925286615	1876.94662738724	3277.13125373575	1123.97863361066	1084.2936382752	2094.20727634617	2742.85936927057	2109.5747106172	1380.631029656	947.05690807402	860.007817721572	1244.14941878778	1230.07654552625	1744.81265188348	1551.49585185268	1606.58304812877	1023.49684328012	1270.7970687598	1289.17697299541	2339.4932632281	1619.59966052843	1325.29541719013	877.152268976575	1260.05386089783	781.91501174468	952.148211387009	1342.89740657025	2138.26063057629	1390.58199662577	1121.78344815241	810.093656487026	956.902753964616	2848.17107478173	1259.247606751	1359.89089146556	678.284428271244
CAPN9|ENSG00000135773|protein_coding	6.63869745452729	363.240347769696	1.574306958106	0.13717323245308	466.587762716028	0.895081108459179	941.036359362723	21.8595978557143	21.5020882845896	12.6032558313852	103.835290814994	5.27492493863257	14.8161638794524	4.22300224346767	2.75523485871426	2.34858009484046	0	14.1821124660589	7.79339416678677	0.0212908787928701	9.21810509333016	3.54964017415397	2.80564208000612	199.070258506961	0.708832052520099	3.80822395780425	2.80264490325513	15.3783500800251	1.12494715020523	0.0486932416590511	3.13639769927013	1.85804040802738	1.04539485436891	0.665691362350974	6.28069755253109	7.76587125024844	5.8489515591937	3.64650445556819	30.4344030913603	15.6976655735405	1.69476118374969	5.24444008078533	127.540847060261	0	1.89277860496745	1.81154535233707	1.90569310246575	3.38575109258955	2.09027150194835
BDH2|ENSG00000164039|protein_coding	713.607638308688	799.676267390496	610.523970541309	610.814930560507	667.163412886079	685.288615364509	1045.29194652944	988.776355885416	939.693104920431	1775.52250090487	681.043934435859	791.167227644484	965.376335300388	807.705509605351	817.754673001618	920.465028044947	847.751773333547	275.644018668162	424.593056976612	530.927723998928	605.902658546303	448.192674722651	544.516546509098	457.665264091188	715.861294139063	928.797228131249	715.692327136926	506.919151214002	399.778559683599	558.787158709034	566.284262493283	174.186978971812	668.72446564495	357.455124209258	311.235094102229	554.733195304472	564.736262596011	717.556173540753	1919.48435165161	586.11698786465	753.962136099556	350.273639396504	943.686190155054	259.300357110282	432.08262441352	414.233245144355	222.034529611396	459.328932916886	725.972775830223
ANKMY2|ENSG00000106524|protein_coding	568.025136288454	1336.08604969328	379.385140484965	466.024115892619	949.621338144128	747.257690719685	1509.981682654	919.590366608958	837.410139547245	562.33333966974	1461.6781013192	745.841811251387	968.962388542626	637.558917103013	433.260700968099	1889.98140743845	768.647891913815	709.485786024023	586.648608220313	403.263613456236	673.054688532427	620.350967321475	989.062680704878	556.238755178871	436.118480365711	515.554449462257	492.002664322149	953.299675762278	848.523076796168	259.370429845881	655.986255499898	770.312986474599	703.813391283337	572.931714197606	505.479264255476	665.690002369963	634.812235997087	378.065190784161	457.804613756597	495.189444159763	833.449179950743	535.329226125343	826.331684338168	541.038324544081	390.016755628239	538.792285664361	379.685272159836	791.675285405338	661.678269048297
PEA15|ENSG00000162734|protein_coding	12084.8782406898	8120.57595608368	12425.2480623875	14896.0902744873	9270.24528995661	8626.88251017558	5565.01967088865	8273.76940085892	11260.8071916996	8995.63462366139	5550.38882037216	9548.91674948332	7977.63097260292	12117.5816196757	13563.7999114544	15854.560912301	11456.2341257529	7751.42894336019	11779.6662107012	9511.84715600582	12581.472461511	5261.80024769666	7811.78171682248	8553.78964605146	12164.6098975025	11134.8506806941	13151.6805182646	12587.8577722965	8801.23761933818	6417.29521797645	8661.24663099372	8680.5752691807	20670.5971027725	11462.4962485676	11452.4165632868	10179.6431332364	11519.0166187364	10103.6435816878	4411.53699088924	10905.8523765215	6733.55452371298	13055.7311856661	6886.6481723463	10756.5271472416	5557.93769798557	6794.12584828928	9118.53499228051	11875.5192284249	8694.09068996214
MFNG|ENSG00000100060|protein_coding	403.43325553249	827.013378316116	208.778693980714	382.554539424438	383.743977315909	392.132114427268	150.280135654617	236.179184939888	195.143402185726	601.883992360792	220.602386335523	470.152761627924	278.063468472079	233.187065548342	232.415499315924	253.909657398972	944.842211539053	182.477911696635	1456.99302170147	157.495958372475	1337.22735034438	1190.56053473943	172.7940969482	457.664440856065	424.233750522039	561.480507376123	856.813745587493	588.25777666778	413.284654363792	94.1560988353193	304.587378783961	284.373812692669	74.3183573773741	94.6165250883712	544.107946056747	312.006756036037	525.257499222062	70.7960720923168	4848.88783541198	418.826559868499	88.6205117781065	331.450673871505	351.648638867456	168.638263870034	338.398336032412	325.661899326254	246.068717528475	238.013410658811	211.585526279088
ZNF420|ENSG00000197050|protein_coding	276.87412561431	497.634997599955	182.004196810413	270.593117726616	392.511451318019	303.336509620454	287.33125479291	192.300390253225	372.30556333945	272.871018928644	416.335366771868	371.020679045729	341.088750380504	391.768067772988	366.202012087241	441.196547404866	153.214932547784	26.7059847201133	160.829249414941	168.110491970936	291.115683364581	101.722542726353	275.151076320622	253.473403167753	65.0596060896272	208.526593936174	226.1403211497	136.366337098092	124.234639936874	14.9851334517682	169.163075445199	58.3591454752125	282.747754928836	149.702675570464	60.5924326821885	217.587525555069	93.2886862939041	99.3261480460005	184.744124883384	175.162460073281	382.934694574068	106.659867033635	331.046853183739	16.5605779153776	101.317321764542	54.39897081676	27.85785689257	184.74534915957	46.6873536884452
MAGOHB|ENSG00000111196|protein_coding	555.676212302142	210.234062137006	610.31777034689	500.037078622415	312.637381592073	380.09584320975	261.976122656938	465.696791214447	283.155374086106	525.948818863517	374.914488308722	461.652469315205	436.740780078413	517.806739890766	599.769946214493	1814.58808624898	766.990504993447	554.405075506873	329.444412289903	832.022566803169	459.953699153589	494.31514577127	455.555711861903	706.110919501777	574.369449887615	537.551587857678	821.057430846893	302.425583497638	641.405650504277	1601.61757801209	1505.72354386963	503.790683350776	720.32877658648	1024.5079787107	1015.10882560535	483.627925831766	553.288464705722	1697.35074905244	818.15398195744	467.131045981863	642.671726708032	535.333156707922	644.165864114298	841.297326583839	825.947755028375	593.223214529326	522.915303270309	786.711735857376	505.083804975229
HVCN1|ENSG00000122986|protein_coding	185.554806752216	263.998011002378	45.2933951621145	76.6302904812394	142.200208951293	104.492305516168	77.344338643644	150.182879364108	127.286990878328	76.9701817782355	145.263188897076	189.039782888633	117.387607242868	86.140897242062	68.3662705027315	133.836592359888	500.658103843426	100.506815865633	510.405065244088	46.8453316989005	318.84567238294	186.726520736671	313.248231292499	233.35844828372	155.666584720948	287.919799760182	297.038868422711	271.58290881962	319.240037329341	58.5858365403051	132.522573675859	207.167291226969	45.4227356673364	38.8473746042634	166.06338959998	217.555282591583	337.332398065808	105.760844170897	303.505059525894	159.47078278422	156.394298600729	141.162870867872	471.181834047069	29.2334496297628	96.5337044574963	196.505952630875	95.1488348039707	203.67151829956	99.5776422115242
METTL27|ENSG00000165171|protein_coding	19.9578665137401	23.6021660729497	5.81992483410674	38.4247779093236	68.1682724959418	23.0846318797012	416.662957150432	141.735842427875	44.0961916072038	122.09896134735	798.843165132287	12.1810117444896	23.8444536710665	77.7405894051408	73.6113600689358	500.141693774501	6.43505230409159	33.4297624260142	63.096073596293	12.7982293228726	32.3212464521954	142.977783734112	24.8661213014046	76.4455598605516	122.423791668503	8.58815263695616	25.7356438402694	19.8392807928547	311.0810368941	21.8688853571959	16.4023852548755	62.1391133371258	56.7675827159382	59.5312943887349	25.0848353903492	6.00617577630841	18.3750016655038	117.775414805461	474.986883184031	30.3692420828575	42.0886901802425	7.34007868177581	39.3456399966873	72.1355926366696	36.3086868656813	80.2623470947279	20.168232480244	39.2213788256084	10.3887691604918
CNBD2|ENSG00000149646|protein_coding	2.83480188501071	12.3604297747427	4.37020949793691	6.90997893097564	13.642313727518	8.31391536851646	6.64088239434251	9.27034761715451	17.7314526805269	11.8116458833816	11.6434656241792	8.4216999059147	9.08624141498788	6.31455500301611	5.34410935033266	9.16969187152525	2.36554573538051	5.88008433190178	3.97020246995741	8.52369278937669	5.32418413250707	7.25605621424746	2.20874350901502	14.0810515225185	4.6908438605073	7.64195361294601	9.33100711438431	8.81360249861516	6.29937147944861	2.3570669851199	3.13194538977359	10.3539335317622	1.04533713446722	2.95601867113084	7.32162428916462	6.89800580190644	8.30455858933808	4.5697888970427	13.1945529621431	5.65435667324556	12.4397382497581	4.19968100733796	14.2593523103289	5.84103114759464	0.937580757274137	11.9955891748471	4.79219267511183	8.37089683421108	9.33923194352201
DNPH1|ENSG00000112667|protein_coding	1063.75488877402	1054.85390846947	1329.40495611052	1020.67725860431	1015.84449762674	1387.25364937081	2042.98122866145	1161.6959143451	1199.0261166288	2524.15917199437	1940.38084985234	900.976890523921	1295.67908446571	1042.9833703191	1063.23357250255	1988.50182562813	993.559808962482	1204.30819108704	1084.50608660038	1003.33417339602	1278.95988645322	931.597364932642	998.973907786843	612.567934921976	1109.87623367336	1058.85807417257	944.840182279301	1031.41948640126	1468.80292951305	1590.24765872775	1089.91305485695	1087.6506837967	1572.74066133795	1858.77243519304	2947.13407252147	490.546795824791	797.02389539474	2146.24104949284	6122.90395721041	771.413473536249	220.275374519382	885.59163217185	620.639217112349	2647.71892754327	1497.9903635324	1060.99193185118	717.087714822019	833.000333589614	1667.66720076777
EMID1|ENSG00000186998|protein_coding	85.6158810500157	144.76139609124	93.1854907301394	28.8683038906231	100.310413803071	143.337848877204	57.2110957035035	141.708996470551	96.41241804746	1011.81686575241	228.220862642532	79.0283291025813	148.078612236167	42.0368832205773	15.8981175697649	136.106549681423	70.0197316348551	30.432234093896	317.561326715365	28.7580169150935	293.427138003512	166.975454138888	35.5926161354991	40.2369946127994	77.7774683876399	110.943155960269	223.894882927647	347.384813301538	472.831206011685	9.24554771366409	42.875230936555	312.67994398825	12.3986147558764	153.523246456613	49.105541270246	81.4260082972501	112.477254351559	51.4791747945585	319.739900361672	333.386007098117	204.966898453307	104.569433956907	209.23430529687	15.5857888241342	140.517682932299	197.443795665551	69.1943418927405	423.229338002297	35.2796225989359
RNF183|ENSG00000165188|protein_coding	42.7956952459479	40.6942843980707	4.40734068388699	144.776544175471	116.874886901636	16.6109084008182	454.813565748452	185.671004869155	27.4483180338867	91.1607700451377	27.3805288503965	11.4126262699268	7.58242003358142	64.0876307767643	450.708327543813	3.49620895239629	0	8.83010341812253	0.101932808447115	1.09079830583856	2.98251910508151	145.299520720589	24.3926812538533	78.4481929883004	3.08336085289597	0.938378662531451	14.1851146687061	0.0356976589447182	19.1271982538665	1.20943244734812	7.56473833584023	0.917393785475127	0.0114973473107849	6.00197931746951	1.06294779581603	6.00581678706291	7.00205173916251	0.886596301679586	21.3200354598369	43.7451326330692	11.6442060911562	3.15745157967584	75.1842622406041	2.91309451320827	0	1.8111067471399	1.90540364827744	2.67342770608956	1.05265654862145
RORC|ENSG00000143365|protein_coding	354.882076320171	5050.55523012464	716.326202344472	951.059991736036	2688.16136237415	1036.71457717939	1937.89073965366	442.846858391338	3502.93317738033	1329.91243931398	6958.33958676644	1171.35344083526	2686.7117267515	603.959982036368	1694.56449086715	25.225339549349	286.111408848957	85.5905674782248	928.074418797205	17.0530407437706	2229.46789034793	70.1892382351348	211.081160857071	700.065655923028	270.927336688579	625.620032180713	281.228792435736	801.388671405621	8.8137893935603	10.3917907080052	67.8757217835246	485.960957044202	17.5585585536643	43.4310905161604	67.904126212022	231.420327207091	296.502781972002	28.4795423183325	998.795032936059	176.312998480608	29.6261144078372	223.752809865881	214.071242593701	31.1831668980172	45.864714565223	31.3316262371447	33.6254631197776	64.4832838358323	47.7250102731776
ATG9B|ENSG00000181652|protein_coding	415.78213787393	23.5743544733413	531.595114450641	303.471451211475	267.829760437254	1119.06873889288	561.274822242684	112.131283137226	135.69314434116	6487.51750577354	18.2853026563704	572.977410524608	575.847840010036	1124.88721897906	109.092807797738	26.3657450427019	56.9678931559868	232.420936813236	70.8918407727095	1396.88325944931	131.109105119312	441.629783592957	45.1394133966106	1423.27481726076	1913.70064969131	220.938361371697	494.040032882172	62.7236251115272	203.634499751448	89.5667384405426	558.858533760296	85.6662376074997	197.122549806316	130.52528825457	281.991653937056	413.438389980591	87.2465878267552	449.838562781955	199.976895551521	703.966560338991	117.810596446394	75.3015105475761	74.4817826119755	151.090534414732	289.641205382718	241.695482676654	230.687634864415	62.3733756495365	15.5728088113243
TRIML1|ENSG00000184108|protein_coding	3.87523956618023	0.0412646499260091	1.3342709589866	0.0294889417121123	0	0.929118109124466	0	0	0.0165805973699064	0.0776358452821173	0.0246886354256273	0	0.0542964764713317	1.04557960490342	0.0257871786669284	0.0512703237698524	0.738522266846499	14.8165056076466	1.40779040939652	62.7102096981541	6.06930314998795	0.622241629805143	47.3271997507725	3.02023691258374	31.7915305218788	0	20.864424285606	17.6221521326511	33.359582209115	0.0526455934943399	14.8694412470043	49.0010444097405	5.17471799773718	17.5014580783282	30.2857070567369	7.74117465102478	48.7352471889467	93.9982705687719	3.05212045860116	7.91448150135823	6.03391653545769	6.29417406798748	0	23.3924071312647	1.89244332440866	30.4478330252638	179.957158387107	1.27566277368836	50.7955075672559
MEI4|ENSG00000269964|protein_coding	0.936796211046835	3.11408771946736	2.83957477546442	1.45570269037516	2.92113963092154	0	16.4389462883768	1.65149225915687	1.24059597241608	0.242671707027331	3.85177807437822	2.27257897827344	0.158103447395249	0.0118845850307434	0.068918614671664	2.33581414247866	0.742230033745929	2.90173598216375	1.39315098428392	0.0187869703350358	5.38269128193329	4.34360470365227	0.435967147609928	1.00812159612073	1.50947171743013	1.89708891477758	0.3164150529972	3.32607090201081	1.13718647277486	2.34479035204855	1.64075806953176	0	1.04432952273965	0	2.10444739288099	1.68318254544868	4.72945679882274	2.73417899377775	2.03556749537717	32.1299820870725	263.966338183441	3.14979017569283	0.464839472233415	0.965083313862092	0	3.67119220670485	0	0.584417733902875	1.05142536540658
GUSB|ENSG00000169919|protein_coding	1667.94938117058	3136.0583953229	1402.80843914431	1303.53003838286	2028.77597781703	1641.5687056777	2929.63046600824	2393.46501502538	1432.19527317473	4260.1097600933	5066.18048433107	1740.58519873905	1292.2697153592	1712.04023030086	1697.20183699528	2227.55988451892	3596.26617776861	1667.07715908198	2693.75758294725	950.148516328966	2461.46395087088	2522.52663631995	2369.69661864549	2458.30953625607	1708.11460628158	1832.68094186639	2170.48656343052	2294.81563041195	4172.0248832556	1230.04094952553	4314.91195891105	1922.93602076877	2322.99851037192	4877.2948420728	2610.89477152383	1455.30341411421	3177.30918380372	3657.68402394106	6641.63806968287	2035.68040307036	940.047495894071	2176.83573882709	2957.12746630905	1877.56042089385	2893.69327549542	2281.61926804085	1986.92174108196	1933.75385308654	3508.53149610077
ZNF77|ENSG00000175691|protein_coding	176.026754177742	91.9714069448581	149.472679069579	150.323511934088	139.27387274477	148.891113306911	130.238820993564	210.102361393602	159.401127055748	141.271204739307	99.9686867193179	128.236358812196	171.422305107595	228.955869580105	169.321631999394	285.805065668126	105.904238806534	195.270959358292	56.7321812404726	131.945784014385	117.260582321163	150.111595905318	143.079058709779	202.176343023798	130.250980478245	164.517565321998	205.699530728648	79.2088919704307	155.036770088993	197.339680336577	111.915498733637	61.1844942831813	117.654910185167	322.551847976865	116.980327524816	193.300497884485	77.0972487448755	91.0442774594343	200.98442718178	108.950248933594	405.9500549913	144.293312408703	160.403240667127	114.050528267666	251.43139054643	144.837540959368	100.919656186296	177.708494112883	179.420767663315
WDR17|ENSG00000150627|protein_coding	8.54123657249956	63.3872476930308	3.00325288424963	24.6733091096421	57.4787439584703	31.438464631478	94.212347919485	10.0542066703961	21.4639470924488	26.5569696054012	58.19904228787	8.3430581355838	7.58336020392646	45.1518197842421	6.70721641365149	1.20350215282492	6.46452027698703	0.639429790633367	20.4228275281105	20.1804304973178	10.0069134951141	5.76978026789479	4.01279492812796	19.1084852022905	8.69988063331294	13.3949907421339	7.19772890583861	7.72114909290708	3.05087537920754	0.0483093853648411	4.58692883515798	6.57449960113316	1.04535855120748	2.18888075175838	3.15153647227316	6.02448840051356	10.7500425002471	40.6480763773765	2.03664303137415	6.77223344938338	346.044826784972	0.0150726791125377	14.8814443530562	0	3.80612087306328	4.58376483631399	0	14.088313311098	3.12679898029001
CD226|ENSG00000150637|protein_coding	123.693994407312	42.2451987921399	69.2080991934218	334.120940232881	131.487518379658	87.8431456227381	88.539918906794	132.465349837321	73.8042166692539	31.7302249652978	62.3662000517175	155.989520224169	126.292714040772	112.388100919589	70.975217095635	37.7996199373685	215.32522810387	22.9806921306556	321.127191714854	18.1182156868026	187.683834677218	40.1668602181408	47.5506248721539	148.865193037451	93.7175668010575	250.65382192628	121.178775762057	81.3918673341566	92.2190753489171	24.1652759803379	161.630576770254	80.0300791126714	9.30278238262321	12.1109277675616	169.169021135186	72.7724821032088	179.861619937734	11.0013543864066	29.4443556198357	141.45343372738	84.3743951562151	70.0654071666455	149.423787967232	28.2588613348684	54.4729336888548	56.2507130965712	74.0063572834861	36.3924213202128	61.202389347056
TMEM67|ENSG00000164953|protein_coding	195.042143561283	155.762185171887	191.837454178577	247.345910030747	195.76091929938	210.845314499084	1521.33573325914	274.177642322921	107.13624839828	110.593362346865	291.857321066839	155.084505259383	86.9853606797044	203.775629675526	134.003564777455	1043.8282434471	334.155214973455	832.667224056243	288.232977531295	588.353821828338	178.206615597648	306.098995860624	677.176634869733	241.407102763743	380.542284034554	386.429640306143	204.02838626073	203.458768690651	229.93510529844	1010.65418957869	616.07628399707	788.244144397228	391.124646779	479.784931144324	336.291337638031	342.360501783178	376.671607663605	361.522821249718	179.675118320501	212.257104402306	736.752345223578	310.537853177369	593.757840770115	554.696842048381	478.939186220834	408.714278033383	320.092181198148	242.243103622757	534.104533743441
PPP1R2|ENSG00000184203|protein_coding	2498.59992293452	4089.75183625418	4052.92856058958	2550.87818711524	3660.17932813647	2839.23987016499	3483.48214308793	2584.94383972997	5464.39904153483	2025.76600979428	2551.466617439	3240.05260530608	5450.92170860379	4083.65581096484	2419.1111657944	4571.67571357786	2500.68267069789	2475.70469153826	2583.1798623158	4013.26658783527	3370.73523802351	1353.44780691285	3140.33567874778	4378.48451975053	2866.52354848951	2455.37641903239	2794.8034781627	2358.60247367219	6441.98553757034	3704.85874270334	2412.12682833099	3873.21355081012	3599.5572356707	3813.71158959554	3297.03775952107	2950.55435301992	2342.26369806324	2797.5091214533	2267.68936727513	3146.1252830258	9286.00192434829	3309.15738992028	3436.57724312194	2044.2585843218	2316.28001835688	3152.57314100883	4028.65706560463	2062.27761085067	3871.52530180264
C1orf35|ENSG00000143793|protein_coding	986.700015042938	395.351786844712	735.929563689036	840.25682539786	553.207703990362	881.371264050727	619.361973802123	714.558594392156	378.331119683949	2088.02225362318	566.912870389188	698.983279357136	795.824842026559	779.345024455254	791.492028647151	657.554879585312	738.434632532121	1029.19812884164	501.811449255795	753.301890981828	469.203980523401	1232.00680773043	545.020474363575	1025.97209052353	989.93227611358	798.685228658787	1157.09502889301	547.621538481187	1051.60879357374	1416.96473750295	947.203148696058	786.306394479968	972.130892514286	1621.23147683422	977.52170577503	727.207826118765	809.657505626207	1413.04156736601	2548.84239218617	467.138308676847	398.527467031319	683.800231996304	803.376599218621	1072.33799547275	862.269015511433	571.995314565683	698.827590889818	1079.65323224908	948.958512349707
CIC|ENSG00000079432|protein_coding	4658.49045974775	4004.33211606127	4677.49545036466	4669.86943673669	4980.88261457299	5317.82331117539	6738.50128384943	6951.82479691532	3780.21026903879	2669.00120297319	4843.38216000225	3778.50620122528	3262.6709644383	4848.29794305304	5420.81156360773	1716.45881793029	5968.16210258103	6647.77869249772	7207.71781663142	2909.96572862304	5053.39138362803	4185.14238030517	6440.03861276593	4647.04984594198	3231.16295401039	5143.2038604318	2294.29405516886	9228.63550778146	3563.60268141368	7101.05730927595	4254.94396373085	7001.54418139888	6326.05502950731	4373.63489077244	4112.68808842688	4149.32111697132	5211.15161518729	4213.28549254017	2813.80301249026	7635.07552528958	4115.37685107303	5857.15156874239	5629.72340568654	8702.52295326468	6055.05381771084	5332.71742741194	5317.70342196241	7568.89425107881	4398.38663715067
CTSZ|ENSG00000101160|protein_coding	4222.7060448147	8263.26231981731	2013.2552626847	3203.95462493515	5497.08983508282	3337.72317536409	4666.48807633212	3496.10062853928	2970.19143196819	6269.25609227625	11664.4298519523	3988.22442206693	2688.90328028405	2673.09161860829	3078.01595071577	12785.4413136578	20747.7110626267	6447.19947683492	13409.5063325462	3152.55549492409	12539.7968031822	5616.31180132831	13827.3014058325	10576.5625388576	8338.24270640757	9632.15360405526	10275.0343968844	17199.4096125518	17195.2110820997	11494.3594701112	26375.5259512417	10078.0640772995	6571.67825551562	6766.3464356739	8055.13367423116	8694.80976714611	11719.6700941092	9410.9297468336	12899.6136307176	9693.22650980458	5149.93547666337	6058.95640094861	5888.17283203558	11752.8293850328	7838.86572984155	6095.70265530028	7397.8703385317	10503.6234024675	18571.485536084
TRPV4|ENSG00000111199|protein_coding	617.499295331807	589.798878362819	592.237664931014	542.546446972738	1460.95935260587	435.565968725267	5503.49153386301	1082.4032622976	224.904077994958	576.79561719629	2857.13495060261	165.808694189638	200.685924087968	708.984670839955	1048.76379714866	435.730151752845	393.615829160098	167.560081475807	250.986244948523	104.299311007738	175.874690471835	3671.03379572871	465.087304502415	1889.99607114838	877.109351264507	246.761523553683	526.427447187076	467.354752479969	2343.3834149906	394.757399263195	497.279340604526	539.574147185299	1053.65304291237	1497.47467110352	144.142882293093	503.560693938145	434.655458540989	885.89089561265	173.58575363581	753.428437525764	1298.02518215772	274.999983205437	1197.23004642173	488.392098387377	1032.43884966861	1296.29732237988	227.80074062079	1651.62491064699	44.6124567908865
CD63|ENSG00000135404|protein_coding	12110.5502712733	28766.7417757984	10801.4300117149	7519.9860251443	20239.101841703	10748.4501195919	24227.4576399974	15344.5095240826	21276.223135417	34727.802222554	27175.3968928293	12321.1489031855	18659.8159768385	10729.0747961146	12016.4618275148	40620.4185204596	24067.4621599725	16057.3940331281	25912.1797626483	13725.1573444671	39780.6795615885	12062.5817941667	14609.0540208065	14590.9302730483	17053.1114143889	17281.4402546193	20545.5007021273	32985.9404757197	23563.0545321603	14988.1527608867	36293.1068929097	21909.576766354	18744.9468117517	14044.6126080336	15263.2875512168	14337.6344255405	18478.975565956	24221.9002191402	41057.8796604494	17310.3810598558	8597.17086696065	17739.7942532657	15749.9731372981	12417.6687145691	10054.7738463837	11850.9827101671	13870.0517917196	26099.3047172339	24154.2657543655
PHF21A|ENSG00000135365|protein_coding	1485.26869891478	1617.92005662149	1185.68615556906	1639.5275257278	1229.143888934	2000.4324148242	2184.39689780998	2010.46203739819	888.612162136489	1678.66210053026	2088.29011142582	1633.07923606512	1560.93891593818	1180.57753889606	2042.2910322725	831.380808958929	2366.27628556694	2051.73065406741	1799.70171892854	832.045356665887	1739.00410183395	1823.0544898144	2187.88210567565	1433.34408779951	1613.6062592289	2252.61221296709	1308.40412579278	3138.11027937555	1517.45351103581	1448.0097355785	1892.83503584024	2223.36143245571	2566.5318814978	2217.05451155961	1301.27932824153	1688.50741471298	1672.14462851531	905.186292531057	756.239687858819	2218.65313013104	2566.77698767877	1739.792060823	2374.66115628611	1189.31357146454	963.592341705286	1474.32798188237	1373.63657100685	1918.37667379322	1574.3362684015
KRT75|ENSG00000170454|protein_coding	756.412581400268	18.8919614728268	9827.24001104631	1262.53889745149	2978.40691340695	1679.4902183623	28.9299782031738	646.17235263376	353.368169095835	179.990930157365	10.494181823827	8216.77559339045	3372.20281215852	1259.35555870474	1034.41163896488	418.586280823418	3327.97597706614	941.890012614901	1859.00415802572	50127.256819926	49.3084107307815	1507.24621108494	3606.05388722569	3.01980090031787	20942.5401238031	177.894157003494	24348.2694465535	4678.69942422047	2413.87818321469	5269.9176858654	8797.91540323208	2615.07285975019	8065.98088868911	3113.04507475059	2248.52121309666	11010.9490525026	2678.183647679	7635.45829167662	917.63815770337	259.423025734375	899.046744724663	37501.4892731522	1055.04277555344	3606.94600100828	712.169504379119	3561.26898139327	37926.7769726679	895.471031485247	3015.92891297425
ZNF518A|ENSG00000177853|protein_coding	806.856769658326	942.735640511689	819.101580402915	1408.45754477783	678.851097231081	1230.97740079571	718.386297098443	1114.49742452085	800.547542692481	450.068864336015	924.843410141027	821.128734410441	514.546823848847	1216.26422680959	634.044157122076	512.328494319789	675.691853737003	435.891490747168	728.135448180244	768.185398584531	776.489343234012	1215.97827183013	520.599891222851	1108.45009027554	716.618372580719	1242.53974470482	622.277353044117	432.165328053836	438.21135763914	313.295168144678	542.823729925562	466.12245797123	840.03360357364	299.370837357538	459.531534661301	621.467350911094	629.390052985986	324.703589853003	647.622522469193	684.930092617495	1923.15274898281	502.921151496826	1749.87026531818	668.745449346666	614.673872373247	794.370966925623	583.477929877027	1018.6051398685	361.965726689397
ADGRG1|ENSG00000205336|protein_coding	7624.28525438554	4931.56553470454	5670.00781081781	7048.52373104097	6458.39167370706	8730.47931491083	10822.0638750609	10434.4515387337	2467.07005867021	4481.45991443113	20325.1221354032	6959.45613639533	3354.80348318168	6712.62785158845	7930.42641483254	8078.86800096728	9134.77349171342	31726.9203158226	7790.61194489823	15420.0286217351	4692.8540802541	5978.85818474242	15505.0822980005	4800.94721878437	17512.4141042522	5853.88506953914	9372.00252363983	27568.3150927976	16725.9767915588	15250.8532442567	9277.52973843045	17289.6120790774	15154.6710768395	8235.43810960992	9702.08663264287	16100.7498591756	12244.8466385923	22321.3506448905	12277.374812694	11737.8702825923	11756.3838475161	12476.5100882074	7139.62714767511	13191.7089298475	10262.2250872215	19636.9970663343	16953.8011808059	13004.3054570711	6643.73417821951
LGALS3|ENSG00000131981|protein_coding	13642.4578174611	8806.68409812218	14091.6220884012	7948.96492097077	12064.5642478558	14499.6159037984	29198.609005926	19529.978793125	11504.6950938356	19972.7967584646	15268.1472551188	11166.6237793173	10213.3859064715	16272.6658785231	10009.5727342241	38980.4628213864	9857.78160156219	11023.9087355643	8224.11818150715	10106.6074995511	7032.40981360343	4677.29137260397	12813.8041181399	9202.56624983893	11586.9714999815	8327.45185395894	16591.0713481545	9359.55621152453	6444.79510815028	16262.8130493284	10921.7501347298	12009.4886911502	9264.12019466093	14795.6820391418	13974.5373509434	16842.7454253632	7193.47789777778	13948.9830658656	13063.0438477564	6422.5170874014	5095.88962519497	12525.6478600337	9232.85754013738	9760.22292486921	11419.8981328064	8519.42072051869	9916.3812634518	11090.1325760726	9371.3247833974
SMIM5|ENSG00000204323|protein_coding	1024.7479769067	54.6981137722093	1337.79885313249	840.333714748305	718.781830949417	1116.27425378487	849.408351601554	995.497454524479	534.152878119591	3529.16483746114	691.450809855746	1305.87501724418	1356.8787714372	1688.90461619145	572.391073915319	12.6442125753571	141.777156275342	83.361039261028	50.3067242967804	608.477632022497	40.026553466295	105.372143269872	20.0876540831087	831.825348283979	535.775049517763	526.143709410435	410.620183934266	81.4109014557999	76.7430379085347	71.2031674453612	210.33299440598	160.076463860973	133.135349220179	496.091384452053	277.788977124248	271.333593794166	99.8635531803379	100.241926538289	91.3632114346308	468.082048509214	50.1209703318926	201.793593004281	127.617998642931	101.375037694066	82.1937383376163	122.682619869002	491.25041996381	174.859556123647	66.3919275635058
SNX31|ENSG00000174226|protein_coding	620.379851501216	42.2650453520534	225.718748514194	323.904630539595	213.288788184545	405.991420729068	212.820938871973	1859.84523496454	450.832575990237	320.811080598496	35.1602169210338	76.7025879838612	110.458637842633	1370.59150026124	653.576602019651	5.78407052651128	1.5522466706931	27.4712807202641	5.27726276255294	8.54208697239082	7.61037830968584	11.5910803303723	3.397049330057	339.954428847232	10.2301461684465	413.45223694865	88.8447427735298	2.24192395171865	15.8521182195624	2.35824497491467	3.14761940285358	32.9383024284343	9.30308238960178	55.7369340403156	6.2868757050531	14.6725838430311	16.5820646666792	7.32163781218467	70.0399415895562	102.120516739835	207.566719238331	198.568092541905	134.257014774703	11.6862367777636	1.89316690415825	48.8823175386302	21.1305232226955	23.0509898985281	10.3887937024991
FLT1|ENSG00000102755|protein_coding	431.004277172786	3394.86329557372	454.101263665493	218.777598273776	2185.61189009113	1041.36362021094	281.298230640357	395.608958549622	1151.41381050155	533.749686224994	1112.91331701986	1045.4456980567	1248.60443671939	838.168599337301	804.661462830529	729.609823647689	1401.94762687607	969.507777190423	2215.1216163614	527.75531441331	3094.59744549069	1957.87063152245	1599.69878418093	779.539658802	587.045148573907	979.463029496056	563.148361170159	1749.41096237616	1541.83786083348	689.630975832364	1184.04995881084	1611.24592477451	1191.94774090845	1118.38030980458	546.218638361481	1037.51630363849	4372.73665671974	349.536660534953	418.219464273975	4099.20648559036	2003.45909553247	1151.15763808496	2121.03776089429	1719.64123254331	1037.20429181741	2353.62272818052	1162.1577262821	1817.94417416532	888.815200261888
CHST9|ENSG00000154080|protein_coding	220.722078748881	2639.66142905596	10.0312924981691	221.510332339096	2716.41654405304	96.1486190095215	8805.53090245709	4985.49601559322	444.955295332714	86.7148311522836	2498.09093615605	51.3649831537799	31.0145394636655	200.636235222952	71.0178228448103	1.20227623968194	3.9915590962687	2.1256364507655	5.27728298062835	74.4718202872665	8.38180322220813	0.624984079036825	30.8626826877253	812.658017982207	0	25.8079295063211	12.0380232164974	0.0368389067735038	2.4060979963083	0.0544767083905775	38.3867027204507	13.1560765462311	1.04502049471385	801.222748831778	0.0164280656623355	35.4932709885423	0.439053641066608	0	4.06713869983528	31.4845858329463	107.637340057054	9.43161456913227	1270.46755451592	0	0.938070807196713	0	0	9.69168969892466	0.0137455521201453
CD300LB|ENSG00000178789|protein_coding	19.968543093734	15.7466764728331	44.9593771064794	28.7143052080658	37.9894957102616	25.8856554457569	19.2860554252971	70.2020613842904	40.3961411374216	17.1743151003605	7.91598954783226	12.1968452631932	11.157623494154	45.1448912303375	18.4670261645553	46.8868609725533	47.2726861607249	44.7007893321351	268.792967152821	3.22076049480155	114.52862462965	20.4027455865457	14.731397460306	75.4362317853412	33.3209972675946	47.8256653878958	86.0166194180084	85.6977296315277	251.48768583859	8.10109951232877	16.3801922025975	36.7155521547248	1.04517899168827	13.6443902396116	44.9098284400967	17.2793571931631	85.3215286015271	3.64310718118594	57.856978632978	43.7986661298322	25.95665546738	26.1536431886765	62.4216390467462	5.83729052685704	17.1885699028415	23.9605140339238	26.9029746698033	13.2106935854867	26.9766597624534
CENPT|ENSG00000102901|protein_coding	735.485646456382	686.236005735138	1661.97394177231	1188.66755751533	824.945270955092	984.013015242721	617.833980196261	865.556055960158	1530.83676825174	2853.50112496874	849.681024963133	1626.99823139096	1643.68641086631	853.927043155944	913.608657702014	2086.87454670287	639.770778937223	1290.73313745609	877.444307056376	5517.59869413312	780.264052022742	1302.22554519623	1152.24542308432	2033.83792919109	3549.99080102279	1489.29421659539	1968.9751568057	804.925256259877	1151.48179128088	1851.86114545877	2595.69994492997	1070.69317721122	1964.89513813724	1144.344084041	1517.45782136751	2381.98405394104	1159.98644137783	3310.90106094802	1777.40310427534	560.338828868848	751.889823271916	1286.03356773899	1133.48275149658	1417.43113999	1751.31647234543	1607.18826413525	1567.81435732444	834.383519346485	2429.93743803362
KRT79|ENSG00000185640|protein_coding	33.295356313059	6.48064828662435	29.687699205903	15.1799694517757	20.4442754362301	39.7667595663444	18.5162730644994	11.7412327606181	2.46286436885695	190.924184057507	18.2714410010609	48.4307380559021	39.7138052883022	60.8971950964024	9.33159412526393	5.7769079151348	38.2213499949912	90.0545037748333	50.3087346893655	281.965646252324	4.53776581196451	54.8034978971159	147.74778880204	8.04931559520228	1111.85540041232	13.3721690062941	416.186540254809	1908.46658252686	52.3744918432252	123.983442674756	864.29185997562	4198.71010305389	1119.64668086268	2.9610369658289	11.5071873818449	75.3465586533252	4398.13097450451	3706.22594390169	736.935598247635	234.705957303025	29.0100339298538	28.2510311830523	6.01146885483391	20.4604666633784	13.3640878670373	113.445803991651	1977.47551634533	4.09334613946024	590.100055488484
ARHGAP35|ENSG00000160007|protein_coding	6012.46031009494	6672.16949624727	4880.55112712854	6003.33161407411	6760.32701833276	8098.82417959011	6846.39003646608	7689.1578443964	5680.98450191787	3623.04521325845	8970.64841495545	5555.26565532152	4291.202904612	5820.90076596847	5335.55945822312	1079.53316429869	6860.71869449746	6454.00097434222	5909.78326292371	3162.12380464986	5364.46221714236	4568.95616057164	8335.70854578651	4799.93967990636	3356.69609550257	5427.29172082179	2342.31575663073	6839.30896997755	5519.53180437696	6722.43416704845	2962.23550408766	5773.55744773548	6275.48832468763	6528.07530120306	4218.16776082713	4486.5096363674	4694.85469438048	4736.7334945712	4053.21177448115	7781.03926686574	5402.80135531584	6199.04338690155	5810.53867104029	9719.29837709024	6222.34760653414	5869.68545356596	5227.3440098609	8073.97072268172	4200.29988263293
FAM122B|ENSG00000156504|protein_coding	1068.52011005608	754.636251839059	882.563684725059	1233.70253154748	912.605682903013	1064.48427841495	1130.14034557249	1429.19594949489	752.992062200477	947.092101709871	1431.93576866371	1030.07545075237	709.384223944229	1234.12778277979	977.887217850344	761.625133723215	1257.66631692578	917.337221646779	913.446208019377	1594.88312204501	1139.99619486085	1970.33329334021	782.408390049924	1272.40722659319	1179.78905938626	1334.339393702	1232.87509660088	665.280509030381	2398.17735526578	857.137609392333	1532.52785710756	1120.60836883689	2544.8540130457	2399.70685842547	2477.19350564088	1052.25452611096	1212.13189100023	1513.2892460942	896.319222001011	1162.13518239874	1254.38275658213	930.550824392624	2029.08591262313	1646.52703027768	1714.99512254651	1626.57332814255	1055.45638013225	949.610374178267	1662.48482289816
HLA-DPB1|ENSG00000223865|protein_coding	10875.5407676279	4785.34706321955	6683.5698304187	7280.78550401848	5945.1078228896	7169.33884358095	8796.22852429107	4844.25942673151	3291.37347023729	11092.1252893145	5918.73119464942	15992.4083526522	10411.5228644411	8399.44117602611	6027.2917995607	3779.32886456532	41092.9418332015	3336.42827834928	38182.6156323003	1469.36567529832	14352.1646004599	3830.5803386627	4450.63626455554	10047.4833825523	8067.30932244293	17654.5135333786	23670.2384355075	12906.7323152793	6845.98660135341	1970.10872732718	8603.89500322492	11072.5008922586	948.40773050057	1633.23608539714	21866.706207188	11803.1658844412	13603.9097709546	1467.25782838266	9286.9543278783	11621.0776172609	2960.20019361751	7992.16722940814	13195.9727905793	1711.82955107726	2552.39305641388	4637.96164695068	5725.26827171252	4635.2984463177	6862.56095451167
ARMCX1|ENSG00000126947|protein_coding	312.067294956836	2256.4264927889	363.878426728546	317.130366044529	1023.64580106027	624.248314797847	159.197751885618	315.461066032601	1537.87498714073	574.254523075364	917.042958133376	802.702450382237	1861.37767300266	394.941760446211	588.103994088549	467.709625436653	522.469669618233	145.206254197368	1224.33935707834	436.236313246682	2102.44280622733	387.401452217051	570.823515115258	389.267147290765	347.137804854132	628.438461729272	649.293593839613	1119.26745377711	336.974723425328	247.890323099987	406.022983195366	693.103118742309	2040.14404991452	226.035012793945	146.230863238952	468.052747860847	1165.90896422712	447.075968247227	427.350773899641	579.365644483609	521.633081223933	451.682925848199	232.487600446533	148.16582963846	100.354414390281	928.199171711729	341.236998131676	938.649565292074	707.299601498983
TYMS|ENSG00000176890|protein_coding	1144.65762844289	132.500610679395	790.87541428818	1000.0355586301	236.662628249435	1283.71119701655	248.543883329574	1434.32632252122	408.062518466383	1366.94695841502	70.1841862834786	808.859856111857	341.374359179522	1292.92461985819	757.365858853673	1827.31340929567	1833.97301881515	1311.60605031455	729.516652533342	1228.89526017251	817.317415263727	1577.65922993687	4072.51048716391	3577.82019462251	770.58088367794	955.548131282596	835.218282753052	358.507996641644	1054.06591162179	3144.85172176088	1439.93425620636	786.295348251194	1021.67400067902	1574.49736543861	1769.14228590682	522.615863508304	1664.96048070458	1572.15957042485	1488.10729920149	819.69980384772	429.560623607897	685.898133538766	2230.85821069955	2675.006448588	1750.36142894846	1190.15417404267	1119.85974685737	388.306953753893	2191.40543271775
MRGPRX1|ENSG00000170255|protein_coding	0.935977267852793	1.69000511938325	0.0922647962870731	4.06146202479122	1.94219231279819	16.8645780192637	0	0	0.0449523234055684	2.57815505601795	0.068682313830565	0.689334905477376	6.75051509847593	5.23519097155473	2.66301480558707	0.045019552294014	0	0.640664364732223	0.0883708795209639	0.0202572166343895	0	27.5682244690868	0	426.200918482663	1.50231252346576	0	4.9320471177439	0.0314001040769947	0	0.0462133340429958	0.14222457767743	0	0.0101676985723111	0	0.0140805601802754	1.67788411501468	0	1.80663218484588	1.02125381373567	3.41313816508433	0	1.06418137497212	0	0	0	0	0	22.8563224983437	0.011789994840179
MIB2|ENSG00000197530|protein_coding	1608.00443013774	2594.8051414652	3321.19690306167	2172.37801240262	2158.31482065734	2486.88983962651	1407.7581138609	1813.83968122985	3072.39406645724	3428.45690828376	1513.80391580902	1889.61561323253	2829.29588415962	1521.93449222761	2349.47921451225	1359.67174505547	2006.74025580095	3389.52100882802	1790.75857738245	2830.14117107324	1545.97976324683	1800.28888065534	1785.11131911696	1298.56062067547	2176.10637766594	1926.42213333943	1422.88480357042	2377.27730703166	1652.62318291526	6032.70018744925	2156.16993442806	1745.89538469157	2363.24430228129	3121.58532253191	2164.95842155695	1824.57322671649	1443.85741829519	2826.04558782378	2847.29395538608	1059.98375474628	1385.97265125236	1439.73285743375	1090.24533845298	5725.33909785931	3264.61347453027	1501.07207858423	1857.15099151719	2454.31739244605	2174.82285057389
FMO2|ENSG00000094963|protein_coding	18856.6617176928	3102.21189112552	6624.40515339161	19080.7630328202	5380.20203435939	1784.90202015715	3334.483469862	11316.8979189497	15652.29628121	5457.05979528944	2360.86117408258	5310.94210187195	6317.61701050102	22324.5820869211	18262.5836889009	14.9255409361092	278.679296047822	74.405691218625	1180.85658833845	18.1145047571342	1335.42263111165	29.1803382514466	343.388899879365	1478.60324327758	382.86486638193	3152.7966254314	3890.27272768869	147.390859206021	223.481843699252	31.0440411100378	170.834345712201	195.845319057127	24.781462697968	25.871978715756	203.670953089421	2910.98849006146	1015.20198913474	12.845868554025	45.6853958587608	7508.37844068608	904.813565449344	1249.4137023105	5516.39974945923	19.4863439834353	133.812981158828	151.271368198286	136.480448558548	199.350245259738	21.795224585695
XG|ENSG00000124343|protein_coding	1202.68684408916	516.686651922995	1103.81384787292	1030.17220274823	1059.67867157481	1300.33440964001	125.696288500146	750.820842039979	659.029986073192	2353.78587912628	11.795282844483	1334.32699769206	1531.7038083168	1314.99734418653	564.507313170745	1266.98545884372	1400.37519780475	591.648408088189	355.180917124238	1293.77400095999	500.850722214147	651.058473826811	787.827900075233	142.834213929848	1333.19819154068	753.726219346459	1648.36087360033	759.828633046869	1297.09728319008	283.470960966583	192.896027952087	719.441606910968	3941.06598277893	724.933079610346	521.151475128598	1703.31022505885	930.65705933581	1499.5152383306	2241.27990706464	784.874514661685	317.782254487563	998.501870597005	706.458621245423	728.208075571038	186.390781944395	1124.66785873404	2657.9401735967	281.537729572696	2267.08691307054
HIBADH|ENSG00000106049|protein_coding	856.319043026955	6145.65311508311	665.583728245032	848.606137817336	2372.58916674623	971.047992497622	2575.20680102247	1718.49845925619	5930.5276373128	627.142008778265	4581.1533423708	1530.09203508644	4687.38962475633	617.614545990868	1593.52696773331	7728.26686588869	996.820613708333	1038.09334385997	1858.80249820171	1198.03338549674	2593.63385148206	1357.93946353193	2114.61497229081	956.569428264668	1044.72077843283	879.985221385658	1205.3799304419	1572.37876816714	1440.60070793374	1007.42851458039	1163.43210058542	1151.68816107945	1568.6127646937	1806.05187948643	1382.73090223969	871.955625553223	1383.48101249137	1035.82848324631	1045.53418321414	1017.29531879891	955.639577651681	859.453470121513	1261.90994754854	1591.93654180803	1109.86134924376	1300.88183363006	685.365585695281	1190.59455115658	1154.30872855535
PLEKHA5|ENSG00000052126|protein_coding	2018.10487418085	914.953167137133	2455.71896147051	2352.67738212179	1978.13029615644	2947.47797378065	2442.70289560019	2126.01841043533	1660.55746349673	1654.97881753991	1652.57047567987	2860.65607360422	1640.42862689661	3496.50570033043	1169.59332755173	1255.60582026672	1528.27246081059	1713.32326575734	819.566151968673	1358.69967502509	989.447522897564	2572.40598075885	2865.53547295633	4550.48034691029	1393.4997911271	1586.85837093607	1205.60144135493	1187.56726522165	1536.65800253673	1692.39612509871	1281.15091016149	1748.72785772207	1439.62436285881	2226.19718043048	1026.61932451519	1758.71130938006	2071.65416630801	2723.02887598821	644.58168458465	2452.19921065388	2661.13636974495	1401.04396810015	1596.34632894072	2361.09648802994	1174.86080844407	1922.72742349556	1454.38155024469	5167.58788638044	1012.23227349173
BEX2|ENSG00000133134|protein_coding	230.240789574674	640.846660448422	352.542825199071	160.020294478879	575.617431903786	339.394000522067	421.337879969063	325.605863461154	536.459434421446	588.136484412008	1406.90203973381	362.50877424554	950.407985718654	281.504722769285	199.642851836476	102.977232156489	39.8500994228531	36.3944966810105	168.608034179456	208.550477001504	114.913590713631	116.348686444884	23.6674510391679	700.066728992413	93.6589597066396	82.2406302167699	351.924866871599	68.2206764832202	95.9661954033068	3.50248063377128	144.301353076386	47.0566349484584	140.361469263161	1201.72953076027	81.480376726574	103.957849760226	119.021096392497	479.335498261504	131.965982637669	279.581796924776	394.471364582821	30.3427108830339	242.470982202723	1.93966772740923	104.180634593265	25.7964619886313	34.5867480371445	662.075114900631	51.873446212016
CWH43|ENSG00000109182|protein_coding	1989.56096517085	7.99629331738931	4183.7302466848	2685.98303507129	1743.4020453018	2339.84441839261	337.132203864715	158.535233945463	726.858112530132	1523.49737517349	135.035747780048	4875.73958650515	2457.5934723304	4069.96731122749	2970.20687867945	121.279778391346	731.087637896902	585.68067257926	11.6940983977786	2064.05165250446	43.1235794332073	2.09374176086441	52.9034486428034	5.03158066676972	2980.44897877867	469.632780484427	3005.48507971349	760.931043846575	249.112539025872	292.650238098597	1300.11068014338	279.656701026955	2455.05851647079	118.300999240342	188.005889135265	1546.39285460964	600.565992690041	1652.22731749561	27.4135647380028	1035.24671094042	344.486316309603	2033.5611948767	15.8860953635012	308.041583212478	83.1479777527435	1920.0034943501	407.558101417935	9.71411589180191	148.324578447515
PPAN-P2RY11|ENSG00000243207|protein_coding	0	0.0915923291629955	0.0705399003926149	3.92760917186324	0	0	3.0466286983171	2.55169526421745	1.22115551065794	0.185316616403464	6.15486647214507	1.510357786601	1.84711183198073	1.06014585646607	2.58676056719478	0.0196231206594905	0.792498280827202	0	0.0369230281185801	2.11056561938091	0	0	0.521733631043418	1.00626271129363	0.768175952960414	0.952914034448587	2.04750103245368	1.10407448119816	0.578921582789462	3.3377826058079	1.4510864204456	0	0.00459392443398798	0	1.04699728243491	0	0	0.91249520869536	1.01609220274478	2.20866556723078	1.24580188676202	0.00650206712147205	1.94666169362331	1.95535343522569	0.952301215008263	0	0	1.42373301177309	0.00531779422314882
TPPP2|ENSG00000179636|protein_coding	0.931314006193684	84.7854413868431	8.64240959504618	5.63421179870981	21.420399275268	1.81664208982987	9.56417660955509	5.8324826682161	92.4703078949616	10.1614682593026	67.1861606110971	23.7616415768876	101.33383104965	3.17394310465582	14.5577247969743	0.0303087694803044	4.14270353989759	1.4388087892431	19.3088546020051	0.0138389634702085	5.56787101070967	4.51789897851489	0	20.0891331749478	4.04251483333078	1.90771244272152	5.959469610716	1.12360684521177	3.96400462709015	0.0310907702886227	0.090669032194401	0.926083811724197	1.04006891229178	0.694059976738461	1.05547863856788	1.7127161635587	1.7352929179878	0.898203961992808	0.00331206397133044	1.15197454863058	1.14754935204372	0.00991025000388879	0.495675352009437	0	0	0	1.91784905878607	0.611604315396833	0.00809549495077344
IGF1|ENSG00000017427|protein_coding	22.8130296917139	359.283746111831	43.8535546058074	9.7366914022183	57.4569031494946	33.2619273776872	25.1947934659193	60.7033103485269	92.7784034881152	274.69352255148	57.156636090466	62.1631916512497	77.6914261467634	32.5817846316609	26.3935786633952	27.4989449909751	26.0098959881554	26.729979910531	354.898800968726	4.28505072758203	623.666472161252	21.1250586577952	9.35008825096546	56.3282408530087	30.1168867989797	35.3778013839369	52.7403500942264	57.1829122818405	2.40517836866409	1.20795958132523	9.04688203785192	35.7667851116634	6.20689428109585	1.42831753621481	34.477889485897	23.3479375690296	147.266142145135	4.56283703406025	75.1129214842805	26.9950049058242	22.8176981429417	20.9306640873047	72.8783568899095	15.5860093800404	67.8771423322115	28.5721492082604	46.1332548149666	217.104252993358	17.6476534992977
PFN4|ENSG00000176732|protein_coding	3.78572105001281	21.5088549994016	7.1728981421343	1.52007342485358	4.85971869210468	5.52130147347376	71.8046222778497	5.0015111643957	3.64721483706747	5.28243293031955	20.6244952250558	6.83883750033053	9.1947115044237	3.17243301439283	5.36565864283874	37.6523058527038	9.71161056270701	8.84247685710436	14.2250013843222	12.7867599822891	17.717410602727	8.68272469902986	6.3837424591479	15.0892020388977	14.2474255402655	14.3365953379288	14.0582342104708	12.1268302405931	18.5378871985987	13.80854296878	20.6194314904002	15.9967018135007	21.6724495356737	36.0286561033112	29.2309371658343	38.2197882888308	4.60742826626333	70.9981160542069	28.4188963218511	4.54663353330475	9.167594840387	6.29311097464394	18.4623103767449	21.4459425850865	27.7313668034784	29.5440166852913	35.5860402766201	8.30845730446506	22.8158570562496
MPP5|ENSG00000072415|protein_coding	2422.48838337968	2820.37631203733	2578.40697184913	2712.01040153667	2608.29091589814	2505.38192133102	1668.33950281844	2065.2545159311	2344.48993852197	1537.95909816663	4005.32213031351	2093.17849804615	1714.45864648368	4149.80734508295	2135.57190248101	2971.88889385136	2001.07272239251	1527.74539277992	1271.05359341529	1932.15995947178	1454.15211767084	1112.50058540027	1835.29378011813	1364.94625864807	1443.56381509407	1867.12538106832	1500.44024306696	1345.89724089853	1189.93235453124	1513.41001966163	1347.30948559542	1686.5769039381	2272.42271356014	1113.01636204006	1202.06789432175	2225.08002646249	1817.69294102385	1106.65600903625	780.601609524701	1752.7169666676	2328.24506885347	2164.27726599881	1312.45843270042	2538.52348994981	3095.42243640332	2995.77222124436	1350.56503142886	1109.06051621391	1249.72664064866
SOST|ENSG00000167941|protein_coding	0	1.6691168359193	2.83051545417777	5.2959757053354	2.92181434922287	1.83563075878484	0	0	14.9318345830363	0.235946183405505	6.28272562161962	0.69421747802081	0.154162550300485	0.0116499848013147	0.067414907039276	5.78290975837089	30.8921824045104	2.12770525804628	3.98542547270104	196.766832779452	2.21858270999721	6.46818033404384	52.3592313129943	13.078920531287	29.3044480833931	0	9.74825026255557	13.2425701014814	244.72490783103	19.5753789056555	1.66343335309745	48.0063308440216	75.339532467906	6.0031246745863	2.10738530620389	18.1389490986524	13.5817602977973	79.1049895639792	1.02115142550405	73.0032259266735	12.2380150447586	1.06391297719392	20.7992399972177	0.964741032779522	47.7825935540778	71.9504662881455	60.5493740263919	69.483650351166	6.2397030625559
PCNX3|ENSG00000197136|protein_coding	4478.66718638608	1703.65794900303	4597.06185228111	4669.79236225797	2948.20216731964	4023.04727889204	5513.81936501305	5009.69924927402	2204.17183562842	3899.98744598112	2544.99136370448	3394.44751121166	1950.9104346755	3988.0806273546	4063.64802541832	2679.27534913321	5800.24458009033	9470.94205305179	5790.15371699044	4110.10950680402	2957.71309974723	4017.40436813261	5183.21595779437	3663.32465734206	4267.2135403352	3840.41609053708	3138.0632840697	5803.53004236531	7108.89228811489	6643.26853202341	4815.26646012849	6654.99482935099	7105.19926389817	6361.52394025296	5088.11250199993	2313.42168466972	4628.36921728184	4510.42673251061	5670.2286466723	4309.37124638516	3098.73023468102	5024.90228174273	6062.32298539597	10408.5218443371	5113.42663652628	5929.65558304429	5705.09390887182	4948.66756890112	3988.73074108379
AC004233.2|ENSG00000270168|protein_coding	0.939145289448937	3.04471734598384	0.0778657460465536	0.0704631703599321	0	1.84120289345717	9.41401571009887	1.66462856041781	2.38087710103324	7.85933738987834	0.0583082973602762	0	0.137802348697623	1.06225516188906	1.37214440352202	2.34968053091235	0	1.37855612780228	5.25793478453382	0.0216572210415977	1.44339909097633	9.45510917998047	33.2487046298908	4.02589785730839	3.08736480016411	1.89392110633357	2.81623205573066	0.0336191622926441	4.98021823044356	0.0495751797691142	3.14231121437067	0.917198908251493	5.17263050221196	2.18655522567938	11.4949514868877	0	15.5905675960954	2.72447937583033	36.5232867987998	1.17463726172121	0	0.0154434637071779	3.53454216112421	32.1958010205937	4.7618006412646	0.890117260062768	0.944973979100868	0	3.12749095628415
LPAR2|ENSG00000064547|protein_coding	722.188005076886	202.483006832487	373.698360546264	397.677662232987	544.446882812275	668.663745168808	875.622954846853	809.958997279546	339.065120984391	1039.27458235583	682.246639883515	394.768241127049	332.291850761655	405.438225687593	479.134961885881	628.969252891304	662.622379303868	1744.06084379568	476.086090411314	543.708768071193	376.571034976741	876.699928481736	937.597867019888	596.473789478887	1214.81361765711	745.11880079982	880.637938813698	1224.90834948014	1042.63778619356	1254.0560020939	1147.14750373888	1036.80936424598	1288.94149072833	990.079809451074	970.211089501488	442.877886312332	321.434692587854	884.046415501251	3195.43728093753	602.988982935064	737.673827886303	968.179674026741	1032.38418724306	1260.48862100952	972.20828030216	830.34097135652	925.691885927854	827.423568308308	1274.60098059494
HPGD|ENSG00000164120|protein_coding	1730.74855166348	222.722125089137	2282.37128723401	927.84087258648	1267.1258440265	4736.1606900339	1408.50380175027	1030.89124273369	1572.54708778122	4699.84009448658	325.716115027768	3654.97781165463	1947.14149259189	6468.86741282852	1455.71347940572	192.172522434538	4197.36058583766	555.207972229552	302.409556211522	638.374453261206	377.379984094148	289.217393614172	47.5260559141988	243.419257837576	639.586084767709	1183.2557171681	968.904620811903	172.678427679967	887.722183360246	19.5701353807557	129.651328971943	150.64429362967	50.582363915537	272.643235345399	274.682933076995	214.907470772151	229.814888179392	143.471739442607	25.3837369987948	1066.57929833448	946.008938344275	528.005039406495	481.892030946685	38.9824078564253	86.0149823343286	390.246459169723	2857.99001456448	601.294406920215	138.990350822223
TNK2|ENSG00000061938|protein_coding	2068.52601757125	1327.19275168429	1663.6171203177	2847.29467495104	2177.79095673356	2588.6119348278	2475.40484292541	2086.33590224508	4198.8145863588	6557.50426432375	3443.77612078049	2681.60042467294	3269.64380852879	2209.89346385934	3465.10334099165	777.649317687152	2101.26041886274	3498.9799805465	3515.8027073748	4642.06974146095	3671.75286553018	1768.75150345316	4138.25621470523	4250.7419877243	5161.9096972493	3328.68288606888	3211.02578420175	5030.51208502729	8012.08806647543	3597.02624087259	2840.10823059652	2959.74801574078	3150.65081466961	5679.36975669927	5660.40061054585	4475.27559363355	2091.27801402044	9417.47330462409	4602.36412027989	2774.49463129596	2641.07086520219	3065.55164442612	3247.69285944081	2102.74875482014	3545.65168270955	2741.99603091191	3382.67846350189	3481.96991629776	5071.45594143803
ELP6|ENSG00000163832|protein_coding	861.092033062382	983.187764130415	947.360326635962	703.707617698333	702.226122517688	908.18438932209	786.885179137316	940.672825725955	890.941513786285	1758.9732405434	888.544985701184	887.193668158634	979.846635538555	758.344221199816	816.455950159179	1611.08575263044	888.457090442728	687.085704912642	784.741287515328	695.844038106859	917.754884816289	587.351569241258	811.157378692847	589.432417429383	745.212974018632	722.16584821534	894.178592073426	612.484648894857	674.733894442149	877.742061151883	989.76514579425	489.664046026652	663.571754003982	747.123029179717	917.988932842806	635.331013701981	692.876079761525	672.456808918857	945.037329865081	662.483109646874	324.625779790189	697.387563941281	477.497730358425	672.643566881848	406.265946247098	838.65421746214	579.631035372981	665.855283584082	997.695352865945
SLC25A25|ENSG00000148339|protein_coding	2764.05940068408	1966.5852905116	9532.33717744433	3296.88176657043	1927.47523751319	1998.54259220682	6384.81184110358	21796.432115624	6741.95853135479	2865.10557691475	1587.78817578968	1753.59137437373	7924.92183574662	4513.25184547847	7218.96139216879	543.226989015853	756.33993136458	1249.75522352879	2643.43245856021	3116.3011221515	1198.65909394308	1623.82718154511	1164.79481206924	1898.0472510128	1109.86262443444	1387.90444574377	2192.78994512658	822.514850734052	2964.77473027038	940.893201562776	679.676247616592	693.066706726191	587.212547619223	4017.22615632952	2012.46845380011	923.95976572664	1056.97718496257	307.21937488777	677.063580704439	975.760523894077	1353.75289627436	904.413278866284	2987.61787695199	1004.09087834849	781.958631033515	1117.26852011425	2695.40220760271	1147.01551123867	928.224918973586
TGFBR3L|ENSG00000260001|protein_coding	1.8817539806407	17.0117093773117	0.133765589574506	4.24668543424263	13.6354587780475	4.59396199826667	39.1369261052735	1.61875689614688	23.6771962467712	12.0818340661629	24.4544939590948	0.671499699605509	31.5978465398864	2.12257569483594	5.36744823536388	49.0853785030091	2.36156262229372	3.6079399400788	1.40784916939806	14.9171722643317	16.9127521834332	49.9737865365286	9.96851502933003	8.04943763594338	5.46608051607253	3.80598404576472	7.42333172496666	3.34425885922416	5.60027622239971	2.36052966451901	3.15319645492984	7.50737263048424	38.1751163654923	6.76764370543118	13.5927700074879	3.4056831809935	1.61827049886663	67.2508274299525	410.889402327039	5.6704841784004	22.2896126181596	0.0163182878679766	4.14035917884242	0.964335878447535	31.5496559426995	11.9636588416382	0	67.7962658090196	8.31323923922901
SCX|ENSG00000260428|protein_coding	15.2004997853846	110.447210039283	46.6842659871251	30.2262548459811	115.903710852994	36.0353654833644	22.9571912923469	34.5199634958318	413.40890076791	209.264187027978	7.9197986075415	57.5316680218318	292.830123049115	6.32483837535536	69.6507758817228	11.5032552555102	55.3637590476013	94.6297459598231	179.909964566203	53.2207741318373	265.088522992653	27.7085301222938	32.0265319603463	42.2482955603134	101.692098285772	44.9391997272134	71.2037988582166	368.103269762346	22.2578505157223	194.935771948971	88.3012483528987	208.169375430991	24.7826757018551	25.863808918198	114.875440607762	64.9720705692835	42.3589094117457	230.074647262101	330.883155130448	18.0239603968298	46.4284254905258	89.9219641540346	18.9453785775602	26.3092583040391	82.2053032786019	45.1776073690277	49.0098524701295	141.987492292148	46.684292086672
ACTL8|ENSG00000117148|protein_coding	2.86188970021121	0.0964544548126762	4.05437847011815	1.42374609954181	1.94647662626853	0.906788757194836	0.674661130332465	6.95132213386421	3.5112394523226	0.196615937453072	0.0556137997568287	0.705766590687919	0.130640591852931	1.06121197885794	1.3647150777889	2.35090792648481	1.54844856261671	0	1.40830054387405	1.09100548093491	5.30287842264668	402.674779914273	3.39343677547117	0.00204722165877769	1.4982339666821	1.89371867712031	0.418253121757152	0.0346227788794025	15.3198267469305	1.20985292418676	4.61796682067256	1.85750121841697	4.14225207265762	10.6200096638212	30.2669657323498	2.54005251528067	90.02788678972	47.0147359127056	17.2578129444572	6.78725240139507	8.55162434797352	0.0158885699294657	0.459314856513852	8.76441894656399	12.4158284847521	5.50208822652984	0	5.48937389640176	1.05278082863713
LHX6|ENSG00000106852|protein_coding	84.6589677778103	385.924990749038	225.72328274461	803.197840067409	698.343118940347	815.74141764074	86.9815399661154	47.1707542800301	111.902744334568	349.48381050046	44.2418379358478	2176.13336465317	883.722774217806	254.19757405798	313.797513689418	65.2395104863009	77.3638975591138	40.8689847187391	266.134740128075	76.6299791913911	911.109880290713	179.46665732488	207.056424250729	208.210678830827	142.191244592132	137.73285792902	101.003105618299	78.1071624854129	62.007718413136	16.1332186959804	110.426623444001	246.749982610632	24.783070058025	124.479030138246	88.7855123272952	159.485688139206	225.316238764226	83.6852632066334	183.727901548987	168.420472625503	130.969940214881	150.562276465975	131.994759288464	80.903497269879	105.143328352985	231.603091880555	49.0066508848362	49.7373390016108	227.1151533306
HIST1H2AC|ENSG00000180573|protein_coding	1632.75530244746	633.386220014077	1646.56567078263	1732.3961728147	833.708903396777	1973.61631043145	902.24163057356	760.078593655031	725.659581208935	3334.37233526212	745.949383976376	1948.07185983555	1299.35048919596	3011.2425457127	1580.3243681584	6651.53805524213	1027.76139187786	1742.3555221655	1380.42480898115	5665.54536485293	1874.03897975958	764.549920495095	1820.89636331739	1178.86410069394	4033.7633556522	727.89129782188	3112.30766009681	539.936902941003	1318.07282788373	4327.80880461738	2701.74872318734	1781.67959323516	8858.47214235187	1416.30214322739	6198.20508761031	2654.99238440129	2513.03482692789	980.615963844271	2574.23957456983	1395.69664611567	1652.40708907588	2969.34872518055	690.962262334108	1211.73226269781	1312.51700430977	3452.44850247903	2976.07286857409	742.342400829284	3355.04036946903
MOV10|ENSG00000155363|protein_coding	3443.4521009229	1065.85302541279	1741.124248362	3885.48247370004	1384.00215300765	2876.25036728268	3811.90505240228	4099.42256969026	1032.55081071896	3297.15016424976	1640.9206757753	2339.00356834543	1303.11823986113	2350.63107661207	3151.39108930219	1238.47551050732	6613.00835730979	3389.42438794885	4434.24459115342	1615.12454847303	1590.72302209563	2786.16341195357	3410.52058154304	2209.86482612725	2830.75502343081	3429.11887329012	2833.76076224752	3417.47462734507	3213.75111672245	1405.59545561949	5947.46725761998	6982.73881989263	4061.88593531338	4732.77755653515	6026.96502388579	2826.58966949538	6584.73292023419	2794.74373941677	5309.87114208445	2503.90184446564	1321.34891038754	2829.25954262123	3025.528566434	5470.88232720814	3782.732508128	1500.14100540416	6739.43738817313	1791.11086796506	3006.58659412466
AC005520.1|ENSG00000258653|protein_coding	3.81982561538252	0.104196354439761	4.09547014574606	2.72117285648226	0	2.77854567952001	2.21860804643168	1.66189748764423	1.23196178002837	0.214973933433258	0.0597688091682884	2.29441020528754	4.99988678437075	2.10486180265141	2.62131092795868	6.70946852433748	0.763745343733748	1.44354472368714	0.0563727719037384	4.22912597845988	1.50408867763609	1.41417837078302	0.470703470733312	3.01678965971507	4.05301345804093	1.90869300286057	0.197111233548951	0.0207377885704573	0.531188528053042	0.0302415836206232	0.0879367855094443	0.926769649969826	0.00680574643794563	1.48615613256356	1.05491551801114	2.6064186263204	0	0.899129214879266	0.0032261042952263	0.0253934263937086	12.2188017203117	0.00964981824886268	0	0.968559019920058	3.83830543188198	0	0.951475400477632	0.614373807109262	1.04598984732594
RPL32|ENSG00000144713|protein_coding	46075.8970142569	34960.1319654896	63001.8377983851	27968.5933212546	34631.45236596	42612.8562869667	29134.2990848052	36867.1789790643	43197.1980644039	128122.042707269	44550.1589550176	42496.6325797028	61464.751610104	43833.1710523596	50390.0123784845	78730.8240909701	20844.5076789431	17362.3319913588	18545.0062048786	16029.7059013739	26194.8598066509	17508.3395474945	16628.6587165945	13589.0995942636	13931.4837044954	22200.8232291882	36974.0976796404	15465.4767511218	19409.0276995149	23793.0646283857	24233.3842961486	11749.5594337968	16689.2419817912	17840.7402798921	26550.6889917015	15927.3311719656	19612.688293067	20214.638934029	35812.9777374334	23051.3043304554	12553.6681312474	22711.3674725071	19558.6659600976	22339.7261081525	24508.9066286344	13908.4157899791	14048.8437026383	17247.6931978402	28985.1212965209
PPP1R35|ENSG00000160813|protein_coding	457.661237145495	172.926304886524	506.106427433461	455.003175336711	275.624396364949	422.639036706959	601.581910777143	535.726866205575	347.378580365005	1205.84083241679	483.83920940353	305.652257109484	535.915028874362	351.871548251901	468.609346825902	1088.55917500824	361.833768304102	532.802391619081	348.729812420227	582.000825873956	404.378955992861	878.235718580405	676.945075370811	486.835334999359	549.747996990837	496.422061642182	702.16947143575	381.587104453905	1671.70716436814	695.319053915995	891.204032795509	366.299012021839	552.118104101959	1377.59410594976	1136.24167497858	387.409473514208	462.842961513086	1162.83445305862	1625.12478794974	272.896646287834	189.22911602739	334.593103748106	442.950723917807	652.173496853845	650.047461608069	304.43095225138	467.162240923627	705.23173422237	826.573621661769
HNF4A|ENSG00000101076|protein_coding	11.4623660120436	3.22856458337189	1.54781665348482	1.49103777280163	0	0.896783089568068	13.7319109267654	10.2386977433712	11.7164584703	4.84354836911354	0.0793548409669711	0.679695589490774	0.19701344189806	3.1620875737133	1.42043331244102	14.8639320309741	0	2.12207816907833	7.80709511832795	7.46843480687922	0	1.34735090537612	5.80979688437598	1.00831935227087	2.29200356578332	8.59646423911368	24.4722183455136	3.34166770505751	27.8316678463489	2.35905893726201	7.50390017655147	3.74180313929327	8.26525640131133	6.02314938256904	4.19600101094457	2.5413864905255	4.02006352290129	22.1116870443003	2.03677402871992	3.42123995452973	11.1128723082804	0.0154319325906229	2.29614972637475	0.964275757244577	15.2968816737834	15.6887575994021	0.944976000693355	0	1.05274199512718
ZNF606|ENSG00000166704|protein_coding	195.99422691946	410.50583418516	135.492242954124	258.260251508674	299.008941350757	305.198312834119	309.719076616057	143.364261497108	209.39221150951	391.764819601417	387.754382665128	313.417606055994	178.881761554157	237.381305980318	216.636844143371	285.863982681914	139.318436861669	275.758489361727	145.459049359139	193.654592944173	280.201055617081	195.509967521062	323.960974937111	527.062368419998	107.172879508135	253.476613698157	215.152366147129	145.176043171409	172.933025536506	16.1311720914676	189.826404606126	153.478907733631	314.749398179813	314.79285574842	85.6571418139332	133.438955396937	75.8773822574406	338.556355087293	412.114110056092	185.291598482161	525.111729558599	184.026709537786	475.447194895093	6.81314288545389	292.528157787959	55.3197459979362	167.249072653156	236.699631997794	120.3189526869
HIST1H3C|ENSG00000278272|protein_coding	2.85046661938095	0.120069976144832	8.0898513582981	4.05722524714742	0	4.64181117535706	0	5.11342556567213	0.044619155465601	0.254103019962782	1.37799023447239	3.0619527131383	3.58859972720417	7.31377916133176	1.39699840355123	0.0464392281251262	1.55044021063887	8.90936715325305	9.04076695089901	3.21767499891685	6.10850877748575	6.51972008557439	11.3435548545976	3.01995987526612	1.50026054222516	0.938432096952066	2.78470613063232	1.14095994313753	0.492724245130139	25.0843548759444	10.3169963096017	1.85847573911929	3.10895017375817	0.666097325514399	11.4864668882225	3.41370487841857	10.1605350144198	0	4.0660080679814	5.65217772165065	4.8344005542563	5.24275885578948	10.4784448150299	5.84150420015625	21.0641742335531	29.636938207805	5.75568484915776	1.97819469244773	36.2235928506788
SIRT5|ENSG00000124523|protein_coding	572.781640129347	1822.78333684324	435.766991069863	610.819438005095	854.168991104483	698.235953822478	1004.3289050721	800.611949531188	1371.40660804767	653.142546992075	930.033976806466	702.041545446537	1538.7924913191	507.32435998483	779.705908323619	2142.72666871272	528.942603735333	886.115633376361	806.604764620016	1008.63141339616	759.489451243021	810.065166005276	651.847079061123	834.859764501158	776.998652792893	507.898067100071	779.966467990782	571.803695820345	1549.1478053303	1284.99996343782	947.132843029697	962.4202868591	742.000374747753	934.333627959609	1054.79388396497	493.16232666365	264.536802273973	436.019497937743	1013.04660295146	697.286684956999	699.19621067038	566.698988105247	641.073934462133	878.342057216596	547.752277906189	543.39803667032	743.050880533733	1166.13249793214	692.795520440744
SAP30|ENSG00000164105|protein_coding	282.588102105934	186.849135452225	224.239875603625	228.244192319154	180.176087720626	324.619618125205	443.808575513956	319.748735164061	130.92066276872	391.869736544263	171.317922605688	374.126463030715	333.790150495547	325.599431109609	349.112116275015	284.760393663689	408.374902115585	164.600765168769	199.494666993323	139.407053186803	341.917150893158	407.98720206426	683.835472615319	342.996969776609	164.378777719084	293.643593907626	352.267701350728	238.635118527395	383.863075089653	544.946922149093	308.927945431426	140.287981125971	343.653126498469	471.410998368193	485.6157997211	214.054846663111	366.523239395916	399.254578399408	479.113773709865	303.179154703997	300.505977142296	308.443335938308	520.946276199738	337.296651323256	304.944154031617	245.394713601587	197.045138166976	338.548963037095	308.027207753767
TBCA|ENSG00000171530|protein_coding	3351.14668999859	2156.28037552475	4086.71873789265	2858.24087780028	2196.29566692849	2520.16970703186	2912.43903802151	2617.85582312559	2898.78768134277	4817.63355544812	2554.04568840674	2856.73895551908	3551.12837614816	3474.47075289926	3312.87850453987	5404.1153039166	2329.50436790722	2385.52161615307	2060.92621926893	2886.54547440493	2552.51369681329	3082.10486007588	1606.71061668904	2261.16311538613	2760.84878387707	2348.24498525977	4379.16635375922	1901.19034189301	1962.1293628396	4573.3902707172	7842.92284081515	1708.22046504629	2275.53203161869	4735.86339814131	4213.97421569783	2325.5767076172	3289.22931724887	7611.6266853873	6940.07828809353	2483.68543751219	1697.70984079347	2693.33695053662	2454.08224551145	2503.41632887601	2863.09382605686	1704.04319713872	4373.75313739229	2074.92068282618	5447.9169435387
ZNF778|ENSG00000170100|protein_coding	454.801823462964	766.824774076606	680.865619256537	602.526797918867	736.325417398375	662.188162618005	277.596219231213	285.097199936187	607.829030689249	265.978114883961	855.98863966533	642.951448208961	462.103648966206	697.410150208261	395.164487805198	154.435030777901	391.233527399038	378.568214029604	457.948881161223	596.862558814747	593.641001460561	172.013239339683	235.466887409448	774.503891790672	386.903944106715	485.916755574325	370.624603002041	421.137226470143	218.396915780371	913.153569480443	267.809874347093	248.5901212942	350.879101802633	264.261471383337	176.514633447905	554.782094529295	233.442010148025	691.83458496182	391.821417455338	485.041183616729	638.564097463931	644.036771812097	340.570654635832	393.838763023201	524.830325411627	488.995356392404	337.396541638732	399.671524219129	323.585347974567
CLDN4|ENSG00000189143|protein_coding	19533.1205452093	3890.93223368554	28757.0055665496	11072.2442508312	18089.5391727304	12925.5124015595	34160.4590811769	106067.233632141	84260.19461274	35376.8490176976	12227.874673714	9362.16979955034	52213.2002508404	34286.774891135	56972.2854783942	2538.63540374937	844.355088751912	6628.31906843688	904.48566373743	8900.06260213396	296.296888244579	10705.4850597879	2595.61804901696	16831.9685895747	8902.36800005995	4198.14971843789	15419.7055721957	1881.41136080125	14962.5310783324	2325.79204347662	5440.39936939463	7857.53278596757	2056.75785370537	28396.9601493786	7652.00929725399	9018.14224266592	6741.94168849891	7761.48352364197	8472.86038414818	7113.02229322827	10861.6098995048	3320.67535733479	21535.1799165563	2369.85566689686	4377.32585917321	5879.81385566055	7660.29913816021	5715.69180364336	1702.95097752094
PNMA8A|ENSG00000182013|protein_coding	52.3086152289353	874.405512897566	43.8998005128992	37.0662515689311	591.234606250271	81.3522101076562	115.29950846156	31.9834795033413	233.146957798426	43.7117607467046	938.253335259939	33.6863781445479	184.214023306935	15.7781424391918	35.5902360665626	9.21008730388931	181.705177357091	13.3009804395134	167.337197333436	209.618964830444	102.554422009396	188.152327242728	2679.46494603955	100.588152840993	49.1590427588698	50.6744168344292	185.65989892475	420.013037885339	156.228203439771	2.35360802185725	3.13130588339965	30.1066342157585	116.628141244604	472.980075312049	11.5074710917605	81.4155292146008	1031.57466646285	610.898469651768	100.49966455536	194.284392826288	534.279182271593	139.076247948378	51.6493740040525	12.6619172553658	7.62886738039959	63.6230390527796	7.67354718090458	422.237124349001	7.27555499223303
RBM38|ENSG00000132819|protein_coding	1308.28050216253	5380.4657625743	854.478268850573	1206.54219599199	2823.54048522399	962.72407060043	4253.43812680949	1570.00664553067	5754.5069635919	1212.85204873341	2461.91489617056	1687.57070680612	4743.34293857793	758.357317031459	1577.78034608815	1351.66553724923	2224.38889448274	2030.05764736873	4041.75597796336	3633.41328404244	5039.73521128369	1801.02717826494	1707.57105745971	1351.87077225556	4125.16129771194	1404.15705223453	2053.82181154616	3409.73449089202	1161.0624985753	1811.73260223866	1357.65125005802	3227.21763529589	1716.1960227943	1716.56395488456	1331.57057859335	1319.21646952821	1200.67957223522	2222.5555370543	10494.8466375245	1784.17312198585	1641.86124586185	1853.76346564346	2518.9711338106	2543.391443493	2016.11320951218	1723.42852683363	851.661673342369	1567.76620275694	1472.70641355701
DLX6|ENSG00000006377|protein_coding	19.9739723494183	3.36036756863481	21.1932602751532	23.2461895362242	3.88392107842265	70.414851251794	41.840651160861	2.45993911247616	1.2697686306484	5.3894077665634	29.7874244558773	84.2540255131895	11.1218348151988	5.27447884643879	6.70000237936689	6.92648462055806	68.4126862043581	26.7087008190588	14.2875622238444	79.8122870644987	16.870981819073	485.031785362792	1.02964178949847	260.509370348008	89.7432717660183	4.76331572348964	59.903803466576	8.84291350235466	355.125649743698	25.3122348507052	36.9780380224066	4.68266927647169	10.3349015436227	419.281481833742	59.5438177434039	38.9472134579392	36.9535204716396	252.152144620983	201.990223073737	32.6178927103271	359.745237632574	23.0238338320883	166.767592979217	8.76195941603346	83.1591542655683	35.0243905870795	68.2379670423437	679.413403503617	9.35134263967964
VWA7|ENSG00000204396|protein_coding	46.5996320482036	376.517244440426	86.1910444632951	129.960810127772	386.664267620789	36.9578311680162	3110.7863980508	167.823316660368	560.192648778017	5.34951410831692	243.948854591993	151.993620672609	274.493409468728	37.8356009323215	77.5920456005075	123.494990692151	39.8578495154623	130.438732278057	317.293589996715	42.586326483165	144.377759460105	134.063167693728	42.7700946008978	78.4582184455375	149.40823966774	66.9421953649999	64.4678595604369	101.173106635438	143.606772676263	100.987708701421	50.1952911190028	148.800209114065	139.313513471424	55.6791823736724	133.673624347429	94.4581157241352	26.1607100302446	122.352406109726	70.0450929270226	53.9426121760616	78.1468371234705	136.961348310358	125.282557354922	65.3067210408585	64.9904746941412	96.8627430009356	99.0046003842286	29.3621403976101	90.2357454150033
TFCP2|ENSG00000135457|protein_coding	1939.13443877831	2112.55000249811	1831.26482152014	2012.48893941297	1606.0724265863	1807.12761811648	2060.02318527041	2118.44147971695	1753.3161918799	1076.4940888248	1843.20028215992	2018.70997001584	1714.32984886888	1774.00240310062	1824.46846727708	961.740869194283	2635.24463742955	2055.41903605696	1943.80166302437	2627.98248203345	2334.13512792332	2017.1369032905	1740.40566657009	1646.58542582976	2647.30538781686	1929.29596495722	1980.57145579396	1530.62521500186	1819.93015495301	2301.62464348218	2239.93370064469	1973.79609184977	2378.71971257574	606.475010781786	1960.26261274586	2201.65918413486	2051.26689429993	1689.90531174708	1669.80702827934	1456.31753976852	3404.57794437086	1881.98962226515	2274.60775945801	1965.30098073669	2098.33053886617	1704.057900198	1999.42339499581	2425.55465548213	2358.38432397665
MAPK8|ENSG00000107643|protein_coding	1226.46347384916	1118.61946356265	1581.68994162516	1332.12549081693	1180.44749034797	1100.54231618786	1236.57268113825	1449.40807931596	1584.37900571619	1014.18768850862	1690.0865405167	1157.5683695282	1225.33746561206	1714.12237502735	1522.55095547439	2158.87405843586	1300.06197186079	1458.47154473699	1164.25754791885	1251.23119608509	1456.50576215916	1069.3105077887	1060.41496237006	1272.40701783588	1237.80003991394	1245.38271427735	1324.24713821096	1356.87762832042	827.202459410288	1389.47784617663	1126.68118012495	1328.73170354146	1388.01976078286	727.202787507949	1338.87002628608	999.380337533176	1532.63380910523	1229.02100870449	1248.54863311965	1454.04353196249	1512.78959202371	1243.16150922081	2387.10942251284	1324.82247728417	1441.58619818677	1229.83581656566	1177.54007827817	1164.59440418601	2172.72940251118
ELOVL2|ENSG00000197977|protein_coding	21.8761534833829	58.5805582935184	18.4289680692216	30.037939366525	34.0934862711031	19.4044538941428	13.3086719296461	22.7562607836286	26.1788238242287	7.7717291815761	47.8132806985742	28.4239047724424	16.4755155850022	9.47417199403183	19.7567555122426	9.21621624545348	64.3854359687613	30.4577864531692	110.471822228637	27.6889516976949	160.068961710981	35.0646463023328	19.4993099775648	46.2707260159682	42.8465080685976	88.9679987615926	124.808041974654	44.0089796690254	30.6224754571316	6.95341496915811	4.62537553518219	25.4013563752882	3.11009377420807	315.639285915038	14.6419300622846	27.6834906279513	123.676937784192	10.0810365642444	13.2031835523105	183.93918198756	93.2756412251425	61.6905195071972	43.0920786450033	8.76170974210936	17.1868410100343	48.8821423942442	12.4779590149775	33.6103233143261	12.462975465286
ARHGAP11A|ENSG00000198826|protein_coding	1025.72782939623	102.943154284197	723.167930429986	1129.67088123793	385.683748232451	1112.62357256527	301.419708489778	967.738431676971	295.067234156833	249.280525490043	102.615487979332	988.70782494851	341.333359755643	892.761861421415	552.630356601112	781.065534939672	2164.94894307203	1329.50619796721	1137.26221522389	969.29196842987	907.638003695814	1231.18591634994	3091.1742946188	2054.9601608253	744.36468052541	1080.85558798672	602.016285128004	216.663569437045	1437.99992390615	2332.55821365057	1301.68920880442	597.011755123297	1332.29579423936	1562.28684229013	2006.20282832203	964.700810347375	2045.97590948799	1281.45423473485	464.91297273265	1611.237372233	1392.88165808149	1368.62740521108	1952.53039426606	3637.20348637924	2709.21524986743	1902.44312350862	1738.925397897	785.918839615841	3225.37801837868
CDC42EP2|ENSG00000149798|protein_coding	144.603066187939	808.842231850554	208.825910912028	623.03318528912	475.291432182219	239.500254961719	2293.6638628952	929.767568069099	548.379283093605	714.883223734089	310.121476631451	349.42860212006	321.495571892593	215.33917979475	897.693355563527	1582.5070820216	410.737740065449	854.05836225764	1728.70249370079	927.776022459957	1331.56441336484	692.111263872704	1116.05858875658	512.987825762969	538.607581023476	599.726598717117	489.834845251241	955.522016267213	412.560306456126	874.302471742023	832.471339485402	654.4681358013	740.968775378563	860.973991324249	625.580648582441	347.528277215766	847.445692594078	562.977036658084	2457.47993740416	629.925914384513	267.482215893726	721.43469673719	832.430292130567	2015.04981425296	748.510563394054	587.685592306057	796.882945417478	1570.85741624689	593.236319512557
TRNP1|ENSG00000253368|protein_coding	2042.84237005567	182.271969225208	1050.40886757283	1759.80913239013	1393.74296547323	902.609997529822	7070.21213761182	1369.21295603252	1448.84572664361	5029.57227917684	717.43263938328	1296.56583859274	1914.65929473445	5121.32764742741	1715.57273635575	1269.2194605833	168.636003175224	424.70810348239	148.076988329036	1436.31071599788	102.547744951241	396.884519763024	1303.46865647906	174.015701120071	497.293646671272	1263.582355979	1234.3900261041	409.076893931452	85.6998201271183	823.815647710854	1224.93451042266	476.480977737486	770.893689308721	375.012206559079	833.397273003651	865.065167385318	360.986008903984	1539.11255809583	290.319097380769	1103.6889814046	448.241981833464	1040.30953927743	1255.95110999715	2130.09086579737	424.430457533134	319.192223848099	721.903958414543	288.571996494203	539.30689108677
GRM5|ENSG00000168959|protein_coding	0	1.79344122936483	0.141193460291493	0.126505068406269	0.963017650458774	2.74036627959572	271.920178153472	0.778330256446169	0.0660728553857535	0.455694369621105	1.42358887824862	2.19939971990987	0.271520140639881	0.0176813249774881	1.4456698063612	3.41506994681456	6.67968190398382	2.98967098098532	2.5874678895882	2.13602166257848	2.29321583026686	1.4004412062239	0.461575311394322	3.01737041972307	0	4.80040403107697	4.26554481740208	3.2903393604832	0.522553982763126	0.0327042789571772	1.56864284371612	0	0.00733419577099159	0.689827946283986	0.0101353265904509	2.59447301724849	4.98150476318201	0.896528251596413	1.01927428740472	6.63615106097594	1.13682447342858	0.0104035529196418	4.45443219016261	3.90479014963134	0.943317662030213	9.34281868543808	7.73273635005202	8.85015888381151	1.04731215403503
PYGO1|ENSG00000171016|protein_coding	202.646387291541	1110.2038674558	170.763123904739	314.35465812379	844.444550304853	485.532999226295	101.127253015318	215.91176648831	1196.40781120179	179.959335127198	90.9415332167263	649.894916690713	1204.46934623961	247.896146454489	383.337788596947	37.8050342331299	259.227415669956	71.4306228775847	527.056342292065	69.1866879798665	1348.91674464912	553.37927935049	107.212700225589	194.130571815025	116.719956375813	349.151886497031	233.213513386665	366.098876944853	62.6356110513572	59.732200360676	158.944363877994	196.809659956241	24.7829621804269	430.314186127944	48.0617025606052	183.742061962181	215.00016601637	206.060571940486	70.047228301828	404.119993778013	1591.71339447896	173.568668407412	258.614239279941	8.76250086134806	39.1730252753238	685.663252414585	32.6641505426953	378.102372016217	39.4281224509914
C17orf105|ENSG00000231256|protein_coding	1.89936531357239	1.6273630599242	0.0750358329223154	1.4258883283691	1.94624353495651	3.72610960073807	0.673660746777906	0	5.78000796285135	4.22635915063864	2.57558381576465	2.30845912620239	1.87437655206484	0.0103030774593376	0.0589051335104505	2.27729321987052	1.6155329395414	0	1.32661292029778	4.21768563705454	1.52099737754531	0.664603038857605	1.11913435101489	2.01166286258568	0.744954555753106	1.91242499133739	2.24571919375668	1.11730926125872	1.92092474458665	2.28453514599044	0.0782624136582331	2.83788474003357	1.03812723368724	0.705596856750197	0.0084866787586545	0	0	0.902695909416477	2.02997508004197	0.0228547545623435	0.516775297217907	2.08993251514096	1.16789617949972	0.969724589784635	1.9112865100874	0.905997500453785	1.92206075592878	0	0.007118486233329
LMO1|ENSG00000166407|protein_coding	55.1646733858766	257.986455320887	226.849277286045	37.0637375463841	155.833360609162	59.1566816011337	18.48987614764	25.2341506780345	719.011750139643	184.02954988893	0.111557624825622	89.0250285870731	390.587801953434	30.4837166590948	43.460903170169	8.07236193789499	1.55122302519431	14.0432250068362	39.9311207650552	19.1782972481847	59.4595258409352	2.08009041794866	44.6882430641662	13.0788155108178	85.1249963684222	170.356222778896	170.982321870768	99.9790468035848	77.0480501283348	17.2747710880435	7.57482573000682	11.2730213401412	392.962984291495	41.2150307096398	25.0807864639626	183.222183948692	7.59452944583736	179.578618663701	1.02127619357983	42.6844744920987	11.6210071761432	53.3222002455857	13.3989103861092	3.88790826872592	20.0569258799594	49.8182745860523	21.1321096501556	4.07711501889281	15.5732515901208
ISL1|ENSG00000016082|protein_coding	61.8548776835221	59.0491414301591	54.9579557341323	36.9676754757969	2.91026800063379	105.503262148169	141.881037916995	82.7618718514146	15.5476716170762	26.7752959744292	7.9226485017925	20.6458424060771	20.1764983336771	30.4744756504423	21.1259385008471	46.8899018286679	0	37.9623035575586	14.2791034747244	1.09036874042075	6.06704913647235	29.9522858122543	0.434278323897111	1.00826478180038	1.50113359440516	122.49441806303	27.8480798597751	3.34367711923915	4.31855506975144	0.0539509246802758	57.2992720177124	0	0.0117422802559553	0.668068823882713	44.9107174777168	30.2996280071713	1.02938120158144	11.0017699818725	15.2328706347172	38.197345760739	4.7903437543728	55.4096210251557	161.907384588922	0	0	0	18.2477099656703	6.18096164567913	46.6716915554525
PAQR8|ENSG00000170915|protein_coding	1144.64433555002	317.608665709164	427.318843402574	422.326092078716	1050.91302880269	3885.44197345052	1279.08215366799	273.272415896712	191.59869679301	1515.50397128137	211.571257006978	1129.19493612909	422.58164210938	2287.55353304503	111.716814273762	491.672922862828	891.128796889206	256.303309100941	572.336366353296	235.155331609511	406.781782335568	162.493748566164	317.257123075342	567.299736725176	223.188665877201	373.997753285767	609.956189282865	414.532730300101	412.075909726102	97.5964334274921	159.034139727326	386.096090029795	55.7426418136525	323.887292641427	237.082220917807	305.088874210678	635.079180933791	110.355013939423	68.0175848872584	623.094036298291	366.378950376848	299.034772086081	644.469116237778	114.046185817559	251.405549805195	152.199067817456	164.36020279931	519.893002171902	143.137092110107
HSD3B1|ENSG00000203857|protein_coding	0	0.0319181263959322	0.025114316508263	0.0229111654421171	0.977681955487034	1.89377255875455	0	0	1.15128130843966	1.82958006941404	0.0192173134289415	0	0.0418005278200364	0.00371332333664756	0.0200638143332076	0.0276773019839311	172.27481378668	0	0.0527646046913203	0.0126706953614882	0	0.660497275470131	0	0.00118326564703797	0.741608007912471	0	0.181835784941254	0.0194874189598849	0.538400940744588	0.0283878906071784	0.0820282580594391	0	0.00640550457882938	0	0.00884587219380073	0	1.11506998472551	0	2.03051350622063	0.0238498571849086	0	0.00907937809870729	0	0	0	0	0	0	0.00741894322726888
RAB43|ENSG00000172780|protein_coding	45.656311033152	59.2243779949464	35.4016240303778	49.2888722069466	107.144491228153	56.3983741410233	263.39077554354	99.5856612622852	47.6355737404283	50.5922377656463	125.666537851956	27.5527644091715	20.2208443105624	44.1299687811149	31.6295093128859	61.8061653598632	185.073671425564	119.207646960153	212.137738072762	74.4998703624348	120.381869441409	73.1495667162899	199.355493356025	78.4586199453737	80.9727237355403	78.4201478455144	48.5896841831171	169.318593012339	152.538462463874	243.150653851326	76.6386062457091	224.153571839802	82.5687421359083	122.205731364144	98.1803274726217	77.0996626112124	146.742244307975	109.457354210974	143.126101180124	177.379288189487	71.9009958897422	170.416862523178	119.046689124228	215.45363111221	116.620588127676	136.544115776056	142.266605078701	144.705051692339	153.490012095561
RBMXL1|ENSG00000213516|protein_coding	2182.72861526519	1019.12020185113	1953.83312184957	1205.11866870059	1013.89482922548	1763.66814736839	1611.07469094223	2921.70014232753	1377.44996086455	631.863655559104	1251.76487069047	1255.11536570857	954.82198544004	1911.58523647861	2333.61606976574	1026.88125362842	1683.24137275915	912.15114378416	1112.76919357421	883.104361520941	877.562772373525	1044.43739984629	755.003909191603	1806.51263819967	691.148125905398	998.600453963329	825.892120422507	790.617520681558	1419.50811070752	925.957483156808	847.257480192043	1023.61943143313	693.503083444492	1574.58388107089	637.073385394165	725.46714692502	1236.17009241355	677.045674077648	1147.03940716025	1002.68721348292	2175.68402003766	933.681610258194	2207.62239251262	940.728450967465	665.33348228104	906.916154790466	1194.84897042346	758.551912601679	769.545408086645
GNPAT|ENSG00000116906|protein_coding	2530.95495681519	5313.75540901655	2367.0100997514	2191.55340096951	2674.5186185732	2490.57693091879	2053.25027867403	1778.38870500357	4602.02858228792	1824.88446758398	4115.62083921389	2899.76765423451	3763.9623813485	2186.78679522202	2626.45394295414	3592.82070489262	1674.16708829842	2862.58696967067	3122.06538177661	1710.87039386108	4830.54247411922	2044.95205551556	1949.16752601753	1940.29484330731	1971.11910529017	2242.07912414827	2380.71077285339	2229.93606099209	1710.95306182343	2392.27602037228	2006.16144463971	2131.05843080427	2964.88287515634	2132.18884745863	1455.84761695585	2132.30132440434	1855.36634719075	1780.97630394054	1887.03373445466	1781.92725430593	1621.36653078306	2652.54936737005	1735.17256500647	2972.33052889198	1951.107188698	1431.87589116033	1818.7010323009	2516.14973303026	1778.65041618718
ACTRT3|ENSG00000184378|protein_coding	106.582721914236	85.5122703946708	111.212475251641	71.0690065149049	46.7429213751634	94.347519562525	65.4846047995748	63.2522439685453	92.7477608135723	45.8482827168819	41.6066034167101	52.947026400446	45.355979740096	60.9271414504537	51.2689687131839	128.097320219823	105.096855900166	93.8215902843787	93.9996322102425	109.604770126867	141.225195806474	59.212136803714	272.22251621379	35.2077208336721	130.263647028594	151.12715220549	82.7906744287057	109.982392365112	165.978876227147	120.505067031828	125.10222853573	84.7323163334457	310.601069917534	131.363185223129	112.80136478795	143.006908650562	140.698103950523	100.249295256755	254.777402979558	86.4990136533566	155.857196180208	171.468196617896	254.426501747748	138.425858273371	125.222443709362	128.230045392497	116.30394775851	96.8452184884424	185.638648404195
ANG|ENSG00000214274|protein_coding	113.20481725719	663.919232318321	94.6465529620754	56.1941012997664	659.393529333385	144.242262284221	948.830651203855	139.135705575778	48.8604080590805	609.070188105949	1063.13265218555	180.426521487446	215.000531992492	165.971661630773	208.803473974238	412.563217749701	112.446586755431	39.3795437629796	150.511889477734	29.8217623634718	110.328895172634	51.8859720029249	187.37139465093	327.902239152348	37.2444267496378	75.5493594821846	96.4028484956212	266.02737353944	137.754197660428	136.548991971425	120.6761135203	89.4436248873486	121.778984754501	85.4876757610769	40.7505757330595	99.6467820922677	104.715400937537	288.006170219424	65.9860708847438	159.433641919344	205.051796056797	99.3388538296218	157.371121372423	65.3051239784013	61.1633039621547	73.7808152034333	58.6207574852724	160.17123657301	148.307225628652
UBE2Q2|ENSG00000140367|protein_coding	2032.37817663119	2764.27974577307	3216.83941361954	2169.61776020303	1982.02658352411	1292.90010228608	1574.54840830352	2115.89636871033	2552.606320839	1200.83343970705	2821.12786279264	1444.067177366	1683.71553888755	1913.69663531616	1945.23277993356	6019.29879775434	2693.05019252817	2211.11987183995	1992.75140495896	3288.71925360999	3874.78500568491	2028.78905438701	3021.62078632263	1278.44395176228	2801.36791396246	3288.5120608585	2648.50346042924	3653.87009179696	2040.31439862217	2469.18149154625	2684.1955923332	2403.2011632944	3143.42467411439	2381.20548256125	1777.5121554536	4038.41235111868	2571.06210998416	2620.87729059507	1910.38289201151	2923.81729189055	2492.03747572589	2446.59057890739	1711.0509919371	4240.61350139458	2757.93679769901	3081.52881633094	3735.46808256842	2399.46455209182	4213.76940078642
B3GALT5|ENSG00000183778|protein_coding	1059.04849824622	737.221178305289	39.6639501908788	147.727126626488	1025.61064803026	203.431887696824	1180.29433459277	437.833958288635	635.160721153774	220.567450118148	477.367159020996	353.286477302981	63.5436406027472	581.877706579553	336.106165229278	3.49108860720927	28.4390282684786	3.61787034210754	23.293688563464	0.0240448367323438	13.0144236596421	114.201104544491	111.442151413821	4243.52577807909	7.05844243006584	343.436590434582	30.3463182054571	20.9398066676275	37.6385945746154	0.0553624606872631	38.4618589067765	20.6892709083732	2.07705491228037	13.6398940855557	20.9085234941555	25.0725736012278	24.3611563046689	28.4792760954535	16.24843961576	216.665867325092	35.8375909623738	39.7522681581143	672.641136659308	1.93944343943022	6.67212005368398	16.5701558211187	25.9353497798458	300.881399627569	23.8714525527081
CD3EAP|ENSG00000117877|protein_coding	525.239518244143	219.51859937999	390.479422398954	300.632714867068	345.757747148775	337.559954527652	182.306734586382	364.458510216164	311.669669926263	165.537814325556	106.4998486901	317.219319171044	402.34328972085	441.128482207764	621.961519101887	399.114364446297	374.897671206228	594.730614732387	464.436757789557	538.368611461456	411.356385374327	260.647746596784	381.63420844537	218.272961766034	412.301557642239	532.779491256049	316.014068932475	248.542304012606	189.528150473008	1105.93611764971	695.566963385957	434.112582944181	492.259414486305	508.014642598205	687.178824411239	388.292015001916	419.759856856294	510.557506858445	572.504107893474	318.91802552434	168.741583028083	400.454727479084	248.535983696342	729.196238510227	669.179001590697	306.282388389516	669.04493592976	277.354771029354	578.706202235576
ZMAT3|ENSG00000172667|protein_coding	1533.79711622891	1552.58209225635	2380.88909299808	1269.32259739942	1692.75963221736	2636.7496620036	1060.0873091421	2462.70855718464	1507.09241957743	758.544614664063	1293.26681056002	1481.74400337758	1032.39035770812	1799.20334013443	921.516611836046	1352.77895694544	1666.06787418256	855.473916846612	1180.98844246486	1112.92220213838	1453.40733157618	1707.34580113852	937.511507741487	1678.77138126692	649.815224735365	1515.12538335692	976.889118332252	2012.1914280313	1705.9307091186	674.714952769712	323.790391787256	839.033491430357	2290.99107587243	1562.29501812239	814.61452470311	1409.39582056647	828.160567260717	424.972284819658	801.917481358602	2420.72426532993	7980.36273022523	2137.08440342193	2003.77776723014	623.895197197603	459.796425289127	2448.65938010957	921.83864543139	6357.2950088028	964.522710293234
KL|ENSG00000133116|protein_coding	18.0550493604077	422.762473714271	50.8900038659911	26.1276322472853	124.674771566459	65.6452821241204	25.1938362694064	19.329452301078	104.660657358036	19.7853546540169	71.3999646057271	119.880736226295	108.184628209916	47.2828864845326	65.7031201757185	8.07247290463511	43.9781735055573	14.0407232410267	139.858801820721	24.4969015566771	197.344504417602	21.1261826450777	23.0946251443998	41.241410904743	51.6207396468494	31.5504484319416	41.4600004558705	23.1320641751441	8.79995256665509	3.50824360076108	6.10175842462425	29.1716094658587	38.1919544253031	11.3471424458448	16.7298819866918	50.2577198173682	110.51130777593	3.64349486530674	12.1880635951225	70.7178810526947	34.0369434246094	39.7421830730824	111.378324525628	10.7114301375475	18.1435436368493	75.6722536515993	14.4009037027245	56.8870122296796	7.27731086955594
JRKL|ENSG00000183340|protein_coding	513.807586552502	385.8856505491	362.377130380408	583.319084438714	421.726594720121	455.942544207453	707.380410674392	430.255095844468	262.9384031633	203.807493538278	498.075482798385	427.074163794415	326.802003268884	432.737351594232	404.303628378916	383.121910089159	634.129158125788	1316.32815651816	620.084053154775	737.326168254813	561.1073093075	558.076373817388	730.073612544077	380.215128169931	621.275681054298	927.83517000444	571.936404176662	559.698648013012	504.897557561159	257.075752851384	769.170075384154	592.320464914927	1117.62213554145	1249.23498626208	466.839581475033	615.40907534228	780.417648784491	537.225995358954	248.700883114715	529.991959110739	1229.23041144517	555.193537941545	534.323887361694	1006.05692816084	440.684709307974	737.171866983652	928.58956932707	1096.65078153089	737.383873423885
SLC35E2B|ENSG00000189339|protein_coding	1544.2651667915	1261.73516004179	1003.84612306179	2429.04222299738	1038.24474875098	1353.95238233701	1430.89246962322	1665.38953900476	694.734307998667	708.339446837909	3848.11993894169	1809.79044828337	956.614322396251	1551.33129497385	1153.80428324765	487.190205137857	1786.77935695224	1493.56222537412	1456.16689674032	1240.58049537858	1321.45708950084	693.54285030546	1039.59078323474	688.006504282728	1132.94767424252	1965.67388735349	887.576444555389	1014.91492908801	757.371654578804	1194.4144268508	689.925241169584	371.00293749933	1191.940761754	1750.33341785876	521.151872381875	997.664011658474	1297.28493202691	1268.59453846905	404.007927993984	1642.6309333325	441.37761614984	1030.91399956647	1194.07311205471	887.111037209391	909.109865177638	1163.41749345421	801.683377015735	1222.25512536471	909.551671477243
BPGM|ENSG00000172331|protein_coding	2045.69722143359	991.175444830496	8092.25734572079	1161.44913629598	1134.66533015574	1120.87545181851	850.846903672936	2114.20206344085	4264.15647362024	990.504344345424	1561.78719311353	3155.64300707212	1120.87217189151	2533.37932315151	1523.95627257961	2245.88611683025	3206.55817739868	6184.27175077379	3792.38750330249	5315.55740664843	2158.05462951256	2103.48389574164	19925.6188666088	756.405613234478	4979.14472835137	3599.37728670741	6670.35697626441	2317.92851185497	1421.21840619325	5957.11705234949	5003.41499975538	9201.398195518	4618.12489213897	4320.1923080106	4841.63716084168	4541.14132244027	1560.60275960014	4218.81706499503	681.124959259518	3435.82311172199	2126.82940299575	7547.77404953635	1662.89804132687	4429.73090357698	2439.59547664705	4218.19703694443	11364.1045451554	2662.86593686674	5660.53378285801
TMEM132C|ENSG00000181234|protein_coding	31.3760587517971	377.109429708868	26.9814034698228	80.7234382278579	131.484714206143	172.960095761558	64.6736159316251	91.0741318506416	47.6625382955518	207.437487381755	98.6469458386654	91.3493603473636	120.985042603333	218.44214513935	112.926696465381	0.0498282310731177	16.2757589095171	3.61007593480829	89.1003438249587	24.4601289899283	52.0443350023677	0.621273065349003	0.430506037637502	44.2513999227288	7.8640689154719	43.0871531205582	11.7994581688736	9.93007803162152	0	1.20985179276821	3.15016855053728	14.1128978974041	15.4851706272163	0	1.06309359677703	12.9682076216764	23.4111587871039	7.32712928942517	26.3882194682301	58.1729905724624	6.046688247307	139.827706690948	8.49347076176758	4.86312286403695	2.84794441285585	83.269628480714	2.86625463587769	25.3511533877467	2.09073785611848
MT1M|ENSG00000205364|protein_coding	81.8049478590335	121.610657763362	35.4262564897042	31.5859477028693	149.004750969946	80.4250748138599	147.285678191923	192.279714991145	341.461212163275	8310.421008193	107.803194545028	185.781557007668	1890.19354019226	31.5320192640052	147.157668412604	28.6567882566984	150.782970405894	49.0713308554882	54.1562274759312	30.885794436814	529.244200979465	34.2966131032935	577.224518158998	56.3304290674188	69.038953823886	79.375205774077	269.090154367353	24.2386692078631	64.5755646467868	315.398354685194	177.920655032006	121.467795844478	107.334499529899	54.9009514463911	44.9279091204247	53.6820945027756	955.573397882691	63.4420205892625	268.98681080033	132.50937508294	38.9441567686367	103.521574251069	88.1158390783502	366.574727840615	81.2407558656925	69.1651954227524	10.5559903119692	44.8181643400947	85.0557960689502
MTRF1|ENSG00000120662|protein_coding	228.347953162952	298.694308627644	201.697135120046	319.688163526564	214.26740938918	206.220195896702	220.31530961159	295.277532390697	429.335007376734	203.60253193512	251.678996743473	302.651351061184	403.971224685979	246.83382540251	275.659951421996	948.870744596806	184.147441020605	263.026261496903	217.487663595724	260.684551585927	201.383950289145	226.985042736934	185.955468433188	266.552651239467	432.246462774353	335.736599649143	322.547695373314	172.669317620812	539.754034565354	226.072979923121	445.529679214904	258.954989253173	190.927780414234	150.404960151469	366.568088309813	424.75239494692	306.602074336949	234.562639701009	143.132311785075	163.977454485844	605.733177655218	205.986951843025	232.542790887978	373.369768287017	221.770257530982	104.220007198549	278.759648864106	119.985476809292	368.172545112468
COMMD8|ENSG00000169019|protein_coding	1168.43079253465	518.24561327263	1733.76618438566	1517.79453191484	749.950251046154	1265.18649778411	556.044242330039	652.10133321103	883.817488339311	1033.07275088732	285.502582894781	1248.27185843427	860.87550482234	1582.8206219125	1203.59054089466	3410.84610585019	960.145866890849	1360.85311349213	571.283690218764	1016.09832590282	669.897637047141	579.257852345878	573.633571996379	562.275191797024	1370.51528703583	1342.95399238076	1596.04761920514	531.133913661281	631.730760822129	1621.21061656517	1808.86580244746	1162.99220631771	1368.40934057802	813.54877584864	1139.39899793726	882.362802491081	1122.31893246868	1405.66382009867	859.775586176109	946.55723507738	1046.3425853845	1540.08446209168	892.83361379971	1704.04869577	1063.97645246024	1118.20056758416	1318.85201289845	558.319744716328	1363.79798981484
TMEM50B|ENSG00000142188|protein_coding	1607.06078964906	1561.94312839606	2073.66691002848	1672.3214469106	1566.1405781813	1337.2997182009	2367.55579279177	1748.05976119093	1328.69319094819	1920.05594482031	1520.24460188055	1625.39126457791	1546.52653892927	1927.34326985584	1493.73043292648	2392.11707296408	1273.98202835096	828.651044823937	1088.36257281829	1217.18358080315	1502.06041111595	1042.21275150691	1027.01590938602	1613.39045709216	1566.76715828116	1438.605712944	1456.74921036921	736.747416237892	710.557996690243	760.759117406224	1272.23578351786	1112.13604144142	5091.72434929658	900.642827130569	1582.19756305803	1458.81757660537	986.318547060143	1354.14000510567	2288.99404992226	817.445728728289	1204.71619380771	1343.530120254	1185.37812573998	971.921941822495	1956.86407339481	1185.5506787643	905.498534054424	939.085023580322	788.215428533396
CLSTN1|ENSG00000171603|protein_coding	19929.9127088127	15063.3794713694	20182.9597810024	14045.0987733582	13811.8667139792	19853.5177873903	25064.3042046618	28267.8383334776	8113.52065482732	11989.4941194599	17378.5285772809	13961.9517506623	8612.92887132138	14686.6859332527	16513.1812017145	8426.51292812237	20479.3331682207	40499.1804699088	17761.5960013567	34094.7292684705	10481.0909898968	48114.5819283632	49778.0075042861	8352.62040690187	33415.0965259672	22178.8210892991	17920.4708712308	33013.4665805938	25720.0554714274	40463.1701522995	26636.567191254	57309.0435766784	70292.4653721793	22450.5026826948	18376.518320314	25779.3580174997	20295.4448076823	32881.2486222867	31050.233276148	14250.7495305527	19891.0047183901	44100.0877373865	21659.8690751332	31153.3759086501	27095.7355953669	22876.2607958772	43933.574948778	39244.8431841694	40583.1020227601
BBX|ENSG00000114439|protein_coding	2109.44511417248	3854.66811927256	1628.35077730079	1877.31005875112	2419.34000543333	2338.90941328604	3794.79375759103	3724.82496452616	2208.89160951192	476.512903678317	3865.23393606574	1932.62896627002	1461.87211479311	2118.51149138702	2093.56679227851	1606.66845401848	4481.48442948329	3572.81955345591	3734.41544771551	2645.02391792387	3610.82260962154	2835.2785925331	4372.79926343515	2370.80078531325	1571.44544582556	2449.639883335	1404.66135311634	3369.07597455275	1935.87013728491	4078.87055036486	2792.9767505508	3569.9882074713	4660.4230064936	1318.50149617975	1926.85184597104	2396.66444957437	4644.77512454782	1517.86287198769	589.767890249274	4190.29276590902	7218.51216436163	3088.54546667131	4981.36642969881	2648.67204384079	2585.86606370428	3542.8546737129	2845.33485961395	3000.11854250953	2781.53016346256
RNF38|ENSG00000137075|protein_coding	1466.23866036495	2190.24657124248	1106.7528608006	1889.50796795763	1993.71927121492	1762.74090058177	1375.03650244604	1834.12433672279	1157.41672620095	717.922628971632	2811.96043420951	1630.00712975516	1319.22174305421	1953.59896927856	1094.75787314016	731.898469154417	2108.6938652287	849.504987693773	1848.56436132311	1529.98751700817	1843.22843191893	1730.76816816026	1681.4123340183	2130.39928085415	1565.14611915146	1715.9959743149	1034.07473773054	1626.26959676824	1136.75182926375	1496.19078296324	1325.22643764613	2567.09600151997	965.9470077109	1048.8477105924	1104.94228724264	1137.19988475662	4065.3588322696	530.765819409648	441.566268893333	1301.36199507805	2253.13298542334	950.417276263367	2495.66334451357	1895.11569415994	979.844785976126	2615.65103221816	2029.23097583213	2292.85068707101	1582.63145443131
SEPHS1|ENSG00000086475|protein_coding	2432.01041009772	2075.27632716405	1949.69840472719	2104.04972145588	2001.50594028933	2369.43818403164	1867.90228119867	2273.66853262218	1723.59530452419	2063.66912535786	2400.91897202456	2025.60250796627	1997.61199745166	1991.41968796846	1819.24383129177	2551.13993357852	2118.42601377425	2264.0980513958	1613.23507053246	1636.39290535266	1823.107586031	1390.09982459996	1761.86551048565	2205.83983300997	1783.6106141888	1901.55457382017	1406.83943751989	1547.121428607	1996.807211071	874.361293073127	2278.1925647155	1626.30016779595	2835.88498441728	3560.92753752831	1452.71383146951	1311.41718411846	1889.51883162675	2410.23027803917	5332.18949194137	1972.79478313944	2012.03788589362	2217.6070429664	2182.0105425849	2899.21706827786	2537.1207029725	2432.94035728283	1118.89516307439	2521.78112593826	2576.17657968141
RDM1|ENSG00000278023|protein_coding	13.3319795263714	1.78050699002679	1.57699765373655	6.91083079882622	5.83654487865292	26.9244888906575	2.12465523568418	11.8294888364992	8.35083613126336	11.8173017233891	3.99881434930661	9.2012745173827	2.12399340501832	17.8258960493502	10.4956138502103	49.1219255822332	21.1392714056533	8.08023337572202	7.84969579775609	35.1107873717259	17.6736195020842	38.106164657322	36.3968025722194	53.3076873961926	22.9882506514425	19.1163426656644	20.9529356803839	4.44446730504017	38.4790361800189	12.6824726733664	49.8382132743843	28.2422689981567	13.4288320322771	31.3026301733271	34.4644045820903	12.9466536835068	22.0508147185525	34.95732552961	53.7922364630021	7.91607829706298	19.1285996991683	11.5206101412819	40.7797112274304	26.3162779835751	25.8021523347919	10.1143408317711	31.7187688097401	18.8682569073009	34.2253193593885
SLC1A1|ENSG00000106688|protein_coding	238.800839982892	364.260792417437	220.113783789935	1616.0603738584	1052.86326180924	545.629854970719	580.628157272766	1202.24863447422	347.411582517806	275.628707058871	334.783430587495	1748.48603670997	714.734771371376	651.213948819438	3351.49122831716	179.536186432139	156.472792912374	28.1964557308331	96.5833624350033	51.1001470002405	145.84089283492	46.7499189524578	57.672668990991	301.753359294572	23.7357743664392	91.8097478532145	221.651144543633	338.596799156461	294.962083505275	26.4608063627665	148.626151373745	748.825311141544	11.3665038192655	822.066680884748	24.0416086180051	136.057388552672	413.096100143499	54.2391829616379	21.3238844575922	163.944030719898	234.819310898449	88.8887816653302	1073.15879244891	13.6362176981746	34.3932626961834	77.4679169517609	34.5867249676203	79.9577937989643	31.1312493652515
FCN1|ENSG00000085265|protein_coding	52.3111171541839	84.1745702849548	164.884004365681	271.579757376	103.23525103132	235.877970867516	34.8705734534025	164.534397011678	190.262233675124	76.9839746669412	46.8276628022282	154.415105510131	178.468419752395	40.9857688348755	112.930624953919	256.103956198411	88.7745695690597	18.5101856593542	1531.23831718847	17.0536882101452	1157.46942844704	113.446361441271	43.9453169342499	243.415560756762	207.376398778457	167.386212228768	348.957117311923	44.0302775242005	709.093229123598	3.50370352943357	26.7004898952801	200.583614163122	2.07695076157381	88.5284048665326	133.688316425051	12.0736661547952	639.367007514375	12.8419738144236	73.0920666708133	170.679020249464	115.393719070305	145.339906076041	97.9802779598835	52.630336921323	85.0630449851805	239.896025499629	64.387375197507	105.969395789337	5.2015161269632
VAV1|ENSG00000141968|protein_coding	478.600563094352	329.922726794787	129.885310480926	519.138892825732	274.651578789373	195.110322571699	1470.93048829735	810.021721079794	251.044817504126	196.636676677908	673.076700407768	337.170207551733	153.737908533121	214.285484381518	210.129673153063	146.433556589036	1014.99233708005	155.645309134781	1366.93900971873	62.8049417436829	677.782079457337	235.016484658709	144.755199512863	486.833633344205	370.994282382102	590.181359473096	808.76418521011	461.822462659503	733.930285547852	83.8298218268559	369.241518764168	371.018988640409	17.5578920711259	138.167719675812	605.717100174894	329.349921390871	860.936439923661	97.4743965391752	182.720544326643	394.124049526099	622.975095118394	212.263974037688	480.714982116321	81.8754060252254	227.501874476672	161.423396646543	215.307681219922	265.424457560989	207.436691608258
CNBP|ENSG00000169714|protein_coding	19616.8618036282	28696.8708987828	25890.9338895831	16011.1561859314	23040.238778037	18963.8050858256	11920.7857069342	12698.7567236691	33389.8387664607	16047.2280014245	22345.1203115789	21748.0021634436	37319.1604234433	19836.4226771451	17614.4484113905	31570.8323119353	13368.3909030814	19148.7629879302	21363.4863360337	40468.9041352957	30867.8186217518	12871.93576475	13089.2394013283	24059.0392779018	24206.8304129751	12973.2670602853	20586.7233840346	17564.5420447918	16139.4609368443	41901.9114034235	16778.272680807	21417.0640441144	27278.4078975647	19775.8899271833	22274.0473927481	24044.0515181296	18139.9673453812	20458.4303538756	23943.6693231066	14858.1775843695	25347.364202041	23908.5109549743	14414.5577879123	15583.9927012285	16433.9038257211	24202.0774637626	19596.3006128086	18346.3469547719	27208.5498906339
NSMAF|ENSG00000035681|protein_coding	2295.00209623872	1484.18364545612	2124.41370443336	2105.35769750495	1482.37801136805	2060.54543556717	956.58492627196	1753.96393748441	1340.58866467325	1265.27115995503	1712.19478802561	2079.41384550867	1427.47857971057	2021.87100449091	1593.47455821859	2328.16843817612	1771.17341085969	1394.30787643859	2385.01195587073	2601.38821498795	1597.70710865492	1849.37998173988	2611.93915651297	1366.95846792985	2381.90947614519	1185.11234204809	1978.34321505596	1884.67910563532	1414.22208318082	5421.15511405762	2019.38251247304	2827.93197440336	3922.54986410478	3498.27751340133	2202.55187595298	3929.26207539651	2142.29555054766	2619.0615747703	1348.02905653192	1749.36400872781	3630.00452815757	2811.46788091579	1010.64191065761	3015.2257020515	2409.97609645491	2045.4314603091	2613.67673098662	1753.23391582799	2153.04143873838
HMG20A|ENSG00000140382|protein_coding	901.054920833237	1608.28397373327	951.598753398395	1009.67366272198	1003.18804773367	1031.19306033283	757.839722475956	675.730061549104	1193.02985627986	153.709756008637	1251.65538117076	985.529028873617	1071.83828138884	886.480154569648	832.209576570851	1261.24090804961	1135.46237011487	768.325741430179	1351.91791166635	677.759968297837	1187.9504846862	993.205404477026	687.631420353831	884.14670013252	775.400118237698	832.167679900016	620.097460617404	990.709612291812	758.052718364588	728.609285721466	641.362245964072	705.320601569434	815.270673915813	963.356297941615	666.310330460903	939.604076074239	1187.13717161818	567.575321205434	234.490296097113	1126.16044129019	700.423911685118	686.934212317601	1021.30822237393	1414.5221399219	514.29153931085	943.83544158596	1074.69577955133	995.369887734035	755.021706315328
FBXL2|ENSG00000153558|protein_coding	91.3281449554764	155.563555670623	66.4207790902462	69.82094221421	172.395152180974	51.7576203136431	647.054039124647	82.6254676591638	143.938352461996	93.6664300021263	272.187204058485	96.7216670418148	52.6828044930226	42.036365977228	39.5230673123479	683.546411921337	218.435140630586	261.610235080392	140.306360534137	171.31200043625	146.589229992963	93.6414267829996	308.477705814324	113.663770993579	216.089503807648	154.944780860004	133.056522674094	92.4056529481776	63.9160294648862	250.119997488207	310.198454125281	189.272308287827	239.41978784279	166.4895083425	131.603541969374	184.604372897163	168.80566688324	355.130658572123	129.935053351611	139.266225629151	109.152989505229	135.935473011326	144.904825158738	375.331616484901	608.057595780884	116.221254472329	182.632984623698	169.222813549522	249.941519914005
CNTD1|ENSG00000176563|protein_coding	11.3968095615197	43.4580635893604	11.4542199530094	24.6761371456842	63.3259367972355	20.3232895220392	111.452809154805	6.67615434176192	25.0211649256399	42.8159392141029	29.8703435130732	20.6700445514701	36.0819771860627	14.7243644853208	13.2540406442952	21.7782432362184	18.6737542528978	15.5411639216206	24.534985941778	52.1258436790975	21.5290448764805	30.6990495474484	13.5382669250673	642.65405125603	42.8954704914356	37.298508249356	27.8010993745397	18.7321021369213	24.2330916704342	29.8685378621347	38.2939454721621	12.2156124380272	25.8094499131444	36.6362500867681	28.2098237172746	43.3359338247598	14.1968678129211	54.2900235113477	57.8558295390354	16.8930844261171	37.210041845726	16.7477153256499	26.4197294073904	10.7117513252004	59.281408867241	14.7281617423454	15.3635568213978	20.2576712027285	26.9756831047021
SLC6A15|ENSG00000072041|protein_coding	705.047574388983	96.7185044524388	1703.96529532478	1163.92233004838	635.02346920234	1495.51713307735	191.212833402336	181.312012408043	124.98780919132	459.56689806936	24.774396763591	2058.97713916949	730.889444114168	1342.28722801704	430.627557340113	1396.17480824732	61.0472596529347	713.151594340553	297.295220279679	2921.53779304207	195.943324705271	1722.86247033382	42.1683948287354	12.0726576808221	1617.69569237618	1228.17716337573	416.757911545751	380.494647417871	4.34421680970399	2433.39678100098	1830.76327005411	28.2257380288333	83.6057457572097	221.434751965145	1634.39777814128	1141.57744772297	351.384839750032	1262.16330442159	255.806961014358	764.660985018505	796.064385029786	1770.08324637036	149.766946326417	211.530888675472	5.71826403272915	1193.87324546227	2442.61636747911	34.2888547627516	2784.5799803658
SLC6A9|ENSG00000196517|protein_coding	2060.92943783829	194.722438184132	3134.9999850519	2795.20493993292	1008.0499285985	2513.73017110936	1570.84738976213	1384.41475642513	594.827128556961	1368.05245522169	559.187288412929	4033.04775104993	1173.13364110911	1827.56620363775	2054.1234602622	1133.25858118129	2024.69627638196	1807.97375943778	795.127830040617	2514.13946675075	681.455159274539	985.036447239252	1192.19268157174	828.826803972166	2764.90696392639	1682.51080339317	1916.54432087817	1626.28332367947	1641.11967387811	1666.01151848131	1878.18512747208	2775.20156120903	6524.13504628759	675.998595903999	1885.06929688762	3453.38392361409	1296.5352496378	552.843079645244	750.149629113315	1696.58764454687	494.766700475886	3810.98602836518	1058.17106269857	2243.13715239791	2570.58391937608	2990.22497904876	2233.01441547788	1727.95925583925	1324.39926869758
AHRR|ENSG00000063438|protein_coding	96.0881317194997	31.3775460036525	118.47475315463	242.965936117446	90.5719254052319	327.48327619915	108.647254278954	110.491155246104	73.8147785171823	243.038416166883	46.828039933664	89.0393103374156	155.131778199736	139.694351425389	57.8810745617987	90.3954138818996	87.9537403542799	106.477750074417	154.436322676105	136.205953929653	77.858856281073	536.517285257941	46.9264034085354	22.1316008941642	150.904782443282	133.89991225747	94.2787096388347	339.719270551648	47.2494631507606	53.99626974992	101.661715433341	31.9895050097028	172.346761372824	104.573692075206	257.949869146278	156.860035961281	249.193339680485	361.580432246057	192.86644869046	174.056195027464	398.97116494081	214.338166736098	104.76136144337	92.600818083579	124.260550743859	177.130159032192	81.690706862108	304.959204001476	134.835070720153
EFHB|ENSG00000163576|protein_coding	4.73694730669844	0.209034667411828	11.4626481276845	4.25174631140887	5.83265869453768	25.859359457014	2871.80869133391	25.2348073089697	32.2077080936931	103.367284571776	10.5099649080167	6.81261891248565	20.2279897933215	18.9295280928969	2.75233976848316	19.3313227344727	3.18742521377339	1.38132527720272	11.5452486871781	7.45875733586718	2.99581041553828	13.2519933674203	3.42115861179844	15.0854927330978	11.1411379629754	4.76841633858674	11.3228091574204	8.80481945838482	0.4931746153482	0.0469486683147267	4.56740789735206	2.8015593070716	0.0103188266264898	3.73119408908734	6.27697852330805	8.65563822979952	0.43437627193788	8.26989964677582	5.08006697399638	15.6649440870437	38.2281508086232	16.704529505734	81.6693847459649	0.964460078126598	8.59938843116949	16.648113559828	0.94525125628139	22.0772738598763	8.30121283912521
SKIDA1|ENSG00000180592|protein_coding	51.3700284865253	68.4670035783023	15.6995208609495	98.2512589427719	89.6109094167673	131.384345794805	22.9660093160268	23.5537262201142	22.684187689392	81.1431025218254	37.7167875704673	219.394166890389	20.2132671713504	55.675786565494	15.8974591030648	28.6352656835355	75.8714110932584	28.233830071316	19.4169724127348	31.9378041505897	98.9746016014512	31.4144551408729	92.7172583989134	55.321840198049	65.984308928484	116.743070236861	41.3875154574684	20.9326251896215	22.9289549658854	28.7332018112678	54.4105045629487	31.058255854605	106.265468775434	20.529117865677	48.0439658344228	62.4280684654367	63.5493819362911	37.699471819626	12.187980774551	38.2021237605058	43.4157594393808	105.559773585722	35.695905210263	77.9982599146045	84.1467396382716	64.5967479782453	16.3242076671931	61.8542799590311	31.1245792419476
NDRG1|ENSG00000104419|protein_coding	66535.7914399151	12000.5064003721	58740.3489196576	54894.5353496125	60390.0479663917	44744.6026696763	42582.9010173828	34380.8873268857	163248.78073433	45278.7746469345	14012.689970778	32644.9899052614	42503.9536891707	104166.889473499	137128.0550299	133159.329532696	19847.5926353723	152341.641558813	29016.4622995449	82057.1916479033	12167.6164461301	126440.910665315	168753.772498592	9069.79479031535	62394.4095360828	27428.1930745197	62832.6949352992	227886.767953207	96209.8776933654	211300.996322827	132238.287517372	141544.020168542	78148.9984230988	225972.549447254	35341.0582458248	92084.9081220982	82618.9275719082	285315.262597244	16171.2210753968	163506.891723372	88559.7712571103	223933.011212103	30276.2542728281	426451.441980756	107451.85358512	66542.7715149826	163055.200498326	49774.2826236442	145514.67879139
CLCF1|ENSG00000175505|protein_coding	128.428041643155	130.937891608261	666.706719936378	93.0830268218249	423.672903157454	68.4015637252197	416.130144525235	1804.13016419828	2331.90046650556	165.619442192852	81.8618417307105	76.7026181901228	281.770519605917	202.733896467083	224.57214225334	602.624137546891	68.3790198647349	1059.19637026286	557.034622001239	664.972058086398	324.878670311397	306.066837616868	243.18905167294	97.5707621266301	511.63302673261	345.289869363924	361.716256119894	437.649953071057	974.276675059328	2208.29109814571	325.192787731978	482.140787001129	695.552465789523	776.244613185019	445.949474509379	377.88521569963	565.957919535542	776.445415953953	609.046907803575	187.565153421146	320.312969122757	223.766556848821	433.732407254203	530.317558146249	726.537649291789	1059.21746934658	519.077641195829	172.662854373512	396.185391244094
FHDC1|ENSG00000137460|protein_coding	3196.08098454277	364.291371419458	3477.50848185372	2754.23503397855	1384.97943046091	1836.72458845515	1765.92137287955	1597.0282440473	937.382986360524	780.09647927587	560.484919196448	1938.05034806114	1456.36013738303	3056.41854339395	1754.90690581322	362.55786712782	634.8870134892	1927.31038633903	630.460050116378	3207.78546788436	412.842157164887	317.7526131743	1923.08767258352	1028.99085688717	1995.04530968559	1695.91426436247	967.712396159906	2040.77112440821	2264.2429660752	1306.87320079085	938.467107994664	1502.00984201615	1108.35677219985	2976.60633102334	724.800478495517	1079.13059893722	1033.03461617073	2223.51620917478	71.0623244253907	1838.01784052259	731.413309194524	1129.19944261197	1606.31027111608	1170.79379409559	1561.08417485241	1194.77513980669	1615.88497906918	585.008303717057	1419.80426448693
TMUB1|ENSG00000164897|protein_coding	1658.44180717023	1362.86883883752	1890.44163295112	1386.82080002	1384.980033763	1541.69446374348	1958.03106093735	1333.79391534186	1373.89159763969	3239.10138901164	2111.64897263209	1421.80907451745	1716.09597760376	1243.59690999543	2040.99319027467	1392.81476161271	1872.27687016308	2518.30798861902	1379.10133427676	1626.81019500471	1779.1373605855	1094.18779606184	2687.19461715804	1223.12103454996	1674.78158362077	1463.46695148801	1591.87100714256	1387.67939398651	1270.68802126502	2393.38959782171	2742.75981413232	1704.4695920403	2063.96504288089	2326.30165468843	1207.28960853294	1117.25694321989	1259.41535562439	4062.51428444714	2546.82782694313	1520.306593297	622.705956287921	1660.33349019212	1215.56190704264	2479.05676101561	1801.02627824527	1707.75495152448	1401.51267502635	2644.7873130742	1765.16258180862
SUV39H1|ENSG00000101945|protein_coding	644.167681744629	370.373365764098	525.829326126732	489.140128183862	372.050588347011	603.003602997811	290.268029283707	501.972436516451	371.162053605128	802.781784795027	293.242599953307	505.437408164644	386.322489482588	466.348700502041	488.287823417225	639.239245155894	736.83799681956	430.675379542388	632.963106191629	264.955762054819	696.200428508501	623.26535637613	901.297915531708	673.923419143135	474.253433314239	595.903233260408	432.659302126892	335.409310283432	925.42016992746	609.282234034694	704.529059118808	584.782966478687	768.828547335816	1490.67781928641	1061.05408640195	654.411334985065	669.537824904667	1155.470042304	1064.81290595431	402.01047725639	197.302384206581	295.909315319882	673.816326403999	744.786203264248	972.21976554825	280.441355473852	412.368038447948	630.040635120594	539.30603365529
ADARB1|ENSG00000197381|protein_coding	941.028094446493	1155.66645913167	706.325987083772	982.282967900263	727.552766017329	925.769360115239	347.574418609987	604.027373677435	638.787858958923	856.013924393605	460.57015510108	855.72702089799	1104.10962856913	406.494230748745	662.890555671472	383.138926382769	2195.17069435214	1620.24903901259	1335.29752386765	1294.84625451665	1498.21816031975	839.3083607325	2702.3606129655	624.638031158527	1019.30475788412	1306.60552230256	1068.18538014703	923.662268734417	767.611354388185	1036.10305746761	1351.60353348607	1093.30439113477	978.326830012919	769.234605604046	806.256899708269	757.536417864684	1645.30812265673	764.440484540193	421.26439184162	1845.8585003784	477.39455753678	884.544206511051	404.019909216723	1694.30021587841	1621.31673137462	2723.63898149335	1295.78138706231	757.839368282978	1303.64681751066
AHSA2|ENSG00000173209|protein_coding	129.380154592522	171.357604428752	104.515370448887	854.967473734598	208.419613306916	307.027922430497	282.091506941187	476.67691633493	299.797877989345	1441.19478712861	291.927112616384	414.020330465742	557.410284834222	249.993703962353	258.671298401862	500.896226808232	319.440242130059	409.055258999738	320.438814089488	644.774022753674	402.829383677851	833.523607978755	506.872716664645	1256.30995177739	1980.95736353776	1464.46195923501	750.209979692666	223.259419178097	970.920858677382	281.171811954104	941.222417946358	158.177155200089	344.695561527769	1308.02200217195	1405.67713888898	1324.53371397815	226.80187933542	955.822270239766	706.49647694063	256.056847787732	747.047393995143	251.997621276348	843.567947271254	321.690782694464	1150.99071814755	201.093464181515	265.290995726576	335.643476848147	1315.03520330164
TTLL4|ENSG00000135912|protein_coding	1283.56763701266	404.706456980003	1120.7177246547	1392.11637965156	707.095435825702	1232.81877262054	1249.29848128287	1271.42280950881	795.801950041464	667.530759118346	553.966992412896	1044.68457593203	620.986595260649	1119.64381354795	1076.29058097031	638.122511391126	1419.93121406053	1026.19673871325	904.405385637279	484.130444446474	944.726322826305	964.589593615878	1815.21620138967	735.281546666061	953.36539113619	1250.17292777209	835.024074141573	824.701586840059	828.518121008465	1141.64164341845	1067.79988196824	1288.24791454072	1003.0920590283	1009.92644997661	678.846519349742	767.944001857032	978.571423750336	770.883527612986	1649.49759153122	1343.99186175564	920.272364894016	899.179167267577	1892.20078693449	2003.33778976114	1459.75927229815	1293.51285656876	987.211316034933	457.865371408089	828.659139637931
SEMA6C|ENSG00000143434|protein_coding	162.682820396158	11935.1459156474	476.685728818219	974.306748599665	5621.76960290783	820.295835466967	234.397186364649	350.888581362511	12410.5638135143	1136.41763200053	378.895876050733	2988.86276535743	8784.71580268452	273.107954258236	1415.05708882273	101.840811338543	268.89791247825	944.26042972286	8928.67716364299	223.462877162185	9630.02273596153	440.101974745902	537.887547751418	1591.25801747142	1559.74283948198	921.129827574933	1535.95220959392	3218.17780718288	194.64210093427	168.735268181981	113.475242898115	1007.62448378251	494.33059343736	177.124675653943	349.878301517076	800.040941627859	655.731296302549	147.150588163203	1192.71275935422	459.273014777661	369.347867175098	671.249839510406	136.807797277341	127.693483732201	285.812203017433	424.374269528627	242.220079619238	958.149272829587	146.25046403414
ZNF791|ENSG00000173875|protein_coding	1222.66069628683	1334.75016053558	867.092365694226	1420.88368932393	1373.29827453696	1319.74311278019	1328.92196231666	675.716687618072	885.024008324563	1231.53730742664	1751.0069226608	1363.47699666993	694.999038537895	1368.57158702144	1368.98445898316	773.04167354915	1102.82402760249	1118.63538153995	890.248769571693	1134.18650042882	1029.65242438487	799.036709867291	763.368192730423	1065.20050434083	950.988326063806	1195.65161268612	1227.98377060124	1574.55076052074	1547.738059879	953.485848097727	757.552402639639	758.994514816097	1369.4363805328	1012.22714789069	721.663187066742	1386.03045314069	532.284316380107	580.450263760642	1023.20035870881	967.877571172239	2124.16929544117	1117.69014584327	1057.67258031221	856.890733345821	788.656616681478	1071.1535597326	1096.79959670945	1022.7303922288	856.65942712303
LCE3C|ENSG00000244057|protein_coding	0	0.208297833552322	49.5292024909956	1.51239085092559	107.129168896132	0	1.38627027496235	0	0.0712200184788259	224.422783255664	0.111583235041735	1225.18917609076	446.295431258556	277.25887683525	1.43709049196442	0.0538464656337396	0	1.38743176288225	0.107341428799842	1301.73531634921	0	1.35669416283366	0.438562297511082	0.00219952221078756	107.214491250487	0	0.478197829469835	0.0373763813478547	0	0.0552976748674467	16.4027120945709	0	0.012012837066834	67.9024829305136	1.06198752840336	9.47324213868313	24.3613297558503	0	0.00566424799218623	6.79188133598408	2.3260677009399	186.096747689889	0	250.553316326656	0	307.310461795973	739.375158300827	0	1.05185535543109
FAM43B|ENSG00000183114|protein_coding	35.1850265960041	99.5093641380288	421.348245180091	31.5816745115508	84.7342992552553	59.1704029852095	3.60936814923079	9.2061267335705	139.076233704366	81.4000448602054	2.72122983627578	67.5535809644922	134.974622525638	18.9297497801538	9.33532310358802	20.6440773161203	40.7135542233313	7.33148000104872	23.2713812753725	20.242756690745	54.0190394261026	79.9254926374999	36.2725888987838	11.067174951198	18.9778288427549	65.0479430674576	477.056903823843	101.093554001206	22.9230169665841	3.50835628566334	4.62696728387334	26.3454798523493	29.9385215133406	8.29101663573885	16.7297371732655	32.8964574535349	21.9925191693352	94.7988639070229	73.082249024495	109.934814892251	139.613797424416	53.3256490177617	2.91351305294902	2.91337839066709	4.75943345283729	15.6490536461897	2.86658277705588	51.9571555028527	9.35161477412273
SUSD4|ENSG00000143502|protein_coding	3759.34009337177	695.642559726161	3025.30827546983	3744.86349465855	2535.23891973831	4433.69446272835	1631.83871665528	3851.33400022675	2034.07079532343	2941.26574954285	906.811811598095	4210.30193328565	3572.78753285285	5251.5963365822	4240.78177433973	72.1066372368276	365.894259815927	1620.26827991118	142.930388870299	256.446359584914	200.574274215298	2519.87180445171	154.884318085691	5286.75293299139	257.318510993899	1279.82464357012	1326.33218172196	189.17450535007	3296.41027831584	165.293210930948	454.662281315843	265.531055731024	223.955933418452	1839.71924881574	623.497296803502	506.153427600578	409.479786616766	560.209051950422	50.7606759239958	1324.90962893995	3227.99542195442	465.287806460519	4036.63982129258	233.952475266848	329.78555769543	390.231526752144	732.470278346845	4780.9812198265	173.215277662957
TBX3|ENSG00000135111|protein_coding	1674.60435109856	2968.22955463723	3043.62837048538	6125.99241971327	4476.37406754191	4412.4241524525	494.965528557868	558.428356753335	2939.22805996256	2085.47866151558	2451.58115095477	4781.08060420429	2730.25868642049	4336.77553867004	3007.07705882187	649.541086496555	409.921884534436	444.081265484552	1147.42196354381	363.902721057198	1441.19033525469	1023.25191646079	1528.97092007572	2624.2644650419	677.665096643966	942.17281666273	1122.63080543513	899.450300934442	1367.70367749104	674.68603412648	560.491528020803	986.904059393419	330.248623477114	721.138450569162	600.517232047575	1661.7445216607	775.546424698961	1083.69519057517	190.842037478132	2173.60197302586	1071.92194971038	948.309810343947	485.517957477952	452.322437934174	418.693401114671	916.157388227718	442.166331154962	1645.33218319309	799.615181764841
ZNF490|ENSG00000188033|protein_coding	50.4272598521471	63.6857300330975	11.4687653064937	55.9979368795255	61.3636659210836	66.6050825423405	55.1021853338225	20.1830417480819	32.1703722356815	19.7032820002585	82.8660260291149	59.1714608874185	18.3867288516626	72.4562404118468	34.2080225061687	28.6370520702864	93.032173646763	40.1904475568789	70.6869347865206	31.9387507157435	60.9960781767304	71.1110927109275	36.8787337708803	40.235421233453	31.7157027489018	53.5638693590598	23.3741676179273	94.5009685423608	51.2450274978174	61.9441013206456	14.9216254960359	78.1815164199	50.5694653974895	36.6098140457277	14.6413494018776	72.8461964875414	50.2789419955919	18.3637060540185	20.3079370635215	77.4323455603585	121.51521106349	43.9203542130132	74.7820563907184	71.1702586447358	39.1845207001299	60.8988383068353	58.6388014077186	60.4317575392041	24.9048176178779
IL17RD|ENSG00000144730|protein_coding	623.217450874753	1503.85404722396	428.695783414627	490.590303969782	1328.51104205349	557.6600782179	433.955085563227	683.348455840802	484.17499291048	363.992511504471	2541.66443102311	457.746623504198	254.791034878621	339.274991561168	227.215954274463	234.456413233162	330.916638786909	137.019475621713	338.34343367041	170.25868883117	334.203266082978	226.982069509121	301.157539048982	1642.53940292572	184.25006583323	391.219393226719	219.925585806777	382.645986307148	98.5210761708342	179.044207418144	106.110160887448	208.096916189496	104.245118864462	635.777024658773	60.5942776475781	309.429944701549	319.183238092176	133.35598701735	78.1682954140038	690.426405571159	530.499952179129	259.305748605283	568.534951404543	112.096624752731	168.232079025173	469.631209234031	50.9281115911418	962.821871446507	305.9519343558
WTH3DI|ENSG00000233087|protein_coding	6.6877828146391	3.15200121077122	2.86588240707863	7.91288111375313	3.89722389355342	1.83092849287403	2.18023997242179	0	1.24620903191432	0.263356293652709	2.63721046144226	0.687917420266773	1.98252365488088	7.31797986879776	2.66899135010968	1.1863456245149	2.41529375083046	2.96100636421241	1.36669473210416	3.19474892770487	2.27394332560238	5.21411813206519	1.06080022986208	0.0014615877186932	0.724829169193491	1.90303870202812	2.48137963592951	2.21790497204915	3.87314728412346	1.19130237034662	0.105148044030636	1.86973928567119	2.07062395418707	0.68321619363851	2.09778749990286	0.822652048799047	1.06675165112103	7.41999757017763	2.03336957318493	6.6645818489042	30.2863618166616	0.0112560031859406	1.1107249426081	15.6621693666864	0.941808178055524	11.1925160120113	0	3.51646099642352	4.14414101130496
CSDE1|ENSG00000009307|protein_coding	31050.9112013041	77024.2861482521	34004.0031391989	33295.5523399466	51550.297988654	32249.1071433258	26372.2181312591	25961.9798975947	79560.6582600594	17513.2336873691	48427.1402011973	47808.4668752703	71544.1307360664	33432.8690083243	38361.8638884207	20859.7466238543	26634.999916518	38147.8720107198	54875.584147086	36108.8064909253	95813.2164130478	16078.590593012	27248.1792867606	15932.7409063565	21185.2996676447	28133.1664631646	23685.5164671616	39412.9365800819	26419.8717109756	6899.21549167635	17522.4997013472	33701.544247955	32285.5916590501	44649.8703331134	20377.5032511483	30618.7016798372	29533.8682841	22732.5050650167	22299.2452098117	24115.7275306031	16735.610140656	32685.8694421624	23874.6468194521	36080.2874967427	24452.5038086136	13341.9276541192	29422.3357425927	23655.4172712612	22314.4439833601
GAS1|ENSG00000180447|protein_coding	715.519458714714	785.567301387967	2320.92811829397	258.381778860277	858.071535893449	620.557412969647	140.585704411671	581.257704482945	371.186175011012	311.410268595404	598.006117039819	537.66025355313	1255.37341021187	203.786320420656	283.642660587553	497.484709983103	1492.46066021022	323.322433675414	1983.53718445793	222.39973718976	1379.32782837914	1683.21474463628	908.903532284153	755.398863752082	673.659948658593	2043.14558902539	1061.35085160289	2882.96844425157	1008.60634363555	740.10506614473	432.610645729713	1149.80718401963	517.037309766859	794.445722286428	685.114371450253	1739.68970364769	1635.71088497353	966.833346469006	308.591086700152	2260.14487225201	316.535732194172	2000.11209643497	413.893236439974	538.108214680251	414.866557338882	2115.59687269188	478.691836679605	1988.73277125189	694.876432056417
SEMA4C|ENSG00000168758|protein_coding	1364.4285212872	1586.79374069085	1046.13619235933	2282.89748562239	1896.32219364492	1690.60384909132	3112.18451956068	1755.66425507294	830.328405448546	1303.43511730611	1389.23814160746	1534.75379754964	1059.44583777138	1186.87811998064	1127.56130973267	1475.17633001136	3615.76668779836	2940.75589995304	2089.23611960949	1711.94441948508	2344.09044971384	2236.80491388894	1758.21067210174	1057.15608442353	2660.72685333186	2188.50317603816	1306.39435170459	4639.07067639654	4289.15939850043	979.925635854764	1544.47403352284	1801.44793589634	2399.37069854223	3934.39961903745	1056.91015669226	1815.01832050535	2316.488761834	2077.18528906075	1690.11169681868	2336.60605373691	1344.32774842235	1874.68230667348	4291.28364794074	1460.31878057379	2621.23143563862	1513.98048937702	2102.26840808361	2875.03149585072	1830.51183708439
TGM5|ENSG00000104055|protein_coding	1616.57473932827	43.7957994170156	2575.44884654681	2918.14471045086	2031.70275579341	2073.49223956204	139.845327115825	625.926933911049	1281.12053336274	2087.37661176568	46.8233060449952	3716.53082331452	1800.88926754673	2814.84815680728	2449.14441220596	144.149138190541	334.946804302913	131.043957196071	135.210524481325	311.763571197552	36.9437185206166	361.751200207401	207.392056406243	311.816984306035	680.120157906457	370.161058994477	877.595877580726	348.593876601636	127.994952953657	101.040454013296	510.395000675579	258.944239247772	729.605358103925	886.303975149711	1591.52564091103	1303.81586212502	90.241119516357	535.396626648959	85.2739290303955	846.550279025721	215.328239343352	948.285229225524	104.719356775381	38.0075678397583	443.557147224633	603.393096526529	1458.2915001869	15.3250011282366	162.843426148031
RYR3|ENSG00000198838|protein_coding	50.4066215516057	894.491512700045	117.206180323066	97.1803407589759	2808.01245954443	115.56828677052	692.337230996093	118.880341691274	4105.36703293881	108.274601128844	40.3442985513236	302.550295903775	2045.23902093587	92.4527230890338	309.898849122807	27.5119188115462	148.276608876496	547.928444078528	146.762565940109	331.955576851679	185.947538467293	35.0286860270855	64.8191747597406	406.364030405331	759.010844708111	755.706084172182	244.944726057607	59.4250467629284	44.0434497167355	101.035622489164	211.910821504883	220.343250974033	753.307349914877	30.4458097331143	125.341582804353	1048.25338121942	97.4398080293279	46.877780828682	31.4746363880873	52.8317597675803	71.8557155795842	167.303531593927	2708.45166377484	88.6998760872259	161.541273518024	132.824924689148	186.472727553966	55.3482449513805	73.6525025920839
RAE1|ENSG00000101146|protein_coding	2350.18681700301	963.154023342874	2810.84711829433	2093.08250478747	1417.12056993627	1906.08882533216	1380.23339809741	1425.75374329538	1865.11778740389	1886.68168224526	1179.15528000539	2085.54774103222	1459.97366816207	2184.67028544739	2218.18006880086	4911.20900809141	1596.72692179729	1897.38825772163	1336.68433492291	4563.29749195505	1267.32258821412	1987.08044670645	1918.73911665183	2267.19713861256	2944.44208892125	1879.55268186667	2181.85254650164	1706.55761775318	2035.88780967557	3357.17062602638	4242.80002622853	1721.41151973503	2109.37831146286	2686.8629015116	2615.06927461499	2147.03544999482	1613.37209952506	3050.51777608371	4483.59111071058	2452.22166650912	2344.92423296032	1794.1684990555	1642.59494335046	2522.91899623905	2539.98609889979	2097.09578392126	2014.80037496052	1607.10386204711	2559.5852069572
DOK2|ENSG00000147443|protein_coding	437.7043791758	227.233600575919	145.354863439281	561.241503425821	261.021085815658	345.898607672797	154.019200798627	245.482040318776	171.346475105266	346.546834486124	101.305931560193	297.272315966671	187.89412382283	323.496947155988	261.231963246803	184.166320631525	1268.5495811813	214.531021311638	1540.57062020365	97.9157742067866	881.615887387845	514.907318196274	270.651720501094	491.863241676553	511.654665123498	610.26608024034	822.614766889776	706.992197233407	754.410217226006	156.110247698349	504.475810665457	531.119293252663	22.7180190369089	140.458259350253	761.318163311046	331.945838225657	1085.04804432369	94.7143935389439	584.683625393027	463.731616727766	107.873334946984	288.585929350221	362.14253170349	149.14083413876	316.409773993005	221.396618924768	322.011833275086	294.226841669941	265.513201349162
SPICE1|ENSG00000163611|protein_coding	521.411558971376	266.233743667585	532.910610416395	474.147933332437	323.349304690148	523.451240892237	1046.9389426766	890.976667423049	245.11099530313	215.806000163955	1203.423799028	304.106608434642	294.42013310543	560.875388626803	593.272730767286	799.300875026389	441.72542250906	728.857490099331	420.752826466493	604.342458460709	384.307294677126	922.197672643281	512.85496855842	2888.79823715686	389.231205793977	532.771380980562	368.671113291881	450.854263651182	836.964664631958	849.041577386645	538.398623116151	538.638557621542	1009.27071777092	706.649816178611	462.663407475086	818.262873586236	564.697200691308	739.625602640152	128.922306632994	518.768805101839	1333.57556669234	386.868635133321	1480.12019995223	570.283914365755	529.591477311151	745.472391890804	463.317157100838	556.270796046276	661.679640300226
LIAS|ENSG00000121897|protein_coding	477.637140091889	841.479364138525	572.395086214766	646.245700151443	447.045679512077	553.968007248976	314.824806754948	390.567002776764	754.110093557223	764.991955358347	481.288425326519	704.408942873445	984.889929954094	520.96945152923	517.199790031869	589.995030250397	305.622710623186	819.268427689768	297.227001265528	231.9654946986	334.95337492547	322.959837428713	127.458094487955	222.2959264571	412.341915235286	475.39520638469	603.248323715986	232.042269051683	181.854451148929	873.001525151488	541.115026984495	322.050339620036	265.228690712416	170.26561270199	502.328384729246	207.982128387166	188.50178546739	518.859444196832	476.070108009882	241.443251339405	176.834933131895	386.855238465508	335.636519661933	527.400920803159	494.238013075381	179.879008135344	289.330756220472	150.895410013633	277.954898595656
NDUFA9|ENSG00000139180|protein_coding	2446.26915154311	6136.64007851433	2352.93208272872	2369.16742632329	2746.59143668289	2251.03656938269	1785.21050445387	2078.73646496961	5649.92915269277	4595.38625503641	2259.62620391762	2804.49783293635	4644.4235078393	2226.70068510501	3079.26820635362	3196.06143141912	2732.21254607218	2048.67775282029	2441.63922536878	2455.63530630392	1955.86073033453	2884.38655435672	1827.45639554492	2221.93401895348	1814.58391189121	1582.07027770733	2257.34930142313	1677.97250663718	2633.19660350278	2675.67458216376	4128.15084032268	1806.16389071866	2176.45796665807	2778.53104601396	4186.80658625673	1739.62169612153	1621.74663907584	2855.48115023823	3979.10146168298	1566.35945387317	1098.41660076886	1994.91257488861	1383.99997239753	2636.00142557708	2030.45060094086	2241.02380772203	2163.7961697702	2278.68246663504	1319.21662211942
CDH20|ENSG00000101542|protein_coding	48.5025046496167	2163.9893211405	15.6955483019705	39.7988439734658	132.450781621361	32.3329940859358	1.38757782219459	12.5840345070105	136.855010533049	53.2720121384269	14.4039553710171	374.955397467011	85.1668172167268	11.5761969259837	308.393867372857	6.92823909891632	395.436759369015	5.84174939577305	119.114352366149	115.860553888024	203.154424319443	4.2696413790564	21.3355448638045	53.3087990890175	50.8903015849196	109.111786047221	45.6197774407641	35.1970112408945	12.0151390343321	16.1228401876816	7.57242372771059	87.6390229480579	5.17487694937742	0.667463304795246	6.28697575569036	165.964540423937	32.8801101844374	6.40183488300919	115.692694230915	28.0989261374869	9.76055061352143	28.2402875169793	35.1324504208239	1.93870657154661	5.71506379538221	10.1132472925471	6.71061322035104	23.0872354243108	11.4248850561526
YY1|ENSG00000100811|protein_coding	5394.9466433851	4399.45649485749	4888.95991104426	5378.9315324558	4835.75925685473	5812.61353057635	4778.8928824198	4813.92136708993	4095.42112179501	4062.83039705031	5459.49116562041	5542.23996899562	4781.87896277901	5724.26396501916	5428.70351591995	7866.12038417697	5977.10134924322	6716.30169559379	4505.09991612161	5722.01014321795	5212.3734629153	4445.87669628079	8030.81319103922	6818.68947295494	4975.11034759109	5039.89410521232	4875.96870953601	5359.321194677	6330.82131856039	10286.1307019834	4984.43883183648	6192.60854424798	9089.70066128657	5241.49366498877	4500.14669918482	6310.26071665035	5900.48712923882	7739.42018916543	3901.96647410197	6053.08352005141	14506.0266137014	6590.08248437788	4998.36132137916	10390.9675505967	9816.77092061871	6783.07304563022	4782.27310622259	5656.72139663705	6661.35326364734
TBX20|ENSG00000164532|protein_coding	0	0.0765540559360598	0.0592786384010852	2.62672312313136	0	0	0	9.73945548360692	2.33862276398658	0.151433687633495	0.044729963859852	0	0.102588968021118	1.05649760200586	1.33214598106345	0.0433850272444842	0.740430451924449	0	1.398238283115	0.0195534194269809	0.679635952883313	0.624206500257947	0	0.00180441833127487	0	0	0.336804116937597	0.0302870233215353	0.495529854951957	0.0445319961089021	0.136204134338042	0	0.00982095667589311	0	0.0135968784771503	0	1.63183162946643	11.0673777053425	2.03599081144395	1.17151082618816	358.576721888955	0.0139591764981968	54.0302953398121	0	0	0	0	0.582032902683852	0.011386712640848
CEBPB|ENSG00000172216|protein_coding	2348.26322412683	1607.20586967769	1837.02119972967	2893.78235229825	2389.14161435978	1480.63499864615	5701.46972929442	2984.85208678073	4330.87516710771	3840.14025470054	1515.13447167277	2491.06726113522	7318.13841491769	3048.04762659201	7150.50034452084	3818.17698335887	2360.45513102646	5801.14751567898	3643.19387349415	8206.32663628809	5919.47167850553	1714.53748931467	3051.96856520938	2129.39692599558	6861.35056762346	2303.28273565716	4434.46439902168	4056.33108724348	7519.09687296205	8766.98388310687	5504.96046283707	6237.82431298042	5105.22231834158	6661.79656673606	5680.25554851472	3349.26080645969	4356.47082411065	12034.6858906136	3629.92418531466	3966.91281260826	5987.86035558088	3565.32535477397	2871.81789262602	2780.27169485801	4688.02481894203	4026.28297115511	4555.42012723975	1720.85012505956	3640.26188873126
PTPRK|ENSG00000152894|protein_coding	2765.97654983915	3016.41324768012	1944.12634873891	3027.61782072101	3364.09463977034	2982.60150855422	5108.87923694619	4347.44618158184	1379.87281532747	1047.93801114619	4600.684184507	2858.28918504912	1516.03675244948	2261.35830116633	2083.09393984372	3536.89488582198	7419.86292283646	10295.9245418237	4736.64386488087	6394.42947891019	3600.68210850351	6859.36384252025	14888.1402250252	3303.22915235599	5776.7817286345	5166.15601581735	3195.28282242299	12253.5323909078	6587.17581364372	7862.92188195562	5838.88640540051	10006.5200085717	5152.6986327988	3935.09207596637	7122.51358690099	5914.13195906168	4846.95238647336	5448.76247498528	3508.11641064475	5464.73658846436	5360.5314696887	7377.37363684687	5264.96210259171	7125.20070505553	4533.15218197044	5865.06334143285	8610.03992251883	5705.19712513117	8618.36812255713
RPL13A|ENSG00000142541|protein_coding	103625.816507506	77539.6678923384	141932.198936706	64308.0600643772	83964.9930049596	107199.896903099	92986.0860253641	94858.8754996838	76825.021947491	316619.330822672	136518.213185449	91793.0081743657	117716.689485965	87792.3775541655	120046.880641008	137559.407679841	49327.3512833864	73237.0660514278	54583.8396346587	38249.5353053732	58519.8941091516	37843.2595013637	35920.6337426708	28587.3996445887	39040.8743561176	61038.4107909483	78984.4457816982	59558.1872406194	38324.0266142074	72563.2185981941	72774.9754798326	33789.0943874688	49476.3770750563	42049.9326814435	83161.0918575028	43661.3388301384	47017.4000302998	51605.5910421549	157360.481463706	62850.4126055325	36265.9009604044	65669.7296845128	39110.6063123909	75409.7521990247	39433.3507374236	42235.5170931925	43959.5047273727	57307.3513533061	53207.845960911
LY86|ENSG00000112799|protein_coding	166.533750171118	79.4529871335461	81.842286358569	67.0509374810961	91.5499664958775	98.0270632950678	50.5289278675692	92.7848444126483	47.6535770830643	138.359819691522	165.889536279574	116.774461605308	106.474945269937	94.534327166755	55.237540696412	240.082637818476	416.773877789061	78.9008087536017	475.46970279588	50.0356170008352	270.274854235327	104.66265036403	25.4521381385136	245.426252462534	135.031772282129	267.848105430295	348.63315141651	245.164983045581	529.447114554951	24.1660211262783	155.929258399468	145.014896952597	22.7190738357775	44.1990687125798	118.022753816483	151.677827368338	336.358948043788	21.1199157939512	128.917800525783	188.620549827231	57.5868346342059	93.0687735684147	138.790380171875	27.2837064535184	42.9974878958462	69.164437119372	72.0791343538602	122.160296611315	64.3165049932695
PIP5K1C|ENSG00000186111|protein_coding	2150.35764444139	2849.9448925496	1972.30184606286	1934.70038899671	2597.57649032044	2418.44346465585	3911.66520751918	3292.83449056743	1905.59701368707	2281.36912646655	4791.30024663922	1793.57657941191	1548.49012309201	2286.5632504102	2955.84957705401	1052.0843400509	3466.62716657703	4046.83127355006	3986.54264136954	2436.49125791103	3210.96465924485	3345.82179138051	3543.61008837471	3052.76946552226	1989.36658174983	2496.50902491854	2353.49710389547	4544.48718228441	2372.31009109908	3434.07820682777	2072.40126215011	2935.27173808818	5154.73985230294	2203.97024055031	1772.28888887342	2796.26715394021	2463.27177008484	2733.11655288079	2537.69875801072	3653.61199916282	1849.87952740534	3185.78135387883	2899.68166419609	3181.91931571219	2773.23533264263	3426.6002971022	1984.03504046453	6464.84755727349	2253.64692078891
BBS1|ENSG00000174483|protein_coding	43.7562417375456	77.6997177560688	32.5705899340356	42.4512648412775	65.2557869026657	39.745983204188	91.6593483755034	66.6507623185639	47.6195162260467	73.9873644739216	120.40892358874	63.7507398336559	38.1411045751765	45.1759355308448	32.9249140198688	32.071719366667	56.2155599778217	96.9754846784242	50.2291752930581	64.9046492377454	64.052725038324	62.23800334254	75.1863230210498	100.583100489103	61.9549679287351	103.323394432927	32.4908373619193	52.797183467536	63.4211961182037	45.9316998023735	42.7832800952165	32.9380212451973	87.7110191159242	87.1458595922964	30.3035778639071	104.944167093378	50.8277547320929	64.3914562289993	29.4432272813108	30.3634802944077	51.4709157833096	41.8350537474532	101.983217801095	97.4944542644409	69.7856950538236	37.8019867539029	38.4380793508663	32.2009390898067	49.7890573842511
TFB1M|ENSG00000029639|protein_coding	472.884754518719	407.694132990107	453.990101281279	511.000382675355	420.750180322456	516.055717018254	360.267774554773	381.297711056433	387.814866464338	604.849761966843	336.036753887266	549.229376338788	613.439620188814	776.171565862013	644.417444861914	1041.58657286172	286.039862808186	514.980036894148	347.401556966925	875.600355411406	216.802710863068	601.381197877279	401.351985396353	677.944377068887	319.330955816241	386.425888669635	585.277570719003	170.477634944337	298.520126425973	632.170684090341	704.322954259624	417.164468724643	227.048875105647	325.383041104437	537.841647187888	551.291732221033	231.625669023215	505.964099211339	386.747713702031	248.186422086041	323.443735921953	369.087649334898	430.06634878582	457.20398423348	217.941231781011	229.701308088222	383.536426218155	623.124853172209	453.219886413963
AZGP1|ENSG00000160862|protein_coding	296.845108025526	99528.8376093313	25.5323682585995	91.6819791092429	38651.040499134	477.185349422262	34148.5951043605	3029.5177374168	331.942655968187	505.111960809817	234519.574480217	730.416220837581	505.582473443875	212.185619116	149.754341229148	25.2200046375922	25.186830209866	271.163222685271	49.0165048681004	459.652512549529	68.5876133990424	318.503434230554	375.619427959074	8929.90942779955	764.304219907401	11.4601598419772	448.64320199625	47.3275388164359	463.216139833868	24.1593053875837	332.577622066257	280.600915067037	7.23685906945748	89.2694260637663	231.867707708391	23.3453010602826	302.283347052725	190.388417823858	1529.70989506744	87.6384691924517	150.722472758769	58.5720298059648	2375.95800553224	15.5869841955119	57.3369324703024	287.822820884043	602.704689617488	7.60570117650467	4.16316345410128
FANCL|ENSG00000115392|protein_coding	559.473969086048	432.585829690623	506.137922971924	594.316340496386	450.943336080982	431.883806529407	536.01808178986	713.766530728344	685.114998006312	490.372074093658	504.606148000879	453.9373546673	456.669873122413	578.72930065092	531.607275883269	943.342630970665	418.905524301126	437.397413062272	306.280172510878	531.994132128088	472.32610791517	613.031888669543	514.664135082171	1578.17903658283	450.425799780333	513.642268919834	507.963589838804	289.227590148044	629.275924532822	456.692972171306	888.213515434236	483.077866537062	445.825557153854	903.827841379886	1041.20440320239	528.720014084706	564.719003394446	498.587058134779	327.876066564242	271.771849064932	379.312155680578	382.68524446665	1568.48770343805	471.822543271909	550.625774896069	383.782656724455	615.20455399953	559.79996853684	580.786030611957
SLC51B|ENSG00000186198|protein_coding	1.88154796702153	40.3001209109965	14.2458627238409	50.3464795395545	38.9647837848079	13.8446212548391	114.595912699321	7.52188865989544	23.8210879574108	24.1321738891088	24.6881474706021	14.5112017387709	18.2747955817737	7.37509690633854	11.9379123747494	1.19985810945506	8.99954301104056	7.45946107851952	12.7016795387189	8.503655657671	19.6180961662565	5.82591376953455	2.83982477309099	10.0568634532014	8.77192586063983	6.69355187080886	10.978283308916	14.2201237680173	1.13304565413474	1.20522945629066	4.52080151780487	1.86071969819248	1.0446694192046	4.52843956326447	3.14757638024835	4.30052213877699	9.68605810189525	5.50730348250439	0.00460253718920134	62.0206168532645	2.97443378429759	5.23576718138246	4.22035890537006	0.964835353811455	0.938393908103335	2.74061208959754	0.945817096515929	11.369520917866	4.15809493643956
C16orf91|ENSG00000174109|protein_coding	687.925118392316	487.057846225279	1240.29172961594	597.102857412647	438.278797137893	568.762819617757	480.133609714554	553.413251321198	774.341311865628	1061.09357904463	352.921140436384	485.414974531558	600.992449275729	607.093834918497	812.435475158449	1434.9962979551	400.95994159783	628.208170361452	596.958682366528	939.473326781199	573.442884032246	630.586044173413	394.705676902044	351.045679757414	827.868450039256	502.160035484609	850.697555731447	497.035534149437	847.196083765043	1169.11871676598	819.205888363607	490.607416620534	729.615282841602	667.665826977149	1456.84733219165	499.234295063161	443.061660193081	985.26338459065	2253.44880752592	445.797509896607	290.468026705596	717.249916554113	405.905199811709	792.554495357383	759.985402568063	706.714921638836	786.311366599141	502.860250633022	637.828851236306
TFPT|ENSG00000105619|protein_coding	498.568210008885	594.348106962984	638.653575514721	362.19268334035	447.044401246992	456.848060456893	952.270687804659	470.719406904271	491.305640647372	2194.80536447591	621.350928821104	642.150966848369	599.205627419945	410.693498627668	687.796147658095	404.849253900801	609.662757895315	520.874289629784	703.690412176643	417.095888694075	640.617794959262	380.04089444324	548.652908133791	338.975383544048	488.559292890548	587.294896828407	574.274353264134	714.726782879561	504.244012060445	983.263883988282	682.468967007878	548.99735588091	811.137664992978	655.449417911898	868.90060901513	562.521617955984	431.687495021837	1490.36307834508	2248.37057738215	505.297443672786	342.028548568018	537.421817385442	491.098189056989	473.771090090184	573.567108186577	559.088573815836	527.723709383074	509.894677816879	467.747329446242
LRP2|ENSG00000081479|protein_coding	1.88142706139573	1.79305658795112	1.58448728939161	11.0408843076737	10.7054871028132	115.042589565294	19.3532419033484	1.61811357534029	8.39726010549619	16.8910536213936	66.7889426492892	0.67156675615177	0.268386122980051	2.12304566997781	2.76403175811244	2.34587935177487	0	2.87724564107412	32.8868338088779	19.1053482769353	0.677607729310138	3.55926713728873	3.42035104091877	16.0909427168363	0.709552823045758	1.89472701076168	52.367226302641	2.24027433932958	3.70831296537137	3.49806580170215	10.2899333914389	5.6335658010833	2.07730858028117	30.204189434405	2.1071865158481	0	5.26675847974679	7.34466891456099	5.08011752003724	22.3335522668632	191.489929724408	0.0146982497109187	2.92891640433506	0	0.937741007491556	5.5131130360232	5.7567928464672	4.1066361233392	0.0119864577436966
BOC|ENSG00000144857|protein_coding	2592.80642398176	2275.99823514254	3483.347722904	3599.98245921549	2175.84453021021	6658.00913681853	838.184885685412	2263.52084636452	498.484723203456	2032.77587936923	2302.39520688832	4207.28471927874	2050.0300334665	1861.18733976429	1621.09710656025	200.18152867101	965.90121558847	595.396963575502	2234.1044452386	685.205765504052	1034.32717694471	448.890986991941	934.662953733567	1499.72604842715	1114.72141760714	2936.61214582837	1700.43412868695	2547.52902916665	674.088453707474	252.490708340826	386.995262551134	576.303484091101	1292.03146552794	856.388384626414	431.33632646636	1258.63100306399	987.642040604568	252.944735378542	202.007863399603	1656.05376520491	339.531511365138	2403.63964658463	708.353162578351	151.089944022289	185.434968124847	1110.84424281493	452.740586382242	1346.00364026309	908.507806143652
GJB4|ENSG00000189433|protein_coding	341.569435460128	3.33137958860778	251.097106199853	157.290898151439	281.467520811214	132.215787400044	1629.39255762044	1223.46558934667	2186.93947593666	129.789858179409	39.0511659718343	124.329136904942	72.5671944832582	322.466467737941	1089.17551569082	1159.4890753104	42.3020598198938	2030.34296621573	234.264291576065	1087.36687921613	122.616256512954	810.045511737488	662.564820017681	1521.85549190881	902.535394470813	100.413719828654	860.018254811384	585.002031884817	1073.42812799213	1723.25538019572	448.759742950744	419.974126621317	591.336232521193	48.0223626153544	504.440461995432	983.8112842292	411.291522948971	1720.33125619223	938.948305310881	702.907499869622	396.669474958897	191.357135830468	776.234295202982	1533.45564088652	992.286478202125	388.388779156618	842.061341512233	165.631337979098	130.693776005542
NFYA|ENSG00000001167|protein_coding	1521.44204647488	765.537973765822	1177.13493249831	1205.03910039003	823.972096920996	1369.69286868266	1319.26194759063	1224.9968113256	1030.11566114394	533.781243470095	648.652886775921	1191.4019703094	837.4644599893	1306.60050819508	1657.65439547277	2678.0069390834	1666.87188999586	1907.14913924945	1389.37297778484	1124.62767046255	1155.42643671586	1158.66192726615	2053.68140314236	797.645077355955	1743.13266478025	1396.51231396973	1212.35777323139	1450.345667403	1256.60785169638	2737.55367857816	1751.64668510442	1485.05283283812	1783.26642027238	1602.77635724639	1444.35184745728	1257.69158760537	1573.32610965933	1829.75430559559	850.641306746333	1314.83433704233	2482.3375400192	1943.66655582538	1708.72289348651	2075.46598221443	1217.88310278923	1629.33645898022	1981.16729786942	1260.81992007459	1966.35470013074
MORC2|ENSG00000133422|protein_coding	2411.08063677446	1995.92370952981	2118.81750098354	1956.49423812665	1429.78157496455	1894.06241361688	2150.85077318824	2006.22134280879	1496.4110753661	1458.93491231914	1077.99619366122	2255.31433371692	1717.96183036428	1762.45063447818	3106.67543945738	1281.92448089799	2080.89444102911	4088.55732927177	2866.16673213058	2749.2938619293	2113.3070640429	4574.20959982237	4161.59294584567	1967.45372727004	2806.93847015119	2282.24561060027	2186.62431784623	3772.61445560677	3898.26915447459	3913.66737144605	2507.70611473634	2875.00049408217	2347.76962034708	4356.16629801914	2251.6453374489	2543.15181126875	1909.8184457513	3069.81684422612	2627.02572251223	3725.47445113106	4656.48751458534	3208.78460952138	3261.93639033429	2579.45596299292	3084.88034441525	3125.81900641178	3268.29237798869	3234.03201565123	1929.03484919068
TM7SF2|ENSG00000149809|protein_coding	2289.26917707629	1257.21382609434	4206.59757434739	2173.82599080815	2581.9878747785	4823.97117585237	2291.47776820351	953.263973034348	1196.70473260108	9218.49589119794	6442.52536128674	6071.60556184964	2770.02152838087	4789.46863501598	3226.29134962577	586.66775052839	748.20966198305	742.210164893533	204.679278244902	3194.97845495167	220.643154604047	1234.18291080844	135.201719943726	2266.18573829107	1024.0880937246	1121.03960534607	1330.83453481832	106.705746449049	2335.54623980358	120.544881622681	388.485992204603	48.9422029909473	1069.13712390175	1099.32754789014	887.71215701709	644.851210671502	368.151968645204	1745.15091203347	1386.59489119873	861.221393350647	583.614494100814	948.317883304645	234.926551649386	717.48428051605	329.785757095159	1018.55988561575	2045.59328226591	2598.67320985831	121.359603056912
TNKS|ENSG00000173273|protein_coding	1731.70192644371	3627.48416141163	1308.35643332275	2221.53388046987	2304.41329439021	2469.32305846839	2410.68709431853	1734.53893770986	2143.45623241977	770.568036864934	2352.9331760547	2564.89098115299	1894.78959085221	1978.81623645584	1786.43465414973	1548.32468122715	2267.62653521202	1530.72251978512	2086.55441499602	1655.53767383945	4062.55517226106	3084.46078153279	2200.38079914285	3296.18261411543	1126.53338001329	1793.47111281055	1013.55961121413	1836.28838574048	1365.53946177538	1452.60495614669	995.862190937616	1562.26874757177	1279.668118677	1210.04438780397	914.874019911635	1222.1423383506	1269.59345451827	2102.97460399004	1065.83756964994	1967.1656241061	2989.106246519	1592.37497135578	2578.92249746865	2928.468282187	1026.68558093958	1864.60304144333	1064.10456528395	3247.55593370864	967.63665109876
PPRC1|ENSG00000148840|protein_coding	4718.44235454557	1546.55355184087	4864.91000744259	3716.23777389361	3586.15472460243	3373.79827427521	3084.39148743401	6590.76545463018	5660.68696416252	2028.21099198858	932.756822346737	3064.1192684601	3441.21242730376	4933.36515136657	6790.96049998028	1546.0726549746	3447.03244262575	4493.95886160796	4218.14295648762	3413.20615141825	3003.28867821944	3499.59980730186	3494.62519853657	2901.89224869741	3181.93562385432	3249.29132709266	2991.52817022472	3305.32136602915	2980.46798744978	5819.41536393711	3340.11460249739	4345.00355599175	3113.49946958118	3297.22260231103	5539.25589423576	2010.05021362537	4441.60554774205	2361.44816035355	3445.17809092079	4048.85412332827	4911.66919998723	3053.00496428644	4693.03603169973	5621.98502408751	4510.22442550311	2568.5422255466	4906.2923194411	3177.09472168799	3479.50531383452
WT1|ENSG00000184937|protein_coding	0	2.74416863368521	1.35594367343219	0.0348177425345353	0	0	0	0	4.47633008995553	1.97585826509622	0.0291060290477319	0	0.0645920433535889	0.00554313174618593	0.0304116783519514	6.91575842279775	2.36203821483236	0.63914623464155	14.1882279172786	0.022012661228068	100.664461276242	16.8415672727798	0.430163100246236	6.03749455421847	0.708641620850881	6.67870482985503	0.40933504839466	30.722519984384	3.68372424841682	0.0504323956062569	0.157677887349906	15.0616487447647	0.0110305436438658	16.8025687660676	2.10836554214405	0.810930145989557	25.9209703748835	0.886273646346843	13.1986010092115	45.8530776769776	2.31169797788738	0.0156938995483911	1.67911463015839	0	0.937416897226477	0.890078450652305	0	2.67483980992588	1.05278042475138
SUCO|ENSG00000094975|protein_coding	2166.53160084393	1454.73750988633	3951.34835473242	5859.52762080712	2283.95495681976	4180.29504791662	1683.22126738262	1877.94724914585	1180.04509086977	2023.25956253008	3251.80878050957	2185.35060351961	1310.35315048579	4377.73054136659	3344.34600194808	1991.99531072368	2068.70260527438	2947.56795272582	1480.74460512746	1867.26849578662	1284.30965447483	1467.745419362	2086.38391883856	1816.57476538746	2320.72923584367	2080.42647268986	1957.76681841988	1609.79484872553	1759.03010016485	2074.46402109991	1770.86378129702	2741.29399989359	1752.31421503845	2002.31326333211	1516.4187223475	1940.73565292438	2662.23012428337	1160.9283823951	820.190041004811	2181.6285810125	3547.39914694957	2129.78229234293	2014.75880475723	1941.90326134552	1932.94500220237	2096.17683714654	3177.94627655948	1234.08624758748	1701.90424669675
EHBP1L1|ENSG00000173442|protein_coding	6343.56980353609	14638.3930671471	9177.32528588543	8693.48013831683	8901.11124732476	5686.80852191419	6039.27796928037	6271.74296274397	20946.5609498642	7482.13447947819	1267.40887497228	9101.08708091968	17827.3755072054	5011.11348179302	9572.42174932013	1949.7359678305	6660.94363950761	13079.429877404	21073.7505018105	15628.5431613912	33069.6149405178	5554.05411524641	7319.69505799895	6413.33148762214	11942.1543277837	8411.63053535286	7755.10702329097	14175.6183067503	8102.71331803376	9710.21532059625	7867.06375603917	10235.3292644303	8480.84279330594	9104.11054867479	9262.40602198387	7539.36120739089	6913.80979646456	11051.185355835	10346.6943470892	6040.75590378914	3085.64852676599	8976.02174233684	6874.92990165063	9531.13543723621	9700.12689906139	9686.54592351853	13010.7017288741	5294.20408243429	7735.8035900397
MRPL12|ENSG00000262814|protein_coding	1962.92275274361	1835.70070376228	1928.51501644688	1386.83064623598	1111.29134590032	1627.70451847947	1118.14917640885	1512.65637630944	2175.54704228913	5853.26259618044	1098.74204132446	912.478135032364	1647.57766491562	1155.37229136525	1739.15987663981	1028.05711624633	1114.18014888235	1374.20375202413	1156.57632900455	2402.42050396305	1119.13300156257	1773.22902019216	2073.31510457376	1317.67124503184	985.104134270131	806.328281136751	1242.15396675439	752.148256633733	1408.48232628218	3385.80170261442	1792.86931260956	978.403992953947	1564.49213679092	2710.60980846254	2426.03325644378	615.364107927873	852.697265495517	2100.21518445011	12444.7766405318	717.52920632989	341.994338099536	1284.98914880604	659.500147196143	2687.67704457497	1735.06317557653	1288.87407010153	1798.51964074729	1488.41566791726	1304.69307624356
RPGR|ENSG00000156313|protein_coding	221.681833865911	328.305989249887	331.330246316228	322.481801156144	210.368860143595	216.387844885541	1491.23571224687	317.195353035177	290.269676572171	225.197175313217	123.358226376692	295.697699555071	240.220042539392	284.647981149471	249.467748902244	229.8784779679	186.596778813743	172.065083553216	338.32544873977	286.214092320287	438.480921130952	369.908164515309	460.599646085298	283.651774407342	330.508957156834	396.962489060287	254.092917449811	185.860236471313	215.86474687161	229.510506186523	263.343058043381	363.499877781616	399.372394399934	174.100057988831	281.982154294498	536.61787863575	380.357501476533	257.567029453096	193.884747628162	222.3483162179	386.940557480317	269.758188189091	486.420101872334	158.891505222104	223.683377654107	214.948340519127	322.983054102563	257.038582842412	256.17290887633
QSER1|ENSG00000060749|protein_coding	3938.22729285909	1812.50290571823	3138.04485041097	4587.7149625654	2804.05786268864	3934.27967602934	1971.3535923836	3260.76028353226	2004.32749629357	1138.78505846317	2620.17860977604	3307.68660151105	1337.42194966262	3647.76806396587	2983.43449052341	1632.96987509154	3191.92481190587	2990.7223334739	1949.0046036047	2704.60658677525	1831.56618884421	3408.08263337409	4390.07929258928	3410.85325581488	1763.71923430371	3159.38405818505	1569.29441358343	2072.71673593593	2358.20939207116	2988.91503404549	1657.69170536171	2891.01100364112	4868.8833978767	4645.73676841533	2099.16988606125	2569.15914305947	3171.85770251638	1369.75062819528	772.481888133255	3487.44210035365	7017.24622085511	3059.27186143422	4587.59719324121	4285.4599764067	1741.74438211504	4378.75964078458	2619.43500104038	1942.86417342909	2781.53112790949
S100A10|ENSG00000197747|protein_coding	38654.2912207257	5452.80228500193	46923.8256750549	22514.4802536849	18572.6304587666	25342.4196380582	11928.9606421228	27322.8459046249	40997.7652001466	66089.3214400152	1864.06702223597	17672.8812310184	23060.9827864099	42641.0292997363	28264.4114952199	62389.2001221743	16520.3763563477	30654.9166092409	13129.2491308767	25780.9279637141	17016.5168030154	13368.5166151146	22332.0631376488	16683.1086198735	27844.0265062509	20969.7777759335	29279.1478506476	14617.7140066193	24704.3074157765	36346.423617005	38474.3982151789	22957.6760465103	46164.7242549444	27381.8996647796	34136.8935241105	33222.555174536	17721.2660806228	70643.7544122285	22474.8544359551	26794.7508511094	11953.1335148178	27467.5566480482	9765.93744039427	52480.2479012738	32274.1772487344	10562.0795564968	49339.7216819801	17494.9406458085	44515.8169357962
TMED7|ENSG00000134970|protein_coding	3247.4246825485	4127.16181289223	4998.83761425344	4627.47440865282	4854.26929162265	3393.21853773876	4575.67914432746	4203.11885716618	3287.76402524866	906.913086612973	7162.41598748092	3138.62882343582	2420.03791580004	5240.0585412693	4366.85255135537	9195.89329273406	5500.32016143781	3250.7790078588	3348.59734537585	4181.3852050676	3735.80249852051	4105.33892413834	4005.79541407814	2813.37745275877	2058.46789571259	3249.28826595166	2692.0796378671	3227.26030409192	4135.30431009778	5408.69083465693	6049.02229626975	7346.22639999538	3526.29284628264	3262.82609578943	4276.64493517012	4047.05505152984	5857.50847641387	4690.74965219147	1212.01073945741	4749.4844752906	5997.23224116996	5082.39820299599	4895.4110172369	4909.36043847245	4347.70499146471	5402.85228276693	6893.23260230084	3398.35393592809	5414.74117244508
MED21|ENSG00000152944|protein_coding	2240.75464805025	1628.90890935241	3559.39742176401	2132.75793942184	2017.08824508953	2833.71402105952	1316.92506422027	1541.32593326462	1771.17981196052	1597.66135328841	1177.87823459051	3569.70549959927	2659.71384613596	2440.95371651569	3210.41462912645	3800.85182655861	1798.10460219187	1554.58581277651	1024.08056670676	1947.0521992178	1821.6034286269	1158.6543876026	1467.8263282794	933.435319533179	1122.56682834372	1609.81845853295	1591.82728320348	885.191047278158	1418.75141264142	1489.31204443309	2354.54219431474	1476.57495989622	2475.7185026662	1536.29438538031	1997.85216482205	1465.72916538789	1539.76332064484	1885.86798588994	1065.83715152207	1721.27522124829	1913.97640279676	1720.97235323261	1540.21023111086	2248.01536654499	1264.72458932459	2127.56300756718	1863.88881589576	2357.4663209861	1098.30988520829
TMED7-TICAM2|ENSG00000251201|protein_coding	8.55417772236389	13.9275515013593	12.6661209565923	12.2857728862451	5.83537371737006	4.59606795039554	18.7340397062629	7.55487687304022	6.00711132808091	5.24652292443123	10.4022157848354	8.40360452053081	2.13232778444217	23.0674096745832	15.6721765938925	39.9545768457934	27.7255464455955	19.3301140617482	18.071839765832	22.3495376148931	12.268570787527	21.9440579381264	9.97763366503174	8.04934932251734	12.6403957101053	13.3768609320944	11.8922291802226	38.443025726898	8.17625069663508	41.2290436940927	35.1540577352929	16.9362107025197	19.6132961100447	12.9064244445505	12.5477688344896	21.6541512038049	34.8583211509322	30.3698800248641	7.11219168086294	52.6573362209463	26.7168065926661	32.4020985596453	15.3170972734957	16.5660643586446	30.5976593388202	12.8901325350766	40.3920396567528	18.9079244769541	21.7835423849597
L1CAM|ENSG00000198910|protein_coding	135.090123910438	1084.88417905753	422.890905873122	200.969119170927	587.315476159243	808.383371804289	71.3474727244368	89.3533045875175	160.658015968154	215.666065630466	746.881161660971	229.606192987748	267.257016261691	131.312926297883	122.209023910897	2326.89487687912	388.71924267916	2042.18645056342	479.951537054928	1562.94641026246	251.518567337571	418.841908483608	1166.07594801479	139.816643152667	684.793318169608	933.555985923908	1127.49803432366	189.174512853266	69.0449284388511	397.056593644918	222.310219665426	772.177651265328	5672.68608887586	91.5640684791057	453.269886288615	393.465499492727	533.478195168585	640.247446675332	72.0775470230504	341.391267951693	133.335003239964	301.138998023127	140.511611089355	8348.80479837866	249.484348545369	195.556948892578	994.901881248518	181.787494232158	198.105917644374
HNRNPA1|ENSG00000135486|protein_coding	32814.0413810056	16631.5618263736	28924.6768280732	23797.3581209803	21760.4379766878	28110.4718482258	23100.2016327669	31370.7675278005	21621.2205606573	25276.7578803298	22717.4176574698	24382.7671940258	26218.6561486498	25324.3620227339	32895.0150295367	13735.764290841	22632.8515841703	29267.266107455	19044.1232561089	20648.3657250193	20692.1883853313	20185.4590732536	21929.4881839708	16079.5954817102	21347.3892833959	23253.9546177585	23493.3462421079	15391.8038345175	18444.5647115702	40448.2262792527	29998.570696952	18234.1107331728	24165.9529826161	26445.3083283012	28313.5591487441	17032.5022464114	26369.7759400717	18028.870568536	24098.9775866611	21637.6872586447	20827.5318117771	21310.3354105904	24755.2719261635	30004.0267478147	25019.3918572628	16943.8309398061	24666.0043073051	20903.2412420354	46579.6511925336
BABAM2|ENSG00000158019|protein_coding	1780.22932187661	3073.78202484655	2161.12172907934	1384.11822999275	1614.83671918691	1870.93791758244	1834.39975553966	1384.40403287234	2753.61301837513	2379.1225570079	1413.92227740924	2418.16568269815	2939.23976873256	1739.34566677119	1825.8027054974	1445.40500025341	1479.38054614839	1668.63146194165	1952.75241431087	1569.35356680926	2855.26197669882	1366.6966664843	1264.40899622943	915.329893402509	1185.34089907498	1179.37788048532	1758.63450362819	2064.97803574489	2830.77883942412	1543.23106616196	1247.29513680051	1861.74174405109	1883.36785889192	1701.33432742131	1471.50520428484	1207.41331563916	1695.52149479637	1803.99366202352	3327.41495754653	1324.94054932906	904.061130730694	2247.91467962357	1318.64863891167	1815.1765473316	1258.98965929801	1819.40099697202	1319.80605896443	2283.01112812691	1289.13454653019
ATP11B|ENSG00000058063|protein_coding	6247.48082218535	2011.70274811263	7647.69095175149	11383.3410709587	5071.45808654534	7255.36549138398	4087.956058996	5036.63638581206	3786.17700213965	1999.62419819833	3394.61118515166	6435.6011988236	3116.58607825756	12198.4219802737	9652.346139495	2976.58787527164	3645.87409821173	4810.61025834434	2852.09830547433	10714.0931263849	2452.12213461182	8330.15431502997	6261.61969681012	12431.3548433712	5539.21578683352	4192.41366558194	3074.10184141826	5350.52534072801	9726.77205429154	4972.74472682	4877.08251437563	4069.06391117206	7531.41240070332	9379.98563498276	4933.55323464217	6063.21932903286	3906.00938987268	5336.52754226693	2283.93325227159	6886.19817183953	20814.6296052745	6164.54755287989	4440.48720116296	2739.32604020436	6602.81481250684	11337.1505791474	10059.6296165963	31084.8040139369	6835.58716870007
BRD2|ENSG00000204256|protein_coding	11871.7392401004	8081.71563509386	13286.6039236009	12673.3073873461	9396.85993525695	9916.10914815778	11693.0535854522	14245.2663713476	11681.8940943867	4711.11713401356	12261.4650193091	10045.1367202296	7799.04044349439	12140.6934010401	15246.4818523224	9210.91688037895	10759.2951530438	13152.4217472274	12132.1700251486	8719.2021844942	8984.48936524791	10837.9905482	10174.9953750063	8863.59323050979	13396.8714202163	10415.5409969736	10723.3781823103	6196.11006552142	12047.1347432007	18901.734423233	13054.2443810795	11713.7952706311	10144.3997031637	13722.3048587971	12593.9003677	11066.3700105429	11130.2636361373	13068.6024725863	7534.93152114488	9181.24196414454	22432.5725542453	8280.73989900644	11898.1499223911	10262.2733696822	9995.51424625756	9411.59587253468	12647.3365806716	7558.1952754579	13366.2586557294
PNISR|ENSG00000132424|protein_coding	1355.85969881619	1908.82311486404	1211.08395274374	2705.08641595178	1688.86003619938	1483.42345293878	1398.84135216957	2453.39102931596	2319.47290575888	1805.47635680874	1997.54630002506	1722.93711256755	2977.0563687807	1881.13482676045	1740.48384421891	1073.80010229839	1498.9205413453	1579.15395267528	1631.23405643408	2288.58639762935	1887.95824844237	1817.1595580953	1323.42510843067	3253.93776656054	2996.11845012761	3581.23406698938	2506.31165436557	1013.84208382888	1681.4913349565	2178.8630532075	2582.55622610805	1410.64900967847	1673.88325250288	1185.58669091133	2232.83557619881	3423.90519390714	1765.54207090889	2028.45051808009	1386.60151233375	1080.18930751654	1890.94073833761	1076.93004371877	2901.66530224328	1301.42071355265	2629.85310779437	1006.54410402497	1445.72878998793	1557.94651051892	1851.24490833101
NPTN|ENSG00000156642|protein_coding	4954.40213417067	3811.47779785353	5163.85383830763	4687.65695506226	5886.67604499691	4847.99385031491	7836.6451066892	7221.78331305815	3575.63434958653	2676.21655161301	9010.79675052606	4421.45784706486	3389.00597943795	6726.26761160549	4894.53077541921	8230.88640525797	8150.2082931407	5083.38847000462	3746.13294490227	5116.61754808876	3921.78520554672	5702.0613380561	6216.29726466196	4556.52349640723	6237.60185858576	5103.02531758917	6177.01180909252	6262.0562577371	5648.30654851248	7671.31483176036	5646.23097445156	4334.62539769046	15645.8596678452	5243.78908573892	5766.94531799182	7343.50013611689	5185.35455582531	6472.65933213433	4137.46419988841	5934.06507770968	3895.50180406799	5397.11909595409	6863.3002668944	6705.03775301157	9171.49550007352	6565.33523197116	8606.19469205922	7365.12577440079	5249.85298590693
MAGEA8|ENSG00000156009|protein_coding	1.9026103783133	1.60155963511044	0.068583734617329	1.40980173633798	0	0.909080619429972	5.47731597539086	1.67829353973018	0.0340822080028906	0.179289566004536	1.33650506545794	1.5145835498598	1.83506053613703	2.0987937859741	2.57920639615662	1.20330936270205	0	0	0.092023421181687	0.0209958885256007	2.99163898790308	2.81617049950882	0	2.01421363177336	1.49990532434869	2.85134732780498	0.377929147762733	0.0325701114178933	1.76473678451391	2.35686918836051	0.148649720152775	0.917392170894663	8.26204784232164	2.18961454734484	4.19433133940887	3.41286218528631	4.0345541206237	0.886562594533207	0.00497309914445498	0.0400819206322343	1.69629402784623	0.0149772436166087	1.68275430640933	0	1.89300597937302	1.81191548000185	0	1.27559435613697	0.0122127746396075
ANAPC13|ENSG00000129055|protein_coding	1892.50836041614	2779.80318508549	1945.45297458567	1220.17983614443	1500.88181702079	1726.66137532374	1788.24382004066	1136.35863386009	2166.04488509484	1963.23126461124	3334.69749556698	1815.8884707755	2531.52784691753	1715.18735842519	1756.23683055629	6110.68739542968	1877.94610757127	2235.01034796309	2563.83309483333	3252.52742848582	3144.62120559802	1609.10491439299	1608.53691533714	2537.77177449248	2570.99418156192	1690.15858075422	2716.81799046553	1185.37541872965	1610.96204220642	3937.71933793035	3559.05187402416	1758.13714461154	5510.75898260357	1801.36206123698	2651.6229356173	2069.01713968933	1385.1555490068	1914.36705716273	3114.25855863559	1227.2789907689	2556.70194511511	2487.35796667256	1612.34729023964	2354.26728031686	1451.13277145729	1814.76713128262	2196.48002422137	2760.60586508361	2980.64794723724
RAF1|ENSG00000132155|protein_coding	5225.57321844582	7487.28282010154	5702.38836577563	5997.8724197424	6425.27978222593	5715.49203746437	4823.5313638987	5046.75590633435	9170.84293867175	3835.83987307106	5586.64839761565	6409.47353492233	8969.70809016956	6671.65893727928	7264.93932546459	3527.71993772032	4728.40158055857	3029.43236773912	5100.5951952862	3860.06962458526	6663.63170734767	3576.49573362717	4406.65944981671	7574.08248188192	3724.58797223652	4492.77469768414	3830.6942535922	4132.18842047364	3396.38150000757	4090.39079165615	3054.83691158249	3551.13858597046	2929.8088300975	3443.89728648807	3490.24879386284	3461.09162760504	3491.62357564022	3592.33421803975	2292.0524324225	4088.15977273598	3609.90002214009	3381.30617405191	6358.664531197	2949.89839980852	6875.28768070073	4381.50421069538	3117.36646531884	3457.36898782837	4847.44496802144
ZNRD1|ENSG00000066379|protein_coding	963.860572423539	398.469669929508	1082.61182850747	636.762156767822	530.805364653694	612.223274557783	807.005843581653	911.996098674608	737.509774398369	1512.80967333061	550.061496366299	745.073228205562	801.267626364261	782.49787594821	1476.45285752572	4687.80793326107	472.686703579155	693.031949431053	612.419045797146	658.611232901119	788.807737074851	619.570769912953	676.880556352549	516.005588308383	753.938387749808	591.115689237172	910.295293670086	503.639390669575	831.115852030197	1272.40366037547	1175.05782386753	419.973907742639	713.107875146104	1200.2200422474	1655.28079253418	557.304962808064	730.591545309147	1275.0475212092	3180.2088207006	534.500446228453	491.701918072137	551.018471805589	485.507378457465	703.837782944202	745.639772211008	488.957669357615	592.125776426645	346.874439431305	2121.8872927115
OTUD7B|ENSG00000264522|protein_coding	1313.04515246666	2448.42709895846	829.077995121287	1135.45972927158	1919.6961087185	1702.62307981926	2637.10281065137	1638.37826118717	2012.58694670057	1107.51524126785	1766.65850161358	1531.66992601256	1389.58222471995	1505.12158764654	1914.99746492006	387.715313882529	1456.55912255321	2035.35217374507	1822.83562834425	645.853870448681	2719.40577053487	1691.21446127622	1496.47942832842	1796.45638549495	1238.5794976877	1343.90286784848	830.625604401752	2359.64465857068	1420.04828874086	1599.44570344555	901.727751602128	1985.10934270515	1586.16045588479	1359.04761235164	1064.21276381775	1478.73770804137	1620.65112058596	1097.46022386452	1569.3124062376	2311.82999141588	1904.68347063303	1665.5570887704	1607.50320868029	1919.48769054802	1329.73265647757	1281.49837319919	1310.19384946203	3309.45781038757	1088.97498713422
CARMIL1|ENSG00000079691|protein_coding	1286.41415069559	869.746034059892	1478.74955644903	1086.21507071817	1372.32533472915	1223.55814171558	2231.42479838762	2174.21519094881	837.445564552996	347.367617532848	1230.95810821024	976.280550480221	471.310101463567	971.559470145392	826.991179456777	2113.17428920972	1526.65178929713	3350.13429659918	907.029874197568	1500.20064813165	743.21194785274	2021.56635044188	1969.52896221802	1325.71793738225	1231.41887265152	1126.76715780043	839.801105172893	1078.71003606267	2103.90662930814	1465.22106840637	1122.31873436973	3074.68026017256	1679.03987966941	1873.99456145162	1041.23887583111	1460.52596229262	1796.7347168406	961.303233337609	1168.35970040084	1494.48140493637	1640.05612045915	1197.16371522033	1821.64230782073	2020.87131868432	2118.41205153328	1830.46829330537	1533.20818511269	1305.76773121188	2219.40823181365
PITX3|ENSG00000107859|protein_coding	6.63813747051791	251.242741642242	1.57650110506699	6.99928185098116	70.1196224265046	19.385551661763	1.38397715645842	0	211.53903519243	64.9404930124077	5.32173773255671	46.7687344399982	605.702590989686	5.2742777602495	72.260300053239	4.64016943407878	29.3446046396482	27.5639505070193	85.6688717121833	3.22113670467512	87.654630189035	20.4492773310804	33.4507993390395	62.3569971511948	20.6123004199593	30.6103735292751	56.1389336286989	115.167814189114	4.31775392913792	5.804471996517	0.165751538903162	38.625444591813	18.5841204606117	2.18534115172339	9.4182193082315	16.4278374878772	17.2509225425827	11.9276751582212	133.936406285364	13.5185411498033	2.31124714507133	13.6086719301833	1.0691347033231	23.3926930951195	18.1512217441844	12.8874474277606	5.74970941704717	80.5703081780443	16.6050880210813
IMPAD1|ENSG00000104331|protein_coding	5307.40494811358	10158.046967138	5988.51723392586	5025.11987922212	6183.73656534922	4220.01986612604	4034.35664260131	5353.02082948944	6551.6515849367	1793.99461763405	7837.00195198903	5214.97597911179	6663.78131654232	5339.85248576925	5000.85611239861	5084.02608277881	5266.32684090259	4708.51517416222	6321.44955835051	5687.96112407103	8604.06264287619	5261.85292931647	6360.65769089115	3666.34247817876	4100.35362862879	5093.46084297582	4169.37466210423	6213.67340446007	3877.60688324144	10458.2206778826	5160.9037202452	9051.63153658251	8543.78162012421	5921.44594960408	5208.21620189859	7330.50192995169	6900.14596798721	6989.66999036536	3750.71968822999	7258.95824701365	7718.63933279857	7027.11636408844	4261.53504577688	7597.03166842603	10028.998852396	7323.73524040863	6891.29451687495	5320.25105766822	6786.84114685345
TRIM31|ENSG00000204616|protein_coding	29.4739572375537	12.6826508581957	14.2740028624595	35.6927562819831	9.7287500540647	12.9154879091227	6920.53985047854	96.1014348104108	31.0136350030517	58.0549770614344	16.992255730302	17.5656755352937	3.92998933186638	13.6758845628	30.3320147763942	29.7761598343036	39.0883721972285	30.4775212278907	150.002940118899	38.3159707920272	13.0159197203462	21.8664729740945	19.5133169444126	29.1716731487896	89.9081544355982	9.54460514160634	30.1266787528925	1.14065211039192	23.5733277981027	9.24862268047543	60.2441391751979	18.8091812079273	100.076307361234	9.05525250022753	247.345046879439	25.9561593327538	32.8286536417994	40.4628934423806	32.4867688902936	28.11125858836	77.1596350887463	6.29471731777398	160.58978081663	9.73662887565733	8.58274429447172	19.3423508227229	61.5262941401625	5.47943206480707	35.270885961479
TTYH2|ENSG00000141540|protein_coding	180.763539746942	1119.17369194882	167.928238556871	190.051855291056	559.066225238099	314.430018049355	224.005130304492	240.393574755419	686.22361811005	84.3611208473127	425.446592672761	284.927413872751	904.967505066426	120.810574003463	166.824553124832	245.902259839698	547.774247719947	155.646283692117	823.104780868196	330.907412452586	571.225792342473	910.667997100304	435.395167319655	282.646925499693	405.17293179136	464.868561807041	258.84391360954	453.025108779046	664.684997337241	587.421513727912	220.788866883479	727.020990947238	230.144012101709	313.164489889291	260.059483607138	205.377741903981	429.997281696033	202.353695891711	353.250184697507	642.206850901173	534.740419347052	566.677857488617	263.991648575403	105.272052379973	366.125246369158	301.674635263513	217.230575357956	233.102655977795	449.069386025738
IFNG|ENSG00000111537|protein_coding	17.1345691712465	0.180266010359928	0.134434706655535	36.3921905591474	0.963028688721727	6.44736778870516	5.1101000749558	13.4927400116633	1.26939810937116	0.424258074135085	5.30253277294804	37.2035197626069	19.614308421112	28.3166276209937	14.4350042978059	0.0519214219973527	59.5967068441682	2.12206758515345	83.2987249941516	4.28551582883468	19.9927674967153	5.00121765002975	20.1464159356629	4.02612941074431	15.8093387572605	33.4745006843362	45.5182233237317	2.24316620945425	0.494852194917865	25.2779229370528	70.2324930327819	16.9286208028649	1.04529538427949	2.94789920374693	134.610044714621	31.1871901237277	40.7546732685302	3.64279317470903	1.0213490459785	5.67141593248156	22.2443137939323	4.20329540885253	31.4233771422941	6.81220089856439	40.1528069395035	3.65475149797834	25.945159144809	2.67434708349911	24.8998723935513
ZGPAT|ENSG00000197114|protein_coding	305.422048199166	258.361999478555	355.257824042809	385.263706441003	248.356036542598	337.561723730524	411.735348694614	365.306566233774	233.189986516521	377.753725954417	330.781806359058	284.177420821059	285.239999456273	284.646417425057	410.792869756975	240.184345865337	339.860396089283	413.603472503054	436.102539472872	633.036214464637	270.084492007873	394.028633989164	326.774009629602	365.126168373049	660.313436710662	444.78122609183	439.114211081942	421.140713982095	405.621387784527	647.061503813037	561.723269545825	278.726065828866	323.017867407634	563.089969934706	471.003454485313	430.79232354723	280.178074094393	609.021400312395	784.645490343456	270.63431927052	212.864024415555	309.492873119285	312.774522655176	464.030547772388	445.476967741479	408.713033290279	326.820998201314	287.216330156615	454.253607395097
ZWILCH|ENSG00000174442|protein_coding	1092.32423771024	340.914355076446	1096.64602456767	1176.20167756517	486.977089018184	979.416252944489	525.54374674096	947.452987934687	663.759646384732	330.555900754687	198.597703170918	797.339025810433	514.497414918656	1120.67967995556	792.788602726292	1717.51635155078	1161.48543434757	1183.43777545547	811.822589387222	1110.79127643824	883.719148919607	601.960638085661	1941.59566175412	1325.7170354576	835.747308608685	958.421351769953	899.130022981146	661.979971550818	1125.24650753352	1485.84585437888	1444.27310966076	711.902860711503	1252.83156747407	896.057032156968	1940.40318750954	969.909291613926	1302.60847175353	823.315595245542	420.249474630912	1007.19081453038	898.495832539343	673.349663393194	1905.6782949139	3394.46902908084	2853.5796247067	1429.13076116209	1515.91241139876	893.418042580501	1820.11892852953
OSBP2|ENSG00000184792|protein_coding	371.077116264934	390.491158701309	818.672793565511	214.629603688334	349.652112766807	325.530623299972	552.492246420326	342.505749059299	468.63342235655	179.88846989153	470.810882559443	222.686372778677	287.096652989329	395.97375266267	140.581072756455	437.988831541797	78.1596694956642	88.5622017092166	298.550444993598	296.869052864697	138.82717484982	209.362938303933	69.5906499084432	800.658489392161	324.08780633055	142.500781239202	373.119967697423	546.491574125295	269.013704130162	329.343748000541	169.352626586694	267.419977518001	486.068481926215	363.577847361768	262.151036058104	249.583330558342	92.6367811531418	735.965833137738	39.5950934521876	651.218249801679	595.558160610638	203.901643217946	618.961872368926	301.220619628554	1022.90753897021	1211.47292662972	265.293447164625	98.8994188953536	176.325563416694
GAS6|ENSG00000183087|protein_coding	4099.00549040059	10055.3965122088	4684.59360446474	2393.82433655273	6652.21750019805	5064.40425248111	2521.50235735319	4492.46756033048	7631.67480115584	9893.81321087448	11594.534694213	5228.80083988927	5270.90182442794	2970.33511643101	3477.04318860398	14457.1564488951	4925.59363276868	6882.47983555426	8813.19261493034	9135.18961472384	9740.24004787813	4247.36831287832	10962.5162876079	4054.60253206119	6392.51412901862	9440.85951749034	5429.39789313157	9576.13354501172	6944.10048904345	5818.3533474962	11748.0521875735	6910.18342594385	10101.0443843711	912.056674953078	18013.0163315792	5133.12848536105	5881.89418298175	2836.12521349605	11942.3908824627	3944.47623422578	943.138276358236	7904.33188705066	6360.92944701522	12983.1056206887	3554.24316961495	4578.92098146081	9461.71691319106	3472.75798311111	15868.7709047437
PRRX1|ENSG00000116132|protein_coding	1640.35104852702	10832.2189007492	1370.41781664471	1359.5674302488	4431.57253865247	2401.79029486256	309.58814160307	981.951378615017	5956.77528425888	2083.06218402652	1822.52064993167	4095.0870635202	4601.05234705934	647.023918335606	1523.98744876913	1305.94369884932	6439.33840536603	2334.06940785778	8683.08608430878	832.051223676409	11143.7303407139	5920.41779598148	2233.59576945853	2159.57243175591	3524.3571033945	6227.91229379044	5472.40113103086	14346.9922767383	3368.80761665092	1147.44217234711	606.171973126	2894.76591535225	1333.33727572497	756.207329909719	1766.02692965164	4207.4118541313	7392.03335441748	1488.41850176605	1501.30785399361	9178.87152749505	2329.2836506081	8387.3442644448	6723.3510400766	644.365573625945	1566.79908620316	4530.04226683208	1100.62743882728	10086.6710996635	1363.81563937437
CFAP43|ENSG00000197748|protein_coding	15.2028182985139	15.7973733344441	8.62876283199889	20.6560782034888	22.3896845082404	19.3884145426852	7245.20016208422	21.8654808265179	8.40513563769766	53.2681353471057	46.8362780621731	11.4238391385032	12.9744709685802	21.0288412099724	9.3185234176199	17.1889004775014	7.25373304700536	29.0858382836272	3.98986012549126	31.9082131189245	12.2666278177369	36.7094703540668	7.57527871138251	22.1295333367693	36.6131559794491	20.0790855200816	47.1679295326998	9.93644417061249	3.67775725388044	43.5187249241525	51.0925838554935	47.1246379815001	28.8931762260395	12.1366362895908	21.9372576973369	13.82448206963	9.41536991852577	13.772359358876	11.1716568529644	15.7547048947227	26.0787690880337	11.5182148553466	308.028227467105	6.81272454055365	21.0243082351106	10.1175739534484	9.59669198789634	17.4874810324287	18.6760042805472
TBC1D4|ENSG00000136111|protein_coding	1993.35757896526	5114.65719610977	1948.35777201751	2198.38229083496	3393.31358030731	2425.83753314562	535.168286443136	1640.02445365058	4818.4993906647	839.943217526788	6895.04709256639	2689.2827052164	4512.62882797914	1782.4161242953	2189.40525338439	719.324210961885	2180.40175994788	1233.33463383564	2796.57024285487	1109.73640662025	5548.56603383167	3296.89176590709	466.239947550495	2089.16018184132	1259.22251463443	1840.34098276248	1751.90852927966	1487.73877517834	3271.68046072217	368.378089156521	1100.27206391205	2510.58185481405	2191.9304286975	1435.42971213415	740.468397980118	1374.70442182717	4026.8900337062	465.448760247155	2493.0297436717	1766.19362297757	1310.85808235999	2326.33564449806	2120.3420506158	2286.032643093	585.02726401765	3214.43555335975	956.441782201608	1648.58674861821	2055.54991849361
DYNC1I1|ENSG00000158560|protein_coding	27.5697133996407	583.818941605773	38.2597123648301	50.722675649895	432.47313094417	62.8553578478425	63.1678342764003	53.9218357042894	532.56428258428	36.5351032256068	94.7973321672115	200.495418852859	268.590597277213	29.4334507249609	119.532002208218	41.2337823285697	44.7440114501587	35.6503526338051	357.323168789369	78.7576592492545	729.424980729281	246.210757945314	64.2468258378065	60.3538239157744	93.6835381799951	94.68137575037	73.6884483813205	230.877577656607	663.060821532726	11.5420062096695	6.0890469318308	96.0347089485677	123.84461444286	601.84868184891	26.1303916123281	64.086390613358	77.1057572208848	235.531187636209	34.5199115745303	158.322386244139	816.914062775823	54.388827734314	91.2005032317242	3.88871468148214	12.4069290356962	46.0948314599896	25.9353432613871	618.248817577254	18.6857435491817
EIF1B|ENSG00000114784|protein_coding	1313.0453235343	2448.42246918044	1848.14441689058	826.723925060317	1776.52095351033	1228.16653342812	1593.19492698955	1370.07678405763	2509.74287886938	1064.49226279216	1598.05609426705	1523.22041577437	2157.99857660517	1489.36684390892	1934.680958657	3580.08597307967	1215.29183665118	961.32611577517	1205.40450411869	998.013351603897	1742.14939367585	979.217048935991	1086.08280793478	1381.03869155454	902.494661475228	1125.81686658748	1630.39336684134	1224.93156625346	1087.4379825243	1356.19905335698	997.269230595885	816.434751701492	956.656518754073	872.37538914269	1256.36564958536	1832.4397481726	1665.65058666503	1217.98488472386	2447.34412673339	1095.88481859113	1309.07441751024	1274.52503419084	1009.4769591215	787.672841350768	830.715771563935	1324.87290833576	674.791899791509	1122.45346090707	1389.72677844953
MCM5|ENSG00000100297|protein_coding	4081.91146043825	1380.06163348385	2517.79925398459	3306.26556678227	1671.32493954535	3790.01192171605	1706.31002263321	3139.28426833674	1257.35542545992	3258.92177204802	1307.58873265914	3140.24278311139	1465.49355673129	3166.72093958376	2575.23924112759	2907.97124458456	5516.58605734037	4756.97909947055	4319.83430055663	3008.91366112751	3484.91300432961	5709.41959675065	8969.20035474937	9038.60777450165	3017.43830535731	3888.24279266864	3355.27838929298	3230.56804120017	5928.41210736233	5439.69768818817	4841.73119335776	5139.78934959873	2252.83289427915	4515.73685145299	6012.36201127342	3104.81672388245	2726.1230835208	3105.67362807299	4001.44276522385	4471.05184263955	1818.15893423285	6031.75646811527	6541.22141239959	4148.96844975807	6785.41245833898	5257.98504129451	3666.2457873155	3701.08752940161	5124.35929578729
B4GALT5|ENSG00000158470|protein_coding	5020.0498291503	3996.63218448329	2406.5790323722	2656.14452518236	4699.39945364474	2485.93321752831	27040.8401434557	19013.8784903649	9727.51101300581	1786.83547377717	3430.93542418633	2527.89802171735	3726.46519331209	4659.24996575823	3160.7376826416	4397.9066115315	3271.7661508042	3881.2961586433	7828.93987556204	3636.64151434445	9183.88165348557	6030.30108210296	3989.68786971995	9209.60075925232	4833.74214243499	2891.54735384291	2486.29766849526	4438.96671234898	2640.14189397667	6922.03243696708	7837.27572790925	5984.51292288844	2180.59282630247	4138.35856300844	4024.95701446755	2249.28497314969	6820.04169262211	3523.33584695531	7406.00436062197	4064.5856161663	7503.92333981081	2148.61572479719	7168.32664773779	5004.89629336382	4061.87049074617	3002.17259900353	2832.8301427534	4077.64721223554	3627.81407794203
C2orf15|ENSG00000273045|protein_coding	65.6442264879625	42.2017337930354	60.7076967253059	84.7081789653081	85.7095845742209	79.53229023289	153.553842674485	59.0199574075469	13.174981307253	78.986702443101	150.257116479417	84.4962627764926	57.936434402781	89.2753838555939	30.322761686373	49.1643331315778	27.658311668743	42.4617788361865	16.8439354097728	63.8178686464663	15.3377802792203	68.9606559130174	13.5365626014576	105.607917089522	19.7815096224657	27.726181429049	61.4090222399925	26.4209094077979	60.3280096482748	17.2721296739504	23.695246681312	11.2734226531229	56.7533221120172	99.5605294482334	38.6471613774282	19.8839892161937	19.0037269130349	17.4453740173873	80.1816153361084	23.6218811330358	94.124332571834	7.34032440543218	99.1300943779946	49.7188309289783	21.9708283889688	26.7318843531993	18.2481454241883	155.92085371455	18.6829733121185
NPHP3-ACAD11|ENSG00000274810|protein_coding	0.947809646568884	1.5173740073307	0.0492246781495005	1.3559786702217	0	0	0	0	0.0248637859552615	0.122755344806567	1.29349362500848	2.40194625372647	3.13593762592724	3.11776785967503	0.0389952319033581	0.025611752075247	0.773775818991751	1.46796604531334	1.3216284497445	3.16981152899828	4.0002513081046	3.81313489699752	1.12722035185866	4.01990636019648	1.57579362974584	1.91362606723234	0.165005548797581	0.0180533480279801	4.80550138777595	3.38310948857402	0.075359183812543	0	2.06242352502795	2.32168716401057	2.08632556480537	2.62768091643948	1.79410423522821	2.77934886508178	1.01779553531482	3.32122252662561	1.18496579832267	0.00842335406916639	0.515703867215352	0	1.91250266469971	0	0.953831523039232	2.13040961676726	3.09919515906708
IL6R|ENSG00000160712|protein_coding	1296.86877353003	1804.572582605	1945.41078545335	1867.66820961483	2311.23603467435	1071.86345220764	740.665758923499	1063.80705904886	4193.89300137836	486.05881669845	163.575685512907	1911.17098733322	1948.78900346763	2417.83385688177	2424.20181356393	1153.83223705409	1718.21860394506	2028.62686312111	2099.39500214889	820.341831407717	3164.80326198238	2444.9818318618	1590.12195930159	700.077404431107	1743.91699188192	2032.60851606969	1200.96663821707	1467.94189811708	1195.06784550201	1201.33812060799	859.091850872877	1313.6572621394	2490.16597713515	2763.35283086346	1463.15163138329	1910.42104357462	1635.60683803546	1591.47856186246	3708.06741528121	2179.35594712657	650.656599722226	1431.36144433595	771.208784927214	3234.57908362076	1008.52324071048	1418.04702104991	1523.59611227204	664.380686324262	1588.85535628954
PBRM1|ENSG00000163939|protein_coding	3927.75208003416	2728.72149869999	3759.73252261192	4781.7857275633	3251.10960245591	4053.57239678649	3286.92471778421	4009.93630636178	2785.80259961599	1676.73372655708	2266.12008832616	3671.77740898686	2131.31398118521	5365.03560625862	3238.09086616533	1464.87029264957	3381.8931109795	2447.42959582581	2710.46702184867	1471.48371282837	2680.69862208716	3017.7137029663	2928.07092989028	2755.03591672239	1488.03146395603	3108.69662643044	1834.39324815901	1944.05954249913	2149.32223399403	1422.79124702348	1154.71649019484	2338.23395340834	1970.06238138216	1797.54399586989	1385.87721768638	2075.95314549134	3219.26082029444	1268.56054751609	673.004129267069	2426.40059983174	4464.09113776928	2133.96743424199	3125.63387966368	1948.72582448959	1804.8422618485	3455.21933784673	1970.58118401311	2121.32978275091	2388.4649973672
TCEAL1|ENSG00000172465|protein_coding	354.888849887673	1042.01083642854	418.805670615095	295.255543176579	603.859297900188	442.052981598608	459.291203059483	428.537077993177	1200.05054980528	531.066983134624	699.126924415049	560.721966008009	1318.33696445046	366.580026089018	334.813962581924	566.0145086904	270.551135544276	376.310046823918	595.55903165394	460.700110092651	1133.3828552586	451.901041151438	310.046122224023	316.845846269226	468.746226560096	453.387551694464	614.903375221046	540.980252654743	506.911786658133	354.570381378257	389.824439939266	585.746220388881	1996.78754641326	432.378492424769	492.936599267624	559.965109987584	376.044954405394	335.756509528351	453.741063163903	424.436180461838	322.826911371098	481.997875948692	327.576938812806	197.884665145592	348.915439765517	381.949294832819	439.293642579174	379.264281565465	533.071584742886
CRTAM|ENSG00000109943|protein_coding	86.6249804808807	15.7925608447528	8.64969998339335	49.161464011334	26.2892107533104	36.9825944240229	29.7137692519278	37.0986721192606	23.8537239176144	10.1979493584211	71.1950276276235	87.7639809501131	62.8969002165313	46.2136543418969	14.574405940525	8.07215480438315	188.54086337308	28.2113659820772	192.555997995271	9.60612545024849	88.0197816644304	13.7882133138167	26.0673430164344	94.5492291582781	32.492237738521	94.7038516662512	284.705598404354	35.224188989643	73.0402060114032	9.24893466744277	39.873243443008	25.4001748861973	42.3218278924026	2.19047336278402	113.81649987221	68.4648463043767	61.0239843992768	16.520867955113	6.09746243730386	40.4632923780681	30.8950214464341	23.0225999587063	69.0822649252096	1.93906085499783	10.4945114327035	23.0304201638007	33.6290002241409	11.0962249161146	46.6807909056163
GPC6|ENSG00000183098|protein_coding	36.1331902676316	820.465519652238	28.3893769417196	78.0488190419251	506.480097456844	44.3557303763357	133.163218505437	36.2019543667981	286.674082527058	174.993866811089	1636.85882723549	112.050658810733	112.222004911442	32.58421273259	48.7160595504014	465.432859651232	617.028880564598	333.045346249763	518.463270709728	27.6919073598318	1887.67538711721	962.56595537295	278.985864641043	366.13293732315	163.570146350952	608.345877070822	94.3883746606885	3001.42576677096	363.884787368191	53.9965145623676	195.821760974847	371.95353084266	23.7498520188324	112.951522138602	148.319866433328	363.145758515327	1240.13161433389	191.309936929272	223.323830671391	2836.88565570447	362.553784962454	552.052782933764	194.827076359967	188.135082927403	139.549048522256	392.090154790629	126.86795820051	959.680600205553	58.0958320103285
KIF3C|ENSG00000084731|protein_coding	331.116967649715	621.84695432284	153.820576724651	181.837842242769	328.226958353452	403.240631731143	544.360329994856	356.030055122441	223.673095270697	206.05710556318	282.809835697873	350.282218808286	213.156723680889	185.924387013929	233.710856988614	785.630340250497	784.881304106956	2992.5136936337	944.297626205728	903.322694856653	1254.26754233607	3154.97658847195	4760.76663886943	315.841196619945	1382.42993235124	830.246283923036	773.391159015011	1946.20209158319	2066.86653849906	1059.05140184913	1254.57441158043	1503.89817055065	1425.16799282625	1038.1779622051	640.207894571927	878.027058360846	1116.92108762799	677.962649126729	1365.28062020876	1312.56992818755	878.00935018259	931.593393005396	981.707886048481	2285.07018739929	1037.20828182576	1764.06125708138	1464.00532850184	1971.86889871819	1564.99333064686
TNFSF13B|ENSG00000102524|protein_coding	251.206507755709	223.932671176924	104.456361540231	144.892146413071	185.053632151515	122.058034533885	168.976533436199	174.627036605228	142.775318807397	158.008369910685	171.242284907725	263.55387479738	144.510254860819	209.010555232189	99.8625748746528	236.759624764753	1990.20365175692	150.425659764381	1016.00440362682	91.5320362210137	362.72580669498	185.192695574961	311.233603231874	557.243095100965	317.740699502147	661.922859875422	681.125234218744	405.757658777562	414.568321241864	205.440939491706	1303.84117731432	708.177444787882	38.1984096017008	64.0583097542652	1299.11427093774	277.329496384768	1920.65588586238	106.673806110633	190.841225492945	679.26519561231	314.743665064208	255.129961255027	452.909735126887	175.462388670943	200.733122598534	114.367267669043	660.397309017667	199.36800842943	451.146038546608
FAM46A|ENSG00000112773|protein_coding	833.484387382235	5686.5907507062	551.396366025527	824.005642661322	1658.66611245962	583.537751413643	2352.62213430773	1330.40878638038	681.658969712442	481.28825446075	11852.8039585378	710.438895568838	384.739433788333	478.971960851895	1365.1403517111	1180.12773594448	2921.42842359096	1103.66308250179	1335.35132618304	1315.07254070857	1208.68945866101	1039.26006823993	1405.79778572934	835.867496377447	1038.34821544138	996.679836742886	874.0626089783	1821.98353200639	600.307326949069	914.507121659706	2198.64971288051	2691.40449367954	1833.83300052802	1468.30367511469	944.113857709001	1312.30229330098	4168.400743488	1460.84621945212	1293.21302256399	1659.51869285132	1973.00347024722	2618.02851814033	1605.64815096157	2118.35988386219	1255.16608279272	2130.33559559	1373.63798114349	1090.80774731625	2078.36064175065
CCL18|ENSG00000275385|protein_coding	473.856968185638	1149.90806073167	90.4153092760105	230.991641002995	107.124840087783	99.8477292246656	51.9904142793566	87.6668428720658	284.314347525513	1480.2648038219	16.996769384732	311.850425789721	52.7193803473215	233.184822825645	29.0237275403132	2423.03534449099	1335.90876579157	345.678371339765	3648.00470281006	107.489935035156	8868.90400691141	1061.96356810471	2791.03537193536	4129.02674055303	3593.70629304352	4426.83361976565	5488.29471518475	926.973036632683	1957.1438556559	239.872357269718	1010.55358671983	1628.19274909952	106.309029295088	653.08407663723	566.061745590871	998.503751550438	5401.21542715257	147.151729935564	314.681658630672	1050.98939502898	560.602766822165	1918.57614310719	1153.23762798321	286.594496755136	303.017941793125	1428.19661930126	942.023840648033	1513.01930868529	1036.08396741549
HSD11B1L|ENSG00000167733|protein_coding	120.821355167098	210.07847159003	180.530394900494	86.2341715969412	185.049229958354	196.978588218934	477.443623908683	140.841713845032	234.335517017106	450.870362788542	386.384783788891	174.318465294031	213.013578980652	117.655170160844	133.98502600617	347.526125302504	82.2495262262959	116.927934514753	96.5868737891869	80.8876184436299	136.565526994158	117.842385239838	68.415369369901	94.552544291769	93.6732633366476	120.508650905164	139.79563838366	200.121106389174	129.353919667313	142.306616811273	56.105565331313	77.1948184109745	218.777739886165	188.688771751945	64.7699792752192	90.0950759647002	60.3077168112207	294.413377700156	284.216250775494	169.558811325152	407.757861604991	120.251369232199	115.276369750069	132.573582654787	72.6339972819473	76.5444918331929	17.2844052856536	214.967781015273	77.7987309611209
LBHD1|ENSG00000162194|protein_coding	74.2099329214179	48.4086553151205	43.8492720559042	69.7399998211166	49.6640822955394	73.051772727692	166.226626270928	108.017737126896	54.7702441312026	142.72045280035	66.2104044017222	64.4761788544033	83.0465399999047	68.280089822967	74.8539735004292	92.6537937542331	61.8794302111768	129.679668590058	92.6822617534826	164.89823247348	82.5288827076622	51.1608137006706	76.2260862635557	112.656275418918	166.104473274505	155.921083108528	164.336958894632	47.3239349071518	108.258824141276	73.4779994786888	105.956123414873	67.78245181567	109.393837904417	119.93079437148	102.353875040017	105.73107545042	87.9455836918284	221.758134906858	151.244285806473	52.8219182665267	52.6318441201982	43.9328948233949	77.6415360109628	51.6568792820815	100.368476709495	62.7096976000712	73.0437458518524	56.0783236094732	93.3475126836146
ZMYND19|ENSG00000165724|protein_coding	1414.87190358374	368.943050080501	1458.99648957456	1039.76016448599	709.042080418289	1053.38263924744	726.550084023313	927.155058015792	799.381560028797	1976.6979911005	528.038434417833	1196.01319666594	1490.32470355453	1199.47077112809	1584.16549954763	1104.65702822518	747.374179783614	1155.84424678693	863.283660933064	1849.16342189698	827.359188793093	1548.37932840624	1438.028939669	1702.91191201761	1304.53462408264	928.766785808264	1278.60249576373	660.882807084661	1227.7763205702	3487.85547483223	2008.93908037959	453.871801190243	1312.68786955697	2808.47503421162	2607.73621761302	960.367961064191	932.385663378771	1592.40545313921	2166.17322401259	810.714091210726	564.955306193538	755.947770601794	936.005857209006	1643.60196284504	1608.88029412036	796.189071988507	1883.11867689266	1326.16501762596	1688.41276599459
PLIN4|ENSG00000167676|protein_coding	142.702618964442	24928.921538574	208.820453613197	2393.81963830762	8468.68078335786	1162.48572281723	493.479883715665	1197.08149641351	13858.3958893369	5681.37932455718	1037.82316022083	5485.38350905654	8280.32904825573	947.416659621222	5893.33996920416	16.0732477804293	100.985407976617	198.895777617997	3261.24274522984	25.5649138429965	4432.49037376144	373.542645559249	160.880743946302	1743.12457205606	568.156020596174	114.762458240103	281.554165118445	442.013810249432	28.6688659296358	5.79807795523326	25.2210498787686	526.429142972471	30.9746039961448	15.1738563638211	26.1296067278892	72.7462410372919	534.375059126084	48.7177509925854	565.392282888248	78.6559856570274	40.8045358369453	78.4379834787487	145.4706558515	48.7304579544602	49.6885754463166	33.1774485823053	15.3629105920503	51.1337643837094	33.2051033616575
EPHA5|ENSG00000145242|protein_coding	0	56.7691727082566	0.141340951000112	6.98507746506175	81.8811071413298	19.4148293953549	14.8294653352152	9.22040130100423	2.46361129062499	12.3725462023099	75.8451024559964	3.73432132995211	3.96415068337208	2.12308195151323	2.76475237388044	4.59057480975223	4.04365664913167	0	0.0788664988008003	12.7072980881298	4.60547818890782	2.85359018418604	0.437975126078053	35.1786606005084	2.31658290536771	20.1772856705487	2.64522695778436	0.028311266269998	3.77313449305845	0.0415556746054819	0.125731769077269	2.80845429137028	0.00920307005825105	0	1.06102142590801	0	1.03903465377749	0.889326486208097	1.0207681602921	11.1401785870558	3.0014006855211	1.06265471735878	6.84781339389482	1.94101525693405	0	0.893042908946781	1.90905464993589	5.6205870583668	1.05106587075487
FUBP3|ENSG00000107164|protein_coding	2856.37385100857	1860.6930956199	3106.98886986489	3232.49379394749	2478.75184294964	2999.25662299137	2080.81661945384	3005.13657822095	2073.30272719556	784.939403081125	2703.15961002217	2535.66405476405	1820.90127715804	3327.4175708536	2613.29790941305	1753.03654107295	2971.01613112391	3076.42325267345	2638.48869060307	4873.99801100562	1963.55692018853	2663.12737855687	3574.60827033064	3633.14709781112	2962.66543665799	2597.8996986566	2225.50081316927	2333.3117889987	3817.51042949339	4152.31426771627	2679.76938979305	2036.87748856806	3073.24909474328	4045.9747792986	2869.89926643411	3559.06583734687	3792.38039113284	1983.3544908657	786.693010262058	2867.67405366657	3462.77610600489	3002.8146487232	3547.67130319653	3857.4953382313	3039.94924722391	2821.34937839043	4987.04670652377	2994.47910140282	4087.24115532943
CORIN|ENSG00000145244|protein_coding	53.2619480487524	15.8199583185514	70.6464325130099	379.332988875218	127.586036852003	173.875631899399	31.890332950087	22.7032478407264	22.691614558351	84.1659192895175	10.5138126291461	830.640373843561	79.6848194322302	145.998328434852	77.5551722036582	21.795390331041	318.199610313579	28.9454301128657	141.453010030815	30.8847172759461	26.1349456510623	220.686796280793	22.4713182000378	37.2192438906905	42.8150458784711	136.788824696551	148.346845963	504.361513018896	74.2391103738235	19.5762586765456	54.5945116785125	67.7842926898117	55.7389807528758	19.7490757888654	26.1299946772877	90.123198894429	158.240043676809	55.166122097171	60.9099231681028	585.589723844316	33.360531994406	90.9703556767218	54.7769611975601	17.5352307367206	39.1749576498929	150.405976931511	30.7423707080276	642.751321402984	14.5373246985965
SLFN12|ENSG00000172123|protein_coding	148.428119187114	144.734063258935	119.915739070545	207.592924678314	116.870410047631	245.113452043785	141.423224116576	199.974613140637	78.5772199746401	122.23678023212	162.144070551582	176.687280562543	79.6957984431071	156.500786036871	133.928636072508	189.851610090332	594.431079537529	237.720098603633	410.22019236125	267.053939982882	246.987160188458	309.867241208514	139.43377858407	99.5821069601526	393.36959096634	318.529285974717	128.537846853958	215.529640111914	153.049149509154	432.472200798027	383.668071097346	278.74619904912	213.625208136467	190.176216522818	301.81337865295	99.6249010741619	429.657183436352	104.839338811052	199.973247049624	151.617882728751	285.074393141414	233.160890232515	257.940296508012	407.501077589193	307.825855655357	245.412052398572	213.39466784636	153.040105954273	299.719920119977
SEH1L|ENSG00000085415|protein_coding	3074.2666318774	1529.39115023366	4409.41971159921	3326.76783146445	2736.8551513334	2362.02693606447	1428.59482985027	2600.1553700968	2885.67999886766	1179.40352619547	1358.1748644389	2541.80365274956	2333.2742727251	3800.05785757178	3314.1431679288	5812.26227361759	1567.37609128044	2473.50540746104	1644.12496591165	2136.45226639085	2131.08340047101	2998.65413628062	4429.54232582492	1926.21323159038	1743.86856210976	2458.25219763092	1772.70060639471	1153.48933345091	1582.11667433788	4538.91981519555	1826.78094849798	2286.43745138949	2194.00180395406	1235.99691809311	2788.43326755586	1611.3311117718	2861.04023798033	3308.09938404553	2415.88829059629	2478.05296627607	2207.02273803159	1520.2399910018	2292.44378643232	3942.31435683745	2904.20884427414	2573.17224150001	2203.20803042339	1139.23883261923	2243.2726673118
FAM20B|ENSG00000116199|protein_coding	2607.07587765301	3991.65226558697	2574.21263356064	2462.04242506113	3759.52944845884	2916.93681067796	2183.54774975694	2864.22344414036	3704.01299774513	1356.33012367123	3067.64225355095	2991.18840220764	2699.54392826941	2889.44417337924	2146.0915142587	2512.29525446702	2188.49466481791	3998.3849021661	2866.15936098503	1866.214081824	4346.44948917946	2350.3624338418	1791.63703497019	4824.07690707267	2218.98649499478	2449.63900733265	2033.42096807964	2946.85485225339	3900.84685580526	3108.23710934424	1232.68001798105	2555.76159119422	4106.254458229	3912.28668698841	1864.19158335863	2054.26785684242	2620.20187113654	1918.03972815245	2166.18130740139	3234.81742978137	5044.06116607186	2913.94241026065	3489.06038595606	3862.37100717461	2788.53076094454	2154.28887613663	2552.14606653822	4015.92026185062	2697.52596099399
CDH24|ENSG00000139880|protein_coding	207.418119611816	126.207224689737	208.693869516837	247.295057958248	185.049009826019	428.248703387494	175.641930522212	311.344125757375	104.751360859635	381.933358533117	100.000142647162	261.181005540235	160.815134580753	214.271941619463	246.762943416363	592.358605807494	478.410588480837	610.329277506119	298.568886660806	381.986525033859	460.736188758198	1298.06465454403	1271.89898805116	1020.94086300973	761.924277339648	456.246787133212	313.835075847951	381.586972891434	808.114838823109	493.41006630087	686.874461609635	230.689562963138	388.037213721309	1363.07634750425	998.393629277359	395.211616079186	716.883609470386	531.70346417436	512.618453006573	288.614781188677	689.29499927094	446.462629766941	428.136462538478	349.962437302917	892.873100237327	1049.03990585326	362.381414858753	854.198865310628	599.45545185916
AOC1|ENSG00000002726|protein_coding	277.827190290502	32.9331951255672	97.4614054664194	716.919108958686	299.97986941668	243.214898023429	1450.36570523332	133.232206169429	107.139637438997	422.978439125293	18.2947376847707	261.126937333521	240.18544650885	205.878962486342	172.058410774607	43.5217663522934	673.365222121963	108.687785446096	339.661583205008	124.513419249712	327.228341707598	89.9617804456052	35.5965338241921	75.4419525226309	940.12244713892	400.779346297401	368.341851034075	675.085261173579	65.8315158441945	94.1553536324291	454.437046400755	451.076177054301	123.852801345995	18.2291191512396	303.918082056402	686.573089279723	344.912763051822	240.996753792158	34.51978604872	562.495390397376	232.130354869769	454.810680204614	194.85171750868	32.1583336219175	183.526578801035	509.296198102453	376.811073575559	286.519722276545	39.4278271153155
BST1|ENSG00000109743|protein_coding	79.9090671829527	301.242160183364	70.6372405153241	54.8053674700233	219.154951154017	149.82567648542	50.5138026681125	100.358502189775	85.7006686745713	392.261490100304	46.8284178287872	95.1901816263622	171.302516842758	81.9415113386468	52.6366227531331	177.186035820319	149.197789671516	49.8281967107823	232.604295921733	20.2461574551735	248.760059082885	93.7040924902549	64.8760835743066	166.970032505983	80.1906376014162	131.045802845197	114.413637804093	203.361191715323	182.79604118069	37.9297214056895	56.0682038851451	78.1451105193536	22.7190150875203	46.5018585394791	44.9263426510724	104.867028220644	287.395208550982	37.6811405023503	91.3600365954085	195.303663996559	60.0998612741535	93.0621746905856	112.285268754625	30.208606599656	49.6918692473459	60.8646978081877	54.7769124786385	219.376838670631	53.9442370560639
BTNL8|ENSG00000113303|protein_coding	0	3.28062097690966	0.117503018758539	6.83868732438535	8.77036666851422	0.894917065295416	20.5059419696333	0.781124786245877	8.30251870022521	17.5691780829387	0.0865632096058806	3.77546865188798	2.09021115346556	1.07016079948426	17.9912845412658	10.2175181754141	2.38358098299632	0.645156137261376	8.90634950345572	1.0882772498219	3.02184514923916	2.84902214042734	0.436850631680948	9.05052235048321	1.51078615804403	3.81661459266029	0.310706443603938	0.0287279089468844	1.78843012634189	0.0421824534896782	0.127917816563274	0	1.04419270840804	11.6293430363361	4.18555006317604	3.43357798811672	6.62111900427706	3.6611729047756	5.07681501694434	11.1496764972915	23.9369122050241	6.27167545160244	4.25157512935354	0	2.85476100103115	3.67260013639089	1.90865829468068	2.71679918847888	1.05126564353133
PLD6|ENSG00000179598|protein_coding	102.748439858201	175.725129921311	80.497259641091	112.110946013356	128.560536110364	158.148706433692	192.132773787028	137.502813686864	47.6650441403583	53.2132305108277	462.484435307816	140.555021550053	128.226274368836	56.7391121318481	98.5271708501183	469.885051361079	105.069458925197	432.384883039369	145.46328298364	105.359541026817	56.2362593817308	308.388564245642	171.069782263201	257.499102554794	274.89749857505	86.0671092908637	78.347949822006	66.0214810126512	237.07154301887	539.132294809483	157.5180267102	283.453162149739	254.901685340326	895.13404902394	299.726959544454	81.4176533123432	225.136062290423	385.481484237107	465.911407067263	139.272361891575	138.971398437138	51.2538385927046	160.942810537093	474.77015572438	285.833711988245	128.214222009444	236.466387684173	465.908729162454	351.570868136081
TMEM254|ENSG00000133678|protein_coding	3005.76594649992	617.85474625181	3159.0881385518	2817.15966519329	1522.30788241189	3279.49966409051	2002.65713839249	1633.29023136271	1406.02680379571	1848.61903929194	1490.45439359993	2584.85258442378	1371.64522886377	4035.31515906474	2359.97121326761	899.979896704578	1059.58301374192	2156.8758649763	496.685537610145	1294.85359281979	510.873561243399	1004.11101716548	766.304557817557	2115.31073377225	2294.59986137741	1133.46675639961	1982.4439682752	997.337276048396	1525.83044630455	870.903974301699	1381.06866274192	1462.45573981048	2284.79795545754	667.607097732655	2261.01561790222	1301.90891129684	825.768417859073	2160.9541310942	1052.64015418968	1152.0287316729	1897.88871556267	2496.74087867619	1164.37581661599	1281.92789921894	1128.9794410016	1403.29289481238	1501.49122830566	1864.33028373458	992.523749142898
TMEM256-PLSCR3|ENSG00000262481|protein_coding	0	7.40540122436139	1.52073968320338	1.46751421846363	2.91925984813936	3.70103633972764	1.41312520367593	3.36988787466575	3.56911083357046	6.52500515844824	2.63675313927389	5.45613379503804	3.61318882801933	0.0125639329587257	2.66850597128052	4.54908406791377	0	5.30028157184876	5.07054133927132	2.14096523446972	1.47853726484922	2.14210457891842	3.5866178683946	2.01300027929463	2.34694876214109	5.7567147137814	4.41676820741169	4.38376614983351	5.93133615252844	4.56354105861698	2.98282564206177	1.86947973060506	5.15074367143672	0	3.13579116819148	3.46640937994677	2.3225909642151	4.61510677512807	2.03344140843432	3.37150496866243	2.42040895966955	2.10061676077065	3.71858355294994	3.90105227515519	3.82617039297617	4.62817276219812	1.91349267838391	0.598410602462628	5.17474517725814
MT-ND1|ENSG00000198888|protein_coding	106465.047689231	1134755.25099662	83519.1860476139	117143.634257234	255908.725348599	167221.911607768	105703.514439045	201572.913095818	723346.579035212	69517.9639010856	310861.153921407	221346.278138947	887928.753220211	87404.8198178243	260906.852684591	12835.8475731075	57966.5911195396	79337.7710675359	130507.755434742	81566.6925639429	227360.171593359	63435.7327731095	82984.6555419001	155357.276355577	96677.177905582	107468.865439819	68369.0357843185	85845.5800435275	166054.079953841	45415.3120846124	35391.9929212968	66022.533827454	121734.789034155	45723.0538122146	145464.273085072	78316.7341209991	42280.5106746554	194880.09594898	69030.4087878705	97996.5803568101	41456.3382721781	104070.549240421	73294.5464542752	29191.9610612399	74333.5610034359	66959.8048621787	91644.8883735009	130450.092550412	92574.4191246336
CXorf56|ENSG00000018610|protein_coding	847.768513309252	1017.42896133586	1150.32086877809	873.094703366581	974.941628451038	906.330895318351	919.418070826671	703.571020976307	918.305104970016	1472.53816196491	1144.03253426762	1065.4241268269	918.574500420511	1002.01290978509	970.004290638551	960.57443063384	697.657804470084	925.550780360831	854.263023036868	1989.58943908975	607.368392666135	1062.72962131857	1138.58649927738	870.06603085549	1136.89847906755	1065.55509856984	1205.3371363266	863.19101741832	1836.74397996991	1559.26406792364	920.805374519923	971.819860078304	2610.89197317484	2363.84605564616	1882.96224581615	1031.45942460923	1219.35559368893	1453.50010859309	1716.49466376282	1171.10695868147	811.546825585303	646.165304289222	886.037797465619	1186.39292320846	1302.97139554211	1457.73666826315	1131.40048871824	907.475650595719	826.587321620909
NDST2|ENSG00000166507|protein_coding	111.326793643636	53.0891780819409	93.0788542134873	143.339846519482	82.7831550954028	86.924619236647	66.9348992484105	80.9636935925732	65.4748751334535	91.0108831707964	152.938344673782	105.237947520647	75.9581356621248	111.331769498937	84.0519905605217	34.3684837638632	90.4564596168802	63.2725471287176	92.6474647926177	56.4115327902578	85.6450264243831	87.8601334130299	54.7352566075534	75.4403563263022	166.159227135774	138.707810958382	145.916762119124	74.7924412704957	70.4033315635331	103.264653501135	119.073827647034	74.3813649750552	101.135144244035	73.2864171424133	180.644433375669	104.882935047407	93.9983691494176	186.804383291928	104.553044628998	67.4014194827253	55.7627618344029	109.780393652956	78.9152364842093	59.4580569560577	70.7302501845943	73.7919074708738	88.4314977995597	71.5777327779903	79.864181878436
TNRC18|ENSG00000182095|protein_coding	4889.70587998053	3758.54652374458	4494.23050402747	4172.57214167417	3919.25161675694	5653.54692062678	9071.1352957417	8234.23819975496	2348.10688654331	2126.28017841782	5017.17485624714	3619.49806710751	2741.22538113034	3728.65981140119	3813.00935385891	2683.85519561582	8712.62903461278	7219.36314089776	7726.18661649109	5390.0565111057	5047.95863142077	10945.8037126513	11182.6657015242	7251.20685850804	4821.76601739648	5611.89490450231	2806.56298482442	8922.98817316045	8150.87170291667	7900.79284931507	4450.59096790957	6467.58532494735	7583.01186652667	8451.74070995062	4586.82851287595	4675.45957339259	7154.66883214568	9133.13302800385	3717.22257130877	6817.70935877594	5653.6489899478	5596.81899196979	6673.82806404831	10535.2452676942	7011.01126763367	9681.03585397951	6239.55278080479	8985.00032826036	5143.03225307622
TXNDC2|ENSG00000168454|protein_coding	2.85546616205014	0.109059372719432	0.0834637108940202	2.73620153273157	0.966727307503809	0	4.56896003919969	4.26909562643558	4.68241173256962	0.226743453635869	1.36461962741111	1.48550681853088	1.92371344758766	4.18641212059226	3.87003471445354	1.20238191139532	5.65585811516137	7.41216451744202	1.40317641678719	12.7521651999861	4.55590913391952	5.78940787813259	21.281791751553	1.00826678226112	7.11376771206802	5.7276246939552	2.76562382521859	7.71080866573083	1.12744567770187	4.63687814116011	13.1126652928587	9.41597060969909	16.493902678378	8.38194762833929	20.8451586025357	6.03470209195633	5.8859705166344	11.047776840293	16.2331843859158	6.76152360137925	0	3.15422094736098	2.30737858761734	28.3123354507959	15.3155132813174	12.9366209521035	2.86841155498452	6.25227279203408	6.23133702240563
HEXIM1|ENSG00000186834|protein_coding	3205.56994587776	2187.37075577418	3959.82444410485	3712.04491828048	2518.68264067588	3532.89072012271	2423.28779416436	3720.57477256948	2547.89741988362	2121.29132906976	1282.95356390386	3170.17680302624	2524.55417494513	3769.60433311829	2142.15625727855	576.393488962505	4480.67470023555	3487.11372436156	2581.87078441786	1683.2132178711	3231.04490777905	2783.27554116679	3634.30377600895	1581.20574544265	2853.03530462884	3099.12474936535	2698.67091710598	3809.98902162546	1861.53031189821	4987.54497981031	2790.02829913476	3187.65342351932	5208.39973326119	2703.63619697788	1556.10803113121	2843.08076590284	2541.15142026436	3186.6570328425	3276.67245244608	2167.05214890074	4578.90048966409	2582.50607874876	1751.18427009904	2941.13017176117	4158.44033142942	3326.03683641387	4212.26604747321	3225.62566765077	2084.59855979897
RFX8|ENSG00000196460|protein_coding	1.88819201274861	4.66197735668942	6.91146795270691	0.092940527417321	0.964672674840911	8.36763113043391	6.7873138705318	5.93769165471661	7.06741657386205	4.76529954609882	2.6620105148906	2.24028277944206	3.69997228797268	2.11491717088363	0.0801436243524143	37.7120196795749	14.6038845572466	17.8074949526372	12.9760397665309	29.7936243937286	24.6624799079144	25.5977201314201	35.8344397290542	12.0726311949781	22.999190356175	57.422914502206	32.0020039978867	48.3352419455959	32.6947825292621	48.1227623264443	9.03086467485593	12.218545456452	13.4281025395831	27.4797096186366	25.0713987079697	37.2926663570075	22.6753207950947	32.1993166204489	14.2167177221193	35.9157059939085	13.5160019298761	20.922120387617	15.9121712632553	7.78741553984291	21.9772543981765	11.9624703590949	5.74958806049604	22.4144799615172	46.6546023481706
LIN7A|ENSG00000111052|protein_coding	39.0001387309386	146.919946936888	26.9330074444951	26.094318686144	51.6189592954428	22.1655022128218	24.4693732940396	37.0821365750465	41.6681210307486	40.9282598295674	100.955688386461	46.8289949448911	66.6313250588462	17.877636392897	53.8222569069958	51.5023949059587	524.243410927985	52.089640493884	151.618990046836	36.200948068763	177.736468942483	100.372326699034	41.5994588491417	50.2946197432824	54.7608854591839	49.7248844006147	66.5754100320853	108.839219578722	35.7388876968762	11.5440955750896	17.8726035888493	37.6445739572083	28.9097403256884	24.3376333060558	36.5705499702184	62.3783460903245	131.327434956506	46.8890889654506	41.6239150660463	133.561410312533	80.7018258801486	105.593322790856	77.7132705619858	14.6107186330784	29.6153267111811	111.652865839443	32.6663831126132	723.707501859391	41.4984156302441
GINS4|ENSG00000147536|protein_coding	248.347708250236	51.5978740343833	255.073452000243	339.977778183397	146.089738304717	367.215458372618	133.19673133522	282.679053520546	148.725475882269	48.4807332766408	35.1654408815855	185.876207476266	61.7176541142864	272.019513955156	166.739783181569	1043.87995302992	404.256768287558	195.89523021684	151.928994464961	243.672215314624	257.720245668581	542.752962667622	1375.4921776831	405.360482894673	142.913927203238	501.215190275485	101.245928393972	84.7153389684983	385.712534642356	391.282525544094	308.998514831573	184.54755021696	207.441981395823	767.881770472908	190.092178091264	170.699000168346	448.545181021867	410.27764630885	88.319163008397	294.215938811827	218.442853028831	245.720695545972	715.336727149797	490.349842867014	530.558710631265	788.872805799771	209.539213074704	243.634087755224	324.625715737705
GPRC5A|ENSG00000013588|protein_coding	4089.48514782752	890.095429446797	6138.02995183035	3173.95487937332	2676.45820837262	1347.45330465286	40581.2243237934	13815.0540452619	25366.5136365959	3637.48407155417	2009.34732417557	5451.53178120808	2293.83208093963	4995.35655242309	3381.25514342597	6602.56176105335	630.798524670009	4163.71904214989	2193.46133723373	5014.47467187542	626.647201635777	2898.92115900787	4785.33889526863	419.444150067716	7815.53528282378	365.370634542297	4251.6627976568	5148.19973821758	1438.51273860936	4046.82131875837	1468.02100388561	7138.08670464259	5717.18976856726	8677.15348896421	4111.64550397987	6487.96812766079	1873.83052241016	2711.01658493008	1934.74635511573	10456.6585544006	2014.40014430479	1680.21464165185	16163.4554888636	6758.65661553976	14580.3603914135	4377.79631999051	2952.02349069499	5710.83291932651	1903.11208366442
CDS2|ENSG00000101290|protein_coding	2196.98798388802	2899.60432846751	1765.05152368408	1875.91640574395	2540.11626901555	1989.31903643697	2211.88811201579	2316.69667649705	2055.44061990617	1229.52571298721	3443.66903981773	1665.30922488789	1654.86038446376	1823.37093222019	1684.06633335356	2297.31211576588	2627.87011584126	2447.416990223	2814.67416760647	3387.65164520863	4081.72454625555	1857.41477072849	3598.55238515332	3216.72277500349	2296.07360559645	2609.3838089276	2975.19328910356	2864.37765326048	2799.18361517125	1911.55840589864	4354.62713166626	1291.98882976145	2829.69803697159	2339.21832087116	1696.04917124223	2316.05881464018	2461.5113616848	2526.13487748245	3895.86599490233	2842.95451826258	3059.76488742061	3177.41115409182	2525.10902749061	2364.98987107675	2195.83297827513	3414.61713113131	1745.64214938506	3295.19963030879	3138.28852478763
CCDC171|ENSG00000164989|protein_coding	131.299386257469	107.473070584522	126.936379321347	117.568532245152	131.48266041234	124.841207616601	299.503161240782	161.143475462756	145.127786427967	86.5372706862905	92.1849352786193	155.165872157015	169.561981389398	139.697425341127	106.393022886683	64.0871235831047	137.765454217505	91.612810361479	100.387044291781	52.1603060794709	94.8951032554619	123.77863072534	108.509987645266	151.883072054386	69.8482651959413	101.384275014082	53.1155337541446	106.670760655713	72.3007931255848	205.297611979907	85.4197533921723	107.346633700143	114.552604233416	148.242794787291	64.7658117758516	85.7799053023975	108.958328295773	75.410525700204	35.5346994640208	114.53610415182	215.110418715597	79.4743143966389	396.9817806165	160.856575330511	33.4380752721314	131.01375904159	122.079249443913	76.4780458814677	82.9784424191591
CEP250|ENSG00000126001|protein_coding	1765.96731299446	1190.19514225755	1192.71871351039	1804.79225108866	1187.26369766877	1717.42661460128	2748.82713716038	1962.38127910046	802.970873362132	1365.54725332278	1767.93227828103	1473.29852164087	1072.06508130309	1307.66213511739	1271.91891923667	343.119751926137	1485.05811604528	2152.29962280142	1930.95095246953	853.327361963964	1247.25772689612	2502.0486954463	3376.12315693918	3839.34434880853	1861.47694022703	2065.12187346033	1653.73226940632	1723.04726058598	2416.60855646096	2046.9286297491	3273.71004991022	1421.94814200878	1490.19295916906	3237.74321877235	1471.51196732375	1482.18221228205	1731.38564121059	3911.61011558504	2560.02690027592	1657.29688341871	2238.73752950785	1129.20754009148	4498.29887852823	3471.46130149017	1856.46706027546	2236.41805046536	1512.05565069698	2480.33356291563	1439.51849850168
M6PR|ENSG00000003056|protein_coding	3812.62727981742	2185.82167773772	3876.67088032092	3492.10909023417	2872.23563469608	3352.54194546231	3491.70370679664	3420.21470275632	2189.88162857804	280.424188907057	4481.37560337447	2564.8317144921	1503.4150298775	3156.22449488418	3185.55849227654	4849.56138955185	5616.09216866778	3995.34822468546	3866.97598441044	3404.69522263227	3124.47467966036	3931.76251818752	4544.47757300652	3631.13621508808	2457.32482629545	3064.6811068144	2303.32790497679	2876.49776202038	5137.04139754874	4060.55209354914	4251.89447913684	3905.22402072419	3475.72378925079	6295.15308743383	3797.28528148326	3537.37717309071	5243.01919273612	3093.72568106785	1470.85523857912	4540.63443430114	5200.45754879541	3268.38622194829	3198.32030176885	4885.96655905506	4570.44977307362	4712.73332996523	3932.52467286692	6405.71643703242	2420.62411877608
CGB3|ENSG00000104827|protein_coding	0	0.0261606593625058	0.0206265044238357	0.0188298188202309	0	0	0.773643881471508	0.866938309954891	0.0106746593876276	1.77982100032527	1.21628197230762	0	0.0341618714148333	0.00307075790425812	0.0165043090046089	3.49520707145805	0	1.3825065978956	0.104827050465307	0.0235303661461685	0	3.54013606467949	1.61536835279498	0.0021566423898669	1.50150221652922	11.4577936840086	0.460516096993569	0.036598430769704	1.76685882155067	0.0541096487277954	1.66770039165049	0.917848248985005	5.17480708051594	0	0.0163248257856274	0	0	0	1.02126949970731	0.0451168080241544	1.08313122067376	0.0167621495563743	0	1.93885589561444	0	1.81196458486661	0	1.27917626054621	8.31447050715441
PLSCR1|ENSG00000188313|protein_coding	3431.0852632428	1804.68455801886	1915.90187104203	3502.95770386579	1648.92409593807	1485.26630416097	4055.39392571121	4113.77666277709	2141.09395917565	1676.57283439929	1267.37656412534	1807.41277162001	945.882230191433	3120.50447113041	2695.96771313547	7659.13817522519	8262.70712349375	3085.2942387149	6165.7925677234	5248.54592997726	2855.04739125297	7010.99886488324	9304.36898195706	7193.8725731649	9502.30183693772	5061.896253436	4491.76669455397	3766.05696354274	3509.11530798637	14313.2971871121	17278.9412300851	11653.5710147771	5815.22829765157	3679.16404214836	16055.8821893741	4771.68270215348	8632.92022413922	2626.38165884331	2895.00958481702	3266.29870734921	5618.27740042265	4684.05837295227	4279.43634944497	4728.03131391801	11792.7589386105	4310.44394534438	7809.30627827516	1373.83435354544	8024.1051950974
NECTIN2|ENSG00000130202|protein_coding	5611.8828309769	3312.1636840855	6008.25932913406	4123.43778589582	5987.96744042496	2711.59645434289	10147.6207705799	10086.9108378472	7994.45812603655	5385.00824141642	4002.92926867352	2739.91689727871	3244.68584430829	6583.42877297999	8649.59190012054	2763.89053953387	6543.64732772908	5136.33941748349	5685.94220541825	3340.86718300511	3646.24200167638	2880.6195598258	5247.06114429123	3928.86993859056	4349.05696115811	3688.3299615161	2957.39489821796	6868.99061318246	4174.35840269482	7172.18422630387	6419.70733637049	6911.14347880677	4837.94073332556	6856.60516626017	7069.24210616348	3837.27287795011	5086.58451252742	4687.05947966812	11712.9742085256	5672.43403433047	2385.78609154308	3513.04903431054	5002.12111993825	4490.16873244753	4980.54945091238	3592.64753855742	5685.87072842401	6230.69594059693	5847.2190999078
TMEM18|ENSG00000151353|protein_coding	1117.04410270119	1225.86842310425	1420.9632978233	877.221279077357	1130.7768969233	1044.13162891011	798.771330678752	871.464668296962	844.580971960357	1945.73929519141	1456.60694847606	937.100570709042	1223.44629811088	1364.36801403185	975.282049294773	2812.83563421255	956.893355008837	1517.40511110777	764.21306375701	1042.6932760873	964.022097933931	939.678094136756	1278.22898286459	740.310867257206	1090.82812624017	1008.16556657938	1052.12891391266	598.203072875638	1093.23745209772	1411.25017533089	1428.02575406527	785.360905821839	1276.56249499727	1205.5262139505	1841.1822858824	680.390059390172	965.385431609157	836.200886348512	872.97092185899	610.853872230525	1455.09321191098	1077.9633132355	689.78307150962	1464.23296668896	759.019525039055	865.396020592549	882.430601657342	954.56504130177	1553.58124395665
GDA|ENSG00000119125|protein_coding	33.2801879604669	239.81745259735	21.3245126041773	751.422727041945	416.851057278534	824.0406327169	2525.98226935959	10.902427581792	614.983530112756	189.553829870088	7.90403732251095	1143.90712275665	471.173363835758	829.749212309541	1560.27250399915	68.6795685075019	27.6264974762075	10.3230560149232	135.19713891645	621.31547843951	564.34304990147	29.1716008916564	41.5575871995748	4486.03769829164	21.3568684255966	4.7646843507905	178.855481396114	6.63923542119048	494.193740965926	0.0557253200838375	123.751411091654	44.2316769189185	10.333700691705	0	4.19556721343897	40.6752250321366	26.1645520210691	186.718044517873	9.14218476726947	19.1437329915016	1430.69061380313	38.7070948509219	346.787063753666	1.93974793415153	41.0850706956425	6.42584420904775	879.606875564874	2137.65302717785	0.0140372612252975
MAGIX|ENSG00000269313|protein_coding	129.38229588461	217.933559275029	127.048072695544	207.771993956553	217.188598477093	214.542637403945	824.53033242831	212.560870324764	178.485877930137	603.883548609127	727.33003024545	171.217448805371	137.465116523111	185.923558611496	246.819912112126	84.6597398127575	41.4861500259546	87.1264618426135	90.1225550662151	92.5805431005519	140.486150249979	130.366514272642	54.1105259967456	275.598617802885	70.6387035757586	119.560772459109	144.012402069866	63.8126396685902	114.023157548817	41.3722240007993	66.3558812941095	42.3501536228025	255.905959504679	141.340668221005	100.267341139785	219.372486441543	34.5486476713631	89.2127516937728	510.542445184584	70.7798155291599	89.9492763273558	106.653484500364	89.9967443456011	73.1054628865903	65.9450043575311	235.318394119793	49.0076815873323	153.867937089754	22.8343121610141
FASTKD3|ENSG00000124279|protein_coding	311.13772811418	248.987105407621	260.848465652272	377.013079994818	284.397720131552	285.770852701551	295.557115920187	185.559132460755	278.352947421581	196.454424767286	293.155355107638	242.698479870952	270.744540458343	310.895361403091	276.972558724596	1498.85445617405	237.122961929974	317.408858966897	221.377791821211	543.682398525132	286.288166044726	414.524423019128	240.220682765999	288.682208671777	787.448675177252	324.248158807552	475.747756942741	163.880820184678	384.433443700694	426.841921560711	438.334179648276	442.592321886524	391.127591467758	359.771598609247	465.786462086926	546.088879335639	466.528462555838	403.838130069661	339.040099265027	287.47937078307	448.334619272352	237.356537643185	348.563032221954	496.19951632997	431.132525054937	296.135494423624	346.044971749936	370.12292850058	674.110582624498
NPIPB4|ENSG00000185864|protein_coding	23.7721323221318	18.876564022441	17.0795588343295	49.1326703630683	24.3413637906478	29.5782404945043	25.9861731230292	56.5721482281617	40.4474735546127	10.1900909878882	23.4415204862345	38.3926722593335	48.6147820053456	42.0128035292605	109.777897488108	35.4886730208613	34.9963766615421	33.4595419018789	32.2507721691715	55.3277218489665	55.5696922725028	74.0450505124046	39.870657078195	61.3567770735888	74.7373187754402	63.1341464993535	48.1827901962171	91.2118479781184	72.4975328981107	24.1530768656105	25.1839102493311	28.2301064206512	40.2545030981314	25.1191581634281	29.2574102948451	34.6331782050214	70.7539587440041	45.9846404490222	7.11267906374347	31.4785082979554	75.8709071301872	62.7290636225863	44.9848319111841	39.9632522140949	44.9228628563529	12.880353655067	31.7091956755748	30.1039795326035	41.4920992943339
TPRN|ENSG00000176058|protein_coding	1369.18425300312	630.282543972206	1476.0445449636	1298.02021312883	990.518818211992	1684.12596120173	1613.29815339586	1307.64170917799	578.173722085332	6951.85681772944	958.659952665054	1466.37111167968	1407.61873919779	1808.6584070498	1197.12709368075	499.761632995246	506.110047769542	839.878438408616	651.002269458116	1024.59651998251	533.28172355825	1095.76139867152	745.496431577375	1966.44077535316	601.374315788187	676.248711933383	878.297139324049	786.209329491079	1400.35969257061	1166.85664544477	794.276353573604	277.774060532878	822.495254663187	1204.80857881561	1470.436297634	473.21986494965	575.432485306508	704.651778133589	2568.12560017162	644.52651673921	350.706352094029	666.024914235396	628.708530478601	886.138922809625	909.114868074914	602.445207970744	952.609908608875	1801.98290697143	377.523590852493
TMEM209|ENSG00000146842|protein_coding	775.46178432551	810.500486810027	824.68913538333	833.409564413569	771.382946697929	902.648266223386	689.369345898758	769.411237789002	556.724769904099	407.005006325528	1178.95061218903	740.481899695096	454.989319015634	766.739462038382	627.457422707478	1262.41965748902	1049.82700385973	1457.03156152959	928.845054514203	1029.92562987848	991.043176382533	1670.06468647882	1860.55409163793	1206.0199013792	776.963649021342	1046.42780648866	807.609527854831	420.079667412779	753.522623372517	1238.0127858243	1495.6499896536	1084.83222405472	1369.43851814616	546.903813763638	924.264509873718	735.869504146222	1133.12887229276	1075.39629977941	484.198731880621	977.987182927273	1191.09771395027	1214.9253302525	1476.15330248693	1836.63415647052	1996.07026345002	1581.38425648941	1287.13269007047	960.188042787126	823.47393485385
FBXO45|ENSG00000174013|protein_coding	2129.4328286387	958.500374651067	2822.16893798829	2060.32467316525	1934.30209650266	2203.89000166014	905.201847849675	1065.48710509726	2147.01768745929	1179.30912927153	576.051960852844	4347.96654017246	2122.06009883911	2990.25676601625	2436.06266304838	2269.88764183192	1683.92451603737	2307.2641256482	1449.90777539449	6808.25661889406	1523.57331107671	1115.39436984965	2420.33999006684	3969.10236376145	2901.48006218808	1313.28305084816	1436.70911668737	1737.35737927948	4182.16330347971	4984.13597172881	2512.13322360894	2172.48256888346	3075.31407464079	5936.11726339826	3586.3225754824	2249.29625208876	2121.84149655717	4350.38646419585	2397.61919371125	2245.65576351948	6876.80510597998	2821.93822662789	2171.43208348392	3002.54344544691	2786.6160584524	6194.49585626022	4353.56602688664	1328.1898577853	4159.83991096344
IL32|ENSG00000008517|protein_coding	1594.67538692966	26591.0831158604	908.060685924887	2007.16930497613	2731.9779813107	1968.02552695945	1247.65521762806	781.998969105458	9977.17394201842	3522.43446509529	1045.60430816756	4693.42383975256	4565.2895655381	856.038459541197	2807.63738647466	11275.9672985599	5995.85246367249	3211.24242370747	26004.0476419508	739.485955750397	39035.2359655021	3355.24003474921	3315.58340084915	2273.23432626195	4743.11440378739	7674.16404981116	8877.40514115871	13605.9841582199	1780.72381060036	3598.20974136998	13103.8840361959	3657.53998671847	597.53346839363	641.615424703394	11983.9671053757	2789.29351162865	7396.06370305989	2008.18149332426	16973.1052766664	3957.94439226361	442.607531220542	3105.29096759669	2873.64369768862	3075.65109559255	3862.06519850442	1362.66706985446	5211.95986675121	5217.68575577293	8554.06777793479
UBE2L3|ENSG00000185651|protein_coding	6060.04353410375	3758.57400732598	6459.28965206187	4876.17539978071	3638.7458930506	4920.13506159965	4277.08659834066	4758.23973693065	5173.06051263616	5946.65398172746	3451.66240516435	5264.92866450315	4520.25690103551	5234.81620153806	6108.56738522537	4963.96091452023	6071.66171100656	5911.40368089926	4649.16707728412	5592.2052495123	4584.83668690957	5061.1557722483	5895.39323161675	3748.82253241607	6093.79795881949	4047.97964470658	6149.54806575812	5138.30704920978	3615.49415549157	7236.46516232015	7872.79112804546	5354.49275875838	5010.2850259253	4000.79631125163	7190.39549827486	4133.70999547126	3110.02810704677	5928.97416535528	6785.79916325186	5078.49346060651	2591.33370409823	9268.75497624564	3996.7915801969	9947.40984041136	5695.6059748067	7751.83312403608	6903.79082418792	4864.35012141409	5529.87068424804
ZDHHC2|ENSG00000104219|protein_coding	279.714498104018	4087.20158564153	170.775124855152	431.902338057383	2059.9574686772	335.680480881666	1486.76984127797	190.591623534856	2071.99732003848	160.878094429977	3509.5239092032	950.917522785677	2403.01442346768	351.882423661624	550.089719285526	2301.53461095286	688.756851375972	151.165673282732	1805.68468776066	97.9158503995717	2784.82525606003	2030.11291298987	278.379166397306	1663.67598942043	399.567669313098	619.82095768516	558.20870495269	727.911603882336	753.650859283548	31.0454733273361	98.7684384218772	710.983800092289	63.9982237012428	45.72776658317	146.231407593788	358.806030453536	431.703652599859	473.746664148445	1205.9031860888	750.029569101338	1972.39980328658	337.728530464817	1963.03416470174	74.0767141858467	107.046089686772	233.387393458853	125.906590093517	3279.44939832624	109.95164314558
XAB2|ENSG00000076924|protein_coding	2505.26258148858	3008.67487010807	2670.08876847897	2238.01395436083	2294.66707524084	3111.15112121621	3750.79145595188	2601.8249857588	1941.29411014493	7303.44835119256	3995.02241892845	2884.39278721558	2748.30469133799	2304.42346113771	3182.94784088383	1650.12155012145	2244.73931517795	3039.9145078375	3249.48215988739	2697.15857658495	2526.28116504104	2995.68940294437	2482.99618760068	3191.57720269316	2183.23306349223	2062.24492185358	2191.17083346637	2408.07787270093	1907.02615459562	5121.79307468053	2667.9873937224	2028.40351470985	3146.51788378849	2025.19471247538	2833.34535238053	2400.99641678784	2012.84718671603	2105.70974088289	7262.86865217676	2461.2234871146	1613.87786025161	2447.63342727704	2117.14120082613	3740.51374129322	2886.9959018908	2449.5313452603	1625.48139689872	2955.8548380082	2859.31338944162
DAD1|ENSG00000129562|protein_coding	5566.213495963	4149.03554402702	6638.34567708463	4469.07140508665	4127.67951128734	5090.30302413288	4236.12690623509	4031.82439942742	4032.38650532114	7108.60880976277	8984.86426229768	5309.4694408375	5048.94387467719	5812.49332532321	6050.84032144815	11421.1595111942	4021.65245082221	5992.65763169486	4178.34163473905	5892.23660909707	4174.20308614099	3476.10673415474	6513.98608182198	2860.65311077078	4214.77208051944	4526.24375556977	5552.67725228479	4447.78015885043	3578.33580897237	10696.8481475324	6449.16465042328	4048.3501205524	6583.01911664674	5359.16810829058	5971.63435812093	4121.5800680476	3525.70408600273	4144.28777961203	6845.68741230592	4148.81363523624	2899.9949848289	6318.23654505518	2078.81497416207	3134.14319303074	2575.33914916882	6019.14834748296	5234.07181519319	6137.94279550071	6228.87641503493
FAM180A|ENSG00000189320|protein_coding	28.5222323217848	135.205244661318	286.899858158702	16.5707276060886	133.439918724543	64.717055159234	39.3497889515014	15.9542406570776	74.9791728722995	239.834984065465	22.1920432344475	83.691681848783	101.074955812985	144.928152540144	22.4618890315762	10.3598761174186	108.502232594941	7.33195455508568	78.4382270912768	5.34934159687917	42.3874449196845	127.652963832624	33.2537516880431	44.2591769106252	29.3148970595283	49.7297713376592	102.369368681563	81.353026869539	31.2636543402931	9.24903568914731	3.14738991913209	19.7491654605758	21.6858774942859	35.0591983420526	4.19751695954754	56.3226535082779	32.7917661960641	39.5321982364978	29.4432384176724	142.476046181763	55.8350529279066	32.4289181463354	41.85073114208	22.4105222586615	13.3624935129827	77.5078588598676	1.90604249227492	237.445219549143	15.5740865987062
PSMA6|ENSG00000100902|protein_coding	1570.90972242535	1530.768003719	1787.48217920033	1713.24913300745	1230.11981454377	1279.96534086698	1385.4825538257	981.134651031466	1421.44459133486	521.890335409269	1129.83832527875	1591.61972029837	1440.00659510582	1712.02427625401	1901.82609098855	11555.6365078508	2274.93400114959	1913.79419713292	2265.38888682261	3140.80600346876	1518.97075998657	1967.31263455759	2165.12430429673	1084.31370426068	1955.23287188132	1392.67936317872	1628.59146427749	1359.10036363192	1496.89741996196	4062.75239412303	2209.08081955888	2623.57849808358	2148.59196979384	1922.85361568804	3046.37935662859	1972.80753776691	2091.37869185375	1679.7826319731	1262.76283569459	1276.67755992702	1455.54461244258	1779.5295950036	842.162602389257	2436.15763413415	3276.08969072326	1987.30479828073	2895.33041055913	1242.51517207586	3646.45848275849
RASGRP4|ENSG00000171777|protein_coding	55.1800825568318	122.469463280101	45.2092975983235	91.4184136758829	41.8735864891863	61.9603628518494	18.4954992292213	95.3940084274457	30.9972144861648	64.5892124759269	33.8282558461279	82.2405241257439	56.0352026565833	47.2755488040674	38.160666151478	91.4831752261199	216.22778801525	30.4424130755929	299.119622767303	35.1379153438984	213.307596439636	74.6662702052789	48.1713334847259	89.5213009974742	96.934213514005	142.541257972886	100.551343385441	73.68804684221	81.347926019492	39.0701344422492	56.0291583766873	123.37826036852	6.2065764888534	43.4560786625808	66.8487113773497	84.9355985494396	219.710847434491	14.6804613891005	34.5190985277251	90.9509235504341	18.4486492407964	104.550406151926	90.701588726576	27.2844054585515	77.4266278795233	86.7210745181366	49.0109881701915	55.4022529834463	41.4988632629923
SLC6A3|ENSG00000142319|protein_coding	1.8919897145161	7.37694438569291	0.0921561133507307	1.46383367681898	1.94221489420595	0.900601202940128	0.657119177336718	0	2.40858303473405	24.9244597671797	0.0686044828418759	0	3.5948685907803	1.06579139367087	0.0719085638485197	2.34715444372234	4.82519496011405	0	1.40509746478404	0.0209027316976833	8.45247666917535	21.4465328859329	0.430446564162312	5.0312803260112	3.89245637396184	1.89444563253264	11.4201415167735	3.33862243249168	0.492679028988126	28.4885469974181	0.1478333102681	1.85843461288207	3.1089996013829	0	0.0145238400488807	4.28410968509186	0.433886080900923	8.26518663982658	9.13760348575776	0.0398977046128737	130.827091215704	0.0149115437181386	1.6833068689267	2.91415541926321	0	3.65991000477948	0	68.9179682701941	1.05255706292005
TMEM81|ENSG00000174529|protein_coding	66.5941642402542	60.8106751596247	90.2262459012292	75.1946907216624	69.1469751629925	80.4538303448043	39.3570362458016	47.1905697441394	101.088883349278	147.492932755906	39.0309144634685	105.267263859146	90.2304290563083	65.1311634896866	145.527906988657	46.9424598500407	83.0992833150361	133.433562160152	59.2764610863615	97.8928325022321	114.232877902708	75.3705262878292	99.5625219589934	82.4814044326181	70.6500314393123	74.5967515323616	116.630931955036	101.170861238504	125.628304133058	97.5456396452424	83.9335967521137	31.048961588676	73.2797370251944	83.984907079055	63.7204881051601	98.7986180417862	56.7498360850536	149.96927908335	85.2697180775973	108.919021586366	66.9502839185158	83.6536317472906	68.9981362427814	56.5322142026113	114.714702223776	90.4028373796717	75.9295467199885	80.007082857048	40.4634408502286
MEDAG|ENSG00000102802|protein_coding	58.0174700980702	842.842659887719	204.581446004468	61.6583166755769	632.11166093521	100.770965540656	415.388980480915	307.889261952488	1921.67620085757	537.957750328917	135.038178273485	344.842385402972	939.51224123502	104.006419962051	328.223811946134	736.410382242695	374.88108490394	361.360723199	4958.56296344073	619.234276363353	2977.06406619233	403.491174651624	332.074403703898	260.518918957266	509.228059130579	934.531569954633	1149.60651576081	1697.60471426044	522.848946461765	151.524213574344	116.417559561987	495.319878431087	157.90882311336	194.699655957975	330.033930743431	381.344229981687	623.431569906507	97.4741733857389	1107.4431841401	425.582526647577	602.956808910993	1395.76443722174	1727.76134416447	130.618060353293	254.266152069125	383.78193697535	188.389276376304	585.090918116324	366.112745307188
RASL10B|ENSG00000270885|protein_coding	34.2305413295647	90.4919190333712	48.128923149509	16.559349087969	72.0611727232323	67.4766905267477	49.0127726384098	21.0198280851333	41.7230338719364	81.9660139174267	4357.30464924107	47.5132523434193	20.215355377599	21.0295496360056	114.334743489096	28.642721652749	89.7246127320186	37.1845149718956	70.728701288169	33.0051297487465	129.113670181696	127.688362050009	217.468656922871	24.1429687485172	18.1798094185177	43.98955387743	23.409384890451	160.395993203589	32.5561901158635	18.4247284088788	13.4578548998602	39.5347534392167	18.5901806203788	155.400745265132	10.4647038765406	42.4390200786047	110.460287937172	42.2964811255757	38.5774217577628	118.92320437122	45.8724093930632	139.008501213738	20.8117828473791	49.7131005944629	24.8367094645924	39.6505391216562	21.1307758251828	125.293707328803	25.9428011306996
ACPP|ENSG00000014257|protein_coding	3126.60463779648	230.500394475561	4055.56355641615	5464.61032809253	1648.92434265373	3481.11541722504	387.013473995926	539.024752198319	943.340354623573	1408.84632008156	1172.69263923864	2451.17380717313	1254.39093006515	5975.22949208934	2685.46236181417	231.050297202998	371.624378495246	359.875365984946	88.9016922951464	495.820379522097	72.4455415983177	351.481262940062	131.622449182163	1837.68659058392	1081.42885624033	1321.95025990865	1188.26870418809	145.191135578013	741.484344730581	70.0605694380636	392.832750673099	563.128768345753	1378.69773325312	621.087166885963	190.093581736955	808.744376666104	630.04280432494	644.872161271715	72.0778335188503	1452.77995750459	1703.39002842035	993.24952049113	312.102319706361	123.794097501386	310.670198402813	779.621835498335	397.951025394346	614.617485425426	172.177634382035
GATAD2B|ENSG00000143614|protein_coding	1817.34200351913	2548.01663745249	1360.48478763045	1694.19453813545	2160.26756234253	2160.42784844254	2024.28734324751	1944.63809969437	1584.42000923189	725.119217054195	1380.18446699633	2280.68006353271	1770.24087419403	1989.3138125227	1575.11071296587	976.605558478284	2120.06703978001	2527.21796337679	1954.09007625673	1258.69046669252	2778.00057221951	2412.69958262972	1707.00144775808	2763.08173105424	1872.61024500118	1735.11975493907	1468.52047550135	2747.80386821405	2507.00344692127	2111.17019130677	1195.86999558584	2756.36601790352	2206.38032610029	2078.72779283326	1205.20297686802	1779.51053106216	1677.49244640199	1385.39943325072	1093.24500981018	3190.9785384872	3056.13833469766	1684.38412995964	2406.68791729572	2637.95606281327	2045.75219457097	1904.27141070605	2077.28704114467	2710.78230877935	1541.15283345842
MZT2B|ENSG00000152082|protein_coding	3048.56904167854	2319.60773773689	3684.99357019349	1688.81916613266	2031.6937596441	2654.27301049612	2138.86401083406	2242.41291450396	2678.7443099713	10257.6507188682	4397.09313956856	1758.22437303375	2955.78054521709	2137.42368733665	2686.84040945808	4341.84836432116	1983.0732223855	2895.30222008706	2360.64952233015	2916.33750741676	2303.95785233607	2762.00197340078	3843.01532872703	2305.42076747347	1536.4780699528	1512.24008527194	2758.26015960625	2634.59161306305	4462.86466022337	4548.15509416547	3525.3812559987	1082.92722535112	3319.89304440867	6360.13167570157	1860.01603912686	2061.19584118381	1401.89534665784	7048.60807362181	9700.06621235484	2049.16946239423	764.285720195803	1495.15053993155	1357.43724065806	3725.88773915372	3032.29933300854	1951.30657751769	2677.10849938941	3021.86170443954	2882.13279463088
KRT39|ENSG00000196859|protein_coding	3.78708923531175	7.88633992454179	1.57859647598945	6.9218121209748	2.91116314208492	0	59.8834280620456	32.322918051107	0.0610792036227563	0.401138986152769	7.84130226235095	6.07701372756644	0.244477926852517	3.17135840764441	9.22427835336359	0.0253685005944811	4.2035087579716	0	2.52518628620709	0.0116405648806986	0	2.22707987331302	0	1.0068968265729	0	0	0.163067341344921	0.0178842492592111	0	0.0260169904107685	2.82915616747124	0	0.00589046844270424	0	18.5488471376602	1.7306702297399	1.13525380644749	3.72237432372514	0.00279484865397395	0.0218731409747042	2.56433427332075	0.00834587352757488	6.06526621091468	0	0.94764069418583	0	1.92342732287248	0.629816827220074	0.00682134410505431
STPG1|ENSG00000001460|protein_coding	548.999116024319	289.586920668249	920.475388342121	476.924838128323	353.541188882307	700.097903375526	2246.63880149571	931.433603308429	590.016171877019	598.020379116599	373.673893621276	536.119083349115	368.407279834924	529.375132717433	753.405002578772	850.775825480972	441.713037027777	1064.26213378125	509.517694768001	1274.61011507599	304.784555477252	1699.47081952053	974.03165331053	1898.04242808414	792.088936635698	519.375774432295	578.964021596093	519.030256115494	624.083093286634	861.68742643203	719.280851484689	650.700009479822	1377.68482960661	737.181284261361	581.719869465022	772.295080902273	571.247295987652	991.693034497715	798.868646931712	384.052015903629	478.665283874989	949.356262397729	673.778318648173	1213.69795884904	660.558153294957	630.12698827746	935.308296777983	2021.24399993366	830.728109861114
PHLDB2|ENSG00000144824|protein_coding	1000.00681559094	1812.13925284565	774.064154694192	377.254528038366	1052.85769038015	605.740331496544	667.721637550336	2344.65152987329	2189.71839460334	505.119561578948	2490.18059756754	438.513110400082	534.44941906026	890.687124453181	1933.25056145032	6559.0757271032	4223.82180445676	4092.94810511629	5561.14091758886	7047.67740017714	2518.52074684911	8947.02822066293	4837.29625459042	4679.23658897111	3572.81934656386	1368.75980053832	1345.29684215203	3714.36642456815	7576.80597580453	10436.3467170832	3412.2284719766	6138.94865632761	7079.3936231698	5202.58638779764	4452.0981237361	3618.84287600057	4771.56336715294	2925.36861199207	3245.20981252731	3695.19342948036	3032.30069606136	3796.38827811886	2074.50782938406	7339.67780486131	4421.31197896347	5379.78074913664	4101.70296336061	6491.34555927056	7201.67111761412
EREG|ENSG00000124882|protein_coding	1480.49796226711	14.2193640839018	12864.127714865	982.505517331696	993.437348763469	758.331266818181	272.365605512136	3869.04060035169	12477.208827705	486.076097780253	146.704825041138	4837.90094944217	4067.16836756119	3979.67458276774	3377.2103818439	3362.99164945948	536.24622334909	3488.66104242942	164.794242806976	2592.88003522434	422.872184344157	777.003782848356	2666.20319407072	20.1194571823446	1020.84674585298	883.805317591354	1127.94660278933	366.205157259746	336.266087929104	790.606316075478	3322.27056891886	176.070487408994	1156.86564237968	624.808517242142	1593.70137712478	893.607877312992	2066.8065981481	611.71868407496	2.03594282139743	3553.65067504143	189.231092179788	1389.54661661514	418.202075136852	2353.29342376656	761.880122394692	5467.50904745255	719.006622039461	1.99309349038536	3287.62618606773
MITF|ENSG00000187098|protein_coding	203.595225508648	5094.95718840653	224.345748728314	370.427705499636	1796.97935142147	915.567965270366	1039.25558319214	1066.35393791044	2991.36890909795	474.076197272192	608.462493589024	1512.49886273806	2632.13791792988	321.423405244217	979.244250568701	167.009094546489	533.947015708688	171.308694987	1969.58494073742	87.2757956396643	2665.13743434133	217.447622307923	340.534905644272	736.281006456332	256.568310413223	286.946691829656	498.2534832175	800.391207717885	583.315868407424	62.0297720928065	72.2944916307481	480.277423428551	65.0305046828652	127.475274913913	102.367897069862	241.796915190313	435.447989911272	68.0362580162444	172.56933503472	578.196735297536	335.301615378859	378.489434607098	296.746433587477	53.6046978933467	98.4430312113099	345.973347294369	87.4563179694046	946.588168265244	158.693114402875
CR2|ENSG00000117322|protein_coding	321.876264054447	11.1474261336872	1.58118040149713	2.89444529382388	28.2367840210237	0.894050772008893	28.2086712106922	25.2542742627626	52.332501659972	0.49479536973093	191.156223906358	2.96802776428649	2.14543239307641	1.0710672146294	5.39542128666878	4.63891288048875	9.70999661422692	1.37863085148907	94.3494994097356	2.15645958859303	28.6019559862547	2.07629319418704	2.20141629934402	9.0550142523334	26.2397540046529	38.2847712056262	29.4610353137199	0.0350646638632437	4.32014046740048	0.0517722350439058	76.9299759731979	4.68196388280974	0.011302404895531	8.30624858940771	10.4598789113047	0.811123234536937	10.6334188141198	11.0106958872686	4.06719498747731	6.78996122155455	3.5504147126903	2.11139830617468	77.9945797172389	0	5.71608339101728	11.0438861217277	7.6737895015708	0	0.0131103338407836
TP53TG3D|ENSG00000205456|protein_coding	0	7.6951457743033	5.6651879587674	4.17333892403642	1.93845288763638	5.54349671543293	3.65816653438503	0.782182719226636	4.78612278201769	9.15206112214561	8.98940282550702	0	10.4533294142311	12.5657411795568	7.8226743322002	0.0380061029756662	1.56883165862162	0	2.63851511828922	1.08630591116204	5.43383248023304	0.632595675269148	8.61343021897959	2.01342004719675	1.51996603218557	1.89987513828234	4.58305845856227	6.5678733096569	9.92649308274683	0.0390008955939389	0.116925365042733	0.920757876549655	3.10173100189625	0.676300154995634	0.0119910756641093	2.56829927451085	0	36.3475466164299	0.00410129638041568	1.16507763636453	37.7692115377751	0.0123095772670232	10.890692551189	0	0	28.0055475283382	0	1.2998096173396	1.05015458036099
FAM174A|ENSG00000174132|protein_coding	943.863908439327	1051.75052918382	2447.05740045973	1147.72103472408	926.237892599636	975.683956834611	3103.3072112514	1018.26042786323	1176.43101442626	1066.77279066557	1225.80493217068	952.446116277801	1914.34432180394	1228.88684365366	1387.38663134601	496.332851112456	793.057168898853	1196.9257302881	864.508730486679	771.387130122287	1130.03065106529	862.053232518782	270.006858013295	510.976366187856	773.801491740236	819.730325010044	896.605803495859	1410.71657396224	623.428323183333	1102.61690058187	1330.90320430922	1396.5575804352	1019.59995626659	873.942008448712	1619.77550605155	1067.02843161863	576.62547510309	2141.6886407591	958.235001304804	773.640841177653	617.793709965156	1397.88197214005	883.012787813362	578.079485440181	820.206531065349	670.721124179138	1227.53868631438	611.032803238448	1161.55844117293
TCEANC|ENSG00000176896|protein_coding	144.631223183	161.669324849442	62.1798666417618	117.524896853132	97.3919776119895	126.70154831032	128.79671741857	45.4896651037416	90.4445192402348	145.714775497954	239.732102449001	119.048885905473	88.6124954145947	87.1894509987357	80.1548978221649	70.9381198064484	96.9739117315594	66.2485873767552	122.194142365028	59.6042995092493	139.750206363552	75.3721624357343	57.114394765206	133.777864954691	104.859534601177	145.400963369943	123.413891789413	101.169930744496	60.7565282263218	143.390184122012	78.064256801912	65.9005747104519	159.946454031476	27.391029704372	79.3816381231253	154.32934847815	44.7510687100927	92.9013516673765	43.6547352500166	78.6263478753753	90.6051782783979	140.094707649361	111.685185214696	34.108399505505	68.8159749156419	113.481064523697	85.5447047354284	122.240992908041	56.0174942735953
ARHGAP4|ENSG00000089820|protein_coding	575.647796073162	474.581366422389	241.237235507741	949.379862374803	391.528480585598	394.88459180412	440.681505919801	802.359255230389	323.60640975905	1642.94799239463	387.919519328083	510.787480875692	476.531218363831	402.288045383246	487.012318780394	216.191316657897	1379.16548990402	365.806710902669	2656.13690449642	331.986944660068	1569.25831259665	4232.7261275052	312.354764658356	3055.77847358944	1205.25102369955	1635.66117455925	1755.86637245898	1018.2158579043	1413.09267882151	263.966676150262	713.457792485359	672.353512343202	216.732061025697	392.569236474957	1361.83797890098	721.132106749763	1406.30441584826	285.14148970528	4768.79471266046	567.066778832384	566.217904785968	402.555946236366	1587.87107517084	162.788211848613	597.458668435715	423.446570491881	443.125242581938	386.20774799875	459.455322167232
PHF2|ENSG00000197724|protein_coding	2612.78832424779	3235.67306210917	2059.69247423016	3015.2904726301	2791.39830921746	2689.42770612776	2740.4846015942	3421.92357829328	2465.81300849357	648.664339664788	3019.62763115791	2312.88197246845	2362.12891578181	2290.7640171121	2430.87367030279	949.167609093951	2777.04865967862	2954.98963810544	3213.41422051086	2085.38160585474	2676.06294546601	2869.00865183608	2993.68194322404	5272.68534283035	1912.31454651638	2328.16487957361	1644.6563153974	3065.58836573067	2800.47991291035	2945.29218511753	1837.0673922581	2434.28804978325	2573.76740683418	2553.9140262561	1902.82863903536	2388.00977644213	2162.63000510773	1370.67461920949	427.355365536593	2584.7129392826	6996.31546130443	2081.69137111137	3847.09890563025	2407.88451765723	1483.63569069135	2029.74104289998	3165.44440604295	4422.04770982866	1955.99562545975
GBP6|ENSG00000183347|protein_coding	66695.6702118682	82.6649338847485	58890.985027246	60530.0961018674	32044.590123202	74967.4847779587	5651.34928642712	15471.0201811147	34598.4377527541	12324.5184286037	129.826230470322	43065.8859197096	16610.2592004138	108097.144757886	20983.8014230529	582.108876879252	8148.56600368594	6243.78454738105	3683.10598901675	6038.00697160238	622.017165221615	5542.37304052514	2707.16867569746	11283.6757213382	4402.26139125188	18978.3791551408	11733.3749089248	2382.81192770787	8723.16193867055	2572.47239461318	4874.14721628126	2987.98779293883	2756.44091432552	8913.94811032572	7511.01502721448	9558.19013983723	1814.53198335317	1097.44372829079	767.406519954142	16328.8862391394	8343.37228175181	11325.3384271283	2380.57086659536	3101.97179910367	4708.09230243248	4444.22016002723	14468.963230269	6088.72987116769	3075.04341516975
SLC47A2|ENSG00000180638|protein_coding	141.765861641968	802.091277796352	141.02554423792	75.2866126945613	32.1284605176604	118.362084673922	25.1890456806391	87.6863039368859	90.464775843972	321.640312326471	23.4911388615273	72.1136972400044	261.25052218622	38.8859243684535	27.714533607172	189.881045582012	64.3030081397598	335.308854518276	31.0068869657308	616.019646576965	70.1288632096462	723.778668000324	73.7646885213488	21.1255850648701	1968.63239817678	234.331304457782	142.378576082832	388.163279468867	493.454700117729	48.2602709612617	244.310985518285	178.897813264397	1645.93502967737	242.854886585099	113.856081130693	1097.52657701049	87.2469936103065	135.193223631074	68.0175885475617	57.3227129151888	66.8851504949153	116.077350409056	107.19012859742	110.146336326298	760.011521497822	525.897582788433	277.79276038032	79.9335075095385	108.914239812139
NENF|ENSG00000117691|protein_coding	1706.95931432519	3168.76656678497	1822.87476188635	955.168565637834	2484.5962566033	1801.56635249713	1689.93393005463	1802.86678236787	3165.18019125828	7541.58089757983	2404.84667703163	1652.23394529617	3298.37799490069	1277.21293207966	1631.59025170192	4085.65595924368	1503.79847118776	1681.24220835954	1680.1370334024	1335.29851198172	2064.70436838602	1494.83642173647	1664.61083426025	1638.53908467174	1652.50021081714	1175.54583183157	2449.3511524107	1990.2408657262	2010.88421506004	2409.49275723452	2589.98112774993	1584.86208049901	3234.22969338923	2625.73335269347	1683.51599172941	1498.64628075896	1222.83547315921	3435.9775590226	6281.28580466928	1275.55842885744	886.018242533951	1636.29368194426	969.903124055287	2211.93780184099	1601.22018679948	1132.01898714931	1538.00831690385	2681.22385246973	2605.21868096004
TOX4|ENSG00000092203|protein_coding	5332.14473728473	4828.81256919045	7374.18589959575	5665.85379414113	5302.29106530532	5324.28843472532	4221.97839670637	4429.19520563346	6692.00187493735	4158.52075939936	4312.91865989929	6431.77611890868	5030.91205606976	7009.85498988302	6246.40695176095	3726.69912505351	3757.56560422092	5247.39376912539	4916.69302736059	8378.68739660467	5274.93832836658	4388.0496848234	7099.20647469746	3701.54685326448	5028.37836977627	4102.50615109135	4512.20864994585	4749.05040504169	4083.36079324679	7483.10895475958	4610.81717912388	6099.39291355324	5770.8483482702	4589.09060791102	5169.56866522948	4743.09330204912	4031.83785011945	2831.53251566113	3483.75321061244	4579.95689087219	5795.95344476031	4816.83676486108	2529.93387646068	2348.41068281633	2224.50155966869	6695.4435975672	5276.37130434418	4045.30828640325	6265.17054509359
MGST3|ENSG00000143198|protein_coding	2654.643831868	5310.82829578316	3139.52878248779	1947.0427703532	4122.81598513267	2386.98498675434	2185.75351820562	1769.09763431027	7158.16488455345	4356.57114813352	4948.37651033754	3497.38397877759	6695.84451035904	2831.68521817375	2312.81030880597	8561.10967853753	1583.67559251393	3173.34872242923	3158.1270189576	1344.87567709675	4741.70854833952	1107.34523621376	2366.10371210386	1917.16068826047	3061.21530365545	2309.98846276736	3158.11796681384	3295.39956745358	2828.65469477581	2946.45048305098	3582.62763014257	2116.92733771189	2865.81807467616	2317.05673121049	1125.83569842211	2586.50558998108	1532.49104333883	2266.70572960263	3081.77746129702	1737.02478436233	1036.92824166992	2382.80738493959	1282.78282431292	2518.04221285176	1813.4439210319	1455.86042199683	2635.77960501186	2795.0070823271	2339.72398216432
ADAM22|ENSG00000008277|protein_coding	48.504852380132	251.597361799319	32.6172931822334	68.4451804361159	202.596548566832	124.847422577938	40.8304528504655	86.0092010421512	406.441166812443	50.8065672493098	124.544872544693	83.6605086140082	196.387299293962	95.5913632132962	35.5849517608818	169.198350282089	106.753358950105	37.8919887561141	129.92477818907	117.040613601409	242.553148314514	79.7605468814401	39.1833375425428	63.3709774556304	44.402023177195	118.605822189526	73.5854687203862	215.454686528728	462.98896813423	39.0774090011475	10.5148567001725	53.6532830539785	16.5271088499804	37.325895720669	16.7310447286991	110.935424605927	122.76423217204	48.7227049497007	43.655003264301	250.278911610283	186.455864786592	43.9329414582197	1647.85663492383	11.6863531066756	15.2742414088353	62.7095441785491	16.3228420744593	222.87330366129	10.3884705182107
BLNK|ENSG00000095585|protein_coding	2636.58285805088	193.163121797964	2414.8517374833	2818.51462393688	1509.64650405217	2045.73432808144	1092.07701338872	1606.29398377744	2745.29716677648	3476.14559881981	452.831698309763	2344.40659738715	1799.19118955282	4741.11568168026	2282.5317759427	38.9431524290354	645.510861526428	634.896356155024	672.862973714778	852.241931149099	180.506025216509	144.894036871523	36.2046356286168	944.49774749799	2444.18138162248	1291.31438116869	1865.01327114593	1545.94213370967	113.895511400588	304.120610276628	769.274567283114	1036.8140824994	632.614314247729	51.8412527028333	2643.19329768805	1286.36213462026	676.083349328485	423.138130563337	690.256751442933	1059.92354605116	238.91021387038	1314.23804849083	1025.00743150102	372.383109186052	532.455097071395	515.715786869689	1004.52071973437	376.383049175654	678.278062727461
MRPL23|ENSG00000214026|protein_coding	1867.772655459	1358.21180318634	1884.81427819191	1288.46979544206	1418.09490458684	1263.30895008884	1442.03572976311	1231.70274144132	963.549464188792	5549.72721446434	1010.54535586208	1696.06093935723	2255.46068463785	1571.29264453986	1705.03342525643	1897.04601342961	1144.35667215265	1360.07126202314	1173.27227874806	1111.85854079508	1292.84007194358	1056.11595935898	1389.70855277974	803.680093774444	1084.43911117457	1104.76973278882	1596.27663288074	1053.41469223014	458.673692616102	1573.05138834919	2225.0767284365	1067.87151231937	1702.77121917247	1298.69650996083	2524.18923012437	891.021166375678	717.344453328847	1816.87945937975	1786.53683788787	1017.30110563638	234.558817335785	1372.80845643854	825.531650370089	1551.96480868166	937.783016004787	878.304422371218	1140.04867890799	743.068365264414	1756.86036625958
SNX11|ENSG00000002919|protein_coding	1880.15213206904	851.126662370894	1879.09316681854	1236.51783949416	1140.5134689324	1571.30063574336	1033.29336487491	924.60559146694	1132.42726401164	2299.70308831906	1448.87835001376	1472.54129338643	893.461754898126	2001.90551156445	1425.45114017396	2411.59432977302	1460.63278615343	1834.846777648	1327.63474169482	3191.84545521302	1563.01038140797	1111.04643606773	1772.09096564674	1452.45507445638	1873.4412451654	1320.94551688028	1637.49218568159	1314.00561866971	1449.52744181683	2262.58123388924	2264.82023287638	1616.89369739957	1762.62740643486	1831.98795395819	1260.54880223809	1445.79596137717	1400.20463505728	1206.01533742495	1991.58222229929	1221.64663232101	1167.40880287658	1799.38483748594	1085.35397840541	1857.09591594781	1443.49361753472	1594.27507499766	1901.38049998359	1385.16576360484	1504.84962916444
CTAGE4|ENSG00000225932|protein_coding	6.65306933478773	0.164187894878558	2.96929337720331	8.20974393464572	2.91210813021606	22.2956054151244	0	10.1448633643161	5.98516023756082	2.87881320420725	2.7063140808278	9.23077508116432	7.30216670808963	13.6316593849381	16.8290812833784	6.89797439570046	13.8898729472107	1.38007802355334	1.40524562858802	14.8797644101273	0.677172203307812	0	2.20976324508352	28.1564461399804	11.9267360161607	13.3975164644879	5.0021451463028	0.0324831040637363	4.3501310281649	18.2851941324785	10.3244307369404	24.5417251038111	1.04530865190092	48.07626147125	4.19417326511307	16.5181329685313	8.31189500537716	61.0490621446534	0.00496049054183523	0.039973366011373	38.0719883070157	0.0149385314305199	11.1045058705951	2.91411842627054	0	0	17.3192120028818	12.6726151549313	13.476925574756
FAF1|ENSG00000185104|protein_coding	3162.74586557957	4284.18804546021	3520.10425901543	2515.35973553293	3127.4145457414	2894.73059666948	2735.96770272922	3493.59584241552	4738.85119612032	2931.7845750941	3996.34771943071	3127.12697214382	4126.71714470386	3654.07852197896	3182.96961924822	3961.03120173248	1912.99270040017	2704.55202259174	2437.78515533877	2532.24045828015	3340.67837545057	2231.72121344629	2472.89255227706	2637.35143804973	1967.13336998307	2230.59742551664	2483.69128124425	1966.05375591612	2303.7652671656	3115.10161357001	2445.88735951646	2411.68509105868	2602.66374762344	3459.2651925125	2247.4634605037	1593.99418737871	2440.5477596057	1877.56701117785	3932.40857695937	2196.23796654225	1687.80303904446	2292.89034733425	2978.72353606598	4683.20849254129	2788.53575717925	1639.46512162929	1654.32140317567	2495.04792820525	2277.49715064359
ZNF578|ENSG00000258405|protein_coding	3.7881566858836	25.7033425986446	1.57598970942547	2.87554397022311	9.73953828066178	7.38597226067767	8.91750967267902	3.3141115534416	13.0379893838649	5.18319090993684	15.4350146291505	9.98918397804954	12.4773065124341	1.07106864453886	9.20247457732333	3.46981776598892	4.03258650679271	0.643968515237903	12.6607352890442	1.08874380902255	8.54347976827941	0.625995453748252	7.81560619176564	4.02477393355406	4.73202743613237	8.61895758570478	6.83010656645191	7.6841816969517	0	0.0430573136361128	3.081320789536	3.75197659441341	2.07555320598107	2.98162053915587	5.22728200054896	5.18376073999174	7.84864028368894	1.80970956213657	9.13127262861027	14.4800819259089	7.49621693168567	1.0632273562554	12.62377237825	1.94040664507194	2.85379230266632	2.74249050674925	0.94609501945456	8.49726224910762	4.15660747629614
DDX59|ENSG00000118197|protein_coding	784.976833302707	864.921523241776	728.868784398847	546.596411747578	730.475019933678	664.946813427523	655.857850993911	803.161930383463	1107.35224571896	421.34117234677	1045.39608104134	764.298666724726	808.413383694383	654.36040049661	619.585730727606	1343.52877117843	470.253550775154	819.04436778805	716.56147180713	653.284430429311	1029.72195733127	637.181627106563	525.969381913539	958.578714856056	713.439363380991	578.684664815985	841.547785696541	448.657730532714	860.021583471652	743.508093904569	563.406368242737	629.986174942864	1007.20930987404	752.486665782181	661.084825801592	715.959649908048	719.260987282911	619.100914817399	319.75606509672	457.024041711595	1024.75637563545	589.698213227907	778.755173399515	671.670034712832	476.054401041569	495.421918590862	689.220537434959	604.741834240748	666.866632686808
PFKFB1|ENSG00000158571|protein_coding	6.63875606284951	282.694082916297	5.818957469851	65.7258627529945	253.247707333236	33.2582552998756	10.3043637480494	27.7653392175195	653.574827512334	69.875690063556	5.31817091072014	118.254836813324	349.08479708342	26.2824113309651	137.842067179411	14.8908018009677	10.5375154129182	11.1021488646693	25.6573700350086	19.1525165571274	44.2515723575746	5.00872637546416	9.40164936453147	108.605938894583	42.3187870218585	16.2552959660139	27.0585846961933	7.73569266474615	8.84035579355563	12.6581409882684	36.4252687459266	6.56772351593352	6.20533881288115	6.77830396029058	16.7146229112748	14.7111724257344	9.44225532455481	16.5494912300423	4.06706533152905	2.30029223826843	5.42304705644904	7.33695181450233	12.8646818543393	8.76449228595199	12.416044268953	11.9728164694654	9.5993253727589	13.9869094522755	9.34695784565045
RBM47|ENSG00000163694|protein_coding	5801.22479392198	3431.97058462005	4698.72666177418	8379.17484782731	5294.49575851892	3901.86728035324	13800.9163966893	9223.7898013831	5523.98939392891	4125.17884085627	16813.9490381906	3819.18401551554	2071.88298682903	9383.58385607621	7948.77895824163	711.32392883226	4667.39258580525	1863.84636960037	1407.4341659168	1675.76142362768	948.525953813737	1847.1696692583	777.601119625333	2249.09186490593	2364.4152458355	2025.90157557309	1948.6923309572	903.89016783734	1992.30207135427	1649.96224302799	1365.00977669251	2670.6601706332	1915.3676211073	4948.37506643509	2478.26114857452	1699.75061374385	3006.61961907821	1533.50696525642	2182.42062923122	3896.09749478834	1208.34836660658	1881.99375970929	7360.74270200836	2553.13927674724	1452.08912254252	2392.33891276609	1714.88272610644	621.51951259898	632.654198098391
ALPL|ENSG00000162551|protein_coding	269.250024032914	351.796447408345	461.109338978917	114.943249768669	321.39932064508	472.569394992593	4229.90174409987	1953.29580997461	168.99774828359	187.173359446262	1115.40130396674	302.554020404252	301.687146888096	119.76145214138	370.258711081502	506.590567352658	323.530150982181	218.250616858241	987.809028876276	372.406573703285	1800.42913969228	712.707081144166	288.533963705379	290.694239079548	318.521896892648	348.159223231489	338.888211436302	1002.75065554892	531.216350288647	142.344656500266	195.821035232467	473.664145443256	443.759751493882	180.95006646386	290.348077530727	200.169886189068	841.010569115185	296.189159786346	456.788338756193	949.837358886051	283.036339136305	512.323907710039	638.703097188479	270.024267537753	321.187227834134	1255.75652366335	381.610208468189	1398.92443798563	240.624930200264
NDUFB5|ENSG00000136521|protein_coding	3592.8172938395	7580.33923245603	3269.24181338792	2958.02978408215	3179.03238111351	2956.68829037346	2595.97510989403	2908.9041060421	6951.24070821909	4308.90429593342	4513.90846343196	3428.22980234988	6456.03783472596	3471.33039554227	4561.10747430527	10981.9418979951	2212.93149321134	3077.13999291427	2782.58582086639	4856.98825431006	3704.17121534736	2641.1287842898	2615.3731208264	4446.88347678562	3040.50738002143	2337.72070561684	3547.12707489919	2228.86157412937	3920.63821376505	5129.87046521636	4840.13339935344	2364.58815380431	4235.25879755785	3593.6500712772	5189.40064241864	2406.18282330323	2116.4328967276	3699.97174933228	5203.28877742601	2450.00946298393	4809.18638399688	3748.28806019169	2365.19219358044	2391.30621387962	3212.97455172972	2748.45410061844	3958.47892361429	3230.48006847713	4711.5822836742
RBM4|ENSG00000173933|protein_coding	685.070013740876	622.326932952551	766.874745257378	609.39737840085	559.053959447928	615.007778332213	627.580143706206	561.006269469213	603.09403022485	600.379267776183	815.847331289498	715.147306370251	534.288932490133	742.578585242065	816.375570222664	1398.40132853946	663.465875013633	921.178790598653	720.414521874182	974.579211423238	614.364817765366	668.688955446875	564.757776826545	513.993367464458	737.282903305179	733.647944227839	610.839921005191	509.128250514086	788.228629901167	818.073172592736	688.357859922383	447.288084326209	760.572906310087	971.039313293311	515.924379555532	982.972846958002	722.863108689454	699.142598766864	795.821530156856	450.286728644192	715.99784476992	526.967356863463	697.892425464602	860.796775036915	483.702784647822	738.088324053165	751.705696913637	781.813294359565	692.792823690965
NEBL|ENSG00000078114|protein_coding	6710.85691641965	1993.03875198341	6439.64065321847	6287.5062513103	5767.84788435923	5744.16206128022	7117.3893471049	8076.40245304263	2929.76790033603	4172.94906507455	14284.6515783237	6735.17941443865	2959.62026640857	11518.8723794245	4020.43238817322	839.394111825613	1524.99081299337	2995.23507292787	804.140441125724	3236.5691407409	310.95229081709	1636.93839311884	2548.66263163438	8467.2728901352	1941.71175411469	4093.92520428983	1845.84264490016	1153.48879007476	580.427307485743	1010.89804036657	1250.30885183674	3112.32332718859	1724.4529118807	2359.08873269181	1116.43591709969	2691.39950760305	1652.29618161305	1754.29455050796	1326.7130867448	3031.57520695017	5741.0550597959	3171.1361873699	3403.34820884601	1127.89452344907	4628.78784828569	3030.80242142322	1544.73696838482	5480.03617833905	529.980718538615
ERCC3|ENSG00000163161|protein_coding	2098.03276874095	1944.61546593425	2313.34419308549	2420.96775372755	1594.38336058281	1948.62706904222	2491.85370341078	2323.45154621328	2177.94337439663	1071.75111703252	1998.85436322053	1982.58732078216	1923.63339543889	1929.45060631491	1928.1676550542	3061.12968330035	1801.32399449611	2886.42338765846	2149.64081505583	3911.10611073157	2149.61604221717	3093.16055338691	2517.05350911872	1861.83848411026	2608.33982970501	2127.29357848511	2483.63579834105	2094.69674919316	2719.72969860499	2898.25009376745	2566.45062890838	2177.2003456017	3052.6023715659	4912.45927442422	1620.85516369411	2635.92486671227	2554.97202175816	2161.83560789121	1746.95393090737	1565.23509048861	2370.3793818808	1312.17761352414	2365.89847773076	2365.96579578741	1862.20040852297	2001.13996669882	2642.51147509441	2394.60251986699	2288.90380952945
CD302|ENSG00000241399|protein_coding	117.966739439764	579.523693737513	112.934559219581	109.442836201912	461.683400989636	196.054126523114	115.300461881265	174.603709406437	130.907276970121	124.831659316058	636.41122776289	169.707933831198	97.7734820099396	173.314714600102	64.4612316381406	204.637065088484	283.813826022689	36.3977097497621	266.07546397026	18.1181408910067	272.648503921517	208.846593587973	49.3276258745331	228.326132293177	53.1427700825843	154.958240142113	87.2906705822625	138.550361668566	130.699391786906	13.8382563030932	59.0236094720266	143.137083391576	15.4950127235561	240.783766789883	41.7947159967632	116.996013898954	337.084580698809	34.9195967065222	61.9258634940284	239.089329989155	275.414496602226	150.557750327936	213.049142728229	18.5101001931966	51.6026558833427	155.926164852032	37.4710660883145	260.81659774722	46.6865747034228
ZNF684|ENSG00000117010|protein_coding	81.8266836432221	124.227641204267	46.6553941908407	81.9854364082526	89.6064370979969	79.5322461270981	43.0902673424918	62.3989604961836	91.577795479627	67.1796665251572	84.3132951900631	99.1246801573768	83.020070325026	73.5280662988655	29.0122422002028	170.31160338686	110.85479847799	81.928451399898	74.6821378631731	79.8108946780587	92.5954233585077	60.7051286170541	116.32971043689	113.661422688905	83.3837203500532	90.8634110122717	89.3793864750984	71.4983924383582	90.3075165819508	109.001398992064	86.8513144038981	52.7135166950022	57.802077293578	44.2125634560297	80.4247217600096	118.759913598962	83.1733904235201	88.3013307328076	75.1194567506806	83.1113238416677	109.29678701586	82.6070004490149	99.3220657616155	102.35814664028	115.673094379841	71.9437900024826	44.2021492642076	113.100332817092	107.859921899308
BEST3|ENSG00000127325|protein_coding	35.1838613860134	5325.93868068511	132.712282628347	210.580449528755	844.426894267016	222.849625991912	13.2958738182158	34.5217171418138	3057.8419048333	246.956847947446	13.0928744732022	1242.89365602989	3266.36995367495	95.603372176282	530.388907607425	68.6779667762184	43.1103894391132	201.911540742586	1878.95548714905	134.083394416054	4652.34386571305	2.08982695103936	216.444440753407	240.399933666477	562.701153458022	465.851652366134	597.782829159806	1062.99848560012	8.81432710071838	9.24357805887561	17.8663809335573	506.677953291952	81.5414037642973	0.672196499616113	127.42870609126	235.751895903999	212.54080895457	10.0838853057363	562.339144154795	82.0216026065615	2.33087373012259	123.392453996388	17.1014641938562	9.73744585036222	51.6005108195371	62.700859295892	101.877129418485	273.948272127215	22.8339137423747
ALPK1|ENSG00000073331|protein_coding	1151.30589577126	669.085794979034	867.041943114318	937.28363949365	590.217272267928	873.036558714865	2506.30294453582	1152.45311873424	559.122350262284	772.638948867224	694.027593898023	1099.235500802	510.961892125376	1026.16815297546	969.996692920311	585.517975102246	1080.01439288885	578.986539693112	1513.98914794288	729.894064593245	1736.07216215764	686.233948639537	709.096274935757	816.755013777436	1031.26098313109	1496.01474516924	761.798920365837	942.338045964218	761.243645896601	1008.54243772159	858.973689071222	748.638469818403	959.746205517351	454.463698257147	1377.49380581038	687.334865770449	967.23267753869	851.848806494565	747.10096205748	1082.38365130719	1148.29284532403	802.987704751594	1610.80545263722	988.50002307539	878.52227554612	549.85279860626	1038.16416168078	504.946234448666	793.395166976305
ZNF595|ENSG00000272602|protein_coding	253.08916921769	335.980917545785	148.174759808846	199.572008380375	301.930173950101	274.670056038777	275.44030839205	162.772397647337	251.009317266798	236.9815636318	451.27084192955	230.399742040785	333.772253878674	299.34378491068	408.11673128399	216.10863462523	114.056489797584	275.093462283595	140.281839773415	75.5684123927344	236.232236801359	125.17531981319	60.656055691006	134.785935272125	188.290316405385	329.069791514051	219.40950429039	131.973158832635	112.674505250098	172.119977175828	214.688808698566	170.441565736789	174.407952120222	238.400612748746	218.26624310203	90.9627631949457	152.65482104695	268.647307456714	157.339488901236	147.11191243308	271.512858230508	97.2523609171225	298.853473601221	197.895406753047	98.4480765455733	40.5579125861292	192.252058263176	126.359580557443	162.831065611651
NELFE|ENSG00000204356|protein_coding	3628.02835972101	2638.51222766212	4984.6811001522	2707.99163901939	2561.53477360262	2844.78773098239	3977.8485311084	2834.67281548664	3223.51876377738	7346.81265973967	3324.49786826398	3098.70091683676	3136.25583754256	3104.76552677023	3182.97379949369	12055.6996302429	2488.43485238139	4966.44623152949	3346.02636407408	3909.01375214982	3948.07226669028	3249.80250367988	4284.95545149215	1417.25201038349	3172.38615985811	2715.54653891925	4249.15205216171	2446.57725899489	3893.69055311005	5622.09792207768	4363.70743022472	3936.29535417213	3854.46205612985	5965.0680029432	6005.04231141106	2808.37766125419	2473.39226055597	5257.43703199443	12632.6263471239	2917.09590340189	1538.08307464998	3450.3130995843	2543.52540213827	4505.76928375877	3059.0611190657	3600.95748935797	3862.34865813136	2182.37469116052	6247.53434291644
URGCP-MRPS24|ENSG00000270617|protein_coding	0.940591527818202	3.0051095603363	0.0722299530134666	0.0654202307535775	0.968237347825112	0.907559504421685	3.03884203961989	0.805249494727295	3.50509401822868	2.35748049279503	3.77308702467474	2.31705949121646	1.85743307796124	2.10083635202389	0.0567585896074444	8.88004830744693	0.767934588861082	0.676980175985549	0.0529933159046204	4.22268684622802	2.32617990873513	0	3.0810867313093	1.00713369655551	0	0.946606013312048	0.182790596584303	1.1195094583972	2.60638814842659	1.17552197816279	2.8703741185719	0.928238875642062	0.00643100806340646	5.56754801024737	4.15517027987015	1.7214869656639	0.481185323117564	2.77172998168495	12.1370212753637	1.14685146457735	0.511150927229728	1.05514509429661	0.505841479899152	2.92922585195066	4.81022822104244	0	1.9205891911316	2.86401114459382	2.07488053082147
FAM111B|ENSG00000189057|protein_coding	993.39332416295	65.6059806289035	382.127517888988	845.520146377513	335.038285136636	950.786880579803	153.247580164298	584.669502090733	367.595969094639	196.674709719763	29.9695861958808	681.407221383296	211.458447506828	658.543391103292	765.09891491207	404.862249471071	1301.73142993835	886.069177111253	396.342808270226	917.148282971872	940.870624236203	529.454560320534	1250.80461978254	3575.80165490825	462.312612518795	777.639524213066	359.630058306091	166.083500653342	602.90241121775	336.248316564003	1051.61662822023	408.671808924207	1052.62554210974	1289.58775163895	1229.20635879583	342.322740801374	776.093851700612	595.169287875975	196.932564046144	509.804821522502	562.497065699577	615.842774987519	2064.44212258104	1633.8622560161	1790.5344810697	469.579497338532	1017.01199785229	708.675710480206	1743.36413266293
KCTD12|ENSG00000178695|protein_coding	2234.08018337643	13204.8632666693	1721.44835195363	3142.46353428204	5604.22912540333	5237.36926813119	3541.52121314397	3793.08384676002	2639.51855658986	3405.26543414082	2897.80230416011	6126.10339748382	3742.550007642	2633.17821484232	2882.4446287576	4298.39921967375	6388.04840272983	2150.00212070398	5020.79311664284	1453.40251162125	6196.680733267	1660.35037107913	2065.41264733772	3942.95041028754	1458.61439471871	3343.98961521113	2836.00692347316	3174.47064739399	2585.05727005095	1559.33911998513	2404.78825753489	3358.09407461951	2543.84686134675	1311.61814232099	2092.90624817189	2823.12654180243	7902.5296652472	2011.87036926285	3621.80043414342	4793.24871991299	2469.05197762331	3688.68937492792	4054.93528459333	6164.00901172625	6861.91529962522	4866.82018572873	2977.02441754919	4925.60235339405	2251.57512495526
SPACA4|ENSG00000177202|protein_coding	19.9630758917258	3.36023033172224	47.8984117315072	24.7068803807849	32.1357973149099	10.1383725718814	17.7652919717165	28.6445524635522	106.797926009761	68.6603927153332	7.92158787521262	38.3858111169896	21.9334659574774	76.6399302546855	78.5312498799381	1.20353612377608	0	2.87179057397949	0.0928219204611	64.6405263852492	0.676960587415772	4.28949245132539	0.430193618030713	33.1843673225049	11.1104188086534	9.55865770692223	19.9481698907639	3.33976679499165	4.99384981404317	6.92607611074253	6.03368869838032	0.917331007688732	13.4132786897029	12.224868800367	5.23756664561688	4.28185701724456	5.24554249038044	32.3134705305702	9.13832028621997	15.6917809336252	16.2481727330027	1.06460390997594	7.93113024679149	2.91391965427881	8.59472879633104	1.8117054965702	11.5337320412886	7.65200386466926	2.09017259200672
PADI6|ENSG00000276747|protein_coding	0	0.069640934500078	0.0540598739672927	0.0491004245539475	0.971233091328799	0.915971605157429	0.702003713737647	2.59358808160696	2.32551272163308	0.136371163019823	2.49605631082102	4.06158220837662	0.0929856810160925	0.00765354302964649	0.0427529894108399	0.0239572325362881	2.48920944579016	3.09051262633198	0.0453954318140879	1.07289584254868	0	4.64948657690228	0	0.00103101690564322	1.58553987086109	0	3.86872287519549	0.0169023012253046	0.55532312208282	0.0245680197450453	0.0700872542326283	0	0.00557396874368032	0	1.05075010543587	0.842082890019847	1.14870546402157	0	1.01735339642618	2.22782358506326	0	1.05209862028107	0.5238837682201	0	0	0	1.92516987892389	0	0.00645420169480693
CBY1|ENSG00000100211|protein_coding	899.151579625043	903.901127158659	843.084747237074	700.98341760408	653.52627533135	814.768439394304	1702.05277731502	810.729337866685	630.483632749324	1782.9556346368	1481.18755471934	743.518850376774	889.704506579651	815.060955357163	777.096064967412	1242.95085866948	594.152422907565	958.403676632011	629.134808882233	852.242264620269	834.361121320472	684.774980646937	820.678989613923	860.006390294197	792.084657520465	700.162920022965	999.353284824717	995.109299227937	591.387051459633	1050.98386589083	1145.63744540084	726.979977518138	764.705186049648	671.464736742354	855.333015202239	718.545663613921	368.162528784967	843.57141237813	1461.70635461363	701.783590362991	460.027194959479	1384.2870993014	710.190653238151	350.936065202826	543.926827189086	645.811168375069	670.952006480437	748.747941410524	647.165753045495
MYNN|ENSG00000085274|protein_coding	924.850348365423	830.739368692126	971.262627501682	788.356218457921	715.864233465753	782.406774217773	473.412639156285	705.277259742341	956.328302537773	500.194108763918	783.473536377532	745.850572035397	797.626689587315	1016.70676752689	805.925443401477	2417.19043853442	595.775997180146	635.63046346589	599.563767661406	889.483407334827	717.005437134129	799.044248414163	811.70531368294	1010.8843391428	869.150275993084	805.381046742689	732.128649416221	634.482637067151	972.123153325001	1351.57268556367	1004.54231224232	561.232178412097	965.939156577627	1016.05698890526	1033.91514631028	834.699985608405	672.469385001182	674.289445148844	818.156129567858	713.016672938974	2692.64088985715	999.545404984119	1368.1808958626	514.712830877737	859.401025447547	817.423125637955	903.581914398503	823.908604006036	1056.81489512008
LRP5|ENSG00000162337|protein_coding	3230.29664654423	6124.42506988475	2701.15897978816	2846.0046815437	6940.52278830185	3566.1635907381	9950.46472396902	4963.27459853902	1501.21017083776	1385.10727335088	10476.3131057862	2455.71172319252	1543.16366883063	2396.85703754886	3235.50479733899	1796.48629036584	4543.42492885539	1954.00195808115	3290.64772935601	1878.98166970756	2207.48232077511	3830.00005723455	3852.60600658866	3512.44445763559	2382.65992905547	1937.89599509117	1402.38745501745	3241.532866857	6865.67412038237	1234.63546902919	1445.92277619919	2392.8452547691	1732.71104674841	8461.99573495479	2140.94387861357	1536.77766908221	3917.58589311787	3044.05997840672	3022.90463090059	3213.48543386427	2904.44719401299	2453.90699088816	4320.36560184413	6873.71327691724	2643.22310028996	3159.03563089067	1314.03014270871	4470.43487169419	3240.96643633268
MSRB1|ENSG00000198736|protein_coding	2290.22707953311	5393.01710623483	1663.6092407722	4705.1754741257	1846.63986546244	1324.33905317873	2845.45349629562	1045.22887236767	4450.95588176188	3010.43766078881	944.422591455305	1905.72853758832	3408.51211671337	1976.72281560002	3781.380539796	3395.06160076339	3579.09453745471	3264.22600377385	4488.24993953787	4156.90307587816	3331.35859594043	2187.73492690498	1697.97065737658	1248.26834862175	5089.62924039685	1876.67642349827	3185.80241303208	4296.00631419319	2192.19950491781	3006.1379515721	3248.91173004127	3806.34909421316	4944.22297689296	1342.1778494735	10485.2668869866	3168.12135695735	3503.04932521981	6289.64511927539	4919.06602157812	1697.73674064101	628.282222720871	3217.1520185537	929.159463194781	1688.43540353119	1962.57103873062	2335.11989313615	3372.10689387282	1961.81757562998	2062.8222870341
GRIN2C|ENSG00000161509|protein_coding	12.347385251555	40.7160332194094	15.6958210853356	15.1971594751261	81.8018305311896	7.3660394281596	11.7964289781695	17.6439301618605	16.7406448027514	46.1023735160608	3032.76260057409	9.88273377204832	38.282825757178	6.32354225244593	10.6399209386026	4.64008484929888	14.5867453657358	79.0927827858931	28.4002543353758	55.32613840707	42.4116560363785	23.3320513825839	19.509939314341	449.572014868364	19.7748188876084	24.8528956695442	23.3729695543667	14.3401668846784	33.2179308247849	43.6242798532139	13.4538584744791	15.9825526582064	34.0645266315927	48.8718136185548	10.4645526906323	6.00484831623446	69.5623039604463	21.1252453395402	23.3527745949983	4.54774224612726	26.5646807000929	10.4770091862638	48.7142247477374	24.361593618938	45.8802143082321	15.6493686802952	26.9013247349249	27.9930096230211	17.6472138717476
WBP2NL|ENSG00000183066|protein_coding	9.49782577724701	7.99120172435876	4.4096027343067	11.0425906306732	19.47886652677	14.7830537719511	24.6160102728569	4.14775627045718	7.21321376800834	77.5664792092066	43.79177438345	6.81718519399024	14.5936834616631	11.5683384092452	10.6004367899317	34.2480596438798	10.5284086386381	15.5898187770385	11.674629090577	12.7875584970367	9.94759685352601	27.1373493133196	9.98635600070161	50.2866572864319	6.26505387772457	14.3359504596325	22.8876802782671	16.5145690901912	8.18174588833658	1.20978458332993	30.761338183103	8.45151782560224	12.394109396258	19.0673490558729	14.6327185916971	13.8305902229575	3.4074794398122	25.7652372035664	9.14165239699985	34.7559948020871	62.0665816856709	14.6496649942067	23.4531727423725	1.93852124335965	25.8148764058227	3.65500429273108	0.944989989369721	28.1495157164113	4.16534654496481
ARVCF|ENSG00000099889|protein_coding	288.284255496276	657.953955954236	259.546252146102	348.498222359951	604.837281250022	420.786916716372	851.078618735674	662.299785990709	731.479735840984	370.985515532128	723.70481064271	383.253069609776	730.586868802962	214.287462944522	256.067793189783	419.709723721277	308.032648740796	1304.39665563689	531.349238596499	512.845483892592	626.730897470421	676.765699116135	774.230087782123	635.700792261998	745.245121136854	470.596102351055	711.247457764742	1058.84515518025	1639.05522157906	380.97895603061	600.126938267854	446.348415606172	245.626244216354	326.883152436844	684.056003948742	565.994187132427	210.034450978015	966.87489350753	2236.18665808858	480.594692540951	371.231235535798	595.968103708591	662.112276967697	875.422328520553	221.76263481183	369.018769903503	219.150161283728	849.29572136672	483.3023855562
SEPT12|ENSG00000140623|protein_coding	0	0.0997012678618395	0.0765604995772496	0.0692960295098828	0.967625622664936	0	0.671966765338989	0	6.91890794787954	7.81433915670242	10.9926079689106	0.703261381831386	0.135276147588021	0.0104893583753878	1.36956392585129	1.16856664846127	0.770470173630898	0	0.0510635617520577	0.0122899336212801	0	1.43114693932712	0.482220159803108	1.00704111884637	3.24467294070306	0	0.174790091194699	0.0188944519309374	6.21149085956832	0.0275102010316975	0.0792569409356987	0	0.00621525175469773	0.704589523029694	0.00858193189380729	0.836031401110998	0.485545566616935	1.83668206687991	0.00294797071354713	0.023118414574458	11.7225086407348	1.05440732555338	1.16528074923604	0	0.946587839265207	0	0	0	1.04439215624105
ETV7|ENSG00000010030|protein_coding	673.65999608958	67.1607192223995	276.463547636728	1180.10779906294	159.718878913785	694.564035595098	744.549985973664	517.991686032121	113.092668711637	705.174044255973	336.045467379617	858.886748136262	380.961805503199	612.33789253341	717.910356364801	92.6921639723222	1533.29959226415	330.783924823821	1050.97909942594	308.578608890466	620.518895167069	391.015488172861	280.150391283652	426.484731757295	1032.86144868285	603.551690057922	871.410968860446	398.0851703071	470.883590332029	961.498410214651	2199.65251677542	1454.9516345944	198.156259018913	206.919748917003	4174.14249968476	851.180375965929	1021.773198864	321.021519999343	518.71023413789	393.034390241947	518.417408476674	246.770541360673	1155.87820285764	666.79333943978	1478.89140353646	142.045214797721	1222.73523531948	105.925196887463	1013.25406575425
UFD1|ENSG00000070010|protein_coding	3022.88393626758	1924.4842506407	3614.4562767076	2341.81344250979	1757.03416845694	2643.18169917922	1999.65197622544	2461.78513827779	2701.32548805027	3992.78527460093	2630.54421546655	2960.46878930315	2726.57902637418	2670.9780047494	2862.67743496078	5765.49341991622	8466.58153983148	4292.70268509747	2916.37943533096	4860.18615151556	2827.28394410578	3387.51141504919	3507.12276067537	2324.53241000306	3664.19993155372	2634.24223012231	4203.40221149403	3537.33345502721	5367.72209260914	3097.94114983123	4322.52175115605	3790.33143708988	3322.99296913543	3327.76664595625	4859.39111908777	3210.58009098608	1642.6575048998	2898.69305815515	4717.06912800362	2786.8510366517	1732.46867767572	7097.14780590909	2030.69995903529	5660.00101703658	2978.76039629652	5157.43366543815	4659.24156220368	4201.98987901077	4168.14409246237
SFRP1|ENSG00000104332|protein_coding	3558.55389125243	14425.0303103857	5634.74519651782	4143.95497554511	16214.6838075602	8047.94966805753	1261.05245538294	3112.20685278748	2357.63676209457	6747.90244782434	20618.1740579892	3835.31638943346	3304.26464159343	4572.07487513914	5103.26372052968	7888.82418230247	26602.9688606899	233.148396249086	3877.21780580531	711.82303469436	2676.79713859437	53.356800279199	318.318061331414	3191.57740441204	2904.66660832958	9239.09900017691	3599.51329293963	770.846025907853	47.2730697636832	5011.65928888953	2091.52706704011	1101.76190400869	701.764061707703	26.6434593704496	166.072926647981	1138.04329194078	9106.00261212165	1116.76529350136	178.660697711582	2489.29592332171	370.56302179347	5083.42746474061	709.471406984379	52.6315584297235	7869.51982114019	13875.47192601	1630.28726873083	289.265036648541	2813.68206939038
VPS13B|ENSG00000132549|protein_coding	1752.64361677669	1487.27198273537	1559.19642404539	2263.78996847384	1478.48312578132	2179.8587703956	1802.42720968335	2014.68287213783	1247.80976983825	591.233594632064	1634.36482763162	1580.0734950907	1073.88934304969	2099.58997149009	1303.42635024889	1122.97178536249	2243.95739299855	4014.13870699403	2464.76509632435	1434.24363515304	1584.5830440637	2783.33114266579	2520.66232636876	2317.48954391522	1729.5799681192	1992.4248948332	1011.33348414982	2155.16548931375	1632.12719820671	2721.55113234896	1735.57545715325	3146.2322878634	2679.02572467953	2223.11242807472	1495.53216673564	1883.52333678563	2400.45977950589	1314.56014633205	422.279967670585	2510.599865343	5379.66456740946	2811.4685353217	2252.98178375082	3472.43563887592	2829.64863291634	2618.39043997326	2231.08854363262	1756.74423153561	1652.12388004616
SMARCD3|ENSG00000082014|protein_coding	700.276720602453	4711.06527619558	755.772264461913	557.593542648694	1446.34279284694	690.823461982277	393.716218288092	752.485487180576	3249.49679957906	2232.92036109858	803.015752567341	1040.01516857038	3974.14763928805	398.096816562913	913.638800910085	491.712454793982	453.174682457042	257.767080194229	1440.29624095461	323.463804043036	2271.61922750264	338.317540523011	352.406712598736	485.828204292232	625.30467101124	1389.8930905674	920.735535925112	988.43202447929	142.097960899062	122.839239382802	231.092620554515	507.574245900921	146.556526237473	338.37078039468	264.238378247041	376.159762235171	371.836730436994	1134.3675431096	912.545377425067	534.455915521532	797.557717206082	425.544377748491	321.392559351097	118.919992799861	261.91706600877	361.646932794662	122.061850835971	691.285061707256	241.660737653443
STX2|ENSG00000111450|protein_coding	176.962684005172	520.744924979192	166.47869232541	209.117367643349	275.632326468472	173.846761396754	644.279922571538	209.193620929716	334.221203917047	172.58867426635	129.826809839951	279.600076177181	285.119963040327	194.322885852444	151.053305691268	1258.8907376079	663.481373171326	555.922871890513	742.249225306602	492.630615186252	1115.46635599265	475.290141284774	1603.1795894263	274.600821135732	492.541291070265	660.952928601652	478.283315138926	757.597620006836	507.465307547026	506.023848841558	929.378307424332	471.776358585083	431.378453074733	285.623592265266	435.509821334736	637.950832122492	829.560242850935	491.226313030042	255.806324704823	535.604022179345	466.28246617166	469.462205875992	438.642105368232	649.250325016266	334.56939154848	607.072658392944	728.638182038595	654.657895875615	980.055524874941
EWSR1|ENSG00000182944|protein_coding	11220.9225402262	7728.56508116285	10151.4336962255	10216.8225727622	7652.47802800803	9488.83724320131	9382.11706315094	11212.2810006329	9208.9807990846	11716.4482189014	7629.59840770485	9783.97797729592	9650.25409877662	9918.21152199263	11778.7770081628	5302.46545477172	11289.1115799878	12487.6281887264	11244.568276352	11189.719272723	9898.38827155019	19109.6565100274	12293.0770155739	11747.3778718022	14387.6198514337	11615.0193072948	11402.5616837761	9290.28403698103	12389.982012107	17522.6152758576	15326.4767647061	12350.3848302706	8737.80977830946	11874.2454885365	14763.0247950668	11224.991741067	9425.09364221517	10546.1253186897	13134.0993451224	8350.3703597615	5662.88403825904	11211.3998463404	10392.3988455152	9667.61167787544	10158.0270079315	9014.86762738955	13708.5723670168	7155.68576990101	16368.6829152341
ZNF254|ENSG00000213096|protein_coding	352.043439230487	480.652978982789	365.175127077897	321.146594905121	443.156513410791	481.846697257446	371.471038128644	273.301494537596	425.839669053992	287.307820392926	412.493324824894	417.866256087157	438.485761130408	572.413556638157	280.971827701354	33.2304081974926	349.698177565001	39.3755135722523	167.330613208445	391.524179628708	321.104133227028	486.482289546971	154.337061238706	166.973871209202	165.98039136824	406.532898678025	397.602014950529	169.366983158191	313.374448807903	364.841670531765	495.383977341195	262.727041496492	297.21220313424	343.040619844764	49.1063394955068	279.964729132165	151.977651730245	231.807893791755	276.102645783778	230.200694169565	2009.37151317239	348.162150455589	551.955958893097	19.485416750938	193.091434643423	348.757370687639	616.205321127384	330.164835147198	347.42765742095
C19orf43|ENSG00000123144|protein_coding	4003.86277717788	2405.23058662834	4017.76743079504	3339.20054061826	3037.80563185058	4015.63886294226	4385.80777380361	3719.6792051106	3880.11623977824	11473.2369382296	4816.12780709716	3521.94241555097	4738.4969540476	3176.19276651491	5176.67070288642	3260.15986229973	4618.33263505911	4914.9933703194	2769.74996649993	3546.20990898737	3779.78209261121	2962.65854682233	3473.68725326485	4168.26308802675	4235.44377756633	3506.59073438702	6174.45457197394	5189.97133387175	6558.41780967024	6070.72886094547	6375.57458553502	3819.51916445871	5838.95893123578	4557.00294465304	5398.28134273739	3022.47325255407	2206.84832958899	6262.0094068866	10950.6515189602	2537.59724112005	1905.7280523093	3407.44886732257	3232.83240002251	4956.15059550358	3515.05428254553	3369.37319003037	3694.12384354967	5075.13283831773	5236.36441787696
KLHL30|ENSG00000168427|protein_coding	23.7664029944413	2996.62497262041	135.532764673418	145.000824839633	1137.60028230227	198.803855932584	14.0393005609385	42.1128528311673	2967.38407429234	182.402417443781	7.90227353599107	918.69865783153	3873.58053098923	68.2945803978824	697.036103310877	51.5271428646331	109.137901357188	233.194047447646	2437.34353742935	46.8453982216201	7051.8916302684	19.6538563111857	304.731090417009	385.24224794505	419.515953578653	419.916559379675	691.935753034942	1913.92128675176	19.7018731393189	16.1293003712078	9.02568466255049	1239.41028667846	119.724509588831	12.1197584912825	97.146117338253	405.669175850092	286.806618179399	16.5228137917457	1729.63704845923	166.224424737755	6.67161510786637	193.44226139707	10.3243877660153	6.81339453435083	109.915119295217	161.426766105668	73.0372154294709	491.789370903683	107.876521411807
NRCAM|ENSG00000091129|protein_coding	588.988003925451	149.586461471486	1139.8080458743	472.691436474199	468.48162556259	529.947582480984	136.1270789694	272.459378302087	317.630183529536	194.224065390013	84.4552114445766	529.305164726729	346.57857133403	153.369260829015	384.603340477543	451.724803409217	183.309488729293	326.324138381961	148.076297555664	660.727589781182	367.325244726683	6407.51735583821	598.189101545936	115.676148656102	132.581437185651	1339.16013594491	316.111299574911	68.2208392293313	1772.39929936305	62.0279646726965	1698.12443870583	767.486567495421	162.036769665492	1681.00013443971	123.255741641236	163.760293494924	456.857597923315	86.4351646561685	3849.11059439069	377.308238513296	1298.80139321644	430.77949344732	636.178077155689	111.120978844037	42.997907593467	230.618849924154	426.788403462259	4452.97666746763	339.149052770936
[truncated: 17,458 more rows]
[truncated: 88 more columns]
