# Supplementary material for: Comprehensive analysis of lncRNA-associated competing endogenous RNA network in tongue squamous cell carcinoma
Source: PeerJ. 2019 Feb 6;7:e6397. doi: 10.7717/peerj.6397 (PMC6368841; doi:10.7717/peerj.6397)
Supplement: Table S6 — This table recorded the normalized expression signal of lncRNA of all included samples. The data were normalized. [file peerj-07-6397-s006.zip]

Archive with 1 entries (1 files):
- normalizeExp.txt
