# Supplementary material for: Comprehensive analysis of lncRNA-associated competing endogenous RNA network in tongue squamous cell carcinoma
Source: PeerJ. 2019 Feb 6;7:e6397. doi: 10.7717/peerj.6397 (PMC6368841; doi:10.7717/peerj.6397)
Supplement: Table S6 — This table recorded the normalized expression signal of lncRNA of all included samples. The data were normalized. [file peerj-07-6397-s006.zip › normalizeExp.txt]

id	TCGA-CV-7438-11A-01R-2132-07	TCGA-CV-6939-11A-01R-1915-07	TCGA-CV-6961-11A-01R-1915-07	TCGA-HD-8635-11A-01R-2403-07	TCGA-CV-7238-11A-01R-2016-07	TCGA-CV-7103-11A-01R-2016-07	TCGA-CV-6934-11A-01R-1915-07	TCGA-CV-7255-11A-01R-2016-07	TCGA-CV-7406-11A-01R-2081-07	TCGA-HD-A6HZ-11A-11R-A31N-07	TCGA-CV-6933-11A-01R-1915-07	TCGA-CV-6959-11A-01R-1915-07	TCGA-H7-A6C4-11A-21R-A466-07	TCGA-CV-6943-11A-01R-1915-07	TCGA-CV-6956-11A-01R-2016-07	TCGA-BA-4075-01A-01R-1436-07	TCGA-D6-6515-01A-21R-1873-07	TCGA-CV-5976-01A-11R-1686-07	TCGA-CN-6017-01A-11R-1686-07	TCGA-CV-A465-01A-11R-A266-07	TCGA-CV-5971-01A-11R-1686-07	TCGA-CV-6941-01A-11R-1915-07	TCGA-CV-6950-01A-11R-1915-07	TCGA-HD-8314-01A-11R-2403-07	TCGA-QK-A652-01A-11R-A30B-07	TCGA-CV-A6K0-01B-21R-A31N-07	TCGA-BA-A6DB-01A-11R-A30B-07	TCGA-CN-6016-01A-11R-1686-07	TCGA-CV-6933-01A-11R-1915-07	TCGA-CV-5977-01A-11R-1686-07	TCGA-F7-A61S-01A-11R-A28V-07	TCGA-CV-7104-01A-11R-2016-07	TCGA-CQ-7065-01A-11R-2081-07	TCGA-IQ-A6SG-01A-12R-A34R-07	TCGA-F7-A620-01A-11R-A28V-07	TCGA-IQ-A61J-01A-11R-A30B-07	TCGA-CN-5370-01A-01R-2016-07	TCGA-CV-6945-01A-11R-1915-07	TCGA-CV-A6JU-01A-11R-A31N-07	TCGA-CR-7397-01A-11R-2016-07	TCGA-CV-7446-01A-11R-2232-07	TCGA-CR-7401-01A-11R-2016-07	TCGA-CV-6939-01A-11R-1915-07	TCGA-CR-6493-01A-11R-1873-07	TCGA-D6-A4Z9-01A-11R-A24Z-07	TCGA-CR-7372-01A-11R-2016-07	TCGA-CV-6952-01A-11R-1915-07	TCGA-CV-7103-01A-21R-2016-07	TCGA-IQ-A61E-01A-22R-A30B-07
PRKAG2-AS1|ENSG00000239911|antisense	67.9636049194658	37.6113149665573	27.3657260703636	33.0374992414693	81.5767621774573	47.6540693071198	40.3897562345065	81.0497762798688	12.6498529473363	185.906637039015	264.70470666842	20.317838103343	32.1516468816485	34.539468792443	72.7947143770133	15.0374770522892	9.33043197562145	1.65454882660574	14.0432883878261	11.3280232527554	12.8046498170862	5.50395473391395	8.86557646396562	42.5188613363706	13.4356901177892	32.1015482359318	32.70208885536	15.6627193027255	37.5057247789755	2.81212056380476	9.826294991108	3.19687444856907	1.21615824194497	106.551395403161	4.14314018866758	9.21865422393998	14.9986737600145	34.420796674448	24.7572495194782	23.5088068375294	69.0067055181575	13.9604442057928	29.6188921209713	1.30214083349323	10.3861889019283	4.51332635134751	6.2013075677772	14.6194686322094	10.5628839624204
AC024361.2|ENSG00000263063|lincRNA	3.82509342052539	10.9557359092629	2.03016517427731	2.96641931820187	5.30277302918075	4.05791891476038	4.63565242964368	0.924673547972701	11.3872998252822	1.21227486225923	24.1647137513401	0.758012224207311	6.67194243085878	1.48868056520059	0.132226054466049	9.0849919126179	2.07662332981925	0	5.01545352003301	0	6.16831063677028	3.51571740335489	4.52147412738071	8.13231081456892	1.86631312713027	2.82998069326414	3.62683908765412	4.76361178698379	4.35275499530304	0.0633652041846582	1.47028650662656	1.61365849104652	1.20253039238378	6.29551015217458	1.04114008836726	1.36570448639554	3.75705311243699	0	0.653157747229107	4.26444041617173	2.11872465077153	2.80214905230096	1.26481899610929	0.0428003272784254	0	3.35351133926635	1.27701926792477	6.16711378353198	5.77701325040603
MIR4435-2HG|ENSG00000172965|lincRNA	828.965543123411	234.829943331921	615.899276012441	196.13252037256	193.896366598653	193.649327000132	566.332509973174	1007.51427583368	1074.09258414547	331.444910159006	107.627396496716	117.339951552155	188.382649887437	271.367678382571	126.329053364846	7330.59617851031	1108.00949400499	1091.38209928628	931.837112295087	367.045842088369	992.803396919549	503.85921215362	2614.25092054298	425.746876249149	567.054833096995	617.149847997413	649.057963406128	1257.18424587443	970.001875584969	755.706905556152	1062.84925216839	592.530830801703	533.045104394243	1689.2567249306	1668.16373113741	536.770168574928	1579.93793843823	992.956465719224	2138.79878563365	976.677861493652	360.88958695075	843.624123533466	708.185564226206	1760.67167371297	1112.74559964439	571.385766428943	954.385878704624	956.103104125271	1007.13820678406
AC011899.3|ENSG00000272839|antisense	6.03781406600135	0.0555817616950828	3.38553038375235	1.47160142397017	1.06879770434827	3.03824896669578	0	2.8385236283889	0.0222724834959931	1.18563718733002	1.06367080070156	0	1.3724571389481	1.41621669995116	0.0829491224550093	0.0300883968534671	8.25818962734462	0.811561501161209	0.0516598223735805	0	10.0981399401975	2.04823040192091	2.96245297482727	8.10344137685832	1.85933586514429	2.08437662831209	0.142324494048295	7.10427968611399	25.4426403264635	0.065119676700143	1.47522897173352	1.6207151067725	0.0318624234133951	0	0.00657978169364526	0.635710300274038	1.86409872061396	0	2.88884270697293	3.20886466198084	0.415969794833957	1.47515155188532	2.65070926699405	0.0439293300545378	0.832947742976418	2.25495235293469	1.27955925559589	1.25082582624849	2.36148518593743
LINC01600|ENSG00000164385|lincRNA	3.86137568829512	30.3775007320484	0.201343045741473	5.85809070629182	26.4675848303353	2.03238306083196	10.0612325198998	18.850834461175	43.3747763403107	1.21541660140269	47.4098645119913	0.756897534699919	27.9193889120919	4.25678056526429	3.44028400739107	4.60259155952481	3.10974645151022	0.810513368694625	13.5787079476733	1.71919019932589	10.0677201519907	0.614694119003955	3.72369772144517	2.09875990749012	1.19136091038873	2.81240346374683	1.99169273015113	2.43650649782808	4.96012611191185	10.4399628443043	0.0741505553987865	1.62751707024274	0.0326577038518103	3.39273380972051	0.00673358064475482	1.35827845346995	6.59120398924144	1.39254958235131	0.649853905925457	1.08674979504792	5.58323812086171	1.47989186737847	0.57701931975848	2.49316377966362	0	3.36150075343048	1.28197914522895	1.24697417406408	2.36517103060175
AC027801.1|ENSG00000204584|antisense	8.85951779516878	4.28997675730143	3.87034907407906	12.9019610985814	7.43082969489101	18.2470014008269	18.7107010843223	15.0806575369693	5.76834733475193	30.1163789129464	5.29145998063091	10.5721025944563	14.6847904432114	2.87903323664675	23.992743670218	5.81829987311491	4.15378143192267	11.0516334746088	10.220923986431	18.3674114489865	16.657029097735	11.1667273426325	5.13684084274036	3.49490305789844	6.33269974256683	14.9421072280554	18.2018726361339	13.2390967130307	20.2800446392742	17.4872980863054	15.2693443404872	6.19420552917661	12.8183661781882	12.2355631218043	12.39899181216	16.4719929162382	8.42887239549245	3.56218934137603	35.9076403668208	5.36415476142875	3.67545306955207	13.9003313921325	8.65831361663066	2.53437358565738	21.7481799154596	13.4271338322649	8.62863268163184	3.89456394268921	12.8692021969345
LINC01549|ENSG00000232560|lincRNA	11.1677304092764	4.21215332743966	2.01445485709663	1.55107170049532	13.718496600009	1.01798305789611	1.49035385091286	7.55148916322999	5.72328921376591	2.3662021556463	12.6168160539402	0	0.071641762614203	2.83645040072302	1.78281594641021	0.027990450039469	0.00662653185667139	0.8148810212425	1.3264177342651	0.842721303130972	0	4.27895982820234	0.678971085143936	0	1.20779072258348	0.635927538157851	0.129978786964846	2.41839721341982	1.77590217440899	2.7050977996349	0.0666626827153023	1.60037554348243	1.19916815063532	2.00531819868869	0.00614582510332373	0.640943228013009	0.923259339064446	8.3189956552835	0	3.20234607668007	0	2.78311137297093	0.584374984733864	1.27642062963409	0	1.14428186064978	1.27216375005445	1.26299676241372	0.0304323367855643
MIS18A-AS1|ENSG00000227256|antisense	3.79366848893979	8.15847210118187	0.151509591512417	7.02374652571165	2.13224768107673	0.00295605752223471	4.67320775732992	6.61212224143417	5.70537100285385	1.20755952267623	4.22143258293993	2.40803326230272	4.02312560852698	1.47498482723449	3.30980829061144	1.1928197371309	2.07740585585503	0.811463307502237	1.33593135829517	1.72102792885349	2.2302210069262	0.616205366878067	0.673916957522735	5.84115429676474	3.20248977598945	3.55993150534191	0.142732059995327	0.0390771372701986	3.68207147301297	0.0652792037089003	1.47566784989908	0.0932637014773876	4.63149157382957	3.40352920132575	2.07176458877795	5.07364472290667	0	3.65724523464848	0.65129418479988	3.20906657381424	6.79293788166145	2.8132827943193	4.7614091975439	2.48839348148904	7.01828114737138	2.25518126911837	4.86093957489137	2.63152904418278	0.032802393723975
AC023202.1|ENSG00000253891|lincRNA	2.39018141184297	0.0332129275550633	1.65349082401349	0.0361902243657565	1.05743461770894	0.00138957106768511	0	0	4.39040311466641	0.0152699870951766	0.00541102726729442	0	0.0292493078198658	0.0323506278812682	0.0484061294424371	0.023983447577829	1.04148947284737	0	1.30622895710933	0	2.28503493811522	0	0.690785383692796	1.40465341145722	0.562130110551516	1.3908764415162	0.10764125875814	0.0309404692484897	1.16578376491791	0.0510289515455643	0.0563632606020709	0.0719415732210315	2.3182386070502	0	0.00530704637444923	0	0.926827611194804	2.98154614191817	0	0.0109323399671273	0	0.0563547867216754	10.857008252477	0.0347782169079528	0.843019677944272	0.0185517205760869	0.0342659793464731	0	0.0260534251378559
AC092794.1|ENSG00000274987|antisense	8.74370648364707	2.87003165580527	3.75971438145616	9.86308478527429	8.46239783160844	4.05764892976383	2.27270247890606	4.70563757305878	1.18882777696946	2.36887662773616	9.47709696341791	6.5303719766087	6.66029971085909	1.4868302558563	3.36149083956181	2.34729795273973	1.04610582910626	4.24296641908627	2.60594579229328	5.24095065621338	0.682438968302786	6.33308733470101	1.41488873301471	5.01404308256063	3.80887336401361	8.63758868744434	10.5454016428876	1.26069721028839	2.35023347666366	0.0740754413015647	1.49684255441344	1.65205136301988	1.2117101630814	6.15853014489372	6.19539937625467	6.46983627171791	1.85924644023634	2.86285313280848	1.37435375976981	3.219080333464	5.47021360799984	2.85918489732284	6.06647553902151	1.29503243091746	8.7305522133137	1.1529254457529	3.71088963557567	4.647871186365	2.37851551056333
AC008507.2|ENSG00000267006|lincRNA	0.0383510451470782	1.42886365962042	0.103648837798596	0.0609576760688063	1.06883950176834	1.01614446506475	0.732398151932095	3.79409475475495	5.59967462581215	0.0248859938051016	3.1506180605558	0.778602583005321	0.0487319626215029	1.41653106734133	3.09595321822559	0.0206293107085778	0.00495255005979223	2.59823499764503	2.48025128268063	1.75534117106567	0	0	0	0.669788102283352	0	5.31295350609254	1.79443410440954	0.0265497907110549	0.537862163735507	0.0434913270414068	0.0479525789811645	2.85955060451098	1.17684391272769	0	0.00459474463454579	0	1.88181246966835	0	0	0.00944627158932776	13.9503130155515	0.047945504200237	0.612709488801739	0.0298038513511499	0.850215152627495	2.21651894799125	3.55505612481275	2.05099472592614	0.0223938026853622
AC013553.3|ENSG00000277351|antisense	2.57744359256069	10.8949205618479	2.0153891947853	1.55144585734575	1.07712505506484	2.03142447283317	11.8207049390279	0.925089405534949	1.18794518337737	20.646070831003	0.0122485832155705	6.54089618310806	1.4309867795683	5.51081411508791	0.127143162958615	0.0302109013160556	3.10882825491483	1.67137110488895	7.47170358238377	0	9.30273084794507	2.04720470788395	2.96112235769649	1.36657247856653	3.20155908929816	2.8195515220136	0.143060099538282	11.7552907428146	1.12163320246612	4.02298044963018	0.0724928294276177	1.6218469392287	0.0319927173122536	1.28315215247771	7.21258212290698	0.635435060637461	7.54280572311627	2.89905767342826	5.91827275902153	8.49683986780032	2.10652543569188	0.0724815361948909	1.95178455612775	1.28436829876713	0.832787300283701	3.3582216677138	2.4812683419971	2.63084332297177	2.36209852428726
AL355922.2|ENSG00000258471|antisense	3.82676350305323	0.0861223209740869	5.49404619195511	9.89544579345896	1.07771173176838	12.1592541907667	0	5.65018083789112	3.4683075365798	2.37095926158411	0.0126805170496689	14.8183853846085	7.97546573487313	6.8789644811252	9.55149229475612	3.50704599161913	3.11715257550309	1.65566686800146	2.62569986159299	6.97547737712478	2.1917143747062	6.96936710283145	9.69673904260964	5.68890087970877	14.2814820018833	10.7048017474297	7.40253422894997	2.46660136144669	4.80628205647457	9.42643202300357	5.6272894193735	6.13436772358611	1.215785179934	8.85756852722651	13.4192054276948	12.222839055291	2.79557985702974	7.27552523312377	9.46651928730948	2.15893368220509	4.25696674544607	11.05795680759	3.26212824848065	3.74939721379502	6.93157606526388	7.83683944912589	2.51993359534803	5.26893614676767	10.5027556251239
AC002550.2|ENSG00000276571|antisense	6.32310200270022	8.33358658593554	9.00031514950149	8.57733992395406	6.36397896160229	11.149548410433	6.98215886867027	8.48266324202717	2.33472166600886	5.8393580345534	4.23294918660507	5.67710048360455	6.71101225442684	8.26417153869219	6.53741484065812	4.66075795344226	6.22129578158347	19.6646240427674	5.1568352975119	6.08846259008897	5.23236673875279	15.4870120570356	8.16060312115612	8.57986310243772	7.66345852464647	5.62236713306504	2.08990142544863	1.26682730255544	12.8924193383809	1.45843129880384	4.27482198672399	3.18184086131559	12.7893122744041	17.1504476697753	7.23673493643899	13.6348283186079	9.3760263707598	10.9549868290856	16.0847037234849	4.29429359787072	8.1363789534397	12.4657440072535	10.058904972266	8.63086465077249	9.54364282515503	18.9582449197675	13.4519624673908	7.9590937293468	4.72044477728754
AC011462.4|ENSG00000277744|sense_intronic	0.0452883795684329	2.78238569089528	0.125816299485795	0.0726806260292681	0.0109326282660633	1.0170346272238	3.12351743302736	1.87693898342281	1.17640815558657	12.4771759348362	3.16194949284733	1.59857998320065	2.67954341001059	1.44728368576422	1.71333667033876	4.64014047707786	4.14850919317461	2.51536073455743	0.0608019346175412	2.58796128411009	2.19991585233652	9.90252109306214	5.95069011026062	6.46102688304066	9.0931314442617	3.49518047065114	7.26986394070264	1.2630873694166	2.33905996797967	2.78284495121552	2.8725625023908	1.66043081294933	4.67873003850651	8.22989019531342	5.16823139161858	8.6416716017396	3.73998661007679	8.0728507229663	17.7695912268902	2.15672942913551	3.17183102222774	0.085643786342311	0.569975737780935	4.94372384874069	13.9903249386644	0.0269823772316062	4.9290945205303	3.94118968627468	3.54174656848123
AC037441.1|ENSG00000248738|antisense	0.0519105860234055	2.83536024311272	0.148210396170602	2.92152721800397	5.28923090573173	0.00290928493584763	0.713358960134435	1.87147396413462	19.1444510477916	1.20647507291381	2.12162728318681	1.58360437151738	12.9414829976694	0.0742921008700679	0.116801651822558	1.18739790668648	0.00658082109368685	0	2.55490231392959	0	7.80129805715104	0	0.679495206307216	0	0	0.636491794816643	0.128804329927497	0.0359449394505467	0	0.0597493522274213	0.0661320754017869	1.59831109335542	0.0294152082213845	0.597858213920498	1.04044503993931	0	0	0	0	3.2016852774652	0	0.0661219155391073	19.3140395829138	0.0404642037778702	0	0.0214477019878285	0.0398602263086847	0	0.030209455586053
LINC00909|ENSG00000264247|lincRNA	415.150923119346	386.088971555801	229.606709148799	324.779957165939	310.420969714606	314.293911115832	205.309954143233	213.920629979179	350.441791603074	160.523186209197	339.703705948923	385.656624644359	239.081757510812	353.899346109701	313.704011619737	328.984836861004	281.664460447197	253.872446266993	331.781902480579	237.713839322824	459.404200955846	217.223509850851	435.360949713713	241.242294412971	278.720025979695	187.87669606878	228.608545685054	341.332273185404	140.124601653748	364.991418205079	436.96927857228	170.898216156525	281.639956004785	108.323275800942	258.23481415563	363.651685221345	239.23121100551	163.59849196201	143.322005164042	305.612244134498	192.452931104496	324.656383622208	342.047775299039	259.284114762094	216.271165975668	171.100929013243	742.202740914223	311.808724782737	273.410249636547
AL359792.1|ENSG00000258753|lincRNA	1.3417700476996	0.0983966892277799	143.230531279055	0.108717279903352	0.0153135688506723	0.00357664536589297	0.707670204233001	0	0.0372382521047649	64.7694686080231	0.0141665974534328	0	0.0850834078916751	0.0954595105385971	0.154164530636079	585.752515998752	0.00906629001661763	0	0.068219443042234	0	0.67972580991723	0	0	0	0	0	0.201343197157259	0.0510021653970147	0	1.4594704304863	71.0206488808907	0.126718405580364	1.21665750536582	1.25769629444648	2.07691946075539	0	58.3057661540648	0	0	0.0174646247425807	0	0.0967604678216709	0	0.0576783579045879	0	0.0299904033721701	0.056782594583014	0	0.0426162227036855
LINC00426|ENSG00000238121|lincRNA	50.2221817373478	2.90994728982123	14.6763241849536	62.6543229909104	15.9072290953145	19.2660774295675	29.5521101371676	25.4394769969604	19.4994471273326	8.1956841687544	19.0015455090933	53.0816777260559	18.7682662330515	42.6017008789149	19.5306823192227	2.35984990509741	86.9561756269453	8.46743778115798	109.001988672911	4.32594645052351	62.1339418143725	16.027726696314	13.3324774609512	49.5861162072284	59.9772500520288	88.5095382054775	97.8920235140682	37.2705845756034	10.8891161779267	4.16089728527832	43.0020636427426	31.8034834916091	19.8287935939759	3.98034246919219	78.4816890869571	27.1455840863773	66.6376741759356	6.47997242042211	6.45430267096662	25.6600777761673	19.5668986870785	15.3835225559696	51.1208661778613	3.76490313585034	27.772727686703	10.1040097487538	29.4395288151354	9.89907752004377	43.2240208246743
AL159169.3|ENSG00000273399|lincRNA	0.0341341530877632	0.0493399604857245	0.090766753385384	4.0249842186448	0.00840725383702545	2.02626997899679	3.20906206030259	0	0.0199398731460043	4.52273034407009	1.06112150998726	0.785808951858609	0.0432580584896324	0.0480123396627922	1.62114482969315	0.0282982089474293	1.04388105131578	0.814359981675282	0.0484346935424405	0.842265659865925	0	2.06422060146085	0	5.89217019101658	0.546921995561726	7.35219879702973	0.131760635383167	1.24566630689019	0	0.0609367313270706	2.78764486483828	0.0867041572342844	2.34270130176147	3.43524782786409	3.09815384857079	1.37140282676996	0	0	6.73805074894374	2.145270666933	0	1.4630334103151	0.583482967983158	0.0412327303110904	1.71466796269068	1.1448298607992	3.65219902431382	0.577947061371844	0.0307689755234872
AC067930.3|ENSG00000254812|antisense	1.29417787751272	0.0576325022351456	1.85129722418398	0.0631191730471031	2.11867432071397	3.03882446779859	1.53341702238411	1.88261395245167	0.0230301166978587	5.68135241280631	1.06444618273823	2.46052521571784	2.63709472167137	0.0560534961565832	0.0862014386786785	1.19463704456906	4.14117790561802	11.2383612340366	0.0533798624274913	5.26657529200115	5.34384989641666	2.04050983356409	0.672134689209211	0.636663714366786	1.85103485708075	2.81014998924835	0.148073464759432	0.04024601481711	2.38154399133313	4.03787285053778	5.47477558996728	3.07525753184701	3.50009088858365	2.6819644521791	9.27096351753876	2.82674919682968	1.86273985487313	2.13851241897979	15.03428136624	1.08691506767093	1.52661887205065	2.82494615368811	1.94480316776181	3.69339160846149	4.35052250331482	1.14927410899303	4.87406146995672	0.570999954963587	5.80056623366934
AC087289.1|ENSG00000266980|antisense	0.0303401201946598	0.0436826397106544	1.74110768361903	1.424932814521	1.06326052050912	0.00178482565929589	2.40519886493117	0	0.0177905502647466	0.0198194943228407	1.05856247149049	2.51106355570833	1.33718965282142	2.62344637892207	0.0643660040084076	1.19206315510327	0.00703186414417067	0	0.0511468508058579	7.06409841647742	0	2.77764967788684	2.1959944713315	1.36859480009876	1.19686742401083	1.35435093271791	1.97358068088088	3.60212941714361	3.04220350224675	4.01553252851696	1.47337640988093	5.86762099711874	6.89605566810996	5.56005793057752	1.04133452067931	3.58557303720991	1.86452135888283	0.655633456407623	0.652079576014028	1.08586599630531	3.27384830893082	2.80852277846052	2.65430970006384	4.86886436030245	5.24756747132756	2.25398653177961	2.47840540238958	0.573894543683011	3.50425340642089
ADAMTSL4-AS1|ENSG00000203804|processed_transcript	7.61848699682869	4.29411238065975	10.9850379514977	14.3383537972671	7.43246541799727	10.1413279658287	10.8493341650126	27.3556031264172	18.3137216556573	48.6148631784273	4.23812413039914	5.64940794249418	13.3883045024099	9.72092347094978	16.1748386450703	13.8691739701324	2.08305893147755	23.8918165611066	8.96586529924585	8.70795043771495	13.5921659971688	9.74370385029845	8.13042960060309	9.99037729618065	6.97613982263847	20.6813777466657	3.9280762164898	9.66190582997276	6.61913025688251	21.4985629362181	2.90558458954794	12.1724957331167	10.5079978222142	10.1593500501614	10.3362828853155	20.7949997603335	19.7076118026201	8.69895454135294	2.81778750712252	14.9651231291896	4.22255326273621	5.67134963595879	9.32850002380088	15.9829405441308	34.8367400440574	8.97422801611158	6.19454843972141	6.57624853014116	7.05910360116351
AC002076.1|ENSG00000234695|antisense	0.00719089827507059	0.0101132849409601	0.0173762786978854	0.0109683366276773	0.00186133984593453	0.000446550946479635	0.829123822706055	0	0.0043150300076016	0.00478888694372069	0.00172637719809748	0.860144360850306	0.00896291720424927	0.0098642028735849	0.0143995981562175	8.02000672864183	2.07951658225039	4.25311350728805	1.34518064927915	0	0	0.611320200874504	6.77119885336905	0	0	0	0.157654556976836	5.98097059644844	17.8468298288528	2.75856039640252	5.51697950190963	5.97576950866607	3.51111024433106	6.193926347464	0.00709168294073903	0	5.63574617220295	2.87439490472974	5.86056129829453	6.3981455726724	2.07733849048963	1.49014017904456	1.24894568014891	0.0477091222699104	2.57926741784061	1.15140429908619	7.28376636766378	3.29148366183624	12.6812104476888
UBE2E1-AS1|ENSG00000223791|antisense	0.0353592431662247	2.69128367829392	0.0944652274647102	0.0559724398562343	0.00868967757211314	3.03695661508336	3.19845741641	1.88750707893776	1.16104017998606	0.0230018489395978	2.10483204292686	2.482365724292	1.35999479722774	0.0497939046119439	0.0760126240389613	2.27832208419247	2.06588163533851	0.831641983136031	1.28496269377078	0.857296041612304	1.51683258994095	0.650273182626108	0	0.671398652401755	0	1.42137920532178	1.78688031484217	4.62790400239794	1.20203409979797	0.0426741607494624	1.39841366634094	0.0597059401681601	3.40632193718767	1.35640435571594	0.00451614944461276	2.20416803712923	1.88264233390003	0.686753943805438	3.03233940088627	0.00928266119439003	2.92913762163383	2.6627238385144	1.33457918172544	0.0292612317474843	0.851074516562129	2.21479935150291	2.39934536874668	1.3251882021889	0.0219932568190041
AC124068.2|ENSG00000261441|antisense	21.330807326625	8.42658285468516	5.6622754132093	14.328724080368	9.54740446072677	12.1679251606365	15.5568040878879	21.6898746494897	6.91185719182763	9.33792389718912	12.6657189941824	10.5662099269252	12.0612104543247	23.2954085722183	16.1588510273399	16.1226467195221	4.15264687350286	3.36099711458647	3.89538575844682	8.72379854184643	6.75875823756948	10.4996398213799	8.91362595738435	2.77979202648779	3.10323876701187	8.5026025008428	10.9888363403081	6.05746034727014	6.65210594140441	5.47676911874142	8.38127827461751	4.67655102192097	34.6842372404676	12.2889663862761	13.4246818195338	10.0011721309509	7.49427593478772	13.1764132948178	8.69948473129517	9.62322694035229	1.48790380328553	8.38088457643754	4.6093866970595	17.1326220375329	9.54307775164673	11.1827942009761	14.6639453282434	8.63556169943459	2.3916480874224
AC005332.6|ENSG00000274561|lincRNA	37.7603239791523	69.2781260753284	23.6802471281342	15.8724904939245	40.2605297829084	33.458692873862	38.1033764104838	41.4666375527493	37.8019391506414	39.5438243940106	33.7657671454168	38.3095497463069	32.0942993768764	34.4673188774555	26.0014985484958	30.0380222296654	52.8056489970128	46.0162570383449	45.7483098573485	29.6955537777208	40.1003719410859	28.6831007857178	38.0001138558695	48.8611099365395	30.8461316861958	28.4235349873644	49.2586238243673	42.0661128157022	36.0998495424986	22.9833276657571	27.8236837511582	37.8104375751264	25.6379462743742	14.9002987191205	12.4061986727806	31.4541414300579	44.0973396863833	47.5166570843461	70.7360276894498	30.9987818447614	102.768351165932	33.3448901495797	85.5795813704836	0.0615983501008834	43.4359563538882	35.7897218343775	33.1056464455449	29.9920010909231	33.9012559140172
AP003438.1|ENSG00000254267|lincRNA	0.0181367887092468	0.0257881987780377	0.045492793925604	0.0280572495297142	1.05272625639627	1.01245461783266	0	0.947071930315433	0.0107649766430446	1.14013683654198	1.04883055739288	0.823084715225967	0.0227570984773003	0.0251297853184716	0.0372996172102891	2.29106776097987	1.04045908641085	2.58525718206821	1.29723071616026	0	1.50102502925379	0.641134848847811	0.696477238550862	0	0.569130103410183	2.16472426318468	4.8779000656697	0.0288141728353759	0	5.09865404894889	2.69708034158927	1.53877659837552	0.0236532672205144	1.33725963508889	1.03751631490757	0.659747016658829	0.928494164330435	1.4445245103005	0	1.07767969588108	0.445213398640777	0.0522640664261872	1.31505731363289	1.252399705342	1.73694514156296	4.39453503013965	1.24857147844441	1.30550977143932	1.18764188360499
AC139887.2|ENSG00000249592|antisense	27.7293271483077	34.7640563590021	20.0969542180476	64.2333087127093	39.2021112376666	37.5133534880688	30.3010243957311	39.5800757851007	22.9409736389851	17.4922096120698	55.9024543584996	39.1265934827676	21.4536937705518	45.4260786305179	48.4499968489858	13.903436377844	24.8610150933962	36.6204447604035	30.5567958280861	22.6915196216504	23.396604719322	39.2308493019793	20.7993017758055	41.64085233367	39.2461308937646	30.5614742939223	14.8906216149967	14.489235743149	20.0981590285329	59.1883917206294	20.9200874009484	36.322316002026	38.4163584741216	46.3827655550428	27.8957366162362	19.2430901622669	60.998421018374	63.6476335250371	24.6838644767058	83.3061766564672	101.623130720167	14.0026851461355	23.4355597798476	55.2547280910094	27.7697675377834	50.3043103245362	23.3344033328496	33.3377416652622	14.0760845278318
AL354726.1|ENSG00000236896|antisense	1.21696689148643	0.0260493379176422	0.0459741226039236	0.0283428746826665	1.05290041846992	0.00110795505400002	0.7839533808481	0	0.0108700473111717	0.0120859870659981	1.04899158560128	0.822564337187922	0.0229858950470498	0.0253838631720763	1.4727915015516	0.0200982694742157	0.00482995115456586	1.71374841719028	0.0339187342914191	0.857669045265862	0	0.651031328169982	0	5.37012657547761	1.98424248832361	0.664540857279548	0.087394390049972	0.0258565853535004	0.540702579087552	1.35811935950646	0.0466379985970487	1.51185976986917	0.021252747745909	0	1.03608110400377	1.43121493182407	0.931027722069769	0	0.684116555467475	2.12573243839767	1.67142817698569	0.0466311381412247	0.61529594811157	2.40385675375445	2.64880711507227	0.015580386114219	2.39782730770639	0.609986573987826	2.30148739722545
AC091185.1|ENSG00000253476|lincRNA	3.74169586976694	0.067202010479801	0.127878704257998	6.85897427400997	1.07312198569964	4.05281210187578	0	2.82652627528874	1.17724061874167	0.0296066372279562	2.11638039914887	5.80273627735114	2.68400089144765	4.06427184173523	0.101578291659697	4.64649991942124	4.14978910804997	2.51263756145997	1.35482137458914	13.1686037939151	2.19619704087107	9.8687131973462	8.97388760759451	2.7923920286096	5.0920087100958	7.8390722602385	2.06815434999493	4.84339257884475	1.09908024806454	4.11615636315611	2.88071640323685	4.63008379901569	6.98861467075554	3.32670489547937	2.07582077222243	4.23405204777408	2.79722223011646	11.7841474428539	0	1.08997105362694	12.2101963106403	4.24373573095418	9.45839617113625	4.95386971587187	17.4850803207659	1.15488398460193	2.51493991758081	1.89890398346206	7.01608989857236
AC011921.1|ENSG00000259349|antisense	2.49276108599973	0.0564855729660771	0.105304043255333	2.79677462935198	0.00949494420688213	1.01621952420743	6.47028795191509	1.88344310570948	0.0226069198573648	0.0252198644746495	3.15154036587377	1.61701018994288	0.0494243153891508	2.70434492463399	0.0843806619401433	0.0304536924373293	3.10918809441282	0.811040308456535	1.33714958381019	5.27232827701591	5.35548662341388	2.76988171875936	2.95851358298513	8.84325992990558	4.55071693911892	2.08140283447076	5.31408090349925	1.25222643606649	4.97173550877885	4.02738816843585	1.47757064669815	1.62407031068102	0.032250960141903	8.41623614062282	2.07202000801988	3.57567716111128	0.921474097265816	2.14294683170266	0.650651533825464	0.013760823179124	3.84125608778693	0.0731243647820961	0.577890074078558	0.044480940506838	8.78941254089626	2.25617431087024	2.48295358593646	2.62782362036871	3.50937996872709
AP003469.3|ENSG00000253737|lincRNA	0.0319199554350122	0.0460328149195881	0.08417099100401	1.43460994421072	0.00789357719899297	2.02557062568519	0.745617174187093	1.89180446823248	1.15482893616702	1.1730301229358	0.00731278701986582	1.64146760905076	1.34455399022416	3.87718124051468	0.0679981057631113	1.18885534563963	0.00671662485444546	3.41806799448156	1.32826518963714	3.50644592266095	0	1.33679227932458	1.4382093985046	0.642836575381265	1.87568670512043	0.634841068004736	1.94784686533329	0.0367447722433676	2.41783772140696	0.0611561124980506	0.0677118660838159	4.42300962832618	3.47954269318087	0.596119718614396	2.07016258441309	0.639864994336126	1.86673080800495	0.659032980466046	0	2.14546334937637	2.71867882410523	0.0677014273628813	0.583214147989604	0.0413745753916404	0	0.0219079042910906	0.0407556971723111	6.20056115109253	2.35263801451546
AP001025.3|ENSG00000266578|lincRNA	0.0364311628159658	0.0527873478261763	1.81405406126054	0.0577537854467609	5.24422654130592	2.02696349358598	4.84715530268609	0.933306403574787	1.16288560638304	1.18213998833853	2.10612876865003	0	0.0462360913659347	0.0513562271895895	0.0785412288460052	0.0261268633131159	0.00620718242640306	1.68600483140741	0.0445502368592978	3.52265621016532	0	0.62735718120151	0.684070741708717	2.14127536731913	1.22064542589422	0	1.90475601191742	1.23826782204085	0	1.40232309321143	0.0618377378513839	0.0791949986607819	0.0276515162011864	0	3.09478173093855	0	1.8706349364902	0	3.70916291483546	1.08219483867496	0.428674259353403	0.0618283272574314	0	0.0379767036496702	0	0.0201853765552704	0.0374131415442811	0	1.19947266750678
AC006942.1|ENSG00000269194|antisense	5.12032829818522	20.8479679308905	7.48067468948924	7.29081209338524	24.3636712281379	7.10142537633744	38.2230337637014	9.40759816025582	44.5650435888916	27.8828481440336	50.5902507543047	8.91308328553777	18.724993633302	4.26039442990025	8.27266743794323	3.50065580397574	8.28154098386009	11.1217842917643	13.8370027833352	1.70877682569248	19.9503717342918	7.72000271395236	5.93814637539461	17.487137322555	7.73782874334078	4.93599291576282	3.83992783435326	14.3049778755448	10.512865961594	2.78863130034452	1.50522517290601	9.00320362869031	2.37496430853301	1.94725451485838	8.26100504897445	3.50887272398875	7.50653043095791	4.32977132309452	15.4786153282222	1.08990748829186	2.04793297579773	1.50514099351594	7.39465252914034	4.95207027281822	6.06891902434566	4.49492661167664	2.51424461067132	7.34645157367127	1.22043966875843
AC011481.1|ENSG00000267114|lincRNA	0.0337641334095441	0.0487862104167556	0.0896566247256803	6.55062220318251	0.00832170236913032	1.01545075724733	0	0.934943023373153	2.26617631430776	0.021993397811313	2.10285245405124	1.63452810709169	1.35293640340653	1.39392369725944	0.0722770405718239	1.19220673634688	1.04461686432231	0.811880458443468	0.0512663032083056	1.72182668988011	0	0.616873153537298	2.96484250208898	5.09643863063745	3.20741149900524	6.54686544445292	3.64576438537325	0.0386988782624278	1.12353460979734	1.425624640519	1.47381044272247	0.0922467937886544	2.35070612773677	1.98768870832911	6.18404592429933	0	0.921866979621905	0.655484593693159	10.5135093306702	5.32423824500562	0.970623974639327	0.0715822904685057	1.95478351266391	3.68047359059068	5.24686711968142	0.0230291934420634	0.04294506742694	1.2519964526879	0.032489595150456
AC005920.1|ENSG00000247011|lincRNA	0.0617085334996204	20.542435846282	0.183832917163127	1.56650139233991	15.8666868097529	1.01826106269678	5.39703619707352	0.92410625935571	2.3362781489399	0.0392719022580774	64.1165382015267	1.57006097281299	4.09534905075265	0.0891869907726921	0.142873140031836	0.015735047874618	0.00381309695756638	0	2.42316257481056	0	0.738532419673147	3.02294968429342	0	7.16217874566242	2.80908129829212	0	1.69290285445422	0.0201808891917103	0	1.32216747346027	0.0360074348305457	2.74918906745736	1.15880107125458	0.651501973034633	0.00353838082701258	0	1.89371086290205	0	0	0.00725323173317244	0.486529612752529	0.036002264688147	2.91593018694662	0.0226116381453739	0	1.11582080942396	0.0222880790953411	0	0.0170632259701679
AL353997.2|ENSG00000264177|antisense	23.8330598607774	0.0984540834908163	12.7508752707437	34.0331804067535	5.3160948705931	40.5400944999237	5.3743901308502	0.924040689081811	3.48465995960172	25.5267480270041	0.0141733875402439	15.4842052614038	8.09904622278872	28.7382503380028	6.64646104259948	0.0401099432525545	6.2245927109934	0	0.0701038240783749	18.3492024765751	0.680405720030719	88.400832439665	0.665570498110405	13.5952550289755	43.4266614694041	32.1548678722817	14.7403873290084	0.0523547237947408	25.7965015332285	30.8541771435948	13.9384508705585	4.70461960917279	52.1798145993499	16.3351553410134	7.24061401042862	30.8841678185091	5.60874123758675	2.82916412945975	18.1857959158185	6.43332916763831	0.407778504930481	7.05687988032437	0.569825870453279	8.66564569218328	13.005204743926	15.6674382477932	13.51550976247	26.7835804763006	0.0437235084350469
AC008440.1|ENSG00000228323|antisense	3.78589391671889	1.48582208646212	3.66330928098004	0.0838038088034918	6.33993695840289	0.00290108457444216	3.8829986441154	13.2706096195698	2.31846038766128	3.50091396947644	5.26726633007484	0	5.29547894541245	1.47137623222743	0.116375154482761	2.31936671571241	1.04347412725109	0	3.76872079071357	0	3.8307842045942	0.623166292372841	1.4431156916507	2.12771484372926	0.549397033037369	0.637325925796735	1.93093941364603	1.24300431005699	1.13847407990495	1.41124511684773	0.0653642931071945	1.59529313601327	0.0291012809302058	0	0.0060420511277417	0.642330844074076	2.81527210328181	2.16821069488979	0	2.14358987603907	1.562411014543	2.77588482177535	2.6860424422042	1.27450371487765	0	6.62327281614444	1.27028192121764	1.96380427949348	1.20332869897047
LINC02259|ENSG00000259783|lincRNA	1.29610886400799	0.0586174614182592	0.109719368813611	1.48252898368585	1.07003086548589	0.00231723011199714	5.62304398240134	3.78969566794179	4.50827837670133	0.0261021083851081	1.06480767196662	2.45741762301025	2.64216654414962	0.0570080449445498	0.0877688203849215	3.37156309610782	0.00456069501866119	0.835227290526528	1.276872994363	0	1.52762319152583	0	0	0	0	0	3.24363181248117	2.34900669746335	0.547243536472669	0.0397383125691402	1.38647409953931	0.0554512552168037	0.0200201478894253	2.12094697157319	0.00423151563100416	0	0.932423853128647	1.47328053458308	2.25875138460722	1.07296729416341	0.464418079233951	0.0437697747672572	2.09054932656112	1.23550185839578	0	0.0146887738227988	3.53183090051242	0.615972965273095	0.0205480200554612
AL391244.2|ENSG00000225905|antisense	11.3739166002775	12.5638534738349	9.23386200841693	12.9419367681042	5.31653136353554	24.3291975277813	37.5048801361587	24.5169788364695	5.7723625503151	11.6594789768499	40.0424338149458	4.83042469149861	9.42947031029594	13.8186386150478	3.44034769667879	9.26612636691596	15.5320598941366	8.48611632570735	6.4322488037305	4.32918962859319	0	23.9460287520228	19.4268583859376	13.62951830189	6.3354853635101	7.75920112336329	5.72564746478735	8.45926193319454	16.5600446821449	9.49658355374697	5.66503980880363	3.19109202873095	17.4402179816054	19.1495022329076	4.14242286170603	8.5251167202269	5.6105813515389	4.2960937440761	23.3917408639127	0.0175220662853279	24.8100003201481	8.41306749556146	8.66250210334495	26.9136437397522	4.30058527495661	7.85569292634781	2.52570101617408	52.0065494450737	7.05493593399655
AC097634.1|ENSG00000270562|lincRNA	1.30722421991431	1.45623871252504	1.90265931095763	4.18137871337919	1.07225842404383	3.04066271306386	0	0.92920488298289	1.17497174663179	7.96969872695028	1.06686045205251	5.82071291935171	0.0564233010650499	0.0628340420936412	1.70528387006922	2.35576875427091	2.08214043492642	5.94140111822865	2.62297720835206	6.98080384791565	7.55426457783154	8.41174652893875	4.41292942941807	13.7551227122618	6.39295169622914	16.5517365477155	2.07577649426895	11.9686134397668	5.44176489328252	0.0807339038390156	4.25421136897372	0.117069999325338	1.21530532881468	5.39749254208868	5.17099883451093	11.5163446141025	17.8701798594731	1.37364180254753	5.04067213625773	4.29051526104625	11.0265359991825	4.25400426968917	9.43166524672367	1.30051650717532	2.5660537254614	2.272525427097	6.15695380371497	4.59932768642907	7.02497521281335
LINC01647|ENSG00000235643|lincRNA	0.0073293592651406	0.0103094269040729	0.0177190066382797	0.0111815011912665	0.00189668767005828	0.000454998843086876	0.828461833635257	0	0.0043975072215226	1.10894850726432	0.00175915015212678	0	0.00913626060313515	0.010055398296768	0.0146817129841369	2.32245623483723	0.00665260801926704	0.814682732542951	0.0480910191539485	1.72709027581479	13.3779840357684	0.621414123598345	13.1994622232512	0	0.547493901861282	0.635609568031688	0.130651101013408	0.0363674185504888	0	11.5539254300026	0.0669658907817046	3.01863103006984	4.60924627241914	0	5.15199493153631	0.640627680784912	0	2.16258391224026	0.656242737009314	0.0127406325156765	0.98159407798401	0.0669555839535336	0.584035112407317	3.66000839337971	0	0.0216908756209553	0.0403331748118463	0	0.0305595680964175
AL355802.4|ENSG00000271970|antisense	1.32121338630634	6.77621599920204	0.141379304968048	0.0806555106290585	2.12970231009623	1.0175181422174	1.50244142945528	0.926873773317265	3.44069397460935	2.35169522625698	8.4009687638832	4.08676976493501	6.54272386034248	1.46511290542926	4.76846317977775	2.32578698752594	5.16582735816137	2.54405496076023	1.33004416066566	0	5.39036714543177	0.619577169188121	0.677001152471706	2.11576534175593	0.545503976121362	3.58172801839206	3.60699836460223	2.42368526476474	6.34330988085419	10.3333728803734	0.0687447955063596	1.60830424269916	0.0304789408862014	0.595034218369489	5.153766531944	3.60178275017642	0	4.44298283336142	2.14768917903884	3.20488439963752	1.54815234623248	2.79444653034844	4.79633833818085	0.0419684434853518	1.7131145625179	1.14568133121786	0.0413398132667506	0	1.20675850014124
AP001010.1|ENSG00000266954|antisense	2.3708099592679	0.0293063161727896	0.0520144797128304	0.0319078382620399	0.00519134493478196	1.01298599293311	0.776522901020193	0	0.0121740803608978	0.0135408792017845	1.05095048343632	0.816302626344853	0.025836701464795	0.0285521006902434	1.49472902696542	0.0240227029884656	8.22913404673782	0	0.0408141581815183	1.74136214446037	0	0	5.42907572490711	0	2.62429141246441	2.14464477893699	1.86327436485099	0.0309919821654283	0	1.38772008037952	0.056462813422737	0.0720730298472777	2.31847595483148	0.610623782715656	4.11620817864817	2.15690971316971	0	2.20356651248961	0	0.0109496517413925	0	11.5545924799048	3.4701378656458	0.0348366565232996	0	0.0185816758210587	2.43287857637743	0.592510879307654	3.45382149768687
AL159169.2|ENSG00000272871|lincRNA	7.60023566601059	4.28333714541372	10.8927453379625	26.8471847067718	3.19754123992391	14.1925866602255	5.38392604770022	3.75161140876715	10.3200358076536	20.859391873387	0.0137992716906954	13.8749628310382	23.8318573415178	4.24458851383202	6.61109069749886	1.2038201684823	10.3649932370771	2.50495962351941	2.63473676575309	6.07582960259007	5.97171261324921	18.1918762277637	9.61628239310988	31.673557986088	19.2851157591738	16.3304360202835	9.37777988345208	0.0527847197921698	4.15114581304462	9.52861654750119	5.67998584122505	1.67743451799142	3.54778365371518	19.0678793653759	19.6278434493683	13.539450267458	7.48582061513094	2.09981079536928	17.436506150241	6.4340987058207	8.6138825751052	7.06203055001632	9.31100429176267	12.3414600297433	6.03645462997381	7.86383083843922	28.1404520131852	7.90746497854551	9.39585228364252
AC116036.2|ENSG00000272360|lincRNA	0.0637399204647346	24.7365114945676	2.06428322690646	1.56946344986772	8.48508086606313	6.08654714643831	8.52141395101867	11.3071545740054	30.7697940827451	5.85607917860229	18.9699931424401	10.5863104218123	17.2714765185425	2.87559648065496	3.42628345395962	0.0317093732286327	7.23492575910574	3.39399453450827	20.9377128257047	1.71696206571726	13.9649873942918	5.66209748734285	1.42268519948941	3.569630884999	11.3020844689336	5.01187926441816	10.3135448494411	5.96691344483228	3.00998405708601	0.0689448202584819	0.0764784397911511	5.94233565747708	0.0335868491993172	0.588182209247157	5.16094535275536	2.81955123107277	0	0	1.38240717070115	10.6256618534532	0.412133614051145	2.8335373977875	1.93947258552396	0.0463805975968832	1.70480061661845	7.77263989357088	0.0456787288011964	6.7890771435859	3.51892134294551
C15orf59-AS1|ENSG00000260469|lincRNA	13.6976473192836	2.8813231883074	0.173494668236428	1.56044709313861	5.30517187485669	17.2231267045516	2.26772593636374	4.70224626734176	0.0336016112667084	5.83038347665553	0.0128535862714925	3.21381143273035	5.38442189448356	25.5257912094974	1.79871725494862	1.18628788846558	0.00647998085676371	1.68130492198829	0.0467126525081651	0	0	2.07356315075103	0.68067913389394	0	1.21210513817052	0	0.126231671623999	2.41395028301119	1.78311230963035	0.0587100129664864	0.064965598256123	0.0833619133601774	0.0289380242736204	0	3.09669367718455	0	1.86849506131121	2.16964560522699	1.40454047094347	1.08348870648162	19.1931716798093	0.0649556431825944	0	0.0397903805748863	0.836992426807161	9.89272500980991	0.0391973942369215	0	0.0297184500541068
LINC02243|ENSG00000236091|lincRNA	1.33072254543179	0.0807924114204726	5.40043951627606	2.94388319515747	7.40112571836224	13.1666245290306	0.710950260498114	5.65814913727009	1.18694372641432	0.0350009961632991	0.0120135541165229	6.55225903199154	2.7399887176012	10.772855758084	4.8666520018235	1.15484121554396	0.00412448856958564	0.840655683003736	2.43906391642685	1.77209733227267	0.732157709806806	1.4295118879165	0	0.686810511985609	0	0.679461016834505	1.72060770259572	0.0219051077057926	0.558760006149075	0.0356293393868484	0.0392121790120141	0.0495347951533149	3.37424716738996	0	1.03396762010554	0	1.89030034840118	0	0	1.0701581125961	1.73181348414728	0.0392065073016172	1.36864755614431	1.2256240681578	0	1.119476581922	1.22225033576751	2.86730733173858	1.16836297564415
SPACA6P-AS|ENSG00000269959|lincRNA	2.48616401654639	0.0548159121240581	0.101871445240585	2.78509644968418	0.00924346850960367	1.01606225604285	0.733463698811969	0	4.49229880211642	5.66454224382607	0.00856113912404821	1.62057990971059	2.6223026419845	0.0533232198966422	0.0817383532722191	10.2185193554664	3.10822886806735	0.811966706105154	0.051161211595762	0	1.4570036319717	2.77755262015709	9.18687782784004	1.36855459259395	3.88669622083698	5.05400483505305	1.97372272383955	0.038621851636492	1.75741319763305	1.42529250189518	2.80876101871313	0.0920400327422721	2.35041960503788	1.28525093572146	2.07146376519478	4.33256874530776	0.92190722801125	2.90357813755318	0	5.3239279294316	1.53783894150496	2.80863102106652	0	3.6798159724361	0	1.14738551444633	2.47846191321296	0	1.20929947610182
AL121895.2|ENSG00000278035|lincRNA	20.0497643632125	7.03816122875719	5.64373629134424	17.0961225842978	6.37223416264886	6.08683481360208	16.3661907301115	24.534674249756	9.18641389767788	7.01667866044429	11.6088466531885	4.01750108123755	5.43692056995542	6.97677392598029	22.3747982333925	0.0339467068208186	6.2110085175617	0.806977592949623	1.34958826548236	9.66808335252681	0	4.1680298182825	0	7.96838251475029	4.47113789963754	16.0040676323788	8.87653346820272	3.63943862932613	1.10478560011263	0.0742843229140804	4.20996336067244	8.90027300445363	3.52008352206023	15.3554580731552	1.04276110297988	7.94284337844529	2.80054334451307	1.38044776146385	1.37407110306027	3.21928915259631	6.03958898885813	1.49718310198229	11.6404315456011	0.0497789964659803	4.32861834390833	3.37637873687858	1.29063044925036	1.90964431107482	4.68723386697975
LINC01237|ENSG00000233806|processed_transcript	1.33700567410829	2.88040973889635	0.172883088722279	12.6742504544329	7.41453746191994	16.2103220490475	10.1701433732227	1.86736048493869	4.60616017935622	1.21302580671979	14.73285632231	4.03795913701912	2.76091106915459	2.85404078812212	4.94420153421101	2.34990062344851	5.18043087601214	0	8.83164421324997	2.58947023498788	6.82645035071474	4.15801505273436	3.67780383442254	14.6075330503075	3.13719421792079	17.4285194456531	7.23707781355242	2.45660872762599	1.72056314850555	0.0758952459036815	1.50038442592375	1.65729264313369	3.52421080906187	0.583566174810631	3.10628157274447	2.79238934618556	6.56985649170226	2.85661058892546	0	12.7777837744911	7.15614995531042	0.0843167349506815	28.368597645266	4.93759524004389	6.95925993623479	0.0266164854131583	4.92308192752576	1.23165567711292	8.14772575653034
AC007128.1|ENSG00000229970|antisense	1.28607168692824	0.0536540811502549	0.0994958878106982	1.46444678932313	1.06797692283718	0.00214422442570472	5.67015992757208	0	5.58880061947919	0.024040668925048	2.1068140312596	2.47367832335315	0.0469839019824492	0.0521967138719263	0.0799054873388463	175.202260106009	19.6665631259188	2.50574263746528	0.0681386195696678	0	0	9.05314565782399	0	21.6360623064173	0	0.621020440286866	0.201033684178119	9.65055474755028	22.8086700298153	0.0867557398251915	2.90312108700431	0.126548561996236	0.0414163801822696	39.9539567808315	0.00839606755401956	0	9.37055904009202	10.9251111941367	1.3647833424359	8.56301242541042	155.720026608725	2.90296987495964	68.8104544741511	0.0576116463627736	0	5.62507532251551	0.0567170549858513	1.22454276941604	11.7006253227295
HCP5B|ENSG00000281831|lincRNA	3.80173549493789	4.19369369061243	0.155700185794592	1.54521673014507	3.18788553487589	5.06892225697146	28.7437383512479	0.925561624141011	2.32348093641995	0.034613691621163	3.1738367490974	3.23221830203711	0.0693690403512044	0.0775088070985979	1.77309279398226	2.33384965115502	8.26013084664362	0.810942326893379	2.57970976523608	0.839271258398823	0	0.615374840024745	1.42776673420135	2.10120037878907	1.85545470837159	3.55435206586155	8.57120626331056	2.43462880938581	1.75084969367188	6.59569949287086	5.46036082603245	1.62470692076679	0.032325482645041	0	0.00666939102745068	2.83249460529282	1.86346539131686	2.14240573907405	5.15127928680117	0.0137911775709603	6.77377079366312	0.0733100628347432	4.75243473067262	0.0445867870661929	3.47060906421298	0.0235241216572075	9.60157887765446	0	4.65281186787882
AC073115.2|ENSG00000237471|lincRNA	1.24504868196792	0.0362403751168747	0.0651089071664673	0.0395136823946633	0.00633315783997546	3.03199904883918	2.44343497621307	1.90100867184627	0.0149111407180712	0.0165980993865164	1.05482640677346	0	0.0318888019320273	0.0352930777286807	0.0529846517849845	0.0281744202927146	0.00666776786620193	0	1.32726736178613	0.842447742985543	0.693077870198221	0	6.89419983766319	0	0.547290718036123	0	3.58483553574711	2.41963199194584	1.13389081176744	0.0606490767705656	0.0671423395778066	3.01998617207886	0.0298273547722367	0	0.00618402108624694	0	0.923114859066079	0	0	1.08433509600174	0.421521134231378	0.0671320015874117	0.583838974215793	1.27711557054143	0	0.0217422552687345	0.0404331672070719	1.26184996511353	0.0306335652250691
AP003086.1|ENSG00000251323|lincRNA	1.31725454717352	0.070733164959176	1.94451813452176	5.57951955845323	0.0115767571811933	2.02998947527654	3.10513950869181	2.82335169604095	1.18014225236955	3.48546282252187	3.1662371726639	5.77924163093475	5.24661518700712	2.78317057528182	1.73482730713671	0.0316285309390318	3.11087001768695	3.39453229517238	1.34173432823302	4.37289375081627	0.685811353721456	2.03598962778668	8.34312868035736	4.31347813574058	2.51048438024593	10.9555376451004	7.02855150490504	0.0410286408472706	1.7413970137574	9.19894405859937	4.16574822690347	3.08604613879393	1.20761417901738	1.27626449200453	2.07298482693799	11.7615177400143	11.3203145017712	1.38908389705665	2.87216305158465	1.08738096702129	1.52165655658344	1.48468818698686	2.63233227955598	6.09020477515057	0	3.36552809521892	2.49083182220626	2.6139050267317	3.51832272095692
AC139099.1|ENSG00000262094|lincRNA	0.0391859301096565	0.0569442389702489	7.93982146433564	0.0623563252465567	0.00956374393089121	1.01626181684596	0.730885491224589	1.88310945216459	0.0227763204449887	6.79300545036023	0.00885722795455834	2.46273150233062	1.37616441616808	1.42046246440538	0.0851082446475737	1.17721353040007	1.04148388483774	0	0.0407286179392309	0	0.705016445645798	2.11044532126008	1.46499222949334	0.656549477301404	6.16644154114143	0	0.107592261106808	0.0309285247394433	0.521972167658003	3.90119091641033	3.99850708681186	2.9326251161495	2.31818353420487	0	1.03846447295453	0.653645629112105	0.92683661112399	0.672363356493291	0	3.18851113007498	1.01420816903918	1.43003496196988	0	4.77256022153248	4.41696409337645	3.32137624840894	3.59920264199459	2.7247777273304	2.32685057831079
AL591848.3|ENSG00000260698|lincRNA	7.56337903364998	4.25894982036119	14.131601060882	7.18793802184627	5.30835746595914	7.09811142086097	1.4837138812962	6.59043336243403	8.02057090131876	0.0386163649450615	2.12708433311796	23.8704376992784	4.08806211120877	10.95197087861	3.40000837534971	2.35853790798143	6.2207298769036	12.797193916348	10.1773818018097	7.84818712658126	2.94908500866815	7.66465829661333	1.40616035447615	4.95235214449485	8.98156161805075	4.90686000458192	7.4440951021663	12.0048071444537	2.32098666576998	22.6479718614138	12.4511186933064	7.63400527762947	16.2404499549069	6.75827537323668	7.23608520570897	8.55880167505711	9.37777482537441	6.52154786078691	15.3600812644582	12.8147854528614	5.91396227564239	5.64087922508498	6.65517980017741	1.30202311077103	22.6815516712682	12.2889271076256	8.59989825437035	3.90722400313701	9.35857674912857
AC027682.1|ENSG00000259804|antisense	1.31601487928786	4.1183471024682	3.58284625729836	5.56961562775823	3.17883222274671	2.02987592365358	0	0	2.30854711906866	8.01022674581979	1.06844651101568	4.10171139958474	3.97131374463661	0.06796614103479	0.106029216125759	8.03426717438642	3.11324340251129	0.807465819642515	3.84844582385325	7.0162441548144	6.07605633286224	4.89763506003426	3.69087514133027	4.2838165909407	3.81610840183992	6.44514927084593	5.46971063859716	1.2597778670159	0.494245356150421	1.44372595710868	1.49470399519436	0.105139433462186	2.36659866487109	6.17012978153716	6.19426573398297	1.34762690093516	0.919780246926831	5.86405208404873	14.8749390664419	2.15443513198929	6.63494499951212	2.85433041943971	2.61337766788958	10.9130487095363	7.85545203788532	4.48090121627924	1.289370915136	4.6564915885134	5.83169154852287
COLCA1|ENSG00000196167|antisense	352.34922033568	361.223197663976	49.0584005753062	761.107403603631	139.868063273171	138.902273370681	902.378243444887	1964.11003751678	276.048590416816	164.02296485838	3923.27170615223	46.4094694291107	38.8373880623073	88.26708914297	556.281469199791	5.81957849590389	43.5047227208184	10.1758147946793	36.962526838842	10.447302562163	21.8609200787885	9.01563786713394	10.3526037778449	35.0862619338858	32.7047429915567	198.561847716756	71.5775504194965	132.270663565116	36.6050057183062	4.14600429979893	20.9458261799547	40.9866378737344	8.19834168696052	199.060735413254	13.4389279824722	79.3536950481587	24.371578489416	25.4791443614323	21.7437235308654	63.0701584685043	253.7705608967	73.6717496667757	293.63873265649	1.29467743212458	6.0396957474826	11.2196310075748	8.64763489624895	65.3147899873367	19.9197820526883
LINC01639|ENSG00000236117|lincRNA	0.0103184597512675	0.0145569474483821	0.0251960440905818	0.0158017920905203	0.00265531461566061	0.000636016393225122	0.814849102744542	0	0.00617245396495204	1.11807336468942	0.00246240918445598	0.848356540964049	0.0128855072623334	0.0141947136327285	0.0208181144240903	0.0211072890355715	0.00506268500628237	0.829466452492994	0.0356827040758435	2.65691899698023	0	19.2916901999208	0	0	0	0	0.0925277644942645	0.0271741824301075	14.513856202207	0.044556910065043	0.0491397384285668	0.0624466242998962	0.0223229453733608	0	0.00469682414684114	0	0	0	13.4168860626756	0.00965887610369187	0	0.0491324690887893	0	0.0305104422036231	0	3.30232612088177	0.0300655667269705	0.605099320820497	0.0229149911332187
AL161636.1|ENSG00000229699|lincRNA	16.405242161939	0.101701899893801	97.6297256436323	20.0791059278166	10.6118431261246	21.2920434663608	0.708710088263726	6.57752785653686	1.19158250515703	16.3117508611215	0.0145552764517429	35.9257248476024	18.7426737145061	61.5822878253731	14.6897651102859	0.0358420844858398	0.00836102021058638	6.80990250390335	0.062166771048612	17.5920725222065	0	7.00142942474414	0	0	6.41348499470218	1.33146814030346	7.31895586021361	0.0466374861919832	0	4.11478784151358	4.24235491367137	1.66484285004474	4.68475850596266	1.9470082685652	3.10748621296452	7.88554046183608	0	2.10975627295182	0	11.7301960912927	4.84480825573237	6.95003643334983	1.91366487813825	1.29925490435952	2.56810678039369	3.38401592239623	10.9623756422672	2.57416677169227	2.3856102655189
AC091057.3|ENSG00000269974|lincRNA	6.29105473463881	0.0851124149868552	5.47688374855207	18.0909791157872	2.13559576487331	10.1335405200056	0.709103479474548	4.70489044018053	2.3299651521562	16.1210900960786	0.0125551707392022	6.52669338956685	1.43439008133447	4.19280426350533	0.131288812297387	2.35813754658387	4.15205748083026	1.65513418397274	5.15115289630458	1.70653105035997	7.53289395931679	6.95845737840951	15.738059817102	10.7806906214915	3.106975894829	7.79398997405972	9.18835145121525	1.26646959873484	9.78957940450319	2.80189486012389	23.268077297798	1.67335673623597	0.0399124755169096	15.7924290440496	10.3290786827671	18.762410019664	3.7346091969579	6.52513364761386	3.55766317227258	4.29318831333228	4.24869890325606	4.26854736990037	8.02537546226459	2.529953403581	1.69402965548229	8.95312115511807	11.0164569911748	2.56287437180653	40.5409507194375
AC018529.2|ENSG00000278330|antisense	7.54808580737286	8.31091120238945	3.79898960060128	7.16450744933639	1.07800676041158	4.05846408864193	8.57547073059914	25.5391372886297	2.33319309020634	5.83315492964848	1.07214975234009	7.33606004672505	2.76369767761099	0.0856727458360695	8.06113486671362	2.35929432104976	28.959636609893	4.21541489992689	13.9536552648462	3.45609974110169	16.7119224483226	11.2069419122363	17.2177789166293	11.4864718924078	11.5854804155166	7.05903979684785	0.195506843080969	10.8262407261194	16.0098930065046	0.084829459798037	15.1951594450133	0.123503811585753	3.54242415815039	10.8984151252731	7.23707534690149	8.54774399645774	34.7971855319878	7.99136524704414	0.641766108219556	9.62397893733851	5.34789850681088	11.1119769481113	13.4686671061056	4.97821178260279	8.66790564742388	3.39161945732877	8.60834854016917	12.023667024444	18.6322717639901
AC007728.2|ENSG00000261644|antisense	17.4802459929272	1.51194257155518	3.83381119475961	16.9622546766082	9.53505288796715	3.04574859647065	14.8562414607053	7.53296233718148	3.47784312257418	4.69180076654232	0.0134063126622106	6.49158176248271	9.35161577251102	13.674153732032	8.13510839463373	4.66676661723825	47.5817959707124	7.62944462042101	47.9051661037612	8.71124152889846	15.8954269711776	6.22009268005116	8.88724359269092	7.103986101112	17.4089815467666	19.9858439946469	25.2598926811721	14.4308811373587	15.3081063088903	8.16610301735758	18.0001073530944	37.2923756075189	3.54579899252033	1.93705110130347	73.2456739317833	10.6888585951711	27.238371230009	4.29536560505468	9.4060257564903	6.43111072126837	4.77672843539929	4.28751709643812	18.8597224808969	4.98676073486554	9.52822165194419	5.62642953728748	14.7079803925588	8.60248019074873	10.5444580848069
AC138811.1|ENSG00000260017|antisense	0.0131626582895388	0.0186222098740288	0.0324528638114345	1.30902591439084	0.00336931813914046	0.000805882527527252	0.803007095178607	0.951942284367013	0.00785149997884446	0.00872236093718046	0.00312411535331494	0.838516330538748	0.0164656956117381	0.018154462743272	0.0267403708361246	1.16441765018175	1.03872865317305	0	0.0334819067028546	4.48617944952568	0	2.16479527856217	0.706363327001286	0	0.581444090975878	2.19812806895171	0.0861334661264872	4.62124969108141	0	0.0417552243086958	0.046019691558692	2.84216122282067	0.0209871985465688	2.86108860771936	2.06057415466093	1.43347255691329	0	0.68854738129541	0.685213958637407	1.07427648674858	0.458884809015446	0.0460129315046186	0.616542687785925	2.40148515239444	0.852060015224035	2.21284333114793	1.23653580143173	0.611243457552525	0.0215419322524953
AL160313.1|ENSG00000247970|lincRNA	5.08494324580693	5.62381018637541	7.29324818982966	5.79429219889837	6.36468743766878	13.1755329587655	3.04649393238855	4.69934199070356	8.02180969164169	20.7815106301763	1.07237452213102	11.4515632810923	2.76936859805885	12.297577991862	0.140355744286683	13.7780708097047	3.11620673635692	12.8400255277323	3.87755824099505	14.932162369073	2.19554370697022	5.56452501256818	2.15770272796285	0.629568091533058	7.72693706611088	4.93111377267835	12.4971487323691	2.46287931879976	8.60086183877583	2.79112237160254	1.50636849061494	4.63376881598798	24.206127439261	7.49762426620723	6.20091344229579	10.8057518610916	1.85714334688824	2.84578665790367	6.5296978223833	1.09003502385933	2.04573792059718	1.50628403007671	1.9124918253651	12.2077854789975	13.0860440830396	1.1550039754609	22.9837190494912	5.97050896518591	1.22080866690777
AL021408.1|ENSG00000236166|lincRNA	0.0483296391197601	2.80765379678121	1.94576207869222	1.52213935874683	7.37770663003142	4.05399267290364	7.13877202412103	2.8231883266811	6.79296487628071	0.0311016685156298	0.0107421663638065	2.42343387590777	2.70069339528705	0.0689226537244167	0.107646978164307	3.4128114441219	2.07011845940488	0	1.303628676413	0	0.706554284496328	0.636596474922804	0.692404100656644	1.40819381908565	1.93372634168842	1.39446766576454	1.85293187647661	2.38597453826952	1.16999783997515	0.0499482822191006	2.71534108614294	0.0703481277391123	0.0248687725469372	0.612641764748685	3.0903882212815	2.16292578064777	4.73266830799022	0	0	4.23755932099623	1.01853701708256	0.0551472758929786	0.60000572785421	0.0340684471705973	0.84397197218054	1.13529948680866	0.0335675012110389	6.39494575918482	3.4489586323861
AL035681.1|ENSG00000235513|antisense	23.9683275813187	55.4902327451878	21.8956134248713	27.2739007552572	40.2618122978414	61.8410411317962	68.5375312193678	31.0907857288496	25.2292280070671	7.03505448213122	34.8209385127517	31.7678388150906	16.1300260247526	55.020869247065	62.8818271618845	36.9535009868609	93.1689878423022	57.9655815958607	52.0879877291749	13.0676797607146	37.8162625619521	27.2715619984866	29.7683261681291	26.5075998969118	13.3989157593229	17.7094186700165	14.8903549211891	28.8848203781133	137.795056193219	14.929242800865	77.498789409137	33.318581500535	25.6402032634343	45.6983519363615	81.5815973210489	12.7877458374177	32.8278533233946	19.6500740813839	16.6567458127242	25.6613816414384	42.1103465275928	31.971896244232	39.6271544682201	28.3061958837655	16.4630299882634	38.0251715233866	51.430222822512	26.6348704576523	10.5738872527935
AL139246.5|ENSG00000238164|antisense	35.2984410019217	40.3726978587808	14.7400528724241	68.6839767176708	57.2171670391717	38.5297772729247	240.76176720179	93.3125262310328	32.1090958677865	41.9012427519833	107.589450124989	54.5999484900795	14.807984081248	35.9054372453679	48.6199169491332	18.5229999057989	209.12144940633	20.3970474377946	102.879477311023	25.3061042491865	65.0703889992768	44.7979498505092	45.4184118782568	52.3819511927072	62.424468754352	71.9106869220688	71.2654199506903	26.5053851196736	54.45560488574	13.5932026977753	63.8423963954935	34.8943196413435	4.71087220465652	19.6668155803666	95.0207811077295	72.3048889422334	81.6305434123888	37.928129527899	109.297133307425	13.9158651026765	55.7457657451964	34.7895688420029	127.195180105398	20.9655045111262	51.2310946293727	16.8131508954965	36.8106611537513	13.2345721985704	35.0954642787762
AL355102.4|ENSG00000258793|antisense	11.2372930971719	0.0874710094109483	3.79121775488683	9.92118937963797	3.19349592828079	12.1603710737786	7.79030252684722	7.54124961038717	2.3324356097815	10.4228118920278	0.0128471697631136	13.1399324178285	4.07557562861726	1.49123816031229	1.79857127542352	27.4310123006261	2.08182584795574	2.51247000220561	3.87652667741652	9.63427276959983	1.43561742021086	0.607085309621117	2.15813771263553	7.17370972429854	7.06957388079765	4.93273381294454	12.4842036868834	1.2645316423528	9.86892607886687	6.75511205544296	5.60200227146113	3.15652425346021	8.13951828625394	1.26121368314277	23.7106077955529	3.50685927087916	4.67923744188492	2.84648455325635	4.3099189929996	1.08999336991112	0.406122955433173	5.60173932234864	2.59164499300224	6.16593373738936	18.3625687436409	6.71579036169781	7.35433060803081	0	9.3247664320173
AP000808.1|ENSG00000250508|lincRNA	17.7052077173456	466.258670527406	7.49093335604352	2.99292145828867	317.805511609063	7.10148248650589	150.103928736358	16.9435282073982	1.18765337734906	1.21046076290751	1433.41385885664	13.7960817885806	5.44848812593592	8.38749044773003	6.66760551809329	1.20270327820744	40.3838108686854	3.356740058466	24.2077800278316	1.70690163460014	24.1660660385235	6.20157252580774	30.5318262094921	61.1561042426819	19.8652868761381	13.433719956249	2.09472661229699	16.8847647190957	19.4958482747863	4.1612107004099	2.90564354073135	13.7624073829503	19.8256732026825	0.585392143739859	71.2517399814505	9.92312176257415	18.7473626792034	7.94224086236102	4.99900263210341	6.43566913587875	20.6754152656353	20.9055828201796	36.2787861584505	6.22427130113195	73.9227897888943	14.5720449063902	4.97947946975444	2.55773399582498	1.22114905849664
AC016590.1|ENSG00000267605|lincRNA	1.30447389301798	0.063082399048033	0.119087036278545	2.84121616799785	1.07171215689239	3.04027274222469	4.76653524721417	0	6.74779252501924	1.19422309326576	2.11370212339215	1.60410108151194	1.39196570323899	0.0613336523037847	3.17179627511787	1.16990526176561	0.00516454907599118	0	1.29257194112284	0	5.5701486144042	1.38611029305218	1.48261902995579	5.32306038459145	0.572903831640436	0	0.094807882657432	0.027753089156086	1.8609673913896	0.0455467309706279	2.68396090715311	0.0638913344496883	1.17996937416681	1.34440986673472	1.03701592245765	1.41864960292212	0	1.45091417291689	1.44497753041499	0.00985561445213268	1.03813014087437	0.0502355833754622	0.60840625286061	0.0311657982720883	3.54026246676823	0.0166923011045536	0.0307106617500574	0	1.18488175788834
AC087289.5|ENSG00000267801|antisense	31.4955178709844	38.9163902009728	16.5128667809025	41.50432649809	50.847419575972	17.2397180623093	50.5837251447911	32.0338211571968	100.648001091842	24.459854037147	16.8968207243114	32.5848047648398	49.3807116429384	18.0158950025851	43.6577899186564	13.9033856907538	46.5971013632619	33.2063208020567	43.2240077709311	44.576186412415	34.7798118672424	60.3509888150144	122.576199760051	14.98813276587	42.4813692043366	20.5642307552784	23.9650687555462	24.0877758194448	28.7068820171354	108.7353608708	26.4480900275696	48.3268021540272	30.2865755985801	99.8518918853234	19.6350793027339	28.5759316430529	30.950055120658	43.8402401353238	70.7209682446407	24.5935821404241	44.8631321220154	37.4944883428093	45.0275843548235	41.7828994280985	44.3023545244908	21.2764367420648	30.6666126910599	7.22582862480414	39.7337415528891
LINC00944|ENSG00000256128|lincRNA	16.2583149581808	23.2801447117871	2.05796527530355	10.0167726831728	6.36796149445708	5.07263557949285	10.9014311048711	1.86604468990169	12.576329364003	2.37768971614044	6.34038635475637	11.4292911659745	10.6715557471688	2.87032114304257	5.00126347198623	9.28991736368473	84.9040862890498	68.1681186608873	48.3413573875815	26.182643155379	21.8660336863599	6.9026901050181	44.6815027061864	5.64593560208041	17.2584771842793	25.5408114699949	22.1990373760427	42.103696882521	48.9441540123928	94.1654814905638	47.2289373398307	135.578279015613	12.8595037424785	3.30280120916007	84.6918009205138	53.6623932806701	145.480565188384	13.0560135049274	7.18240571842275	42.7549142676705	10.7775435258433	33.3960490224495	111.054969536841	9.91145960151257	52.9767740800711	22.4001586880859	111.361299472068	5.89224077840516	38.5915142997216
AL162431.1|ENSG00000225857|lincRNA	2.47856095315692	0.0529293172305142	0.0980193474501857	2.77170542559645	0.00895736693861227	0.00211864031179576	1.54516279460772	2.84159296962177	3.3814426795185	0.0237374649913044	0.00829661245316315	2.47617969779415	0.0463586067325588	0.0514939036387774	4.46585129237299	0.0321803929361044	22.6880229289249	7.72838671129471	2.59337130665541	4.3687450022667	0.684875435615046	1.31785087821742	1.4208168562899	0.634492338715833	3.17010521866896	6.47886242554206	0.155119077552442	4.80070741178562	0.496457274152612	7.93611829226378	4.17665088046616	10.2101910141598	4.65208354936829	1.27383284253833	6.19082875195943	8.00201779686636	0	0	4.36498435931517	3.21479653707552	2.08189005207117	2.83941360392992	1.93590941915526	3.70546557966555	7.87413772073293	2.26162001985924	3.69460008547101	0.568673493345322	3.52236385163472
AL008582.1|ENSG00000273424|lincRNA	1.28688215397482	2.70963409112456	0.100286591973559	1.46589738487603	0.0091262615828791	1.01598753338825	0	0	0.0217005664869919	2.31056431160819	0.00845277429435831	3.32668573998635	6.30520870631627	0.0525722486349213	3.07866193208131	0.0276470786801215	3.10479281481351	0.815475921509667	0.0472667170602137	2.61877351856931	0	7.27000088646135	0.679858988675865	5.14992740197463	6.70810024578616	5.86234165869373	0.128002311241784	0.0357607706199214	4.401895776912	0.0594259470462379	1.45845419685016	0.0844349467583898	0.0292668501558833	6.35467222562303	2.06944276728429	0.641891934608052	1.86796778650483	0	9.85166514035452	1.08380631597495	0.98473870932124	2.77815030584077	1.97618108613739	1.27510685573669	0.836496187751608	2.24622234401415	0.0396540899197901	0	0.0300567969774237
AC138305.1|ENSG00000260658|lincRNA	8.83035959913364	1.51314492129197	3.84517453550443	10.027766736429	2.13825170581889	7.09933329744461	8.53348384866638	19.8234705185795	14.8524809427834	1.21506670569724	34.7271136904242	5.66396702618602	2.77606056883415	6.9526879235492	5.00727870503929	0.0361562444346855	2.08191097204272	0.805383464256646	0.0627467950618805	0	0	46.647676497172	0	2.06646097175384	0	1.33077102339304	0.180888428343555	2.4630867906267	41.6368739235724	0.0796272103275069	0.0885574699708602	0.115340652432816	0.0383217515475733	0	0.00781517217573713	3.50535194774004	0	8.78888380847752	1.36813770946948	2.15795592738782	80.9538596702134	5.60534492815073	53.8509613746361	0.0531525073331789	0	39.9066815884549	9.76807781024522	0	8.17376945177935
FP236383.3|ENSG00000281181|lincRNA	0.00392175729469955	0.00549783930890253	0.00937510822144207	0.00595717189848009	0.00102138664248019	0.000245453619093644	0	0	0.00236102945993207	0.00261887717764776	1.03431681994504	0	0.0048785863908431	0.00536388141181551	0.00779257955851815	1.18847874068597	0.00668113867272857	0	0.0483195783217698	0	0	0	0	0	0	0	0.131388650789142	0.0365355250481834	0	0.0607877334835154	0.0672980712612639	0.0864800669106549	0.0298907935465975	0	5.15232903684031	1.37176754405402	0	0	0	0.0127961495568314	0	0.0672877057494607	0	0.0411363665067277	0	0.021787579226701	1.27306588967365	0	1.20532318995566
AL008727.1|ENSG00000260316|sense_intronic	2.56153308171589	2.83614624379547	5.32325506987902	2.92242230463609	1.07582021189296	3.04334378562072	2.28877053910831	0.926166849321959	4.57512643294913	2.35727328687678	2.12171074567432	3.24115577351394	12.945313199862	1.47227580202709	4.81252889217582	3.46808402652171	1.04488889757113	0	2.57949784896406	0	1.45389935054034	5.69373772179207	1.42787816230973	15.6417023905905	2.52420515784501	3.55472321041677	6.94800768958097	7.11275623368645	6.92477857198193	0.066085369835398	0.0732560619046552	1.62448289866278	2.35374983464077	2.6883511622832	1.04161310793233	6.56258073311949	0	2.8958557311224	3.63801629825856	6.38524695574645	6.77504697642647	0.073244630779105	7.58518639232141	1.28532569463783	1.70803791921852	1.14846403844632	0.0438781897997427	0.572217366247386	0.0331776809926665
AL161937.2|ENSG00000237595|lincRNA	2.59028490154064	6.96334344968016	5.5339657276904	0.0976262482464541	1.07804368439334	8.11029368589409	24.4441833577874	3.75583963167976	15.9347072950375	4.68267755395013	7.38578179552225	1.57195304138866	8.00338692154691	1.49263302513642	3.38985332321404	39.8139246832541	0.00810612038305214	8.55254992012085	16.250747109546	4.35160455343867	9.14924448838232	10.6434565434974	6.72137010970467	6.47106096010285	7.77873493458107	2.77508638477214	5.53179599495785	14.2612891335339	11.2157581026139	4.09791943009591	2.8681496539356	0.109752250155717	8.11778034760078	3.34042686939093	5.16738671746258	4.98284835275039	1.85840655605953	2.85615550583171	12.5472687983406	3.22097918766805	1.50074639542242	1.50055772556695	0.570445058705104	6.14457027636697	0.828209382599604	4.48856911602117	0.050108553122604	11.5261607757276	0.0377526460454893
LINC00161|ENSG00000226935|lincRNA	0.00719089827507059	0.0101132849409601	0.0173762786978854	0.0109683366276773	0.00186133984593453	0.000446550946479635	0.829123822706055	0	0.0043150300076016	0.00478888694372069	0.00172637719809748	0.860144360850306	0.00896291720424927	0.0098642028735849	0.0143995981562175	0.0203781259627528	2.06604049700074	0	1.28565942221688	0.857032760022175	1.51591701207767	0.649738821472557	0	7.7449936117691	0.578691884501031	0.663281259516962	0.0888096664717378	0.026221835672382	0.539194379577385	0.0429324731980099	1.39944547591149	0.0600813954986569	2.29541196068202	2.85033067520307	0.0045410234574641	0	0.930701225341484	3.83823296396742	0	0.00933443328320738	10.0538032323186	1.39938311195295	0	0.0294328287487242	2.64684555859399	1.12802093850915	0.0290047603532083	0.608602775479093	1.1807676478752
AC104117.3|ENSG00000254035|antisense	1.33440006397824	4.22420527735543	3.75806536709084	1.55474233717507	4.24646993531659	4.05761418140652	9.40762726838697	7.54759866450606	3.46491443403783	9.25344643824439	11.5746419369656	6.53123890075928	2.75192049236619	1.48658900090412	3.36037155773985	0.0305500595943682	4.14019035495217	0.810905701292185	5.03816271534148	0	9.29006627228506	4.22673911435531	3.72764262467305	6.58171465915488	1.19283558663079	6.52611148043758	3.66976202524257	5.94771869877477	2.38775041911957	0.0662054308336133	0.0733912693729779	1.62494537877516	0.0323534654031279	0	0.00667480090859929	2.83219634693733	6.5929562827894	0.654010423439553	2.13321521846808	10.6129199721095	2.67772783071424	0.0733798137770161	6.87373567700862	0.0446265356505895	3.47044045179612	2.25649276895773	0.0439539491524215	6.83078648728576	1.21102858397388
AF186192.3|ENSG00000263612|lincRNA	0.0453933597338532	1.46121658421455	0.126161580902372	0.0728598129818374	3.17515528525013	0.00258106134362235	1.51462719599201	0	3.42227792020957	1.19764115701257	20.8889716038101	0.768728401902315	0.0579405958024173	0.0645487925434158	0.100281097984885	0.0189441123445741	0.00456263219902575	0.835204063076689	0.0319085200399816	0	0	0.656573067984504	0	0.677440916570915	0.586332365944218	0.669938839085594	0.0816251364468601	0.0243518052522984	3.30608598621859	2.57926267683845	0.0437966392991827	1.49775929191361	0.0200289947889262	0.633425811666463	0.00423331142896538	0	1.88570318905452	1.47320473113649	0.689295733747638	0.00869447466200612	0.464365996940469	0.043790238090802	2.09041502056613	0.0273186232979106	1.75255302666447	3.28719985714909	1.23200531381962	2.07732062045334	0.0205571121170996
AC012531.1|ENSG00000260597|lincRNA	0.0106900980235092	1.26578070681213	0.026136272226048	0.0163787242032615	0.0027490425316845	0.000658342693605943	0	0	0.00639239197413405	0.00709850473267316	2.06753414264896	0	0.013352608213355	0.0147109416424681	0.0215872852842861	1.20278135952261	29.9648504101598	6.8030260891437	2.62199879618012	1.70788489849439	0.680047109269658	13.4376581372557	8.20091181638356	1.34467938857858	3.11754410780241	7.09975982043791	0.182703514775461	0.0474161165194911	4.82000797166218	2.79359111775789	4.25142863420519	4.64105909658266	5.84263907164295	1.94447214217558	2.07605454011008	7.86936501944559	2.79653143802298	3.58216735546177	0	5.35475114115854	38.9776692046807	4.25122217295571	16.3382028476635	6.1724643892754	9.56874234582094	6.71960358054696	3.73246362247538	3.24578750121086	4.70846020346029
CD44-AS1|ENSG00000255443|antisense	12.6372541249226	1.51503414979369	23.4345478689157	45.4432083709317	3.19884624599715	9.12861410730696	6.9294121966341	23.5650756443162	19.4756465824671	1.21520237046936	7.40211412332833	23.6580211650922	24.0075957572613	20.6608269274727	47.9674691065812	18.5118409866682	30.0346762672065	41.7550688489463	12.8006735525542	54.2229005596325	4.45459220329582	61.0961045649213	41.0063472186587	33.009083192304	28.2708915230229	54.1821636448257	9.42318933718464	14.4860710237311	17.0344498858975	16.2663036459836	13.9976990552797	27.2869692486788	44.2072405618174	79.3412225852994	21.6992594182383	40.8115892605502	17.8083073339828	37.9930056447521	1.36832339673483	40.6032110264009	87.9386228060058	18.1443262919758	21.4235965698305	28.2952886977352	24.295296489096	8.98603548309244	42.8628164331054	16.5942990199723	31.5634649059836
AC087477.2|ENSG00000259275|lincRNA	5.11939693289598	20.8332639783275	11.0378987739106	8.70886263977907	25.4183785361881	24.3309005266681	67.2604981221922	5.63536929678177	6.91765724990489	33.6573443414583	18.992371987066	8.91509433223885	10.7669778449605	7.00437106947483	9.86671317265875	2.35919949673317	10.3573513683388	5.07125638812139	18.9609683232898	4.33284905935407	23.6244446430225	4.82159830607151	8.91240698173231	7.12412521874874	12.2438131628523	11.3879786017475	14.5034284907496	14.393987894142	2.93467849485204	2.80512860802937	0.0943036281763385	12.0787322993646	3.54221304377928	1.25790738664621	16.5182088504541	4.93109415291455	12.198465898319	2.83423144218948	7.22544480121087	12.8185934675469	3.68667081053154	5.64778369292376	13.4717198727042	9.84898931709335	8.66857841256112	8.95955934332406	2.52339299149393	15.4247873451791	9.36475267332798
AL021707.2|ENSG00000228274|antisense	16.4318608559783	43.0266738578205	27.2342037049661	34.3631386203709	40.2570338580696	49.6759502410989	24.0680667782037	28.2643673135768	38.9367015362891	44.173516515758	29.5467423156455	39.1375163141639	36.0656116970327	16.6350667842619	24.3784141730844	45.0494096381019	45.5697308302828	85.2219226792324	35.6647519787746	59.4233184666563	30.1975159247861	54.6346116955799	93.9805976193767	27.9195843208981	89.555040557002	56.9237968387506	31.3091380618511	73.3069289047897	115.313468558271	55.264339855974	61.0750667996748	55.9701571207044	54.715743636655	67.5099766803276	9.30809418724707	45.7573866617182	30.0040858903042	56.2332136581185	56.7508036574935	69.4561907510146	46.9629156229356	62.45497645949	51.0211228303475	44.2794670637366	53.8402770346157	89.4249493022342	62.4923364182209	82.1700231431357	53.7656558818832
LINC00535|ENSG00000246662|antisense	0.0560680423980497	1.4993832286072	2.01701364864933	0.0913684573959399	4.24505759960726	0.00311371767738367	31.0259696894845	15.1395857166395	6.85460782423375	1.21082724260375	1.07139393217816	3.22404298412309	1.43144747717232	0.0805754643292698	0.127676027091474	12.5658718088265	7.24087101874548	1.66259837510897	7.559666649786	2.59371411680842	2.20900317838653	7.79676212805396	15.9901382625317	0.63256922339754	3.15320415279178	5.71213380777102	0.162604992676467	4.81510239082301	1.10689669770713	5.3818971335488	6.8711249013324	7.43812289305134	1.21088719918213	4.76142016232109	4.13497502775622	0.629555393147176	0.919810855917934	1.38238780656109	8.09547918047717	7.46329634512312	8.94794058957675	1.49429423353702	13.0775391414675	1.29379375403611	4.33268710698336	5.58580510785338	2.50156004974417	8.12175787804378	3.5306735453376
AP001972.1|ENSG00000254429|antisense	3.75809654626769	0.0704123231535576	1.94239609811618	5.57555466574432	2.12786904482873	3.04203064865866	0	3.77387734979188	1.17988911646707	5.75224963849004	2.11832273157635	3.26096739201524	1.40876976121066	1.45799753517953	4.72669572373925	1.17389051156039	5.14794887744494	3.46672528534848	1.29997049380724	0.851758968860132	4.72176435844944	0	2.26228413329992	0	1.942833199857	0.652974494803199	1.8396423131826	1.22577201995242	0	0.0484589545112003	2.70486418720051	2.90827088241943	5.66096630710348	1.33312241170208	0.00506672365626626	1.40816592492268	0	0.676419011375264	2.98840572412079	0.0104302950531913	0	3.97196683972	0	0.033088411414446	0	0.0176838284724005	0.0326029984547042	1.30126316738051	0.0248127289701815
AC023421.1|ENSG00000266968|sense_intronic	0.053000518593066	17.373418976527	1.99076526901583	4.30354233488252	5.29192422090767	1.01778435631403	0	0	3.45202752420409	5.79045906648739	0.0116806550402184	3.23672661316687	10.4310179991528	1.47544507716699	1.76679264625246	3.47271538103437	6.20266343453549	4.26536153867774	2.58512448131907	1.71833549310824	40.0992259870001	1.32232883473936	1.42495585717601	4.32165943652024	2.51598901497487	5.02357343467027	0.148840997816033	8.29333349204832	0.498596583753597	4.04009912996139	2.82670719332324	5.92120440637787	1.20664995213393	0	2.07261202951611	2.08867008431367	1.86256673972462	0	0	4.27191433388885	2.09408920971011	2.82657344840496	1.94378269436551	0.0455549848459937	3.46657031809373	1.14945787965806	0.0448669261794625	11.0344272316892	2.36674359402978
AC092111.2|ENSG00000275367|lincRNA	16.3412162958873	20.740009213793	9.19699349549179	10.0901833369392	12.7183030377531	11.1542697147823	23.4179009728736	6.581048101835	13.7494238881794	16.2714209593304	7.39895244331257	13.8528833973289	17.3268494817565	5.62029472415221	5.03957208454975	2.35746816414035	11.3868957046775	0.804911636431942	26.3806057250708	11.3759669679971	19.0726719814262	2.00457365119047	1.40679387397314	12.2547449594343	5.06591480464848	7.80186908792677	7.41298551815046	14.3625666069076	2.32362140532892	1.45693842392292	1.5101595249205	3.17332659137457	7.00600340141396	6.76994403593163	3.10872280498353	15.1336825158394	2.79537549452185	26.6273675914603	0	16.0002858794343	51.7963204559183	8.35276492804564	4.62026792913574	0.0549517296593121	17.4409244833624	10.0598577876593	1.29673401851304	27.1200184552676	2.38980916247797
AC009093.2|ENSG00000260517|lincRNA	5.06115417737659	1.50378242813714	3.77204567003094	4.36108134916097	9.51877821188865	8.10880141059913	6.21914700070658	4.70432459212647	0.0329516897447015	12.6969606634943	13.6770948709192	4.04277283685294	1.43503464211619	0.083124111198694	4.92536565705402	17.361157765024	94.2000496692876	22.1143123780384	25.4820752190318	8.69568109246387	42.3812947267863	37.1301398711394	35.0101120940395	9.95488593247448	45.0846478036359	62.0329515445847	36.610843103069	142.653141203868	25.6389010769171	9.54951746824526	15.3842512553858	25.7973687837917	4.71234047000839	8.07019562406079	32.0249233965271	61.6527629860472	56.3066720569056	31.3815620035738	22.4984413991388	81.165043973468	15.7217537039653	52.653415697356	20.0694954286345	52.7931652943354	13.8555578557211	25.741280787149	14.7732009958101	47.4386368792952	39.7277366923356
AC079148.1|ENSG00000260331|lincRNA	5.06755767008571	10.9789689182609	3.78485684794387	4.36971467582018	3.19309178348291	5.07111777406942	5.42063481796178	4.7029701769583	0.033371010986635	3.52610516420309	8.43300491711336	7.344637110816	18.3433008300016	2.8526215958358	3.37846297314878	1.20025633142142	3.11428964648558	2.51822373672906	5.10326903417	4.35397573044102	9.1608413658136	7.04341126016771	8.2592383501792	0.631307020232807	0.533984808335273	6.42305401721489	10.5927931528058	4.82589257246921	6.77124580591216	4.09227713614758	1.4989545100725	1.65517138320231	8.11144967432897	7.55411746982981	6.19654652409193	8.66886882733358	4.68473091186617	8.09655008015668	2.84731236533059	2.1556821732693	3.74990511333766	1.4988718227112	10.9226569502571	2.51481057924598	2.57292520531552	10.0145693688651	2.50680566262172	2.58671248217171	1.21835079153077
LINC00311|ENSG00000179219|lincRNA	0.032382636114856	3.90893880499748	1.76584546842378	0.051053570317559	0.00800126091141751	2.02571925999469	0.74457058456467	0	2.26135828223505	1.17400282069643	0.00741239457233156	1.63969454637434	2.57754027550673	0.0454725997040073	0.0690676508780644	1.19487975815178	5.17219239502393	0.8100810089883	0.0536017141014604	5.26539021530125	3.77810621065706	1.32234401283012	2.95113290966576	0	3.85847851346823	0	1.99725466588225	2.43842764572614	1.74528802771258	11.7336480763487	2.82666482093605	1.63038984290402	1.20664301993824	2.68054884638246	4.13112149647218	0	2.80623792463449	7.43797969667787	5.13768068187377	1.08701359406846	1.52556674236356	4.15616093863615	1.9438091971713	9.64668963519013	2.58521191288356	1.14945310675686	3.68404504481677	0	2.36672801807347
AC093627.5|ENSG00000242474|lincRNA	18.908141091527	20.8715070252967	14.6345028950418	27.1608781638431	25.4260998890532	21.2920360176557	28.8026319264238	18.8405980462071	19.4875689704033	7.03165450430964	28.4797321431776	16.2703499730831	12.1079468042242	47.9641955473541	13.0901189074157	48.3637118395296	17.6084798007182	11.0360111787837	19.0938574026178	12.2051541952813	21.1783631950069	7.61360079228954	23.1091280078297	18.6411728505726	19.9306292446182	19.912277903141	11.1843157487	12.0692408960634	28.8485797767625	5.50516236701652	9.82379783250591	27.1420279743195	22.1141979168423	8.76780979088384	7.24115359087365	17.859857367634	30.9747119125793	7.95188076393878	10.8448089876141	34.1719702054808	42.9404633601557	15.3321620048167	27.5946079567225	12.342776740726	11.25780240095	39.0779048529894	19.6200516070281	10.5910719685049	12.8911194568368
AL359513.1|ENSG00000278238|lincRNA	17.6773032803325	30.5697923338747	23.6128281664007	14.4302552188512	25.4341393562416	23.3207499517929	6.14456666466639	13.1767139205387	45.7708020816637	47.6279223046126	33.7579387486189	31.7950562118579	38.6837308596126	28.9426863752747	35.5349803023432	70.3178732623489	18.6487325974408	34.072934191461	8.9922409765501	30.5782279398635	24.92769372217	20.2530400366428	2.15080452578688	63.3318918790636	49.0034228007793	9.15470494312232	36.5582001288063	24.0771952442472	95.9873594708944	9.54746522486812	52.6155992559102	9.24275323577932	29.1136192157947	20.3810550480011	40.2820312839032	40.1014917506042	4.66921329797827	21.8598636813589	39.3203614860292	19.2517629232884	85.215595055599	26.4235362909198	11.3137573525407	24.6168337005033	23.4271183513833	23.5040961883616	22.1015206902216	40.081122303041	30.3943511290575
LINC01011|ENSG00000244041|lincRNA	66.6894645886648	80.5213793926381	38.1432934699015	74.3799688076414	44.509071146403	53.7359176567838	56.759816274389	67.8541784811049	68.716433318707	56.9991932195232	56.9750841856153	61.9504110628827	65.4449009060714	45.5189288012644	69.5293656323172	36.9636174726126	27.9678777410626	43.4379219637447	36.9088445874511	13.9408485498908	73.4733786782672	63.830423395361	58.1620873618417	51.7059758350714	41.1598452599801	59.1174425165394	51.1766942735807	44.4860402408822	60.6747290950965	31.0557091183423	41.6672719234282	51.3793809877753	46.5588051798283	64.1554773420301	50.6134439444055	34.3052121742285	38.4572056691787	15.9843753487403	34.1612506599649	54.4940417880892	25.0395588953578	56.8571991108848	44.3242851704743	94.4769399850347	39.0715526745163	26.8649901513517	28.2326775250752	72.8729377302073	30.415158934084
AC060780.1|ENSG00000267002|lincRNA	42.8365291126257	73.6115427619024	84.8344894561029	60.1348242304752	65.6893253040984	64.8872917292232	87.9292426559692	48.9957367114579	40.119608814452	4.70683474274181	155.038473951686	60.3135564689386	44.14041430025	59.256826011244	53.4537080047012	21.9782889386799	36.2492144407391	32.3446566147248	50.849629543087	72.5784306873145	34.7649301301331	57.4976514298291	94.0651817207893	81.2578887584647	48.9165769311608	49.1148501283738	42.125246701829	58.8738661064554	44.676071835215	47.1594639818375	41.6674941467805	30.3397231825101	67.4635796713851	62.7855756416327	14.4722005513254	50.8210444809712	28.1306915893265	57.0121545594887	58.9889806128751	38.4783265868197	134.561985005618	37.5205841729036	53.7685962548156	62.6312638376908	54.7313147648007	30.2157898530154	34.3451981530981	50.7436275989552	36.2472931735908
RPS6KA2-IT1|ENSG00000232082|sense_intronic	1.3135609134339	4.10569759514924	1.928823763567	0.0750746423306272	3.1772541017126	3.04156843326567	1.51091074089827	2.82543131820485	2.30591344242159	4.61112481983836	0.0104085221162811	3.26800948918761	2.68944258673653	2.77116089804601	3.22364598461433	1.19489779540005	2.07832776558228	0.810069048792328	6.27551767898783	2.60232220610389	0.68663783905949	0	2.1857939272871	0.636398217165257	2.51591838074726	2.80870291240472	0.148876844351842	8.29347362088258	5.59743179735278	0.0676678786640352	2.82678290742056	0.0968956909573466	6.91829012213724	0.589287269453969	5.15967599598152	2.82531284127699	0	5.1569681536525	0	0.0140708731943913	0.963655601230648	1.48194222949102	1.25526410809025	6.08151854237541	6.11835753151207	2.25850126834686	9.62187071861864	4.00835808716484	4.65967389289855
AL023581.2|ENSG00000227192|lincRNA	11.2985103846054	2.89596225362014	2.05625146268195	8.61079533821126	5.31063311988746	6.08573807650102	5.39561847595269	2.80939023346127	4.61773634639213	17.3622775160656	30.5134762508847	6.49074847420795	8.04292547891342	6.94161151958726	3.41190349293836	3.49116860996284	5.17918798052244	3.37957764917921	1.3499088053214	11.4393522796583	3.74364846892426	0.609092235954869	0	2.80704187262835	5.79964357740082	4.23551411061909	0.167015188042263	1.26109868923127	0.493325610855319	4.08842225174283	6.89387628736022	3.12755970484818	1.21202114549458	1.26667629470025	4.13608181604878	7.93942126355846	1.85903853767355	2.86120499400426	4.33591581179885	4.28259335351151	4.89287865063808	5.554927486486	5.3676952843816	4.93027951926743	0	4.48481663659838	9.70910550814619	5.33230889608873	17.3076270566279
AC016907.2|ENSG00000233862|antisense	0.0506023880303201	1.48176935014922	0.143685056920029	0.0818195262152992	4.23492381517212	0.0028441687177545	14.3735929359503	0.926637055668427	5.69056997325739	8.04307009993086	3.16952183743333	3.24782229197486	2.71558600469225	1.4674826932257	0.113434977817353	2.29655670667095	0.00556516802057117	2.57855688888385	1.30248736720055	2.64308036636644	1.4944530925858	0	0	2.94181927126649	1.24335444569066	1.39605597441298	0.103979277112886	0.0300430656413714	0.524910257901045	1.38248238548366	0.0546322461931574	0.0696584402184238	0.0246488553607844	0	4.11452270634696	1.40466911556965	0	0.674759420889143	2.20319757233689	2.13397758356548	1.02049677105396	0.0546240642132843	0	0.0337604373392528	0	0.0180293836213616	0.0332643804305368	4.19665298478765	0.025306453020993
AC007405.3|ENSG00000239467|lincRNA	11.4158000442501	59.76983530343	11.1278787301805	3.00098710252028	43.4511388961	17.2403410983364	610.409734743742	12.2309578118305	16.085086215854	15.1755601848414	122.353780531695	12.1631429357516	13.4733423021114	9.773912817012	5.05980465811478	73.7636465993409	15.5431994088898	35.7835521335486	20.4030214235083	10.445711285531	5.96739677198931	42.7929230787036	24.5522563618211	14.2758638099622	30.2245036561269	24.1520289420573	29.3313803902934	37.2536083041652	12.1217177260688	21.6267783914215	31.9370176597894	10.7485942260739	19.8233766248534	6.70652619193044	16.5360470070893	19.2556841325899	21.5649960729462	95.3130521230262	29.818665925429	45.9357828322784	48.2426648233055	18.1382216685534	68.0741155531947	154.234065225216	19.0774213803147	34.6634446206957	17.2130457661126	21.9628106609108	11.7385988807772
PRKCQ-AS1|ENSG00000237943|processed_transcript	249.143261056164	541.484986905252	92.4194955692924	198.955265415087	394.103767824234	162.219506092773	76.9313887146563	191.301772683756	779.751987960038	110.526449607893	27.4488254897935	311.447924859087	631.367993917798	121.301288584648	253.91802795264	498.614055193008	838.728714381316	248.76059302784	499.47992911488	109.210868547069	1109.83491984962	238.964937705532	543.508710145682	86.0744202232645	276.791338732596	345.293614557083	261.452876595877	284.862508327357	45.7899119657349	277.495207080265	349.621635716111	641.887529415425	745.801875064613	156.760212473441	314.008869235979	133.053071351878	407.189888945599	73.7019843900545	862.946793783985	143.20791509341	43.5988237619771	373.172544980004	62.3751798136082	621.570066861359	121.570625032234	185.633155651151	232.804875449276	47.2862004637427	593.420212479946
AC005562.1|ENSG00000214719|processed_transcript	106.903156919171	55.6364074547184	83.1301772746428	58.7383501244639	60.3988682628409	80.0947264205487	91.7979551845211	86.7040798142696	61.8673072096289	9.36075291962806	79.1264193025355	70.9118324549004	36.1556765446955	166.384292671233	76.039043786102	138.458156715056	93.1951837678293	121.87373590681	71.216876302201	51.5384797319842	40.7944459190625	99.55699165775	204.484472303267	67.4651960286973	36.586596191947	51.1913639550141	71.3693912135609	100.938243510587	72.8390774375514	135.907678874377	54.1944974881948	176.437462160175	52.4051766892909	41.5095094541667	41.3261868536228	50.7561252331688	106.025407473975	70.1140780753232	19.5571335220467	64.1244442453608	144.624797639814	59.7289720454539	83.3172676354213	128.939491014158	52.0900663642221	64.8676526508252	57.6232528301797	109.560160897571	108.629090443037
AL445524.1|ENSG00000233461|antisense	507.060247332573	90.4196246787554	567.358191838479	1411.70899096108	132.451903433483	199.73290896358	84.7091517112948	114.014051193825	185.578652896547	248.905913695006	173.035658607081	160.551519634431	229.78321584421	356.751647932523	4105.69300934265	235.51280940382	134.628861568607	224.894955294821	89.0802447013392	79.4908729915054	113.428381614112	163.927699314713	61.0289607631163	31.496879077968	323.802570530673	76.7832170712203	287.032998370519	69.7829130647171	157.889049194334	290.969117337748	245.649078381206	273.587116371701	301.422307484047	222.933104937234	440.01904889445	276.984687326975	320.861787949701	442.111194562512	405.491599077311	164.578363239001	64.386190750625	647.682702240423	98.6670098835467	443.517434424377	149.370387652584	78.3096423581133	229.13709349825	136.107024458158	320.134842124315
Z97200.1|ENSG00000271811|lincRNA	8.8102792530464	12.4142420014041	5.57472057673587	5.80091944605468	4.25284371918991	7.0985049806434	1.48312100892018	8.48012066996519	4.61547839990967	6.99657916692689	1.07243910199473	22.1921073074436	9.34070030038448	4.22633501985962	11.232363503454	1.20357719217037	68.3017675556966	9.3254576020361	10.2509525969847	6.9495928503345	24.2082323818374	22.4077624816588	5.12862663531749	0.630822595065822	12.7814199689763	34.2353841535995	5.76395247703804	41.9802686843752	53.5751473760551	8.19394763198906	1.51246303744782	3.19702986762446	9.36099057298595	4.66181573612052	2.0769354281939	8.49766246461354	10.301633605358	15.2851594660219	54.0783039635249	24.5784909076277	0	20.8524337333715	16.0603289030404	3.76540142635888	11.254904478026	1.15571165718773	4.97838955019065	15.2842538710904	3.56342275952305
AC020663.3|ENSG00000275056|sense_intronic	4.98008092391465	0.07217451977373	1.95393185678302	0.0792907117501018	2.1289663500867	2.03018888035302	0.716289518513039	5.67304402813585	3.43762343501279	2.34948392143073	2.11933340079288	0.764561624632722	7.79474040606342	2.79035763187351	6.23115963996912	5.76311370531392	1.04596375838564	3.38338218776224	1.3478804458042	5.24490145812946	0.683047422297415	7.07014223618907	2.93001688986917	3.54760822849187	3.81671167974299	7.91766755336748	2.03334142670154	2.45070533564887	1.10678611563007	4.07796988986023	2.8540666311156	3.1168096186992	5.80888858028542	6.87771062852721	4.13502286757081	9.44224928966025	3.74442760674168	7.37072713419422	8.09454514112915	2.15438279091722	4.9124500608069	2.85392699696669	5.38320897583921	4.92144061521819	5.21234990563698	1.15239831520794	7.30139906452607	1.23580476985752	8.12583347331058
AC129492.1|ENSG00000214999|antisense	60.4619308428757	2.89948117866006	86.861505183847	242.923787047696	129.250563223374	74.0141071667833	3.81779515924828	1.8673016930018	17.2309387697588	2.37610227900182	4.23773552246391	171.262805182527	109.519441227999	211.883004075001	485.275457627571	21.9880588486062	25.9007110715627	17.838138914343	3.90112207047348	214.209610008384	5.21612394991377	91.7814858745933	37.1832395719698	91.1641286955302	119.74796040193	5.59872737421203	33.1843150904981	10.888296358098	158.094620888606	16.2881208166805	44.5223568971	39.4600860732435	43.1112407121558	75.6326437110025	97.0980007159363	42.8567563805143	131.353167296149	116.178008259023	0.648485388373553	39.5596245188091	699.880805414532	95.7725933656024	35.5028455357555	43.0781143497149	66.8557143075867	168.797853235693	128.620009900232	23.2497259184169	29.268143236153
AC093673.1|ENSG00000232533|antisense	184.975355265301	97.3416608467362	251.080006385401	90.2679237634168	194.943095278397	103.416631362953	244.264749178469	430.729226726848	392.74489283523	186.0777411798	70.7023058575501	132.036872264851	146.953445579537	117.150964364135	337.723702106237	648.646872574216	255.779300335363	434.535275680603	275.887520601313	245.577667142765	447.27211823315	111.342513673271	854.473242750224	114.802763783612	289.012448947074	177.188054746364	203.073969685738	409.82565082974	293.916853582209	414.815661957075	370.445881712519	235.843706371037	622.517386012145	150.614239322418	284.057677926533	107.27365089791	194.191811338953	883.685793708886	591.93729518591	282.109493481576	236.233844174167	346.858714533641	160.507037077187	384.570830238731	244.070185158141	286.248238776187	216.892268411496	423.366771466812	438.104809846152
LINC00160|ENSG00000230978|lincRNA	27.6162182635307	7.0651716123754	19.876788633452	5.86282394859343	29.6458479436187	5.07390186371462	3.03439858658891	13.183373030296	32.0095385714756	24.3977851138361	13.724230026216	13.0097284531906	16.0611940056237	32.8903731638407	11.4575506439699	5.78354219010496	0.00824156424563505	5.0932310830563	10.0935338438608	3.4669955000618	58.1166800061753	0	9.75629139557013	0.630230951251006	12.4144592413092	9.31866993213602	14.0919186373608	9.56774094263991	0	1.45109701406373	4.23340673937061	30.526734794858	15.0057461262628	0	0.00764134195812094	11.5753192634842	10.3393392954642	7.3195793872408	12.5165751172646	6.41334277409247	0	12.3000991689334	6.02946104073163	0.0518336189273376	2.56972069522902	5.60117152700897	4.93142527594031	2.57835159157722	1.2198035894999
AC091868.2|ENSG00000249293|antisense	7.35454741743287	0.0680816351055193	1.92670584689885	1.51371517006342	1.07340516396292	7.08700366497548	1.51147778619773	1.87585217034292	0.0268246535129617	0.0299614336753706	0.0103673356429508	4.11012687969955	3.95853108587265	5.36516399517648	0.103008624714211	2.33536624012477	0.00726809352043323	10.3695104132757	1.33880641632427	0.838857389492273	0	4.22072810659594	5.26728084735148	0.637015226403553	3.19061345928799	3.54923921996126	3.68087084262398	10.6151637978937	3.02371378511477	0.0669534967660013	2.82284871576752	0.0958076869946605	10.3174578826961	3.39224646914907	1.04175479778565	2.09094103093257	2.80689995422754	2.13979026624302	7.42021234476497	1.08677557309819	0.41402578879966	8.09551054182253	2.64116925713255	3.6915337256173	3.4684244135293	5.56376713813274	4.87154428761882	6.11608283048023	6.93851241601782
LINC00102|ENSG00000230542|lincRNA	0.0185778764392459	0.0264271604768611	1.59502836503657	0.0287561786966465	0.00470795615239417	0.00112304304877589	0	0	1.12664588065188	1.14130668330789	2.0810456793469	0.821816357855667	0.0233168648399681	0.0257514551662528	0.0382487042695151	0.0197789428579402	1.03867894720553	0	0.0333617612041919	0.858404717181142	0	2.93674468704599	0	0	1.27731809113464	1.42576698556638	0.0857873699510714	0.0254400005994285	0	1.35558987376235	0.0458497164872388	0.0581501800784712	0.0209141249291592	0.629211036262407	1.03586884299128	0.670754969711519	2.83898696881011	7.88260639800626	1.4599419938566	0.00906734058394432	0	0.0458429839886297	1.33937936278861	0.0285486177379443	0	1.12653846320646	0.0281342793886867	0	3.41238524925506
AC006213.1|ENSG00000266921|antisense	11.2927860583105	5.63398228142883	3.83143382439544	9.99932034703147	9.53440031748876	5.07240146772585	14.0704979945814	7.5334334004641	5.75472950746908	0.0392241277606904	12.6482802176381	5.66999014732251	13.270563174816	5.58504660085528	8.12988741304552	24.120080811736	4.15242692277971	18.810855067267	13.9399982553689	0.833809021962172	9.05755274734177	2.00272902782984	7.41001559562285	5.67633986237775	5.70756174634501	4.18704565802974	3.89615794371604	9.62904530544632	3.55391083877817	6.80294921108753	9.73716570180636	9.11532976958861	17.3968247261172	3.99667164680848	4.14129154116992	12.1877798951097	1.85597224400763	7.99822763173608	4.28871208581701	8.55674618706812	10.9412328195318	13.8154770217327	10.064880300615	13.4849647776407	6.92395934231358	0.0291410620085708	9.81423415465386	11.3584302809617	5.88105724602663
LINC01948|ENSG00000248727|lincRNA	18.9076446827875	8.45727832372178	3.88870885448398	14.404887856016	31.7729926491945	27.3730755701635	10.8260396037596	13.1796824883875	8.06370941466279	4.7079838858655	114.840770489282	12.9980668883108	6.78882194151782	28.8814459139681	13.0894435478355	3.51183613627593	11.3919925678271	38.5651960939743	15.2139014061335	13.1162990569323	0.679547971231438	2.7039130318726	7.40159625644555	17.3094266757017	6.35090925247732	12.8242668080041	2.09199378970869	10.8295763565128	27.8972417436146	0.0851793288688656	8.38918843669148	13.5671838739566	12.7962658115599	7.43655549633039	3.10943712106527	9.2686263593602	5.61274720491883	7.24997300447199	5.01795663205921	11.7555132902977	14.2717169500703	12.4813742849876	10.0482874010469	7.41872645862363	2.56233180340142	11.1864166806397	27.9826743580642	4.57499550720157	5.88492116997235
AL158835.2|ENSG00000234134|sense_intronic	0.0394075599275597	0.0572797495678815	1.84862843603469	1.4777657396241	1.06949641839177	2.027813244377	0.730491564694769	2.83662346087299	2.28475831917228	1.1876837819451	4.19406590815349	0.776950873931119	0.0501080938665345	5.24340857568166	0.0856409382685177	0.0265156005063617	0.00629490357279261	0.817536436301319	2.54257900635798	0	2.2604081306324	2.08197842115582	0	3.65269783066783	0	1.37333661728084	0.121574167870631	0.0342693162290253	0.512074900143541	2.68611921099582	1.45008358354368	0.080527262740048	2.33300964199014	3.46867222201637	3.09540401950015	2.12991800448911	0	1.41569521914806	0	3.19746030254821	31.1367385218617	0.0628295617081749	1.98826045203174	0.0385584534729477	1.720700984778	2.24186916759586	1.26647718846563	1.97433718196271	2.34213243211132
AL049698.1|ENSG00000235994|processed_transcript	1.28874069407971	2.71528390596236	1.83073667014671	0.0601338466225767	1.06852680921644	1.01607392113507	1.53999939639623	3.79523866850746	3.3879498664221	1.18484557625424	1.06342101697748	2.46932769708393	0.0480908799154067	0.053441475956332	0.0819310499893643	0.0229802598745132	3.09646799095954	0	2.50608027473061	0	1.49665403691239	0	1.47196559317987	0	0	2.92218544458449	0.102286638041178	3.52854113269605	0	1.38014012036859	0.0538280085677354	0.0685993676616509	0.0243103050520326	0.614765893866856	0.00509498526824059	0.657336424243357	0	0	1.43379984656336	6.33259527547467	0	0.0538199615080102	0	0.033286516975646	1.73433406011653	1.13413073687592	0.032797969599229	2.01761611424988	0.0249583152359999
AC093609.1|ENSG00000230587|lincRNA	18.9066679541381	16.7369174261317	60.6094759273429	20.0762395641895	16.9615433363553	35.4807973816856	7.70580014518642	12.2364370055702	12.635018652344	29.0539264338826	13.7278281807842	32.6506384504015	22.7164170703397	7.01048069237408	9.88514268958492	4.66758342242142	15.5339665247721	8.4826844353382	15.2660641442918	5.2037935309115	21.9968903513005	47.3593573757453	1.40551865893025	2.05772944314861	8.92713749868398	8.47036988250414	16.4517677573749	15.6306586973913	7.23951038969279	4.15511642563039	0.0980522907111814	16.6208831623058	4.70818552118944	4.66881013593686	10.3358249172022	17.9107269017205	4.67076818489991	7.23087053166439	19.687402522545	20.2929241192455	0.945112948976827	13.9086618846425	1.90365885429648	8.65705379013486	1.69308140499212	21.222851284569	4.97262073669951	2.55610826382135	2.3935779762895
LINC00894|ENSG00000235703|antisense	5.11849709326189	2.9098888344997	3.88401622785891	38.3546329567034	13.7826527320975	13.1825484016698	21.7957851523668	22.6238666867541	10.343201600337	31.3347188636088	3.18384728485221	31.8725384480015	17.3817688825168	15.1961967854989	19.4075693365387	10.4427340433633	7.2612717973005	35.769137573488	10.2640856902515	55.9627428035872	21.8812925037859	92.767210051367	21.5482956443214	51.7422952598257	63.8502598326739	44.8597530109936	23.9588855253483	8.48462035261591	49.6453372172799	22.9848424401084	34.7299245544108	12.2624393462953	22.1536839894652	38.1688756515173	57.8360944227485	49.4191866924652	24.3785774737463	17.4542675450936	13.7403433268675	17.1180541118577	18.465201535054	9.8471699628541	34.9074843048925	29.5292454702019	18.2027898526444	4.51367508097307	25.7767745896301	16.5889888196819	36.2340792996699
AC108704.1|ENSG00000274695|lincRNA	9.54153378940768	2.71101462186851	0.100733015780741	0.0593831296758058	0.00915934737919655	1.01600871750186	2.35900547883238	2.8400379493405	0.021781805102677	0.0242936327850592	0.00848336459280297	0.780127088622182	1.36879293260058	0.0527840172476673	0.0808604282730274	1.19371593042976	7.23069707241609	1.6702111005161	3.81227165024624	5.27103066535618	4.56853292773293	0.615240954829586	4.49933002139461	0.637611578651577	4.54742786548497	0	3.6709653825716	2.43499537436273	3.02851237796882	0.066286181136185	6.77456426363743	5.89850200424266	1.20539684386966	2.68732604316983	9.26886132957774	1.35946401186057	3.752904015233	1.39370265647098	2.13295035997862	2.14969990604349	1.53063241016909	1.47831850095883	5.45692332011971	2.49141505847471	1.70780002854923	6.65982080575341	0.0440048953095213	1.93441497349756	1.21110684316553
AC027514.1|ENSG00000266900|sense_intronic	2.53341966411535	0.0676250660244337	1.92357779221588	1.51231828031726	0.011132190491721	5.0643276573113	0.719958412122386	4.72931425716075	1.17760153041495	0.0297773754920991	2.11664371133579	0.767779540471047	0.0589869137397228	10.4933062660456	4.686807888406	0.0256089859304227	0.00609011736127307	0.819297154602994	0.0436281535696875	2.62963934057777	1.47953901136833	3.58289936609012	1.45428446534514	1.39325912036215	0.555827918612758	2.12691852459776	0.116515140960098	1.23639609790425	2.46306423558415	0.0547331737713415	0.060507757983734	1.57539946063463	0.0271013993036752	2.03074193713191	0.00564890153676612	2.89667413491498	0.92528459371145	1.42143744820571	0	2.13944989635169	8.29600395072695	0.0604985768553701	1.99851894495717	3.62933903369759	0	3.33168637343975	2.44617193580508	1.98466672703477	1.19794646283662
AC005481.1|ENSG00000222012|antisense	4.99815866530183	5.47980099567127	1.97136028829922	4.27608571619906	0.0121690456036232	6.07908822564715	8.71152369352095	1.87220549548329	3.44445111332225	2.35438709967869	0.0112644210606199	6.59094719305822	0.0652258597231326	1.46857837810524	0.114247298469838	31.0454757808149	46.5411965844783	15.3426623958573	6.42975649791983	18.3770340131642	11.3231685702486	1.30182292191003	2.14935993172979	1.34189596979573	3.74457265264026	0	0.200974906075361	3.67157084476802	7.25109088577389	33.3601571554176	26.1530360316982	0.126516299843373	19.7445964081993	0	1.04351335542124	4.92245559722904	2.79377323892946	10.9253607554227	2.09102454037865	24.5450498844386	22.6002811529028	9.77778744987758	4.59985547020547	0.0575989714820713	6.04335306639978	3.39331910295465	14.6971907330985	1.8897250658286	47.621953076676
AC104463.2|ENSG00000226862|antisense	1.329038341564	0.0793409695716745	3.70129980819084	4.31312286445085	0.0127811002262581	1.01784231521813	1.49403927704946	9.45737552630639	3.45463576058917	17.177283431374	1.07071789837618	2.40532774636144	5.32182616515581	0.077064270656662	7.86905563857343	0.0302854207497798	3.10893913263504	6.88859275991696	1.33646303240414	5.2740098266492	5.35889401191542	1.32656336117388	0.67364592764854	0.638261102129117	4.55498771098192	0.630211801344714	3.66044863199704	1.25174487166064	1.75300736131326	5.30851496383391	5.45363084946833	0.093724210009156	0.0320719773513947	0.591257932285036	1.04152899207823	2.09554314903621	0	7.46620996458001	8.20187306854871	2.14915023140796	0.968296079480266	0.0726787228785242	2.64824968007285	1.28461759600369	2.5891476847211	2.25561431086594	0.0435608425956435	1.24978575450645	1.21041817156888
LINC01224|ENSG00000269416|lincRNA	7.56154671359787	1.50970741600974	0.17917481552274	4.39003282651908	4.25180903440021	11.1495409577372	22.8171319292981	1.86664653431858	10.2872046781091	6.99105531795215	2.12701870472223	8.97731979221047	9.32457728148494	5.57156684326448	6.53725608867527	1.20414037661443	1.04694582643512	0.804765250793632	0.0674555716096936	1.70581559404796	6.750893454833	28.9855757341852	6.64508510980731	0	0	2.75079358312674	2.09373761407218	0.0504530277588344	488.055135147978	2.80740801705291	1.5128256079442	4.68552901185136	0.0410260212248934	0	0.00832317885422906	2.05101884019138	1.85569951450905	3.56563914291518	0	2.15999950443056	233.432445089927	0.0956082526732214	1.2344891483569	1.30259970165872	0.826721390616153	0.0296832979471544	0.0561630080124402	1.89019721504353	19.8067009423375
LAMA5-AS1|ENSG00000228812|antisense	1.33866972780417	31.1887110414847	3.81114740127073	1.56347219003852	9.52894423288058	5.07184344908489	0.707848152784961	0.924272482341857	3.47408607713306	5.83781610561244	2.12689882139629	10.6335821998438	18.4236057315633	6.91496010969277	0.138789927640214	2.3519386038896	0.00823245458901711	0.805932627830551	29.8769383078556	1.70961995253372	37.877860669035	4.14901963739165	5.18794439608868	3.5265513861338	5.76788629265942	7.85913585593107	10.6935307118377	27.2306261622277	1.71708669758339	0.077432167490401	1.50311415229724	21.9236814374203	1.21375744750149	0.582881174299418	9.28912430682194	2.06290894158951	0	0.646747519142756	28.2590281285746	5.35007379236712	2.60956923496828	2.87393075864871	8.10281736400602	6.15411222181251	3.44433451629493	3.38177565579567	6.13623968355688	6.67663901916266	4.69888806109997
PCBP1-AS1|ENSG00000179818|processed_transcript	607.713811007225	425.105811554448	469.923058992064	548.025197717512	613.42614981744	884.075101324492	482.238433276372	335.49016336416	538.288643437362	1082.59381594453	317.5655349534	995.52868791539	414.034801827058	1986.68392772971	928.001387846179	570.20756793899	306.519883068441	280.27426956404	447.456359717277	364.455989816638	578.959292428066	468.926177939307	164.648903562235	351.126695314907	443.565002317419	392.962759730366	411.253405701151	322.137341040246	500.381813363323	142.890568266185	364.941688905012	350.650101648253	226.972751710938	274.078268613355	398.709547810708	357.160293994089	382.781589286329	125.583585641602	379.963807589608	377.208309033009	310.645834154591	270.627422828059	627.732832781417	221.226895111397	259.700614770813	411.464956843293	334.481316219813	278.365853091549	365.708024124123
AC104699.1|ENSG00000224220|antisense	2.47808571792017	2.70181847809423	0.0977820790321764	0.0577817923260555	5.24428146414301	0.00211451476956293	1.54546952283839	0.933296459034004	2.27523752220148	0.023688611496024	3.14724679457338	0	0.0462579404228647	1.40735370445728	0.0785810422418546	0.0358420382202183	4.14964229231198	0.805557031369277	67.0253652438213	7.87103490351455	4.49313026270052	1.30579578136307	0	1.34592178696383	0.532386095999447	3.4876068077964	2.0669541706607	0.0466374244124443	1.71419271857856	0.07886313644708	1.50542398036275	0.114148951701246	0.0379869890787603	0.582361218057277	12.3816621996542	0	0	0.64624164631491	1.36882623944584	2.15761044736815	2.04755102881922	1.50533975234854	10.153231968126	3.7394890494252	4.31648690898951	3.38401575205966	7.35136282221571	2.57416711091827	0.0390348975707497
SNHG6|ENSG00000245910|processed_transcript	2565.28635145189	1969.47832875568	2254.68101089913	1198.99968175751	1612.48074044443	1868.5237898767	1322.3592046452	1540.87684158792	1792.3059557505	2258.28249265425	1038.11274265342	2186.6821990003	2946.93290801325	1885.2066473406	2163.30632598415	2533.76603032286	1471.48236843163	1940.80631584634	1187.38223860441	1199.99747809056	2358.7320658065	1684.92668756784	1182.10848174721	688.57295910144	1848.84761080931	1084.87305417298	2217.0684055044	1466.35839836258	1362.51504818403	7539.6014133831	3650.34658333844	1931.36315641301	2031.91733147585	1790.74760354854	5205.90636565155	1025.66734812637	4089.63884717436	2208.09074563067	3089.39677405179	1561.18783572909	2841.36219313371	2061.74047172804	1971.54694167824	3842.06851069095	2532.14997639066	1111.4297632165	2060.64102404048	1263.8754431158	4721.19802515172
AL157400.3|ENSG00000235100|lincRNA	2.54945859143839	2.81620282362798	0.139578690368461	5.60212306411353	0.0118384884196656	12.1467413892285	1.50373812269154	2.82178094865462	0.0284250156545427	0.0317636204987284	1.06915770521723	8.29022266241708	1.41327181548031	2.79235113694944	1.74321504748368	3.48616275402497	4.14533068361933	4.24793950258187	0.0573554627781609	7.01880952205892	2.98011285826774	3.45886375548066	3.69331368988169	2.0820027103367	3.15518350047451	3.51704527890634	3.7607151201987	1.25931235928523	1.72939363252118	0.0725475429334312	4.19661449391532	4.56171073057583	2.36576360747453	1.2696383791665	9.28070574618752	2.07435874327465	1.85995998784293	3.61598638701485	5.09670902152466	1.08851505750188	3.20297819936224	10.8463788607593	1.24642161120785	8.51493384751709	7.85850641051108	5.58458603936041	12.0678888818325	5.35215670609931	5.82908087225724
AC008114.1|ENSG00000255649|antisense	0.0409497271672126	1.44134625400276	0.111805942864285	2.81823184171233	2.12024166258655	2.02823152270352	2.33891767008189	0	1.17017868569946	1.1904050340691	0.00922584180803698	0.774648520834998	3.89680866284236	2.72278620439436	5.98703558081352	1.17974014326218	1.04201978817243	0.820815482194922	0.0423053628985641	6.23632011635697	0.702206798515389	0	1.45904533046844	0	1.23030028530163	1.38448484482403	0.112419605648958	0.0320972180270781	3.14484079938254	0.0530322448236893	1.43727528415775	1.56724115975837	5.69175625777343	4.97797012629073	1.03896021416024	2.14741673963372	0.925975471777974	1.4263812921439	2.18576693834023	2.13773155137568	0.433719378211821	0.0585948810481238	7.84443521704979	0.0360909498505461	4.4076614043346	1.13820850044917	0.0355577347955817	0	0.0270155010213138
AL442663.3|ENSG00000258813|antisense	6.34854751654499	17.9174773263811	14.3321575033201	4.41510593099248	12.7091723967754	6.08634486717431	6.17138307803173	13.1996929354417	11.4517241139502	11.6265500336035	12.6560457937878	6.48174045246437	8.06393569132786	2.87400259408637	9.75041681897502	11.4973992837374	3.11615513054321	6.80743023901995	8.87419291478489	5.2238764291147	9.87980550021171	5.56552783829809	10.4921642216208	4.97719270439303	3.12126009716197	4.20812025786265	3.84727871496132	2.46267386375015	7.34194481632299	12.0058253611563	5.60317590334266	9.0172092980266	11.5875106227477	20.1186497230511	9.29222265699809	2.78167090879372	3.73779078987884	9.53843046921275	20.688823061856	6.41719020750132	14.4794451218062	8.30661828594446	2.59127765582893	4.95511318635439	7.8199112295369	12.2564869245773	6.14862102616421	5.97173632971988	7.01753602604022
AL035071.1|ENSG00000260257|lincRNA	451.608958349474	76.5291317525624	476.733259683368	127.467199454402	233.0881537149	288.948014760065	192.862410207073	267.645303815854	288.611745527639	267.479633317042	91.8023133924704	454.989856603991	459.26355550331	221.779424026979	462.258720450049	94.709383949327	190.544419551699	498.459438804745	99.2478581947649	594.401150647264	342.802677040423	154.813495588007	163.913225098271	114.085690545222	254.879913144363	220.635664631824	312.577267776035	289.674438633403	182.398804973284	315.196227867165	432.822997347844	71.210030864843	530.604465459518	159.485369395333	151.849356647392	219.695703880076	86.2924892522611	370.470283000525	220.509641006685	192.358298729404	136.618599711667	292.776584173442	323.213056542591	195.417913325613	225.826738465698	404.738641678489	240.157855123304	251.673958763187	250.052757974917
AC133065.4|ENSG00000263013|sense_intronic	55.3518782125185	27.8789388140176	20.1272474306962	61.4775979728766	31.7967314900738	28.391299148439	119.991653434772	37.687713601799	42.3914440732898	8.19819472621554	25.3348559563697	55.44591424943	16.1368422390107	29.012342095031	127.121058948609	8.13540032295584	110.779417701778	27.2210249582117	149.703963775298	28.8078933424549	86.3410423313061	39.1926297536714	71.5905097323285	43.7614574146111	45.0130346875881	34.1036618459137	40.3619710341817	27.7008756445488	35.4320609581136	47.184907792708	58.2789124391396	46.9105136433068	19.8377274505323	29.9202983881724	92.9505645021681	33.5744911058773	67.5557685936763	15.2500066745154	63.3417380335489	33.1422519489722	53.5830026502172	22.3213756338472	48.3461461712739	99.4202831019956	32.107352527614	110.621927254351	96.6874623847826	37.3214509054729	19.9174514312607
AC091948.1|ENSG00000247199|antisense	5.09931967459476	13.8270864910585	5.61218585513748	0.103544370947163	12.7074126469228	7.09946263575651	8.53076161411479	3.75239445319199	15.9914999548834	9.31591189308543	14.7577963090044	12.2436997147838	11.9981784474238	9.66314148822516	6.59192521845495	6.90500599997598	5.17870292843694	4.24312017543094	6.33510137775261	3.47388319020634	8.3978193754662	2.73466582426535	0	8.71292749216185	4.47330980333136	2.78217903462696	7.183842486627	8.35520325231856	1.10516111638524	4.08505502811149	8.22066550985789	0.106648754879942	2.36818802172663	4.05043832632288	5.1656742023943	6.47034347226439	3.74321739794947	3.60866956887014	0	3.21903180760367	10.6505448257207	4.20782323938061	8.15513713812379	2.51221365728435	0	2.26628211850071	15.6695407249052	2.59095170672159	2.37843598779179
AC104971.2|ENSG00000267226|antisense	10.0106596189879	5.60279173319936	2.03980631265837	0.0968206985911544	5.305559439576	2.0318788453321	9.37133465961248	9.4340481923699	20.4452060336352	0.0377235173002917	6.33375921346494	3.21318216745368	4.07732151650636	8.2368595689057	4.95055531689422	9.25069223077877	5.18706393718289	2.50716045646089	7.67413125052457	2.58067232200352	9.81901139768585	7.6578734916638	27.0694995214037	2.77993196071203	5.05279978876428	5.62223705785022	14.4922667431841	2.46939058861308	11.0168843058678	1.45844515151567	26.0352471176953	1.67500932219361	4.70089508775337	3.30812121324892	11.3621957426464	12.9074927351919	8.43512453673014	10.2141397064837	4.28719084477622	19.2045178053003	16.5399708942291	4.2747195562787	3.25469980887007	8.63104687164329	2.56279393075067	14.5159689726461	7.39214509304128	11.3509407437069	10.5224715515694
AC005695.1|ENSG00000262966|antisense	7.60328086624917	13.8702750051196	3.86224647107857	3.00076961153475	47.5590552214719	2.03232082613837	42.3710135754971	2.80821323846687	2.33864146778326	4.6999508465626	12.6600331400498	1.5687657826492	2.7802020520491	13.7543347223447	0.149609781657595	3.49588714931911	2.08117051071588	0	1.35224815689099	0	0.681276156985205	4.87078156000534	9.00614641875031	35.3715743476046	1.17499436653072	1.33393123756189	0.172432508329948	1.2627022184927	5.48440718785424	0.0765452640024811	1.50156923379591	4.60471616403249	0.0369678027443676	8.23756677373042	0.00755880462224168	2.06476546055151	6.56848088207161	1.37763687854919	5.06728304926636	8.53539648612317	0.407056450913675	2.8702111022384	22.0411821358998	3.73141108072483	1.69785276032882	0.0268194786410323	0.0504262257252002	1.90418964179898	1.21923277013086
AC105383.1|ENSG00000250241|lincRNA	0.0422230987268404	0.061556079627021	0.115866172531609	4.15126209986511	4.21648982104862	5.06170761959887	0	3.78547571119753	1.17208791546056	5.70408096348643	1.06584395705496	0.772843954896084	0.0537846333989828	1.43424930086557	0.0924657758812969	0.0288294503730333	4.13655845292279	0	0.0493896156814182	4.39568904401095	0	101.120903822448	0	1.37371359512231	0	0	0.13485971705391	0.0373219522076882	0.504620073296409	1.4195293909169	0.0688551061969325	0.0885667789269571	0.0305236983129256	0	0.00631979653250347	0	2.81179376793425	0	0	3.20501642559272	4.4799473151833	1.46673613872874	0	0.0420318011815852	0	0.0222395471788495	2.47133590349814	4.05709706801218	1.20686591864999
SPATA41|ENSG00000189419|lincRNA	25.2188037961219	29.232651336199	7.50973054312411	27.2659057221776	25.4394464774438	27.376572740319	28.7428336561836	28.2626984648969	102.916472350484	59.2602791481241	21.1140342124382	49.7580523770254	49.3656925566465	12.5197571652388	37.2250199959306	32.3406223322464	11.402861360597	34.0645534956058	35.615291812503	15.6929679361907	92.5379603394502	76.5772812268513	39.4996130212826	18.5898760120436	39.9077659752068	19.1404092182227	47.4404449140136	39.6667262000152	37.3359956086724	9.54943617966787	15.3839806115879	28.7999437109646	61.6242312424362	75.1962306490938	42.3491879091702	38.6436558808545	18.746348992013	12.3306072592205	84.6426265734343	22.4567934681328	26.1653597255873	22.294832638757	32.2136428934751	18.4962318748341	17.3339830292401	51.4136880311578	20.8860117382751	40.0575132350514	25.7388742098298
SNHG25|ENSG00000266402|lincRNA	16.3897261869839	12.5859575006411	19.9063680408283	14.3843281972851	7.43482369089065	13.182914774491	4.59060479394313	9.40800457789737	10.3458420722958	92.6190538050429	10.564220305597	14.6434261746349	17.3947070728488	19.3000190018485	9.86984285475906	11.5928132803865	7.26105347774252	15.2939875955706	8.99058734617162	33.2129685104808	16.5833268426579	13.2257289796076	21.5660890363155	17.8824773634975	17.9368423108642	14.8673419224819	16.6672783258757	6.08040195596753	10.8959920970209	103.175972375216	42.9393022657912	9.2394229527522	14.0134296329275	42.3374503919672	33.0536019692395	10.6432459056564	22.5055404802651	37.2856672925813	33.4867500096281	22.4524014401387	15.7384282760028	5.68539511763629	5.93137929279035	17.2605555375124	81.7915786513857	13.4529519460892	17.209356762772	5.22355862038726	49.0180285136935
AC100858.3|ENSG00000255491|lincRNA	1.23700614276108	0.0332078093374221	0.0593422120356883	0.036184609270938	2.09534428900687	0.00138937317084864	0	0	0.0137206193462172	1.1531813138162	1.05317949619147	0	1.30208344524816	1.33628788099686	1.52053395358956	0.0240190124637162	0.00572925557803095	6.11196438277029	1.30642124873106	0	0.704871843808117	0	0.690666528135034	0.656389632193255	0.561984686094487	0.648572412461967	0.107832770419824	2.38988977220724	4.52168721812804	1.38769363227034	0.0564534530318083	0.0720606690213875	1.18790024290413	1.32357781746013	2.06560766322522	0	0	8.4877349753508	3.74876280902095	0.0109480242860869	6.54149808952548	0.0564449638859739	0.597966660820768	0.0348311622113048	0.842949625287889	1.13641597237202	0.0343180809316432	0.59252542162249	6.81640550012095
KCNK4-TEX40|ENSG00000257069|processed_transcript	0.0263884627178657	2.60035030831854	0.0681729196314337	0.041269512080921	1.060122021005	4.04114086714071	0	0	0.015534403701398	0.0172949356612859	0.00610839303391081	0.801748057732616	1.31805697008208	1.35432870678209	0.0554130627644217	21.2921350918803	1.04326997568413	0	0.0462877180917496	0	3.0444372870167	2.81332808221343	3.78002658354474	0.646410937467034	0.550657553298918	0.638460072658405	0.124878976973411	0.0350395214975281	0	1.40873445703099	0.0643499595336032	0.0825404504230421	0.0286856109461002	0.599933931152547	0.00596059148833872	0.643456122625315	0	1.41215430336726	1.40595187318618	1.08324124350347	0.988634968624246	1.45437844570283	0	2.46523478695724	3.49441206115073	3.34071039502259	1.26877638534889	0	1.20224828774147
AC093525.7|ENSG00000269937|antisense	0.0506086488285198	2.82556812466108	0.143706592194505	1.53193156329775	12.6332161640768	4.0550458587914	1.50082173672952	0.926634890994529	1.18291687127947	1.20489424978028	2.12057844643354	2.41532897082432	1.41697015409063	14.5296760383104	0.113451028545644	0.03100424446315	2.07818094270275	8.62087300531619	0.0533177500549666	0	2.22410263873484	1.32307441461327	3.72140738325052	5.07119390425532	0.539864843818319	0	0.147864438065654	7.12307443029425	6.9025497173672	1.43187880481492	0.0745977505338686	1.62901122233933	3.49983793634064	0.589641539819401	0.00676811467772453	2.82712555963617	12.2749989394411	7.44295260672944	1.38547166112555	1.08688729495335	7.33707454883734	5.47358580308129	2.63954510679398	0.045313168861953	1.7066500644305	3.36236780173585	1.28250672768687	0.571075027500012	0.0337308893323842
FAM239C|ENSG00000205662|lincRNA	12.3866843878548	4.21118146094218	2.01370283965732	12.5462740201953	7.40447409763096	0.00309380237690426	15.8244698592365	0	0.0318276110702338	1.21045007630054	6.32523483210355	0	5.34588563696585	0.0799558342200011	0.126595761493354	0.0328711160837034	7.23913027777414	0	0.0567141882454469	0	3.75692433320285	0	0	0	16.6455864629741	0	0.159455193041566	3.63046174862052	34.7209549951496	0.07170861568252	0.0795973822731493	1.6446135378407	0.0348232398801271	0.586058950934341	0.00714994448204642	0	0	41.6147771446189	0	0.0148048516149193	0	2.84778007463118	31.4690453254372	0.0481430359194248	0	1.15176464623967	0.0474115235674588	0	1.21587223988265
LINC02160|ENSG00000251443|lincRNA	0.0690861368100535	7.08092175516651	0.212880985792452	0.11475228996502	22.261079034815	0.00373006100917905	1.48367481468279	0	4.63190970764833	0.0436982921368454	426.764442278726	0	0.0895636138841702	0.100605590991035	0.163573178978162	0.00988154027634067	0.00242175410502485	0	0.0163944368762952	0	0	0	0	0	0.651644391195559	0	0.0397657303472992	0.0126216475697706	0	0.020246144945458	0.0222033700304765	0.0277695367339459	1.13421909202296	0.693396002096116	0.00224787254204506	0	0	0	0	0.0045914816553573	0	0.0222002822066512	0	0.0141105580487869	1.80427576036422	0.00770420691919704	0.0139127396920972	0.67795657248392	1.13780220611851
CTBP1-AS2|ENSG00000196810|antisense	922.183854822761	840.275362771011	935.768697927263	699.629708886923	679.108780839556	832.369363981064	630.058513471273	778.452403517621	565.771509045524	197.745503585017	910.44091785588	727.250815055897	492.802245264193	680.298929594784	701.752542768311	612.977593602593	1051.04761284528	1019.84716457869	1090.64506414674	392.399536178101	962.586492181975	656.710041526751	1006.2988768257	305.10577102476	589.62783610195	595.822178745499	606.938236715232	1108.10731781674	529.65091983173	1213.48496981687	731.235484695873	921.795919754236	1384.78665789515	1113.6883543917	589.804802720769	434.419633961042	689.569804762996	948.440237447682	451.977363754994	850.577702751554	432.586721106699	905.966598831738	650.430353263758	1180.72308880263	824.3575337382	949.261655951591	858.793414709506	906.088007044437	705.70030176854
AC007566.1|ENSG00000244055|antisense	6.34265527727879	4.27449483891302	5.60483469470906	26.737898763943	6.36860323553411	1.01828063062448	5.39143791165029	14.1489712486854	13.7156466247262	3.53742012722147	7.39336426484333	13.0731911716936	9.36663881835046	6.951195897076	8.15758347019324	4.65880548157186	12.4225539309338	8.5041868181442	7.66696449367903	7.84883082156411	9.8283869521863	7.66616164934	2.90006393402635	16.6181794957178	15.5556126916057	18.6509848082077	10.9522790610743	8.43544865135744	12.2868369200418	4.13907933410129	0.0930966766576136	6.15302142899454	4.69874325422488	5.37743081633974	9.2984878463653	7.10907161101123	10.3194377271391	11.7085422337265	7.23399088669014	10.6851870844002	17.1376275608271	2.8956375350581	13.4953255314932	4.97369014732888	8.67380992633552	7.84305321495754	8.5986382358716	7.29018734899924	2.39087050797185
LINC02453|ENSG00000245017|lincRNA	16.3192065021861	11.1455379696619	7.40800405518123	3.00158454505675	7.42956350157421	4.05977001832495	29.7473469417265	25.4809073907659	14.8771823137832	9.32887343505727	11.6085141417114	6.47496118407511	8.08019439569049	6.9756844135047	5.0300839357321	12.6029808251801	8.27761463121535	0.80631244244274	3.86335778953635	4.35121727067723	8.37231716326474	2.72695115605894	3.67656210551411	7.20638592059379	2.47885834331091	6.41253504531896	3.80870017668614	3.6456356070474	4.2250710877164	0.076182492184679	4.22391835332236	1.65807933617042	2.37147664640847	6.13580811724406	0.00752841657704328	0.62778425762677	5.62608052770782	5.08968538482393	7.30618826955187	8.53425573716666	11.1594712207325	0.0846417596708999	5.35237178857327	2.51714026686638	0.82816511571899	2.2685319125376	1.29240584100784	6.6915385248587	5.84740543129372
AC010503.4|ENSG00000275234|antisense	694.456493815345	97.364538078454	662.980390625784	347.751187961904	471.459338809943	407.569599267411	677.560226831596	675.733412164337	529.107658638565	386.104609469114	405.121311289676	414.148482294366	442.035992218897	765.565645837947	712.936776775527	87.7841949929845	160.515879954137	582.829025871984	35.6906894106798	465.008629981189	39.2626563646496	168.134360214753	43.8855738347702	481.927642441176	198.195096917011	157.2489295816	285.209986461609	123.861280502009	113.165188179166	160.38468400984	399.555410042194	195.06763337957	215.328141119479	299.349975735214	348.094829858538	155.246710884544	138.834247760086	357.307560313699	337.758110844774	205.180241635371	410.334991326062	188.786376809455	469.119701088124	304.734449854472	415.237581414793	185.635605277711	198.519989039249	297.767998198073	348.167276769027
LINC01483|ENSG00000227517|lincRNA	1.2638372081022	3.87969532113852	0.0796758534971629	1.42523503789099	0.0075359583448717	0.00178750153172813	4.08531079414688	0	0.0178183503495718	0.0198506221862569	0.00698195954847675	0.793061122369638	2.56033298224399	0.0425922720918194	0.0644779427553308	4.49697463390951	1.0396593267118	3.4833896328188	1.29035514022125	1.75298448485722	1.50980261975912	0	0.700996348367608	1.42684472427018	0.574735385110951	1.41339836496724	0.0928517125652989	0.0272566666551161	1.19245230625521	1.36648520791631	0.0492967849366764	1.52473988584203	1.17869119606153	0	0.00471028962217657	1.42185069981026	0.929797061589533	0.682954114166183	0.679579640630231	0.00968693015982525	0	0.0492894897874373	2.05637257255952	0.0306038051340233	1.74215355765982	0.0164016511093724	4.71209219104169	0.604802910790477	1.18356479646573
AC087501.1|ENSG00000225751|antisense	0.0159706519935553	0.0226586541893592	0.0397583222136245	0.0246366485591943	0.0040668255647863	2.01962470055036	0.79226756842358	0	0.00949979237564513	0.0105583725797218	1.04685377120922	0	0.0200125734158883	0.0220842447611158	1.44958385248621	3.42286447896206	0.00588090621285076	0	1.30998659648715	0	0	1.36109367959172	1.46021490380629	0	1.91820869564531	0	0.111446146542953	1.23296372212582	0.51901702864948	0.0526257754693202	1.43585220847237	0.0743020465165953	4.56955946878967	4.98345009791795	3.09240791142626	0.651137900351171	2.82319666624611	1.42759640628051	0.666476615048653	2.13731329179398	0	0.0581401890291811	0.595412230007092	1.26293055232569	0	0.0190876374098072	1.25891716912682	0.58995312135105	4.58501259035501
AP004609.3|ENSG00000278376|lincRNA	57.9143832916788	88.8592663764064	29.1648530474941	30.1802345327745	58.2785552168718	40.557620073032	36.4967692153086	58.4223132895548	75.5894900607346	194.02731833082	82.2868371319828	56.2256953097256	128.048637687325	51.0272898417827	30.9128291005377	5.82583211804805	24.8568795023394	10.1751721228605	26.7199565468266	25.33211660175	41.6706911617416	22.3794055982224	17.0806718317845	15.7232436242128	42.5693587218375	25.5970919233389	25.6786927339183	22.8678528954583	19.5148870195376	9.54361366504034	16.7472624839976	19.7515198247247	39.5410791623394	47.8450166902315	36.1493035396891	11.3624753662762	18.7501886284909	19.6718727951811	108.228045553829	51.2626427151392	94.7575491243038	25.0203500547868	15.3664033877057	11.131177506097	13.8604732316539	44.6922674823479	18.4277790110903	40.1201634919596	15.234379750486
AC012557.2|ENSG00000272181|antisense	0.0292491357939259	2.63009450021471	0.0763628967443236	2.69085681178086	0.00726838036551691	3.03403934728733	0.751963224404178	0.937991220521236	0.017169459929914	0.0191241868611288	0.00673439765911787	1.65213071389978	0.0369537807420196	1.37013121508406	0.0618755612965003	0.0228360533118136	1.04076784619142	0.825280552955587	0.0387192555881983	0	0	0.639215333017161	0	1.41332121234374	1.94298504334873	2.15882534910814	1.83942385819218	0.029436095204831	0.527002939620598	0.0484345944425815	0.0534649652808926	1.54429033107304	2.31119123692989	0	2.06424531753972	2.17095767685683	0.927993315845935	0	1.43489103040602	2.13283090923363	0	0.0534569789809249	2.03314596644456	0.0330723635601455	0.84534990310647	1.13380641115726	1.25074858405819	0	2.31964632652343
AP000251.1|ENSG00000237594|antisense	28.8235140564761	0.0987897006729321	2.07022556072133	4.43364089053932	5.31631523344365	27.3685986507839	21.8185009999522	29.2420446631879	18.3179732614095	23.2215056678774	2.12855991662497	9.7414324900214	5.44763384480635	20.6100869094251	19.3559463769904	19.642162144987	1.04679023138899	11.0336217732325	0.0711773876305362	18.335827233023	24.2123701972186	25.9425230822704	28.3476837080422	48.296395430451	16.0243513896411	2.03755329186524	14.8023433747855	1.26654167182325	49.2556952486806	9.53422086859861	12.5874870443258	12.2245327537061	4.71176092951254	56.890833241546	18.5972960820711	3.47933955848146	10.3019191954003	55.0301248565001	48.2195706577792	12.8402616916243	9.15782335214659	2.9069801937686	14.034660485967	68.5184896631978	10.3852207293659	37.9744871243837	8.64690437680088	28.744891619421	29.1900915466788
AC093732.1|ENSG00000233845|antisense	0.0130863839406576	0.018512885982621	0.0322564006162343	0.0201120693002274	1.04760893048585	1.01126191907432	0	0	0.00780659712693907	0.00867236815948877	0.00310646410491255	1.7342314151777	0.0163695212572979	0.0180480013856537	0.0265804712725658	1.16625975409166	1.03912931259886	1.71213974400709	0.0344622187577077	0	0	0.649595034430231	4.71808490318636	0	0.578531558192054	0	0.0889688613425968	0.0262628251236789	0	0.0430022902512979	0.0474079485359784	1.5156214798819	0.0215828420545521	0.626153454068332	0.00454774175840833	0.667921915765809	6.66493426641482	0.68612393658392	1.45446960318612	0.00934841780310036	0	1.39966141323155	2.06761274006161	0.0294791969848129	0	0.0158189130095462	2.40071082812339	0	1.18087976518278
AC009962.1|ENSG00000260742|antisense	15.1482227687978	33.2312624016329	27.0277431588736	10.1385607846572	23.3080670403048	22.3050919303243	19.4247604755094	19.7858795366902	19.4834804153945	3.5449693517988	61.1263924039187	13.0007527168609	17.4084662992725	5.63607830627207	9.88042092247905	3.51576271104864	11.3983501035792	10.1877360649472	10.2352001235903	27.1294310042643	25.021546026293	9.73655882258637	20.8868417302821	17.2197932269665	14.7620155315557	14.9153497607958	9.35307179764042	12.0589306639402	9.08179890205263	2.81155924839655	19.4194878424892	31.5159649961838	11.6714736266897	8.77777847084861	12.4013118526665	24.3889568263697	13.1242550847375	5.02431176487146	7.19631790136025	17.1009601595259	121.178849114882	20.7890461296065	13.3859057419041	8.66389971143387	12.135456635758	33.483488715538	41.4713982072844	26.1207875989221	16.3702204608744
AC008147.2|ENSG00000257298|sense_intronic	1.32120973483857	1.47929746463713	1.96174413643993	6.95573864822128	2.12970080150178	2.03035239256722	6.30857151267333	3.7703582866504	6.8064411521436	1.20403010721946	4.2161408175578	3.25111775804634	0.0639159827355116	1.46510704903632	1.74682527420149	31.1036611050247	26.9142165604058	19.5983268052254	19.0681667409716	23.6174385612149	5.97492316940813	11.8539549421314	45.7165411655851	6.37304882245916	6.97094532583184	20.6606163447265	2.09876866129367	18.0348782518511	18.9843698895161	2.81158567360739	7.05541772837706	19.6368428539898	5.87162608927757	18.4065563385296	10.3371729454435	20.7743782259639	15.9435940278521	21.2085663759181	5.00402555497436	10.7016120035586	13.0498257353916	1.51327679464444	8.64417961820885	15.9943333196065	13.878601012193	10.0920641126544	12.2945963366644	8.58701464480361	19.8577465368654
AF131216.4|ENSG00000280273|antisense	11.2381449813895	2.88136282634744	7.2284233562471	8.54020336908441	3.19353626407261	6.08420703116716	9.37429313761455	11.329042616351	9.13955936006496	3.52748438316509	3.17903584482388	1.57265403932691	4.07588323062697	6.89427207339494	1.79874915757365	4.64211944653606	5.18200274091969	0	7.61097459202917	1.7094486395125	12.9995847311819	7.01416526289111	8.99147717397088	0.630171804360901	1.82161130814512	2.76973541536627	8.99921859814878	6.02232828716518	5.4720635267377	14.5770124604557	5.58713521531622	4.6162604382777	9.27685237404417	1.26277424752208	4.13804210613925	2.78660226691801	3.73937327804323	10.3110442983144	9.52622610230583	3.22247421456446	3.16805675581559	1.50345809373248	6.02791494679729	8.56883913743643	7.82878336602903	8.92448216809646	8.54458413535448	10.1105292481988	3.54325656854382
AC068631.1|ENSG00000197099|antisense	2.58006502525282	0.0837588428109446	0.164747007659702	7.10582844045651	5.30018388859383	6.08281345452403	6.23114971164658	2.81367596951423	5.72807796906031	11.535465777822	0.012386418693811	9.8579767253149	0.0727280782580775	6.85240340526639	7.96685583742174	4.66012088037987	2.08271464884194	4.21663210835955	3.89424494556439	7.84650455703615	0.67953400151873	17.6343361193655	6.65564745556575	263.874911023291	1.81149490089722	2.03942259979689	2.08903115257694	2.46908351117458	8.52519132053644	2.80402802816579	5.64426798369288	3.18072408214536	5.85751065484055	4.68462625522136	9.29924049868605	0.62585981928273	0.91842389222035	5.04260609834023	1.36529015591727	1.09057106953584	19.3645292913317	0.0937145958766745	1.90585512024676	6.19473965459583	4.3052356738252	4.50572787728932	40.0158495108559	13.3962796862165	8.20208019303764
DUXAP8|ENSG00000206195|processed_transcript	26.3148506669778	64.4211950608753	5.6645193560047	12.9236068379797	10.6053909916276	6.08725342942297	6.93793054439298	2.80769110497796	9.19458222721478	9.33895534019539	21.0888465731522	0.756733543342591	17.3432853587001	1.49958829883575	9.82825471865191	1325.69727943445	240.238599040347	18.6915243263526	45.8612215098635	68.1306973929696	102.088961160184	420.035264795228	181.101250726191	12.1120049406583	12.7535645893829	19.8315289289101	14.9067918854534	432.54440820645	392.153372899208	62.0794820155904	303.760020956224	437.885369149891	9.3642734672689	434.621604015721	14.4722766130822	20.6574527147493	77.8502727841561	225.784192508895	93.0928239991904	145.338282917572	805.079799036374	294.045748526841	200.904438701853	12.3647453815833	13.8534143725174	250.444769427679	648.973246024436	55.9694027368243	54.9721359936867
AC103681.2|ENSG00000254664|antisense	1.25352596162475	0.039550784532387	0.0714765305185123	1.40740055546054	1.06107097682552	2.02410156499849	0	0.93923095618062	0.0161993026911385	0.0180385973407794	0.00636334070808398	2.52852770928991	2.53525522763685	0.0385093037666698	0.0580248527309236	2.28789702621496	0.00522862912666922	3.47673462464501	0.036948409092793	1.75018089519657	0	0.64334919282201	0.698460194958831	0.664747724475743	1.95750575058718	0.657050747542737	0.0962528431942323	2.37282531385217	0.531772867518327	0.0461715130001584	0.0509397122367552	1.53254154302723	1.18089868875404	0	0.00485062275417647	0.661888086049167	0.929067976130235	3.01593701677135	0	2.13028320853557	2.88112770705755	1.4120553466604	2.04696333343958	2.41994348278229	0	2.22202764742831	0.0311173488702391	0	0.0237022968633142
AC008655.2|ENSG00000269392|antisense	1.234485985477	0.0322775666345509	0.0575857998112001	1.37498966689105	1.05686867072139	0.00135332753679063	0	0	0.0133534024794579	0.0148575635181941	2.08734302732466	1.68203045532221	0.0284329043653059	1.33257326944975	0.0469974425909159	0.0213424911597534	3.09327811682447	1.70743350542583	0.0360947672658283	0.854900358824239	1.50850369020622	2.90700209111457	0	0.666751991752546	4.11445963695154	1.41192630456875	0.093736638106409	0.0274815890543194	0	0.0450822936155851	0.0497252878521287	1.52678645066772	1.17927228603199	0.621823587999995	1.03688527072022	2.18976311376195	0.929604611831172	1.45259135209395	0	0.00976339190417586	0.45048567614454	0.0497179221962006	2.0538859491361	0.0308584158169533	1.74138566617022	2.21981326755999	1.24379572739434	0.604000276832504	2.30988086427379
AC078909.2|ENSG00000274444|lincRNA	2.37384065203824	0.0299095315554892	0.0531408139598346	1.36402312144596	0.00529192245196491	2.02166631145594	0	0	0.0124142958103886	2.24282392054212	0.00490499904054326	0	0.0263641238638403	0.0291387440950341	0.0434434157871582	0.0224805210373186	0.00537798123271926	0	0.0380932819646942	2.64812638566318	2.3010548444468	2.12893350645946	1.47560443029717	2.95534724479917	0.568590302919489	2.9306315346102	0.0996528892890994	0.0289704558528463	1.1794813708878	0.0476340746399175	0.0525713933707271	0.0669467023785164	0.0237799399438207	5.80703492210547	1.03758863597952	2.94616906503661	0	1.44360543309323	6.94312880279828	0.0102681451514234	0.444618732075368	2.69888998974329	0	1.25295967239204	6.23903831147215	0.017403854117148	2.41945324089097	1.30445564967929	0.0244129621421049
FAM222A-AS1|ENSG00000255650|antisense	7.61936323379648	26.2480247301862	9.22143890716092	5.85502138030206	19.06490917379	5.07370979497715	9.28255118847844	3.7502972014293	25.1485909386707	4.70461087674074	80.0214431758858	5.64902197120579	1.44418461880238	4.25532382664893	5.0467424305499	2.34708312419166	2.0804360429768	0	3.85277833176166	1.71227776656694	6.84475071221693	39.8767844037223	18.2736940270516	5.75330801411341	0.534674530693313	3.50994434995925	2.03937048248229	4.82015520375187	1.72553960307109	0.0739311026800946	1.49654796347978	3.12345163597939	1.21161232665657	9.69245338408984	1.04272085083291	0	5.63014605210526	1.38092582072807	2.11110139630953	2.1549748962025	3.19278855974739	2.85851189683074	9.55223926532916	4.92689483687245	6.08868038829552	6.69459406151532	1.29027863519965	1.91056044914972	0.0367942641380559
GDNF-AS1|ENSG00000248587|antisense	7.60468536091418	26.1349210532754	9.16283499937911	4.42287944049957	2.13872856402924	17.2326932145213	4.59941699094102	6.58262266353878	8.04594048874741	17.4097047845038	2.12830962473621	5.6557231675774	38.2753214432772	8.33434966920953	8.20456354384355	3.51450846243018	2.08302584547982	1.65415457377502	7.69686369681105	6.08076747805306	0.679848335568749	9.75283420953103	8.13631468529924	0	44.2417905468222	21.4265694278776	3.92299866667384	3.67268918857557	0.491485879656151	8.16628963968534	2.90439190646288	6.19324862338126	41.7033622230565	1.93704576784714	0.00845578873649	4.9196795152744	1.85555779919688	0.645735685459966	1.36481405608626	3.22877443971726	8.64689888296165	2.90424032889135	10.6957538381605	33.0029109351976	13.8906543081701	7.85663146359172	8.62791314470053	14.0032378947952	10.5445911950659
AP003973.3|ENSG00000271584|lincRNA	2.58048217924036	33.4907880602202	0.165159643934076	0.0924484137603345	0.0134085029416218	1.01804093648875	2.27363271946913	2.81356725824714	1.18858008091933	19.5284376627133	4.22767097633808	1.57557170658113	4.05749868864633	0.0815059051641889	0.129301448560733	4.64534584032864	7.24880762186422	1.65764609796509	0.0620614849550774	3.4648779015161	1.43607728372521	3.42949148285195	2.15903989992398	2.06808006224795	9.72648391150695	4.21144373943572	0.178396621200374	16.6648300831341	2.33365625221361	0.0787246341324415	1.5052106398497	1.66452004607784	0.037926243340586	0	0.0077404237820784	4.23602850058014	14.108452440659	29.0481130378806	2.10085741660597	14.9157850433058	12.2225317797268	8.29671770003916	1.91393045487078	4.95202449872705	0	7.82225389311906	0.0517773062762577	12.8414306283995	1.22043494781916
AC093510.2|ENSG00000260871|sense_overlapping	5.05219219154198	6.91092189849894	13.8183387376517	5.7312429618736	3.19109510576323	7.09543220411476	5.43611746419158	0.924900138897396	6.85911080511128	4.66890532729931	2.12499037389981	2.39727683206237	4.05756951189461	2.84216480856439	3.35769978103884	0.0236209196308917	1.04126521990819	4.34446375780001	0.0401038836667287	2.64113777852015	1.49226822761488	0	0.692011354951206	2.1688000044992	0.563631963118896	4.44723751274413	1.85523073728395	1.22885450250458	0	0.0502074432853553	5.25507555754003	1.55329019310986	0.0249903398444266	0	1.0382621783957	0	0.927189121594604	2.20806316012433	0	1.07927014126451	1.01746516668085	2.71703705665801	4.94915274801082	0.034238764471739	0.843741218543311	2.22993944599977	0.0337351121956622	0.594114449600556	0.0256576239754954
AC008608.2|ENSG00000271737|lincRNA	11.3828842074495	15.3305322481877	11.0317863757091	0.110675199932427	22.2445049158727	13.1826600095975	13.9640549524034	17.9026057573668	35.4294058407252	42.9006730086986	20.0447101969484	8.0981027768925	33.2406014135689	9.73946910612221	1.81827322318003	4.66578815192538	9.32651156164978	13.6265081885477	10.2136940241357	4.32954643403873	24.3216247711692	11.8848285426217	9.64361983986877	12.9081523182318	12.1993906939274	5.6093650492076	7.51347987084409	9.65177400848207	17.1913347399403	12.1547079230256	5.66331682201475	19.5386333387394	3.54518790456026	23.310141677214	11.3661603945043	6.36262249014433	8.43014297315321	22.0087181256533	38.8981556885677	19.220558998472	9.76599101901426	4.28543015118239	1.23450396300928	13.5250457207444	19.1363589457642	3.3934602251191	4.96969041431022	21.467480458514	10.5405931392776
AL139220.2|ENSG00000230615|lincRNA	25.1162472513902	1.51521673472154	26.9095621626832	4.43684527418919	14.8402299723107	13.1825077226907	29.6346609097563	13.1838334013195	12.6255875655916	44.0482068522991	14.7771995394923	11.3731027595913	14.734621335438	13.8315438821059	8.26077717472528	91.0284176422052	15.5433380420888	29.8033741848512	12.7991295145357	17.445582144987	53.0434125666566	18.1431085304886	24.5501635134691	14.9949781494162	23.1020275089703	18.4332253343865	11.2399021381536	26.4738095906897	60.8015756453206	21.6290934961094	13.9950789616016	42.2639209443954	19.8243341215679	9.43718506327768	15.5036196003762	9.92373377646368	75.1012154135496	29.1952260203323	15.9347636842663	33.129417395536	10.2387338885495	12.611547898888	20.078707445291	31.9635470419604	23.4273299040319	13.4545705489898	18.4360883102194	79.7325227540467	21.0694852879454
AC093525.4|ENSG00000261140|antisense	0.0342069251500757	1.40778039556571	0.0909854600573098	0.0540634066229071	4.19613900100388	1.01552132722196	0.740591445635001	0.934662957028826	1.15900812883794	0.0222736095456415	0.00780344946387568	2.48865402060632	2.5929808039724	1.39617739105326	1.62178722049599	0.0227158021935353	1.04069021839931	0.825560363615566	2.50323238052516	2.64666123225548	0.709248190045104	2.88243284197812	1.47388007049934	0.661234418748252	0	2.92663279012533	0.100890125081569	0.0292785759488986	0	0.0481636582995513	0.0531624970749883	2.90542020602792	1.18379694842452	2.80571964727642	2.06410388680877	0	0.928119122895487	0	0	1.07813536019343	0.443460595412971	0.0531545613279871	2.76507834727584	0.0328938380112134	0	4.39767730659071	0.0324115008997635	1.3023979236931	0.0246697042271061
AC107375.1|ENSG00000259891|antisense	31.5169862138689	80.4526977491178	21.9326710879337	27.3027298141482	59.327471556979	30.4190017897691	31.8389021628178	41.4580269561115	88.1306579387081	37.2441752936742	63.2949743578679	48.08596085819	89.3396052258877	38.6277291641634	46.9542808960831	21.9837278300596	38.3227197397092	59.6290712140268	59.7647612597958	78.6759162425277	80.2445353827267	43.3959794590055	98.4701835827196	112.154669999436	85.0394201102533	60.4955120696328	40.3943768226604	42.108942432155	32.9636518078498	57.9466191180154	48.6240852876313	48.4407999915125	50.0654444262358	73.6703760331152	48.5526815071701	47.9118658189805	51.5925533240842	65.7577742819053	72.8081989625769	118.574566862985	338.434482760702	58.3022572170443	29.4700714209257	52.8629579373315	57.3201452392326	87.1890916067881	38.0321902226573	45.3418311821784	63.0970535874265
AC087645.2|ENSG00000267737|lincRNA	5.11613145414931	16.6772635334643	11.0003475432552	12.938221298181	18.0093904897245	4.06006229287927	39.0831916793129	12.2421934378733	55.887036934087	7.02504244697402	3.18369027592941	7.28421134954442	18.6804304622912	5.62739289552376	5.04906763871309	17.3017631119509	7.25799899704918	9.34159010836564	67.944516681877	4.3290989525897	77.952855407604	9.7553747714332	12.6479815669205	10.7266361959262	16.1086326316944	12.0699197005231	11.0883570096773	34.6786209134793	11.5852749445768	6.82925324048929	5.66548096931514	32.8476260272334	7.0264748165286	15.6923878941272	11.3666960646498	7.80280155331879	14.0705158711078	7.23530500841232	14.5529761195784	6.43083540222979	6.43470984199458	19.3581492059139	16.1411817617486	14.7479103288474	12.1467275248589	4.51028683062213	4.97070422164803	11.304410951738	4.72673930391929
EPB41L4A-AS1|ENSG00000224032|lincRNA	816.534207998647	582.023976935845	903.31065408287	389.267402099772	769.159861877573	745.179854095178	923.359707839996	889.662265540719	468.43819240155	927.961474748248	1453.73323437841	444.297868800131	630.31848097077	596.331579907014	865.0041925895	385.565720735995	376.933782462457	417.462471658385	294.9786729643	237.699568699736	382.122112548332	405.097799352539	280.205405231545	186.620171117328	231.013189040429	360.187283934667	511.718416090052	372.613643208555	395.577161926823	689.523137763206	704.714450733333	341.612491311753	232.794502035677	393.451787668332	537.117119137965	265.494767650458	613.594462334483	474.940772842625	510.29521987866	335.541216861641	266.296870390467	489.750411006634	485.173483266409	369.869430115263	198.883314978719	185.642652337947	332.04167110807	215.571096184593	693.947518919448
AP001496.2|ENSG00000265091|lincRNA	1.25179890673279	1.36853643195147	0.0701535434092556	0.0423997333646269	0.00675747771435309	0.00160534267800111	2.429362626104	0	0.0159339108038803	0.0177417336226635	1.05619353494898	2.53153956436734	1.32150603214457	1.35823147620895	0.0569797285016536	0.020691890173788	0.00496698101414761	3.48831104255539	1.28753036229103	0	1.51346909598102	0.64831307889423	3.09198011182025	2.2053600321509	1.26787348950645	0	0.0904041385495027	0.0266315149557244	0.537533395232645	0.0436306788564214	1.40221903738872	0.0610971312563336	0.0218823225963677	1.35231273195947	2.06164380302229	0	2.8358690362716	0	2.23513129967181	3.1760454078726	0	0.0481006954316554	2.06339449842569	1.24436127048097	0	1.12878611856524	0.0294610318707066	0.607077254430566	0.0224620333599079
AC130456.3|ENSG00000260592|antisense	2.59403361724618	0.0906233396134017	3.82135710222401	5.7960172612345	3.19536148398039	2.0320733845645	27.555573360499	10.3733755669686	3.47579233039177	40.2809608484904	1.07239183964541	0	0.078535441600454	1.49501272197414	6.54744394172753	2.275514503368	0.00476390805353777	0	2.47102198233349	3.57517101201588	0	2.16530406181008	0.70651128601564	1.43871579770285	0	2.19862265428958	0.0859566082523519	0.0254839649233548	0	0.0416771876451638	0.0459328471379695	0.0582585262215768	0.0209498673888465	0.629044879341659	1.03589136140102	1.43379211351415	0.931364779649355	0	0	0.00908237752660657	1.67667927762193	0.0459261011651008	16.5461054085576	0.0285983278368346	0	0.0153614312537373	0.0281832190365868	0	0.0215035617958896
AC027237.3|ENSG00000259426|antisense	23.8767074944001	7.06600181605297	14.5806993971233	4.43768413363789	24.3598556826194	2.03238222294736	71.9819991992332	40.5636944783472	8.05999857890288	3.544556559062	16.8849873595318	5.64558530490898	6.78268357330327	23.3754285678778	5.05580714787076	29.9979098685678	24.8534032037159	19.574815675246	45.6265383943847	13.0772853360635	20.4017232758515	13.9438926417384	44.8471806158128	9.9666405980943	12.7799935697544	8.44896524806163	5.76462220988569	41.9843866455084	11.524472158447	34.9440636730788	27.7338804966372	10.7292399835493	12.8446378289067	11.5017724910275	27.8874247000673	19.2850416106882	16.8755567351078	19.6909771005779	18.1521251871577	11.7735509783155	8.60521132866301	19.4792551614106	14.0305902357466	24.5814358430309	26.0601800931343	17.9102891168393	39.1290625179311	54.3352163293879	21.0488459062189
MIR222HG|ENSG00000270069|lincRNA	46.6217600797956	9.85995094707062	18.3556285988523	102.984426409374	52.9867455268098	54.7510977090308	26.3709062905976	371.45070895803	64.1603174179782	138.331341926522	14.7895253544864	43.9740320088665	57.4927823025279	59.2935398692485	159.777129188823	86.6156026983794	77.674153094603	66.4087996721043	42.0456123271963	177.432527534146	43.0480736708674	67.8957186976752	123.69603046362	75.3196697940679	327.281954858312	175.142285070284	159.029473795121	15.6961792977398	45.7953443249503	33.7982415391987	400.578995036064	45.5138239654602	128.033854626846	197.806497153902	565.980492639186	483.581910711707	61.9013247040614	147.579614554596	58.8736384779214	57.7250945511278	150.959299100792	99.9805884005667	83.236515934806	68.8772976305251	91.1767382084975	44.7655133018062	182.524555737564	44.6196112018206	155.396527559582
AL133417.1|ENSG00000238280|antisense	0.0251322667023939	0.0359905063958297	1.67706561877715	0.0392392231576072	1.05907040506709	1.01391983595363	0	0.94108432691978	1.14129918668133	1.15777451856858	0.00583135052992728	0	1.31176846648902	2.57096645610474	0.0526056558987449	3.40174174397328	2.06851500423664	6.14258809847014	0.0376713951648558	1.74846584618648	0	0.641630429268869	0	0	1.25288165985332	0	0.0983965582419052	0.0286564403483479	2.5277456472945	0.0470948867335363	2.69514062597079	0.0661563200329497	0.0235254019374187	0	4.11200507561267	2.17830266133694	0.928622949856727	4.58968109775782	0	0.0101618877084292	2.24862947767037	0.0519619874144135	1.31612017456828	3.58537768886266	3.53408846510788	2.22387864626915	2.41732319491736	1.3065808076258	3.43682056857849
CERS6-AS1|ENSG00000227617|processed_transcript	2.4526858375918	0.0467735074043901	1.76625672920109	0.0511097473733341	1.06480746619229	1.01523128186289	2.39075774025051	0.935815817636435	1.15575323909838	0.0211394564934387	0.00741973615421276	0	1.34683516213981	1.38697649155765	3.00028214381939	0.0264397780755731	0.00627780395745559	4.3122978702103	0.0451081971010741	2.62509567962218	7.04521101057506	1.34889367711564	3.00636192627668	2.13807680904512	0.552875798692438	1.3738249097995	1.91081715581245	0.0341694592580428	0	1.40440931659537	2.76048675955553	2.98464623939177	4.59027151694035	4.93124422489077	1.03978847846206	1.38262794336545	0.924545825033818	3.71736720319749	2.16951392248272	1.08253688687211	2.76090195608129	2.76036647838943	0	1.27032052145028	1.72097031270057	3.33676079356197	2.4529094422924	1.27326722957642	1.20037840202307
AC084032.1|ENSG00000257139|lincRNA	0.00398284313661412	0.0055838090826961	0.0095230383641223	1.23987370819367	0.00103717665123077	0.000249240258619825	0	0	0.00239765864894496	0.00265953380997891	0.000962123848133017	0	0.00495475727679782	0.00544772911200193	0.00791509755707465	0.0249216478011701	0.00593438774685917	0.820696457303714	0.0424069286574201	0.847794717551893	0	2.84591471174279	0.687734277712214	0.653253038891923	0.558407171502918	0	1.88113809666475	0.0321724264495266	0.518070325642944	0.0531627483915244	0.0587497659580363	0.0750974203606484	1.19062935670223	0.607265550278964	1.03899141628126	1.39279818555702	0	9.23466804692244	0	0.0113455817561553	8.34978611984866	1.43766060434834	0.594536318188005	4.78891727178767	0.841215544492314	4.41675011581767	0.0356417482753552	0.589071185911978	0.0270780224516775
AC091152.2|ENSG00000267160|antisense	6.33405151842076	17.8364743538528	7.32172181212149	7.20650771336263	20.0856342255332	3.04571724022161	3.82741315779503	2.80957882309481	10.2989133686264	0.03922090683839	1.07248401884823	9.78885618696538	8.03804866739983	9.63399142742308	11.2488200824153	3.49813968436621	7.24730469040745	3.37292012002101	3.86945167411148	6.99451520386147	5.26941026529053	2.72244309352975	8.99314692186358	2.79698519845274	6.4287458677982	3.4930599578917	5.56226669809297	4.83680419861333	2.33741140370912	10.6611812863745	2.87457948942514	1.66167644075095	5.830842152415	1.26291810734103	5.16862012395478	4.24231371772612	0.919015527789632	0.646700038499716	2.10309144951362	11.7244410725169	6.55813547629741	9.62078036486795	8.79283613049483	7.36189480405215	4.31974316417509	4.49222268860231	4.93153309021195	5.30466948687925	5.8539180022965
JHDM1D-AS1|ENSG00000260231|antisense	873.189250341674	516.792856427757	2333.76149852241	1002.95340917868	723.614295534583	596.146933685779	1400.98402417012	994.263989247569	3059.92509804618	336.126184362991	301.743125075896	660.35660660438	530.219981167412	1545.00404202296	2342.4387450242	943.102814838762	290.993565555514	285.363814738375	556.859167206951	4247.16639252508	531.161406346845	551.535713168295	319.682781170827	907.669207571536	925.710697354789	261.882610311854	606.997327184945	182.76112776471	598.229904397051	2096.93179037467	1069.74588459511	1498.95590237843	800.680428710736	1399.42712653702	526.799633073468	346.356003280535	399.653351743204	958.634045624716	162.958983185246	762.966647288972	505.884149655342	1078.01827470524	437.357941480305	989.11412732531	702.721866732792	2636.36204809654	1128.30769593068	632.239990572553	1287.49779364953
AC127537.3|ENSG00000260647|antisense	6.33422424992222	6.99709079109043	0.183582530645667	2.9896506231119	9.53444974756627	3.04572049142783	18.8129113671381	5.64294966537358	2.33620023199332	18.5057515661271	13.6994424832943	5.66991122440036	5.41235293090147	15.0109385231651	3.40944609969898	6.90969868701124	5.17948071258683	11.1586822775033	2.60820869407352	1.7115222518929	2.20449443370706	2.7316078594688	5.20526452729749	0.631453401286906	1.17718937800368	4.96324602488925	3.79162271265211	2.4545927553868	4.23596531511021	1.44690923458461	1.49840203396937	8.91386783800882	10.3974301103093	8.26315955348741	3.10582326943702	2.06857863321949	2.80011091670856	7.3487717796265	10.3191615176737	8.53001179510034	0.951252265295321	2.86277271941432	6.75174287197873	8.53974593980035	4.32699382304663	1.1532764110479	2.50616631681489	3.27033252682075	2.37977967461211
AP001189.3|ENSG00000254810|lincRNA	5.114587783239	45.3535274548536	9.21712147995279	4.43215954490565	57.102824127507	10.1413125811112	2.25750834658162	4.6933935126511	6.91290334275397	0.0417005412283835	9.5069971176647	26.1617492146162	6.77297499750462	4.25477576946346	16.1735775617964	5.82234945457068	54.838958361574	6.76877769209851	54.3353202663137	1.70569319245545	60.1321332932266	24.5741174186926	21.6285133097745	10.7021190125892	8.91173023010421	11.3235021363849	3.93349266794976	68.155621180721	8.46051870139773	4.15867513927009	4.29373231274709	37.4856557862138	9.35467284310164	2.6173367917384	2.07699205719502	11.387122293026	35.6835558008136	4.29118224888943	0	53.3480277677496	12.4885446345002	26.2861108185006	18.803582131198	7.44223336927043	5.16769541267076	20.1256665054851	6.19830767430435	68.0207825307883	7.06265850276406
AC109309.1|ENSG00000224513|antisense	2.58101614695221	17.5842918571142	2.02300085868019	0.0927071455280424	22.1431694489486	6.08297096687814	7.02275389286904	3.75940670968748	0.0324578034806327	2.36849308084497	6.32819968362049	0.758505502681619	1.43312830645379	1.48636128783144	0.12969131375488	0.013453497658396	3.07613855224932	0	0.0224528460021964	0	0	1.47172913605971	0	2.31792862348925	1.35664303901936	0.700479949752967	1.64520562319131	2.30034524504559	0	0.0278235325682468	0.0305662580669184	2.69680221999388	0.0142128503889714	0	0.00303892574327735	0	0	0	0	1.06428352436093	0	1.33414713833213	1.41410722747691	0.0192852379680337	0.869658638807251	0.010468180985859	0.0190114730163765	0	0.0145820792118327
LINC01515|ENSG00000228065|lincRNA	40.266754077135	30.6169029020743	25.4698591862583	20.1480365557911	23.3222283380073	113.533901150677	34.9827840934574	32.9780496537865	8.06806319050144	16.3306987732926	54.8479850273864	39.9449634696567	14.7961997416746	57.7445795089496	26.0006149445795	15.0572556735873	36.2475881819263	69.060824272692	17.8810378883937	23.5655173025781	15.8120913684163	51.8922929754564	8.10819544891064	7.79836276805999	7.59758347111799	24.8448768133711	18.52882236651	10.8876424620141	6.59775441308659	36.4092204812411	26.4526128638365	75.3385418032203	46.5482724277723	18.9982196765063	9.3079773633663	31.4444264916067	41.2770768697334	186.962129937523	21.0323343374411	25.6621399246014	67.9786139489736	51.3055531666472	208.551266316454	107.904978988226	3.42960718563028	16.8091626481712	41.665831441187	105.136033358189	75.868375159957
AL138966.2|ENSG00000277368|antisense	1.32546286272407	1.48642601388034	3.66667761489922	1.53722664888223	1.07578317572888	3.04331405285905	7.08636876310625	1.87146698679667	4.57463501618797	12.5984187473146	1.07010582837465	3.24160120310116	1.42079958404279	4.13537698135868	3.29737638718764	1.19110701953335	2.07665377161311	0	1.3326083054524	0	0	3.51520780808551	1.43321113114956	2.85577268682506	1.86601559757355	2.82959897069867	1.96578626851938	3.59784485235162	4.35189158603463	2.72214621484056	2.80270757663146	4.45230570879897	2.34822102935779	1.28765787686391	4.12770331225907	4.34116275001834	2.81044477744456	4.43173967591153	11.3064337677109	0.0132909465673516	2.6993734020018	1.47041919180971	1.26464387895256	2.48269861624216	1.71132035979658	1.1466650544473	2.47529634412936	6.87554548312127	0.0319426644181886
AL157786.1|ENSG00000232934|antisense	8.87721210479207	16.6953802793411	21.617478584651	14.3667654099159	8.49224033494468	11.1554180031628	6.93204980276139	2.8074935596187	2.33975858404572	53.2856612477216	4.23860115659604	33.5204889560827	13.4085214535	31.5132232776319	14.6330942992945	0.0374706173416346	13.4540659194174	5.93360000382707	13.9173088565582	2.58191422527199	6.00478047085976	11.2391963324415	5.15689191554266	8.59743422668599	8.99554016654541	12.1422693943039	12.6627381995373	7.24011590558564	2.94006951864102	0.0828390781418289	4.26639706017139	4.66318925207951	4.69665861366169	1.25862020752663	14.4516742634341	7.11586669242509	6.55653868302701	5.78842235521837	3.55897615084005	17.0659372735163	7.04254522998249	9.7163041075733	17.6355617153806	1.30163600005298	3.43541175027243	3.38943033398484	7.38106881842712	3.91116231727172	8.19419215846116
KCNC4-AS1|ENSG00000224965|antisense	12.5500848242567	11.096784834469	10.8241880909824	1.56787775572174	7.42512620611926	2.03221729873192	8.53518310736447	18.8786761181438	6.89698138750864	11.6176120500963	4.2353173770864	8.13146610466148	13.2980687766249	1.49736973064248	12.8512959718619	2.35747921965103	4.15167818676207	3.36391327574313	13.911056326995	11.3758781241205	12.1461745744635	2.00455741607178	11.2058344483577	3.50752151469849	9.65816511230305	4.19335440972679	7.41329239763645	16.7340291503972	6.04970539014476	2.7999375757985	1.51017266809287	10.5516827281729	7.00606331556515	17.9059987106352	1.04342308039234	8.57296257220878	6.55709949955047	5.05095181241783	25.7859666597557	2.15908478023784	10.9798184109963	2.89234293722741	23.1542642228933	6.18562208379521	1.69433594252566	3.38902811968008	6.16714708778023	3.23776813204967	2.38982149361264
AC005323.1|ENSG00000214970|antisense	0.0697433103164045	229.371494461984	9.31706045541786	13.0231535846399	20.1470731600651	7.10187487039869	0	1.86621917723343	60.6700359854209	0.0440898855365148	0.014915401547352	46.4719189867941	178.216800150332	2.87976764138518	34.0515582966904	0.033952238370099	1.04613311228242	0.806972576758463	40.7662780427142	1.71197405947185	48.25034904942	2.02033529470657	0.66746219372404	5.75000595425355	4.47102621425279	7.89947221397992	23.8589569584458	2.45347317820257	0.493467420049163	2.77230604265817	0.0825229736862818	1.65271436151798	0.0359742104728111	8.97843463889204	2.07466520797439	2.79798514920831	3.74291589139581	0.64820622887038	7.32743110985233	1.08896940652253	0	4.20986615561358	1.24378234220025	1.2952572433543	0.828769570129872	7.80093287471954	9.70613720091395	3.95878055564098	0.0369616361931748
AC090826.2|ENSG00000261821|antisense	0.0530120709861075	1.49009736487952	1.99086966891157	12.4342578736628	2.13237600359118	7.0926104410637	2.28522240283525	0.925859404112681	1.18540418336027	12.6175437917093	2.12247248542378	4.90049300118097	1.42382641737464	0.0759516141566474	4.83306968596472	6.88361694899083	49.4606287526055	0	2.5944920834674	0	5.3194377045349	0.611777745080087	0	0.634242966055329	16.6998538607301	12.4058831232527	5.41265357818625	2.44502696112735	1.1111796928496	4.06018528553774	0.0781226142233282	0.101074309941352	4.65347529420529	0.587016385823949	0.0070381214819295	5.02708824397311	0	1.38625653206899	0.647066140272415	8.51497535748258	7.84871811386487	4.17924182058039	13.1496783938923	6.10313556923579	0.830301237050607	0.0248855291456178	1.28641760663863	0.568407406708956	3.52339035452197
LHFPL3-AS1|ENSG00000226869|processed_transcript	0.0679497930284469	0.101898685124249	0.208270946162854	18.6666544112167	7.43595080574404	163.1712673658	1.48232670919727	37.7146518827847	0.038386842813269	89.2459033273961	1.07241083955047	0	0.0880235220222261	9.7553938299052	0.160321274286703	0.029031546294265	0.00685950757169063	0	0.049753362174676	0.841220063731561	0	0	0	0	1.86929669460433	0	17.9030174318386	0.037589066998428	1.1284748322817	0.0626450285811928	0.0693851080639021	0.0892780326392508	0.0307385676186029	0	1.04100761323055	0	1.86570885726865	0	29.0869816676922	25.3480206988229	7.45185024168666	0.0693743720950331	0	0.0423360396485715	0	0.0223929013161079	2.47282404982814	1.25670787341626	0.0315713105452218
AC098617.1|ENSG00000233766|antisense	1.32965186400644	1.49351934351662	2.0003621088961	2.93923412619076	6.34697403437946	10.1297506260945	0.711423574390216	0	3.4557723847437	8.08038491918822	0.0118955410169082	6.55811094287033	2.73662718325697	8.12445525119272	6.37161760114062	5.57873749573656	1.03867652160461	0	0.0333559063472466	0	0	0	0	0.673579748839389	0.581825762477952	0	1.7768590652471	0.0254356200814047	0	0.0415950427575604	1.39407026794328	0.0581393863133529	2.29140864846188	0.629227609177916	0.00441194078766249	0.670770315505666	0	0	0	0.00906584221696949	14.7429727033571	2.65465821867082	2.07728792065092	1.23978877465348	0	1.12653007532187	1.23617734855764	0	0.0214631639391887
RMDN2-AS1|ENSG00000235848|antisense	0.0189228237532593	1.31940638526493	0.0475955114733563	0.0293033359674258	1.05348125150893	1.01262977820255	0	0	1.12745632881575	0.0124793518089645	0.00444234570969568	0	1.27928175144688	0.0262379821652258	1.47873941927704	0.0217536443824883	0.00521129611386162	0.827860254169075	1.29375062745742	0	3.11864824009211	0.643668919745563	0.698746281829886	1.42198090582476	1.25745903863164	0	0.0958611824798408	0.0280192122889229	1.18655655535247	1.37095146223595	0.0507510672297885	0.0645572423173412	0.023008654083455	1.34258705784638	2.06295301274574	0.66219714937619	7.61107263713911	0	0	0.00994593297797142	2.88335230851554	1.4114057909856	2.04802666890572	1.24951872359475	0	1.13131802846089	0.0310072772871273	0	0.0236199485661416
LINC01229|ENSG00000260876|lincRNA	7.59759073809632	4.28167703095741	5.6266351752059	22.6406906009631	6.37064226898724	12.165974229279	1.48159433630553	1.86571688418362	5.76326123625887	4.69820251260485	2.12814401209205	18.8207800281911	17.2658115531011	27.2191121821794	12.9050097019499	1.19892431045846	1.04597128583566	2.52167365806048	2.60279224974192	5.24469550722459	5.29989082126578	2.73852237710325	0	4.283990439274	1.17990297600668	11.6052041668488	13.8198150290713	8.34581582269914	4.25194760278789	10.5704165042017	2.85434117477393	10.2959664891796	1.2109779847045	0	2.07430934583139	3.53514856459219	2.80153233693963	0.64893139360537	0.645342595374237	3.21800446054983	3.76851678526029	12.1822469602448	11.6713220560848	9.7168310713128	0	4.48082942937896	6.10567017675502	5.34733283850534	4.68227493321751
AL136368.1|ENSG00000232470|lincRNA	1.33706319862358	1.50634321207719	7.22380190063656	0.0962598086086355	2.13644842568842	7.09694198876931	5.41815060834853	3.75677168811093	2.33229929209761	3.5270868383519	43.0558474865821	5.68818688063256	1.43711251705624	0.0847854788212259	3.38180003533357	2.34004495721947	4.14300617078679	1.66618301280783	2.5917104070953	2.59902494474477	4.54614705088331	3.47565849228767	1.42163585691499	3.56604392009162	5.1869765499886	8.70876261868366	7.05287024798883	1.25631468920032	4.28482553354014	0.0695660767375152	4.1725432223523	4.52742866247663	4.65002680671793	1.9705997694932	5.16155158699683	2.81683259607776	0.920543099960911	2.13183270054047	2.12278645954368	2.15212449659607	2.0843106492243	2.8368203247816	4.71876846591984	1.28992464824822	0	5.57375455275906	0.0460688754919318	5.38403529502333	2.37049114507483
IBA57-AS1|ENSG00000203684|lincRNA	2.5822267710552	1.50232015436997	5.46976693102957	5.73899249408728	4.24687042171152	2.03161719049125	3.84900183305551	13.2347091113525	4.59937823187611	16.1155087194523	0.0125036768962454	2.39610388596173	13.1254338350388	1.48720275127769	0.130588112792764	5.80645840286972	3.11762194282888	4.21788010620467	3.89228383371984	11.3685067776347	9.06264371113847	7.66686254767391	5.15338317247959	8.58950783294295	12.2681514218459	7.79124678181037	10.9494829909184	3.66559797408863	7.91001247631289	8.1241130172099	8.36784858303254	4.66891008650005	25.4481265334186	6.06873036692205	8.26717905953061	14.3808631265848	7.49618910883679	11.7096398739295	12.4047748584143	3.22685889829083	1.48866118701233	1.51111427101884	3.25736319415118	15.9012809631686	9.54874961353929	2.27439799168949	12.2295093812601	10.0074426892581	10.5150653810133
LINC00470|ENSG00000132204|lincRNA	0.0423884787042911	4.0494131108229	0.116396606921904	0.0677521293890738	6.3083628300886	2.0286079727761	0	0	0.0245595661519188	3.45733491053352	0.00952473329853132	2.44774966642902	0.0540010071336451	4.01952693107124	6.03054298054509	6.97163643409912	0.00920708678444093	0	0.0694455467605577	0	4.45862153395669	41.6381708918685	0.665254991740198	0.629605451630904	1.80952177414272	0.621510715139795	2.09831173680452	0.0518825693634595	1.09667878548895	0.0884909878001219	0.0986297550299362	0.129301728736413	0.0421619337076145	23.9420051036245	1.04348379217896	0	16.8862529804472	151.442952367239	66.8063478497597	5.36494564233141	44.2465130787646	18.030465661949	3.91973730119246	0.0586899069448608	0	0.0304820737827001	0.0577763338418373	36.9743948809557	0.0433371091086148
AC016877.3|ENSG00000271930|lincRNA	2.46238706172745	0.0490370068567801	0.0901591204028794	0.0536084355829409	0.00836047184605559	2.0262073063485	3.21084377529654	0.93483661094102	0.0198256279863482	4.52119060539275	1.06099049677192	0	2.59067101251978	0.0477184132637998	0.0726680727026299	4.65990110796019	9.32267199591504	5.07278201659518	0.0661261947288523	28.1010418550713	5.23402570400677	9.08336672746953	8.16389677798586	10.0401711346697	2.45703285419652	3.46965331811757	2.08872752747692	6.05535957368038	7.27967199006878	1.45818986063569	4.27297013652922	9.11573281424961	10.4781396907201	1.93929842527616	3.10917014912903	5.65701858777797	8.4359957397505	0.645351361254067	0	3.22717415952314	24.4398428575099	8.37462840964914	10.748101972394	46.1673642619358	15.6703337667386	7.8448282649018	0.0550838538365293	7.2854899425333	23.2450287871814
AL121885.2|ENSG00000227838|lincRNA	0.0496974526162699	5.45976113595285	0.14058457021029	0.0802532653589789	7.38299343860498	0.00279890135906946	0	0.926957640527035	19.0892997736432	1.20373082973584	0.0110186721122905	1.58813596456518	7.80671391787655	0.0709690116519195	0.111121184508928	0.0192665273956314	0.00463742746758194	0	0.0324692751039145	0	0	0	0.708840910972029	1.44371142465551	4.9201179702979	0	1.76634438369107	1.2105251414589	0	2.58407259488435	0.0445882193016474	0.0565073977225597	0.0203708105189358	0	1.03552324397022	0.673128019197802	0	2.26230373849108	0	0.00883857799639159	0	0.0445816906992935	0	0.0277933823408463	2.65474343141048	3.28949356691971	3.53640976589278	0	0.0209084082663433
AL158211.1|ENSG00000261671|lincRNA	0.0555635397879208	14.8661548291149	0.161125451805759	1.55045363639904	5.29795122586116	0.00308911131490985	4.65161242154107	2.81466423685612	5.72216688169923	17.2204156536147	4.22593616264339	3.22600677331035	6.63754005537408	0.0798101193317722	0.12634197498343	0.0304258216731343	3.10914699469903	3.40283058846276	5.03586416439452	2.60553798521736	1.45422249978361	1.32586453494962	0.673355146756	2.10197703754234	1.8563163783578	2.0816270224462	3.66539520883353	7.11125003003381	2.38936499513018	2.73464682868173	5.45759961295764	3.06381639789929	2.3533999324018	3.39919647387287	3.10119669704589	2.8336092737361	0.921492442266527	0.654272454168231	2.88504797380178	4.26895133084681	3.8420116308003	5.45736701277633	3.34682118335654	0.0444388383001013	2.58850246090998	2.25608190208202	2.48276109038654	5.4266193982235	0.0330974776042197
AL158212.2|ENSG00000233547|antisense	1.32038121412595	2.81743160690657	0.140111194493695	8.28504213898502	3.18167507168476	3.04255921961397	1.5033506723125	4.72117752790894	3.43925778410824	4.62908315370311	4.21544321621822	0.764143771104746	3.99067955103504	0.0707611167070188	1.74429317729278	2.33004404627758	0.00700565130946984	4.27905148551521	2.57239680451803	3.49785001193683	3.01446340281339	1.32963684858942	1.43167115615409	8.11882755381746	3.21062330525744	4.31115509658623	6.88984418480531	3.60097248925011	4.34320630323931	0.0641773851345171	0.071108450560933	1.61695832031272	2.34979840296784	4.12676240283814	1.04128587792682	1.36390204103352	1.8646986905763	5.18905910961723	5.93189955578747	0.0134281491853152	9.79786513691723	2.80691772968665	1.95643429828452	3.67839197369589	6.13663468097234	0.0228898250955638	0.0426723595390048	0.574190780488919	1.20899651122684
LINC00578|ENSG00000228221|lincRNA	13.7573146502283	6.99073796583332	29.4869872644743	0.100556852174968	8.4774178408473	10.1374656585575	3.04510200101523	0.924150708487414	2.33571562840005	5.84358695003761	0.0132982304016021	11.4445303282443	10.6475733504653	4.22621206522326	6.55519577455672	6.97398296310649	14.5024862891888	11.8963023585905	11.5009238755691	33.2707206544515	20.4383025254963	8.32406159562967	7.37573684473304	5.65144992426807	5.6757233466315	6.31415519525573	3.93280895155959	34.7521151108349	8.46205746717247	18.8650364379995	8.43539478660982	10.7004924008495	2.38309041655022	19.0899546361671	9.30519224659845	7.06945204255547	16.8826289681845	25.6261863625237	6.4641147574614	68.2637787442371	26.9134225512125	9.8120051049483	12.0267314860229	1.30254731936871	34.8141394413893	36.8282471222591	48.7710603203331	78.1962936686649	7.06218052540271
AC010307.2|ENSG00000248245|antisense	0.0679894707559043	0.101962756696532	12.8601666345036	12.9895212759873	18.0209169682448	59.8045932048985	0	0.92432225943487	0.038407755949537	2.38089541572008	1.07240344048366	136.767788738375	41.267376666189	37.0790464509796	9.89002739540349	0.0353556531102242	4.14890647679195	1.65839773838055	0.0612699973683082	11.4128765030746	3.73046348646002	5.5789986986367	9.75419609025994	0	1.17368472847291	2.04941205886489	3.8273467511616	0.0459881791227139	16.2656476504385	1.45131170917758	2.87510334866949	3.14748038875178	3.52852761734085	0.582781602719967	0.00765383424931798	7.89958472262026	0.918997719922134	8.81361997019915	5.05960526887834	5.35050424688092	1.49721100891092	1.50345219512156	2.59644900879399	2.52031279338278	2.56953265544908	10.0310650540875	46.8393172892377	3.25670838942025	5.85451392624877
AC079354.3|ENSG00000231903|antisense	0.0226223720218794	0.0323130801850402	1.64580704380344	0.0352032038726073	1.0568902987643	0.00135470647843061	0	0	1.13587311001976	0.0148732403971862	0.00527384953709864	2.56217385748814	2.49023456523993	0.0314758358277385	0.047050876752245	5.70442503761158	1.04403440689363	2.54502524303606	2.56265308966009	2.61396117701337	4.60310616021536	1.33552557334757	5.31575858972808	1.37490192528097	2.54961186211034	0.634261163614428	0.133592293717451	0.037035695395325	1.76931585529117	0.0616686964228124	9.28844847150342	1.60658781181663	10.2599345175069	1.2919900100738	3.09862077305573	1.36963650291675	4.707624952354	0	0	1.08476243254078	0.420152926109971	1.46523655750272	0	2.47702695673955	0.835013815298671	1.14538026659025	2.46972781483211	0.577054016599173	11.4243831450136
Z99755.3|ENSG00000279184|antisense	2.58235843496897	6.92043876800158	10.5219281867564	1.55559208152043	13.7282035339534	9.12084209953125	9.40286529369812	1.86814800890152	11.3799405447969	3.52172352381808	2.12530074981994	0.758304124561563	0.0735739111135518	1.48729393386035	1.79042001873714	53.114183560433	8.29684676912035	1.65724828453746	8.99529053806405	20.9347240496158	16.5632304583365	119.339438301318	360.987867855489	7.79843529559555	3.09976965215746	22.6879934674302	7.60233409166703	2.46915619236926	19.4657798179814	28.3863190895417	7.07407935828037	4.70806431094958	24.489984557669	290.730290020357	5.17603009764963	3.48322011569724	9.35982453768779	22.5636720703397	5.00101030736945	81.1982059846359	512.528638901429	2.90162042852212	6.60345876407417	2.53156975338907	12.1141862214252	7.86876843612242	4.9779685992765	12.5672192945377	38.5923893949937
AC005009.2|ENSG00000233073|antisense	0.0210146650277854	0.029967531120826	0.0532492383463279	0.0326321662404024	0.0053015803844827	0.00126314453595039	0	0	0.0124373713554657	6.58136321648867	0.00491394174662974	0	1.29048238029559	0.029195148001057	0.0435302535616392	0.0189089789530221	0.00455447619455102	0	1.27670697955953	1.76315764243997	0.723949381394251	0	0	0	0.586527526391679	0	1.75894534987561	0.0243060376968642	0	0.0396792276519462	1.38622984957248	0.0553658639924819	0.0199917492346565	1.36987012288793	0.00422575067010955	0.67482207990915	0.932456784764964	0	0	3.16887647156992	2.33028935931161	0.0437040944377914	0	0.027266909562076	2.65734447605067	0.0146682140490445	1.23182709671529	0.616115518154704	1.17540730592779
AC148477.2|ENSG00000256542|antisense	0.0460396128206906	0.0673948518217458	0.128293817978037	0.0739640718477519	1.07318460965008	1.01711918788663	16.1579751407368	0.928405105272925	0.0265785891227177	1.19861550241576	12.5568186365693	0	0.058789907983873	0.0655092288331467	0.101891618165683	0.0360989025244618	1.04665651529656	2.51216355981	1.35516227704162	1.70832710781635	8.33599501875553	9.14495935339751	0.665352412304512	0	7.06643037308391	2.76443588681202	0.180502323233265	2.46286771316734	1.09874150292756	0.0794876616140501	0.0883992574454409	0.11512286537927	1.21477962012886	0	0.00780363304399945	0.626548776767118	0	0	32.6454648801617	0.0161881689837577	4.83855897380131	5.6040520817539	2.59092258652129	3.7415396741244	3.44061794444086	0.0277335342212623	1.29499853796355	0	4.70589512811841
AL121852.1|ENSG00000258558|antisense	0.0226820373974747	0.0324002783821262	0.057817160879435	0.0352988332340801	0.00570468462591206	2.02232507403487	0.769931661064901	0	2.22469042482919	1.15181818652312	0.0052871641985654	0	2.49079062415093	0.0315606102569426	0.0471820932129153	0.0217101635114058	2.06782400204269	1.70562627851611	0.0367395830987158	2.65300818723931	0	0	2.27536146429971	0.665232705717881	4.82406706885528	4.49740112254981	3.34634824266896	0.0279623417008965	1.85846307583032	0.0459049554822256	1.41109571958589	0.0644148433830894	3.42029365614694	2.82435688223325	0.00482530423768557	3.73798926852323	0.929198132304264	5.39924814666607	0.677393197209602	0.00992663833304985	1.64335382179757	0.0506349385006886	0	0.0314027407691216	0.847768910033069	0.0168147310775139	1.24553590510723	0	0.0235725193326654
LINC01142|ENSG00000224286|lincRNA	0.0184524434029942	0.0262453989733527	0.0463357885540674	0.0285573398585296	2.08727554503278	0.00111578788472233	0	0	0.0109488830222297	2.23099654858803	0.00433578200973606	0.822175469740449	0.0231576517660109	1.30776058148047	0.0379785958214771	2.31958225613535	1.04349603056491	1.68057182647698	1.32427724056361	0	3.03913956641883	1.3419218319128	1.44287798878034	0	0.549262522080238	0.637204778462094	3.5615279028939	1.24314709601291	5.06836617933158	0.0591636190388509	0.0654746189434006	0.0840416010496292	2.33862153777833	0	1.04032548861714	1.37585672667425	5.66230746813052	1.40960943125916	0	2.143679809679	0.423623876783826	1.45755809938642	0	1.27466861461848	2.60282014548814	0.0212555216845032	0.0394868086010651	6.23207004316526	1.20344479989089
AF127577.3|ENSG00000235277|antisense	2.46624111885251	0.0499504968912816	0.0919934216404982	0.054617526307455	0.0085013659933213	2.02639543223824	6.54482537571675	0	3.37153160692057	0.0224853761678562	0.00787493816664298	0	0.04378589706966	0.0486046502034504	3.03488029705855	52.8344048311508	0.00912309457332405	0	1.35912070380081	0	0	10.4601511686203	4.38871849638384	0	0	2.03714772825025	0.203239766517203	16.816975449588	7.24366886820277	2.80999871894822	7.04307389117424	4.69570981752014	0.0417444852600957	65.5441292208435	0.00845724637656531	0.626292056046542	0	21.2517534891038	0	2.16026302671946	21.4433600430316	1.51330805463762	3.24795439382069	0.0580859790193955	9.52804582449181	3.3938879365702	0.0571830478678956	40.4326482929575	26.7934677384759
LINC01994|ENSG00000241098|lincRNA	1.31515975961757	2.7995648426143	3.57567833821511	1.51765411014741	2.12721297942544	2.02979763477772	4.72364145427605	0	0.0272922293847371	0.0304878015372958	14.6520383122082	0.766472273874971	0.0604966031036476	2.77633090458655	1.72855917088119	0.023569190023524	1.04123293722498	0	0.0400125080485481	1.74312009615005	0	5.91020422627872	0.692188436113714	2.93746020892129	0	0.650225073335158	1.85419265163702	0.0303970384761569	7.28502368774212	0.0500903571738189	0.0553142874353385	0.0705574319052222	0.0249354262342826	0.612392846487955	0.00521957859267852	2.16218625776506	1.87554308535338	0.673789716666327	1.42942628977255	2.134638498086	0	0.0553059906881803	1.30477935495123	1.25797188973612	0	2.22971647796831	11.6739998986566	1.29515494355572	1.19161779512244
AC108134.3|ENSG00000262370|lincRNA	11.3571677031635	22.1045960081225	2.06863504018725	22.7479411620641	13.7753101962913	15.207545198599	2.25782530703543	6.58107506295183	4.62698133112414	38.1991937128169	2.12846875667745	17.1388085172436	16.0089813883639	8.34841514820413	6.63567625791933	2.36108692911268	31.0552955428789	5.9143813084713	15.2978431610325	6.07622756370766	36.4368629301922	16.7850007389188	11.8655210548428	36.0336107136442	34.2609479263833	32.1303471804429	21.9219960453058	6.07621325242066	23.9126540662423	8.18670765753793	34.5323943221567	12.2067089889176	2.38311372792721	9.45660596319544	61.9306653231084	26.5280291366228	31.9184734510193	0.646604293660506	21.1082102997583	5.3659928376579	6.96452070881153	11.1962396468647	15.4038741953974	4.99240507865	22.5897532515615	7.86321555909852	9.86288657569299	3.89016800412606	26.8452689012166
AC024560.3|ENSG00000273308|lincRNA	3.79610888125959	1.49074479543522	1.99265452249541	2.93226619857632	1.07626002630813	5.0684764911516	8.67150940164111	2.8171785223133	7.9573437293689	5.79197849420539	2.12262031327242	7.40191588120826	1.42435947604903	1.47610296136441	1.76808051988109	2.35244438673009	5.18212698888364	5.09216422630105	2.6162184010229	4.34705449527082	5.26768915503258	4.14676753676274	8.98963344795622	4.98712984930501	2.47321444672443	3.49187254059781	2.06167621285774	6.0231648148798	12.4401567867278	5.42621681005083	6.93735309957797	3.14837495092861	13.8642616313172	7.51828213165658	4.13812795932179	2.06210426432753	4.68103218970294	24.5778736957319	5.80109932108734	8.53937174304114	15.1133297316528	0.0865099710838768	7.40615171987721	6.15678390846026	6.94997943852011	12.2444482250879	3.72454349454732	6.67199097298789	8.16152544778738
AC073130.2|ENSG00000243243|antisense	2.53169997506397	1.46318076632791	1.92007750842331	5.5342118702119	2.12570312245321	3.04126786262771	0.720404173519194	7.58929854892798	3.42425117274465	0.0295723455532289	0.0102391118407612	0.768169521504501	0.058552184743869	2.7644510266969	3.21141760493262	11.4629629164306	7.24495928450682	5.96243421362118	1.3514074333671	18.520261783907	2.96919817432322	5.59511539913737	14.3792469962562	2.80267376919657	5.78546604566001	7.14771149767387	2.0504721519196	1.26212721895676	1.72079558802382	1.448456565748	1.50020346373582	3.13577381252627	5.82272678233204	2.64613298940144	3.10623945099141	6.45220758797049	1.85850312852592	12.598363768231	0	7.47143171572788	12.3217872707214	2.86697580974078	2.60287444741361	7.34695144043499	5.20216609494827	7.80839104901917	1.29206227890001	1.90591304455619	5.84553901419881
AC090260.1|ENSG00000260988|lincRNA	1.30802509576545	2.77593402248126	0.123356692178245	1.50436055091626	0.0107659124569512	0.00253725794661896	1.51718571992698	4.73353073712784	7.87086925504136	0.0287521495995209	5.24922553418684	2.43842896133452	3.93732032860209	0.0632793265456639	0.0981582934910971	0.0242813085706701	1.04167110751206	0	1.30783263839873	4.43837041327918	6.30543400804712	1.36408924556244	0	3.6951662155969	1.23502170457916	2.14165945073717	1.86843288211938	0.031331410725576	2.48722375613329	0.051705172680177	4.00563363801512	2.93919964032931	1.18870299309655	4.25420506867336	0.00536985016464286	3.68376234904658	0	0.671305704290989	2.19211042143991	3.18962596447193	1.60372512572319	0.0571106985461545	2.73713498661059	2.44175681334953	0.842437019643981	1.13697867700412	1.25717375051627	0.591500460422123	0.0263786705474925
LINC02288|ENSG00000246548|lincRNA	3.80167804183756	4.19359839774451	1.99995516890112	1.54518586208546	5.29440983378324	2.0311255419511	6.25880137126343	0.925564021017035	7.96495530898033	3.51013663357986	11.5595962864587	0.760296350759604	4.03414031168115	4.15847813601201	1.77304185016429	1.18758442968695	3.1051487010829	0.815099935044841	3.77414901862833	1.72786128051447	3.82501720139908	1.33991877116272	0.679297566862595	0	1.88118993250993	2.10412002555238	3.57352722896819	1.24424426029919	5.71976687348939	1.41359536476444	1.46001215115421	5.78938532469274	2.34039376670459	0.597633969485429	2.06965390108896	1.37390966759804	3.76226147667601	0	1.40149331868204	0.0126343501533082	0	2.78127713807808	3.39148263686123	1.27593602750173	0.836155768924061	2.24703239350498	1.27168803435087	0	1.20433662378331
RAP2C-AS1|ENSG00000232160|antisense	54.1545296919685	165.034141189041	34.577041155313	30.185035696982	120.761034527374	46.6405594999742	71.5422079936942	69.7336727288604	135.082969902278	18.6640771349599	167.705410814691	50.5063837492231	64.1459638853082	67.5250042499768	19.6208319886406	27.7521504797378	63.1689179355009	48.5367745567802	82.5979800834331	28.804091208991	77.9606275446375	51.1186493115761	66.3305064954321	45.1836905156049	45.6361670460789	39.7977744235835	51.3063746782507	98.5017998152037	53.8385716605542	28.3924096675889	27.8699925609544	126.65713116001	45.4190875651925	62.7186660341714	41.3245018863516	37.8657328600179	71.3037626293698	40.122979077419	4.27498420802188	158.086353487325	94.1925154451405	72.1392621681387	84.7130516602921	28.3307040897056	17.3269664990389	77.1418707086068	57.6039445850534	116.999136550226	68.9345905872065
AL365259.1|ENSG00000237742|antisense	3.86248881655563	48.2268457292452	5.68159831826284	4.43722552319621	21.1864357531207	6.08759528857915	21.0110187273043	4.69262749295437	52.5126729240848	16.296919122843	6.34754769034575	22.846184009611	34.5549331782712	1.4994359122319	3.44229394627351	0.0333738872768907	2.08012488624292	0.807522815624106	23.5291644540727	1.71315357202201	28.7513011551812	2.02389937361801	2.17143438488915	5.76268807727371	8.502134177842	4.2459566215502	7.1515179716212	4.81518109965213	0	0.0729105660178515	0.0809551265836883	1.64847460766594	2.36637053719797	1.26907200901024	1.04259964517789	2.8031639445425	4.68803669358568	0	3.5997000380748	5.34177611134557	19.4162717851721	2.85366852718811	17.2923792835814	0.0489072382627183	0.829272353784904	1.15237203480468	1.28922577967515	5.34845486613746	1.21679067287814
AP001363.1|ENSG00000250659|antisense	1.33411688465754	0.0840178193865895	0.165344305865237	4.34948329115683	2.13514149394781	3.04466287006071	3.061397681701	13.2374307965181	7.98893310877866	17.2476509810355	0.0124187724994789	2.3971704248502	9.24249543835062	2.84241807033206	6.44317690273713	0.0306947731137455	3.109541335367	6.01045639379178	8.70497722077099	2.60435898393171	0.687539995293606	2.76707773347356	3.7256387243198	1.36425207423365	1.19208441785836	3.55179492863488	3.67483593280113	1.25290685252104	1.1190323335403	5.3186279739839	0.0737752663624711	1.62625140117319	3.49753599078546	4.1064497503945	1.04168891651934	0.634381250891215	2.80729469458958	12.8093596606108	1.38687981342333	9.55792214285235	2.67519368851443	1.47901160293151	4.04440475157594	9.63181290917756	0.832170593671067	2.25696788911676	4.86899038085972	0.57176704169628	3.51125102217195
AC008609.1|ENSG00000247699|antisense	8.73003887462163	0.0831784332601293	3.74558627902309	5.72312260586675	1.07722118355063	0.00312003525461613	31.0176156354006	2.81403349056547	2.32774490856862	1.21094457792518	5.27698845929464	3.2235461565322	0.0722359790418778	4.18080056151747	0.128019677962199	0.0312850055942402	1.04521041309777	0.809919377086504	0.053827091289107	0	0	2.03859546549121	1.42444247271906	0	9.96526524988509	1.34723052822499	10.2676648707583	3.61626728366638	1.74423884179035	0.0679399182761098	0.0753454720318218	1.63147489094011	1.20690444869855	1.27784961129415	5.15994901320272	2.82406587965962	4.69612564386253	4.39703442413099	11.9685447317474	2.15095129364489	0	0.0753336613243023	1.94280993340281	1.28784342745137	0.831455683030276	0.0241004747297597	3.68535515114515	0	0.0340383993914273
AC116565.1|ENSG00000273238|lincRNA	2.58998263541428	0.0883925661858229	14.0435894838375	2.97755866245651	3.19407080650634	18.2367420812692	0	0.92437336215174	0.0338963781806085	19.6017409125112	1.07216581927964	14.7862377787529	6.69729534894153	4.21178095215515	6.51379955681632	0.0196047558431335	4.1137169467668	0	0.0330581995667946	0	0	8.41866843296436	0	0	0	0.666808665190219	0.0849142763116013	0.0252128415062968	1.20927537580915	0.0412166692981968	0.0454204172463834	0.0575908403415123	1.17326362167263	0	0.00437528850739022	0	0	0	0	0.0089896125669634	18.0886586492845	0.0454137542564256	0	0.0282917917869693	0	0.0152020158911411	0.027881431205583	5.8198486857444	0.0212769864980982
AC053503.5|ENSG00000268603|antisense	5.09932543285365	31.4465453567232	2.0609356118851	4.41226581464521	3.19693081409742	13.1782859103871	3.82249540269522	6.58531758089058	20.5319046248696	10.4693208275242	3.18215483618606	6.48400061935545	15.9292843506357	1.49781189327557	9.73808733020135	9.24910363032225	1.04691549845874	10.2171351589449	40.1816512119727	2.58085246737438	35.9465662085427	5.53196471775548	16.474831601791	5.67542400932599	10.9413884097857	4.18645924603973	17.9684203498543	14.3874904651603	7.90113252421631	6.80434086149707	1.51176512520196	16.4747831944972	15.0935052521723	7.44567023320948	8.26795089259772	8.55404804986169	9.37662990929409	5.04241829488955	26.4574131349161	11.7519909297199	14.3029873006316	7.01163650776457	3.25542033191584	4.97598076803918	6.92339783255157	11.1807518529127	4.96072440539959	14.0757501884894	1.22243683679874
ADAMTS9-AS2|ENSG00000241684|antisense	3.86390536542012	67.6102687316338	7.4921455498548	5.870020672139	51.8717511791857	17.2380008231854	10.8246979930162	13.1792033075108	29.7624425067229	15.1539089546902	47.4429857787009	13.8143926064024	21.3985821301014	17.9663276655525	6.67478197107514	5.79271914762716	4.15019295354794	1.65694442846363	23.7908346010114	2.58481163631538	33.8609150169193	1.30495633995131	2.15721774357654	9.36740865821044	1.81754676685965	7.83122318647746	5.60521381001388	9.5900502424677	1.71250853017102	1.45408475942678	1.50678717718149	3.15955441050898	2.37626257884874	4.70993419125048	2.07595854262003	1.33971665637725	11.2743486012334	1.37439969100492	3.56937633212529	11.7341617298988	13.8941119393905	5.60680868744349	18.4300188460772	0.0532523322038672	2.56706136263775	10.0440750080672	3.7309293847832	5.28612158832534	3.54809404510654
AC027271.1|ENSG00000272576|lincRNA	4.96738337145961	2.80435874565619	0.134573417903993	1.52031669023522	3.17919518877043	0.00270958733735482	0.717735688368537	1.87460501722364	7.90588696117108	1.20133560116748	4.21228323047291	1.59211684936754	6.50697258895941	2.78094796897126	0.106618656098639	0.0343289703020031	1.04624042291184	6.82913433466735	2.6091944653712	2.59040048123996	3.74073400595235	4.16224220265144	1.41344767585803	2.80471018096413	5.79210428420152	2.05480275251322	7.21750425410145	2.4552763666577	2.34581245550997	6.70975811792024	8.2403774230133	4.59070671617678	11.5443436898535	4.04278921829052	4.13651128200408	4.25589818637765	0.919381688610244	14.1184381962813	5.82264602702334	2.15571818765796	5.45464827081306	5.56183691906506	8.83197474271381	1.29614632237817	2.57283558027508	2.26753662359271	6.12116816023838	1.23255941435877	6.99314926215745
AC023644.1|ENSG00000253374|antisense	13.8102053828678	1.51397196474532	3.85401192487944	2.99788557823018	8.48412653481536	16.2181711266141	0.70730256794119	10.3634469397238	1.19196087469158	1.21527568697438	2.12809307494248	40.2749606088838	14.6359705251549	20.4731895567267	8.18104461429998	2.34339998047058	1.04577233375517	6.85016985694329	0.0566069144724062	2.59575664148235	2.21228034275335	2.02757490489789	0.669059268416664	0	1.83724024726256	0.625324920171165	3.74720516293842	5.98454399046436	4.90406464087747	5.36920364777375	2.84721848390797	8.83451370327314	1.20990301753575	6.1874286743234	8.2502866977986	4.27925549073124	8.47027821213945	8.14365836638565	2.11715997559018	3.21646264275124	13.0626608305528	1.49137512126235	0	3.71188527129815	0.829804087127022	3.37125368619449	1.28776113849984	0.567536413692118	1.21576164440463
LINC02224|ENSG00000249203|lincRNA	0.0599707512069667	31.1652803535027	2.04513276081994	0.0982822304528264	0.0141048352937578	0.00330221718683443	0	0	5.74665452251422	0.0382211494769589	0.0130514397768575	8.98326383561695	41.7164767993527	0.0865230750710948	9.62763429972022	1.1438423066918	0.00342644450798768	0	1.24529800349743	0	2.41076933549473	0	1.55087927820111	1.49776690629562	0	0.696462988230314	0.0585079054546937	2.30626304554439	0.579758548900028	0.0291997054730717	0.0320882503270483	0.0403648945059753	0.0148919440596577	0.661983787405813	0.00317981882765356	0	0	2.34082025927171	0	2.10834564412261	0	2.55739299310537	0	0.0202188843146202	0.867682845134012	1.11112755232512	0.0199312204233224	0	1.15633056222573
AC084781.1|ENSG00000277229|sense_intronic	1.21802024921796	0.0264127740816182	0.0466447347162393	0.028740440089231	0.00470552687183151	2.02070524163338	0	0	1.12662249243256	2.2315458851262	0.00436196740914566	0	0.0233042637354062	0.0257374586273957	0.0382273215294153	0.0226103036185978	11.2952182603055	0	0.0383216962659884	0.852238055819897	0.709616814075953	0	0.695568492791549	0.661643153229121	0.56800791981512	0	3.37975589925499	12.6053039696999	0	0.0479261104757729	2.70108023712139	1.54167555009601	5.65729637558541	0	0.00501657060960659	6.05598065664327	2.82958394553029	0.677304290347499	0	0.0103256082382263	0	0.05288944396463	0.603730733135704	0.0327372537882491	0.845824405492584	0.0175030533635038	0.0322573900556863	0	13.4609148521907
AP005329.1|ENSG00000264235|antisense	12.6253276714298	12.5670703748136	16.3114037750032	15.7715812016852	8.49174578085588	25.3428215494102	6.93337551310525	4.69291411823685	30.8560896257881	12.818485607983	14.7756801278998	24.4993443843292	33.2024410664062	4.25732996197907	9.8493401146617	21.9240719353594	13.4682549915418	16.1710985715783	16.5534674227332	13.962871520575	8.25214397586093	9.02752535507038	8.12335410391637	7.81371626210776	22.5587784610331	25.6791998597779	27.2349288167526	20.4304926338063	3.53913446175965	24.2017840939753	15.3148457991018	15.1829608891403	13.9927147068344	7.40277622431897	24.7854087758858	20.0421922182546	5.60865223672419	22.6722166161268	3.54502466534336	6.43345830255268	5.31708749176004	27.6572982255829	7.96499800886244	8.66637138475384	10.390604657429	10.0935523690587	8.64023658605095	6.56983419135895	12.884978290824
AC129492.4|ENSG00000266824|lincRNA	0.0459290613447121	2.7878282036545	1.92082301721788	1.51108489384373	2.12577638029556	1.0171068933684	3.92756866767738	0.928452545708215	3.42454754264241	2.33997003687635	8.38421679543135	3.27221428391509	1.40175353809331	1.44988767917588	0.101615691305191	3.37918540773414	1.03865987496364	1.71555796656391	2.47033775875087	0	0	0	0	2.21812220252258	0.581947769114151	0	0.0856548957770121	0.025405571463643	0	0.0415439920315187	0.0457846256060281	0.0580653533205586	0.0208861334960361	0	0.00440699904851893	0.670875657278029	2.83907833517663	0	3.8396194219542	3.17230220227444	2.30820817128771	0.0457779036544304	2.82365765464951	0.0285096899166136	1.74867646667752	0.0153153461495282	1.2360629363162	0.611726501843276	0.0214380539906538
AL353708.3|ENSG00000272906|lincRNA	6.31311531040013	2.88423232082913	3.800185716718	12.7021610785095	6.36160377433603	6.08449843239766	3.83692170160044	3.75597102429612	3.4722315353821	4.6821875207414	3.17951724717931	7.33533325918694	10.6045993663688	2.85770356682528	17.2919711385807	5.80957756611978	2.08275749550468	10.2151317000099	5.15708679165421	14.0015004063212	12.1167457360824	5.53022814258567	5.90087594604449	34.8728139966183	11.5916016970285	6.34150348121149	12.7422982154565	4.86327413474865	4.170508854783	14.7562854309427	16.5446002331996	1.67504880887913	8.17126475774561	10.90344393279	11.3622508750805	7.82613451594555	4.67348719340745	9.4735318606329	5.02093016282013	1.09059092788752	9.81165832200006	1.51190365656891	5.28861271273964	12.2773280511984	15.6658637201757	4.50628151907236	4.96179178518647	7.95848848611091	12.8397402216177
AL135744.1|ENSG00000260830|antisense	1.28462498100503	0.0529680947340698	1.81546505853604	0.0579537383191852	1.06767776732734	1.01588213371044	3.18843212747279	1.88609390259773	2.27557824488268	1.18237102599142	1.06263805048294	0	2.61237208370149	0.0515315081430021	3.06726426273247	0.0325929666647298	1.0456969680335	3.38828799177561	5.07474282002628	6.13903930782867	2.98563093630289	2.02906691475916	9.08288223099421	3.55777139936821	6.51486832914542	4.99366290218866	0.157702222701194	3.62805074266636	1.73389741548739	6.65920848626076	4.18465810847876	1.64241132526102	5.79903974877903	2.66488733494785	2.07372107420586	4.28284278080274	2.80317125262233	1.38521150293462	6.61307506948418	4.27738987914968	3.78725011777709	8.16891346734237	3.31406499916098	3.70967916259079	0.830023128254253	7.78403692622795	4.89627021972524	3.29137680622757	6.96653413462473
AC092903.2|ENSG00000248787|lincRNA	3.69994055048184	1.44111410068176	1.86562990098022	1.48577760142848	0.009951365258277	1.01649410087803	6.43778011892613	0.930832585455473	5.61984862571082	1.19031930849364	1.06514109547574	0.774720442836238	0.0520555312368424	0.057905468716796	0.089245742947441	33.2608668727788	1.04691114407049	4.21683973435097	1.35825766729714	7.84694493670192	3.70929636056765	6.95155705134015	6.65636236544491	1.34241651892885	6.36036470160856	2.75370802284599	3.89623644203755	2.46897150400311	9.15083466823837	30.5621297097122	17.8869693658429	19.4011517953233	11.6319623425926	6.75568455500871	1.04348025867388	2.05255340784003	5.61408157347998	22.0987059050828	3.55538554011915	4.29394560526272	7.02570467460806	1.51156136043597	1.2348541791202	0.0559418042547639	9.54578608599813	2.274685022634	7.38948171963685	7.2856110270318	33.6434310887173
AC015813.1|ENSG00000264112|lincRNA	69.2489806241281	84.7707008237025	41.8063680184575	141.543125147352	60.4026546475339	86.1787184270091	117.475196880854	115.923044054772	72.1769847899433	104.660012484574	68.5847713135799	134.558772669532	130.810750557827	71.6780939568206	74.4824490410218	82.0062959252169	128.412186097053	189.133383863184	92.8778127691429	257.856994304025	110.420472858435	225.710096384376	146.797492802873	133.511483495828	256.920319904411	321.894885915011	117.174029138867	79.3893619675542	45.7913468266829	453.617158739189	119.415332681022	30.408822849722	37.2992288576329	550.042849864943	57.8551549314128	162.45220962325	56.2703323131853	134.39056453069	305.820961577502	151.746965600585	96.1485679091732	122.18204546966	198.225808366572	36.943978070561	753.398258751985	61.5363903125195	238.87167583062	145.501940175445	183.442378491105
DNAJC3-AS1|ENSG00000247400|lincRNA	142.159021010304	105.606345613096	77.8770602552282	68.7870292145751	114.425227411546	79.0834001076398	200.768521885807	99.8896732213538	145.437278278281	34.9433703875658	187.771432243451	110.047519880041	81.5285106298492	132.200770700875	153.542520363475	80.8267971804923	47.6444915399447	79.2112227436516	69.9716419577519	233.467283490055	73.3575201298865	76.3471087530849	106.587058782408	191.166138871298	110.087465950408	58.3032505919892	45.9431595161143	54.1403338767268	157.506211758104	99.6903330110014	112.377560422513	56.0492222297339	90.7883438190711	109.11294863867	74.3764644255778	80.8434848121044	75.0448776845392	37.1754187737123	77.8439177889654	196.577396738039	350.322177141396	69.45070032341	71.1647538335249	81.12845252459	39.047017959335	433.549667189718	83.337857807389	138.274199036115	54.9577766283379
ITPR1-AS1|ENSG00000231249|antisense	2.58822695174908	16.3581448282226	0.173445700383621	4.37420803437702	13.7394768612671	2.03185329976902	1.48560593791874	5.64829280769058	8.00737695096992	0.0375966731263286	13.6841940563184	7.34058836073669	10.5906618513102	1.49127988394484	1.79865869968771	4.61590708949589	3.11172312675516	0.808730799420861	6.3003071049234	3.48233833072601	5.32071008954608	7.83570259846473	4.47176602234232	8.02471375352763	3.16901303852236	2.06788865691561	2.01541707008679	4.80161955382406	4.27815284137472	1.43826139512221	1.48837559607627	4.5352981414756	2.36172569894936	0	1.04224881736648	5.0284909807077	3.74771157065011	3.62815457613482	0	3.21499342998055	16.0549185955492	1.48829531130592	1.25033914715727	1.29074869194726	6.10568021626639	7.7796990819655	0.0464903158970154	2.6069741719484	1.21467803373313
AP001429.1|ENSG00000270116|sense_intronic	2.51811352781538	1.45220200194022	1.89265843054197	1.49830899140596	0.010495029009814	0.00247474985010765	5.58237226468053	0.929632171628526	2.29655416106713	6.83667344849745	3.15889684051191	0.771355429553973	0.0552242993518054	2.74332528865672	0.0951608671015938	1.18750242567312	0.00659042710103463	2.54948556901234	0.0475936282066234	0.842963552466583	0	0	9.26774156016105	1.37935164319764	0.548339159460778	1.36523600824372	3.57230264868856	0.0360014311910131	0.507661443682978	2.70306295940367	0.0662434854789347	1.59874600922637	1.19875027401841	4.167047851944	1.04046510484583	2.86561874441029	20.8782600655085	2.16509470244751	1.40168537900352	4.25788861583247	2.1417599015049	1.45969617193546	1.27384155376035	6.01525867225605	6.16093745776095	0.021480229662918	3.6467132091049	0.579323027917791	1.20424617434204
PRR7-AS1|ENSG00000246334|antisense	12.5347708520052	1.51198796937193	9.06070349327897	11.3993111618085	14.8124025773499	9.12500550091372	3.04340211176507	16.0455943522378	5.75567763913408	8.1534216784912	6.33953339116754	5.66877199319169	4.09616077992043	6.94030192618641	6.56856482190717	4.65928080910061	6.22076892743008	8.50308781054732	5.15383564471976	0.833822062787668	5.23522646257305	6.95369329625582	2.89969151184525	11.5019545022361	3.75469221899268	15.0211141508811	5.67611299615549	7.24601680125635	9.77972389304639	12.0975692556059	13.8099190604255	0.121922005271909	3.54085399295144	11.6088170141664	8.26749346975476	7.10739855352363	13.1430507654182	19.8759397688405	35.3779967443165	10.6858601948161	10.9470696244963	5.64123907564667	22.4097191018182	14.6939815637322	19.1763268345893	0.0290668737427113	0.0549219560457477	5.25715640038475	5.88017715681888
AL583824.1|ENSG00000236426|antisense	0.0348224845818714	0.0503712417681847	0.0928404203126038	0.0550824366882422	3.15583156951251	2.02648122674977	0.739301024783082	2.84467061957058	1.16009982170999	1.17898772734031	0.00793479723692092	2.48527294690877	1.35763988341979	2.66677207518572	0.0747519780625087	2.32175761056082	2.07523146435684	4.2961446854544	1.32630578291804	0	5.40846821722238	1.33930033988047	6.90055317901052	2.87345134411955	0	1.36443155238532	0.129839535548851	1.24458437688229	3.73345613753683	0.060165978517549	1.46075151981346	0.085545653502513	0.0296061647153854	4.16395418428422	5.15162501578466	0	0	0	0	2.14458644191972	0.982542248879183	2.78276431202261	1.97291783239018	1.2763290396688	2.60054496496878	1.14423851138797	23.5274165027579	1.26314826413455	1.2046129787682
SNHG7|ENSG00000233016|antisense	1209.06089179848	820.913453811575	1147.25750053424	738.318022558016	700.305997443158	1676.90192696456	931.87695148546	508.898905234676	648.240309254318	2431.44123676283	1435.81756671649	1054.18925981198	682.423113103529	1156.73300154693	913.597583745696	801.133091124251	693.805940515822	1406.65812501055	334.419629235721	1172.06949838486	615.165910759195	495.454840565321	1142.68180121436	649.82743683838	871.619121497077	703.313077257999	873.743288214978	734.396047107462	912.452052537348	1888.22108033441	1889.55405308126	328.102000811531	50.095738365514	1067.24695170181	2363.30004225319	829.581747664966	850.000888957919	576.435422863092	1380.21197106599	550.329438719899	565.519677823697	679.916653213358	625.534760226453	1872.42834282299	1736.50764157718	441.687679715005	889.447141303088	777.151677356375	674.17404018851
LINC00601|ENSG00000235180|lincRNA	0.0283639609721369	1.37584083540474	1.71695472490454	1.4125728182072	2.10336041746747	0.00167615485363865	0.754184059998754	0	3.33900416160221	0.018559105634168	1.05714314491274	0	1.3277466548238	0.0396778697884106	0.0598654739064669	69.5605688792411	4.15061674295097	9.38337156461425	2.62252606928483	0.834197883877357	5.25196061656366	0.60674673525143	2.90685629786597	0.629304219210982	1.17104327354894	1.33002896242894	0.183376342284315	2.46444774267192	1.09791246162963	0.0805237346002285	5.6137763923745	3.16351807085909	4.68998868749245	0.581907495478314	14.4458555763718	3.50199119794504	8.44454145148429	0	0.642189569059179	8.5472824351422	0.405853179353029	2.88577917083465	3.26774214304203	15.843903767826	2.56627117803139	5.61004306303408	1.29566854184922	1.89640944940165	19.7126462247511
AL355340.1|ENSG00000236799|lincRNA	0.00397597782925958	0.00557414660819016	0.00950640985497577	0.00603994634563085	0.00103540222718625	0.000248814741782448	0	0	0.00239354219626749	0.00265496470464396	0.000960478150797195	0	0.00494619631484614	1.21313291274463	0.00790132625619315	1.16548999189499	1.03896204664841	0	0.0340503551437678	4.48246186793158	1.51753084385326	0	0.705006595567454	1.43548344365773	1.98302955884866	0.664199574148912	0.0877751157984125	0.0259549915636187	0	2.59749865223543	2.66136575998193	0.0594211996468698	2.29405940865255	0.627284501664282	1.03613088125248	2.20537435081277	0	0.687132826332874	2.24192063551065	0.0092433482961225	0.456984448023158	0.0468175052003529	0	0.0291309964002426	1.74670244745755	1.12751823038674	2.39852746969432	0	2.30200259738969
AC006058.3|ENSG00000272121|lincRNA	1.32421864960398	2.83095838247775	6.93367198048217	0.0830640338565034	1.07554917909935	0.00287992163234096	0	0	0.0294722221630239	0.0329438092882233	18.863065798522	10.7815148820804	2.72010770875981	1.46994655314204	3.28925583018609	35.3973884543916	0.00841565784631859	0	1.35515022648194	2.58514731287171	4.49023872858471	57.5110236376866	1.40895802727505	2.06672792557809	4.43158106182956	6.38155761074073	2.06994656507606	1.26467177050042	1.09875337512387	1.45370237171471	2.88210811628746	0.115101433476826	15.0323700833754	0	1.04324470392838	0.626552707364954	3.73769248004816	14.7690374767527	13.223569504917	2.15788808384458	34.4863968377832	5.60392452707925	0	0.053056099153086	20.9971106141651	0.027729285782665	1.29498917443828	0.563520882967414	0.0393106355607689
AC084782.3|ENSG00000277245|antisense	7.48604751088274	2.85657502471025	3.72275986180659	1.54828050963318	9.50626520476619	1.01792701729075	15.0464275035011	1.86945865970882	2.32526553931551	1.20973538655367	8.42031019663563	0.759677104923771	1.42873343126089	0.0788313013276749	6.39454555320518	3.45255178269273	8.25038997574203	5.16698234724132	0.0485895383928214	4.39956769379476	0	1.33683946496589	2.98193991837074	4.37499205627235	4.60592289554586	0.634862700826055	3.59244506732137	4.75043120630192	1.77170023628842	3.98889192575502	6.6946057308161	0.0870057392377721	1.20017606151154	3.43370539440978	3.09828236833833	3.60844068328878	1.8667440531482	0.659053796203271	0.655519897046483	0.0128616657928935	0.979752083377796	0.0676801691270634	14.8958453029657	0.0413623397480967	0	0.02190172535945	1.2736169945675	0.577699897175159	2.35259402393853
VIM-AS1|ENSG00000229124|antisense	51.5589153695249	38.9201711001577	11.1186126351121	40.0863174113616	100.594766530203	17.2397550994761	152.868564279455	42.4077992635562	21.7992534973352	4.70838244247526	15.8423964745485	22.7798717719459	8.13063675503437	20.7624454783138	26.0122244704927	219.136522884056	83.8767911962325	76.672316883171	66.1349847724831	9.56924471394152	58.9847052301992	15.3120841624531	58.0960467174109	46.608929422503	50.7799403743178	77.5880219742309	74.9829638377804	33.715165781405	20.6851219929422	74.1029134292645	116.443221952843	81.6079146500733	18.6781476452627	17.6167149934469	70.2417224840238	36.4221571241598	72.2366834772305	31.3334405261418	20.2859916731795	67.3271787144354	83.1521675470581	70.7917066989052	84.6747276599497	68.8301950232661	46.8760953435464	8.98676516013785	57.6191893698455	108.905400970273	140.121645252497
AC120498.4|ENSG00000260710|lincRNA	0.0443931313477406	0.0648699527294816	0.122884072574501	0.0711547499956797	0.010733705563162	0.00252982953808623	10.4759834050256	0.929133586818822	4.53320675813884	0.0286621577679131	11.5040272379017	0	0.0566275084806103	2.7523505032186	0.0978001320269092	0.0354119413418901	0.00826733054352458	6.81517520470275	1.35359013298148	0	2.9631528618185	0.60756836014811	0	0	9.74410884285505	0	3.8290026610397	2.46010521701783	1.10034687452691	0.0778195637284109	1.5037622214623	1.66233804770256	19.5898031214677	1.2626309723235	3.10708101484283	0.62710092745056	2.79803369084446	1.37624875971654	141.009952519934	0.0158947799932978	0	0.0864950342367505	1.23937062593672	0.0520141726762087	0.827717069147034	10.0319269921598	0.0512167676186182	7.35818504587301	0.0385628951064687
AL390037.1|ENSG00000277901|lincRNA	0.0288148202607015	0.0414210192360253	0.0751081012687861	0.0452106716531318	0.00716613166902219	0.00170103555787732	0	2.85636655328775	0.0169218269495944	5.5792252543519	0.00663979091380246	2.52047238555362	0.0363951788886496	1.36776729273101	0.0608881273269024	0.0226386585227403	2.06902611695705	0.825740759569284	0.0383716139222391	0.852180337584422	0	2.12691375296163	0	0	1.9457732022774	1.40123688129985	0.100483923517601	1.22492945019291	0	1.37760970878374	0.0529685847655282	2.90374042526257	2.30995779448731	0	0.0050225846424744	0.658655789805661	1.8774557908084	3.00265571234844	8.52442164233595	0.0103381600622847	3.48036827487192	0.0529606813951331	3.50198677623907	0.0327793353705843	2.63165971291749	0.0175247244751673	1.24984753155275	0	1.18856971729722
AC092115.3|ENSG00000262136|antisense	0.0566067078924597	2.86751346137994	3.75270948161848	2.95826167606508	2.13505769853211	7.09537209398931	18.1918541496445	1.86846965708875	7.98785663036895	5.81549871948262	4.2275584929316	2.39748395403597	4.05687345381087	1.48579889860528	7.96820887053246	52.647093534751	1.04689293181856	5.93118842820016	0.0657089279171847	14.0101317823999	2.18995385749478	14.7952023623217	3.65014293622982	0.628891570543365	5.71166737979484	2.04011409052638	3.89124156056827	3.66555763407	23.5943395156225	1.45779581266443	0.0929952016415445	1.67374099180746	20.8436253142825	6.76041251023182	3.10902264564024	3.49206026843113	7.49622516274185	17.6531966293862	34.6519408580221	6.42507788643675	21.0883298527036	1.51109758810153	1.23505427242502	7.40781253335601	8.67426162727542	22.2758297368367	8.5978976749793	25.6972723383846	8.19834213427854
AL663074.1|ENSG00000233069|antisense	0.00392270857313112	0.0054991780210038	0.00937741145577507	0.00595862404651262	1.03704805420405	0.000245512596254473	0	0	0.00236159991384029	0.00261951034758243	0.000947707379765308	0	0.00487977254302638	0.00536518708568822	0.00779448723734168	2.29313379565363	0.00543087773824713	0.825570137296794	2.50318716727575	4.45461121027402	0	0	0.695202585801926	0	0.567556553560913	0	0.100868063682348	2.37980705158519	0	3.87498676922348	0.0531519693073165	0.0677099377365667	0.0240251868163699	0	2.06409895240694	0.658371800281664	0.928123515975476	0	2.2100751120927	1.07813001633238	0	0.0531440353187456	0	4.75039958061271	0	2.22597244078053	1.25018120200094	0	3.44137211015721
AC098936.1|ENSG00000224717|lincRNA	1.26347133869555	0.0436024100506456	0.0793755615380302	0.0476132057100088	2.1061958004522	0.00178186793892171	0.749436849683946	0	2.25385087633114	0.0197850929700943	6.24164515284341	0.793272154834439	0.0382887293104779	0.0424438863705405	0.0642423380752501	0.0261986488173522	1.04278271017857	0	0.0446781837623896	0	0	1.35049620780302	0	0.649117934523674	0.553714056469402	0	0.119796402462738	0.0338519691845859	3.77950753455917	0.0560853068912915	1.44767766371619	0.0794406265169246	0.0277277771375288	0.602830216319972	1.03966585271184	0.646176273026011	0	0	0	0.0119063529080223	0.428402076126129	0.0620130194410061	12.1661120642392	0.0380840929591333	0	0.0202400207276565	0.0375187951014223	0	0.0284732890569021
AL121820.2|ENSG00000259038|antisense	6.37831395037802	19.4968465887415	9.2829520048581	1.56983039809165	12.7289496691222	9.12899686778592	38.9718838890409	31.1085240151245	6.92027448292632	8.19294960184078	175.921107497191	0.757661010108452	0.0879359832817226	1.4986313404026	1.81744088857892	0.0333943948693785	1.04596315218328	0.807502426685358	0.0576703031888064	1.71311042875935	0	11.4322495308587	2.17131365196227	5.76223056164698	0	2.06034950900321	2.03331236600525	0.0433749864071182	0	1.4435631295129	5.5382780624818	0.105003024818094	5.80886545954165	1.96066461762515	2.07429165395304	4.26998860853242	0.919797857689644	0.648968317775017	41.3724733495029	0.0150299384250889	4.91250854531944	0.0809977551157841	4.68837774702876	6.12250613004275	2.57616143688966	0.0256948998554609	0.0481934648822047	16.4864806536562	1.21682706484164
AL157373.2|ENSG00000229896|lincRNA	8.85046394045715	2.90445607926828	0.193456371229197	11.4727171468465	41.2265023389569	11.1533884747709	7.7321166351915	1.8656040217638	2.33868802448404	31.2413412155759	4.23693716922689	10.5806649127454	8.07787302004601	8.33308636596006	12.9350878322619	60.8276772120791	3.11847625271654	4.21175679098185	1.35909362931123	24.526265435259	6.74409805560115	25.3725710784068	0	7.83049807606604	8.93773912342852	13.5123944490042	5.72393718427735	3.67207431087626	1.09611539896087	0.0870680796747871	7.03922110576913	6.18929675354877	22.0604653918225	1.2577152351521	4.14238317958315	7.08285964397433	5.61071010649358	5.03057834057559	77.3062206738882	1.0906486836748	6.99013080465706	2.90352770896689	20.2357211909121	26.9095417395751	55.8602399478688	17.8746990337164	1.29796670184384	0.563343860121376	7.0544336729839
DNAJC9-AS1|ENSG00000227540|antisense	57.8538052771683	36.1781550235622	47.016325169343	41.5386823426916	25.4427813098278	42.5830658806113	31.8456277490209	46.1758613940481	27.5225207435916	108.021077413315	35.8788325089542	39.109149517242	40.102882073165	56.4364927925624	26.0333171898922	221.395674996889	19.6872196871275	63.8883425888696	26.782181351348	55.9203707393817	54.4492311857424	36.3663155734613	44.6677579671233	91.9677109110017	59.8331482295585	26.2476322849576	74.9194111568916	51.7151995609625	36.640349874429	52.5859302066094	97.0378639736936	36.406169394433	38.4457407941851	30.5914644449177	118.771844491292	40.7319254762998	22.4958887140278	86.985461317152	75.712890310036	34.2134527094233	28.8519435120485	25.1002806340913	40.2378998406397	63.9089453053499	100.798679298412	19.0489725579015	56.3842289438953	64.0761812583903	110.933295702632
LINC01759|ENSG00000234546|lincRNA	75.4969029160363	32.0653728087645	59.7407192599476	38.747606509387	60.3968969236229	119.629553278621	145.590454510062	108.393727130094	36.6894483955974	73.2692483114828	58.0326266829324	39.0840725018966	42.8156118329891	70.2578803379622	71.1825875584916	100.358195440587	24.8633295883835	54.5182871383526	15.3491266281273	13.9397573700943	18.0787595714652	25.8439120926787	23.7728049263495	48.7992457535893	21.1279275983112	19.8376855904681	54.8784275621096	45.7010078091176	61.8590127849877	68.6637942142319	63.810953192355	78.48318329958	3.54622857430375	46.3287392772257	58.8771413390205	24.2495344071099	24.3741374363902	32.0806275643005	46.5509020743092	34.2105748304552	73.3657073373451	77.624285664337	63.1753267171869	8.68255852941883	13.8520665260272	10.1052389622563	57.5863475358168	58.752178208288	82.9118481501635
LINC01239|ENSG00000234840|lincRNA	7.58074881159104	13.7967799500825	2.0570197568262	1.5671397877181	5.31088799599632	6.08581028520771	8.5407109289434	0	17.1118095629639	0.0394930603193346	26.312962154225	3.20490355302123	17.2040436511497	4.23252901321357	11.2689915520346	4.66974361699056	0.00930044477740744	5.06172088648735	7.70967030510318	0	11.2931821033836	3.4002664881294	4.38449362073934	15.7621807828563	18.6518271331634	5.59875264302117	2.09893604335238	57.4302655304293	15.8739207739144	17.5383175210527	61.8719242628196	7.71066207907804	3.54749767308435	29.4149754783877	14.4662614486564	17.153502673223	23.4607718519984	23.4066852079244	13.7819266219366	37.3616981688254	0.407926776126473	1.51314490212136	114.066794252724	1.30247942708352	0.827139714117103	1.15600892005869	11.0801884828986	2.55542918671897	192.787883615906
MIR4432HG|ENSG00000223929|lincRNA	1.22920938695046	0.0303589991703789	3.01734895457773	1.36612004370761	0.00536670860078087	1.01313953092462	0	0	0.0125930219775688	1.14831136223461	0.00497424597206431	0.814366372939924	0.0267570013415932	0.0295758358100524	0.044116639967884	0.0198560192431778	1.03873453413592	0	1.28251380337411	0.858226203668042	6.44555190069937	0	0	0	2.70852858738237	1.42505990318898	6.19631706346482	0.0255405348460157	0	0.0417733238298684	0.0460398343783064	0.0583979815169952	0.0209958560128656	0	3.0837274202096	0	1.88357103842814	0	0	3.17271825105603	0	7.59730383000747	2.07604450100541	0.0286622929187922	0	2.21288208452179	1.23657625308541	0	1.1788882540077
AL669970.1|ENSG00000223795|lincRNA	0.00393969692774771	0.00552308576066299	0.0094185460614537	0.00598455774216528	0.00102602421458317	0.00024656579125866	0	0	1.08799025440926	0.00263081760945016	0.000951780453524169	0	0.00490095560604184	0.00538850476902437	0.00782855686114071	1.16483319086732	1.03881914701727	0	0.0337014624904628	0.857954705577653	0	0.651612806823499	0	0	0.580783038278461	1.42398494608421	0.0867667178990514	1.21366099585865	0.541381844591432	0.0420343979276305	0.0463304010895736	0.0587768208288283	0.0211206935252326	0	1.03599861434624	0.669869571552147	0.931174197114188	0	0	2.12539684447329	0.458145885647554	0.0463235906143311	0	1.24078698623403	0	0.0154849338863502	0.0284171609733024	0	1.17931450015319
AC009779.2|ENSG00000258056|antisense	122.117695086292	331.914318334543	70.7473035024749	121.738964383755	276.516744328176	143.970331963143	455.146924890802	172.452723286171	301.194253164568	122.151187001913	815.424439787101	210.320869979478	189.681683751445	140.5655765981	323.324884166845	140.847756921186	150.153677927418	112.431359560976	274.478765078188	104.853665997764	335.386710158901	159.087774433917	216.944663836725	158.685184063385	186.705563563946	120.972572071918	137.188692738562	237.928947517247	136.514761081001	156.268416000515	269.03443958042	184.350693122418	137.343708285097	91.2966916204497	199.351394924095	111.606124268142	203.595411658168	101.499861677876	171.788001846471	109.008599518046	161.3525388446	131.862728760938	107.44361195028	140.100346965336	54.6808629806482	183.366259954185	117.65309997786	222.401749908303	91.1760269218059
FAM239B|ENSG00000205663|lincRNA	40.1422831302582	16.7313641476741	72.8725017885153	17.2347302567129	6.37666340503673	1.01824419167873	71.1094087498301	0.924250421260332	29.7530134896839	3.54498584586239	31.6376802045243	0.757495872011898	8.11818160405267	1.4989091290309	1.81779161130862	2.36090796722716	54.8561138522533	0	0.0714358228786942	0	18.8792118716181	0.608554304604873	0	0.630940360155851	23.1502810857442	39.2477458274102	0.213849540769044	45.5738514495933	88.2493540352765	0.0911391107586663	1.512317815229	65.9512899972114	0.0432939141886752	1.25981815356562	1.04334043121378	0.627941603614434	0	1.37278016007004	6.45766765042122	0.0181895275986985	114.951534235839	0.101630943553401	161.944449528097	0.0603300100956599	0.827557260996018	144.937780934715	0.0593874027278165	0	0.0445040195242949
RBAKDN|ENSG00000273313|lincRNA	0.0162794042198567	0.0231038837341455	1.56598737276696	0.0251230171464314	1.05089847371254	1.01202970398051	0.791140425078376	0	0.00968046324169344	0.010759723695193	0.00384099397584489	0	0.0204033180644034	0.0225175930782094	1.45265238065226	0.0302436635436292	10.3174630201537	0.81133786336952	0.0519405145730303	2.60634709803752	0	10.1285493393401	9.17001408205164	1.3664123734651	0	1.35214398241489	0.143257109188413	1.25162453315432	2.39175852230327	1.42772871030349	0.0725795249653924	0.0935752095304152	1.20463562538549	12.0380373446926	0.00661175766220645	0.635362027147325	0.921613418624708	12.0677094618053	4.39871144205362	1.08625065191256	3.8469823740677	0.0725682160899639	0.578384128018718	0.0441637323395891	0.832744685282912	0.0233119368778147	1.28007160525455	1.2500046939837	0.0328980354133825
AC011451.1|ENSG00000267510|antisense	56.4608095574393	30.5515087593737	12.8808962976415	24.3684654342501	20.1403966155837	23.3202975796164	16.2808124205749	21.6669577186142	11.4971626727777	8.19520298000364	13.7302014126055	25.2577320284601	22.7468440531987	33.025716742971	64.18702707132	199.391696253049	45.5665211996553	80.1317312522658	21.6946056256974	46.3112827906819	42.3442309041699	20.2305518431553	151.64194429365	22.1746354493212	24.3586830631365	63.3885804172988	22.1857071286537	96.0486312964445	51.4272395335348	40.4613058728141	45.8254799667845	58.9136108194181	61.665927506921	34.0291611140699	22.7343043936385	35.0161141949145	37.5167143132347	46.0064807770977	13.006810815995	47.0228186291106	80.0051117835676	59.6384302356981	28.1362626178282	11.1395772380706	17.329167847767	81.5836167069452	56.3511313222489	44.6992520126736	84.0616858919881
AL592166.1|ENSG00000225721|antisense	11.3064383063456	5.64211297923043	14.2629171338776	8.61999651902659	9.53698923090267	5.07265904314703	4.60834040289548	4.69715533387993	6.89584401501794	5.84930911749471	6.34051385791917	10.6041758588034	5.41888104807511	10.9989797519647	19.0644779206841	6.95540913440907	8.28884040089132	5.07288738652951	7.67052749371692	8.72623660189576	2.18941489699171	9.08385931671474	8.16425840454284	8.58420651349581	11.6009009456626	7.06538308938637	5.67970821436633	8.43848407211652	7.90342952220529	14.7447990735247	16.529903895791	4.67270717598434	5.85704201037539	12.2987874584535	17.5473321059499	6.38110127459481	8.43608594992766	9.47888632403543	11.6576326977678	9.62173983060284	6.46834808417062	7.00981482694232	12.1168146000596	12.2712442384503	8.6716990587873	4.50549900240444	8.60210330542278	3.23300371591258	13.9924374436157
LINC02055|ENSG00000254101|lincRNA	1.32729736294628	1.48952249368011	0.151448583793545	4.30143598327977	0.0125846458755423	3.04359162114545	11.891754948808	0	1.18523391249639	19.4241670900059	1.07042117963234	0.761211459503804	4.02296069746262	5.46636494053653	0.119203140159436	0.0336342761655919	0.00787851302969234	0	0.0581092095678994	0.836036185172635	2.97664843692124	0	1.41561563921975	0	0	0.624074388712832	2.03691918259062	0.043694196699295	0	0.0735344648251348	0.0816602158131947	0.105888783220378	0.0356356674618765	64.6399365342569	0.00730523794516369	0	2.80112492855263	2.12117492271372	14.8620544037345	0.0151330153238387	0.953107702304211	1.49564648113839	0.571817594086598	0.0493033736105293	0	1.15267282746345	0.0485522234013427	1.23493288127606	0.0366129758086711
AC002384.1|ENSG00000228742|lincRNA	3.76212932216596	1.4739629017181	5.21868588784423	0.0782299217708518	0.0116464104221856	0.00273997244903379	2.30251109898282	2.82292867275271	13.4897922226117	5.75642933329816	1.0687999776652	0.765193410671431	0.0620628365830642	2.78563353540433	1.73708066326518	687.736036297475	434.893981142584	244.530767052599	146.241408074129	38.4112058747355	54.398374374846	7.61225842806332	1563.61810261952	0.637150984730177	131.891467628231	4.18164000770909	7.57911672090643	67.3752265966483	67.84487383747	325.844600341293	248.327124984041	652.078869490417	451.410699730795	46.2577732122942	135.320115498104	55.7323152697163	233.614170672097	170.21165782972	26.8354139725906	274.610067915998	81.9096932593269	185.950165970504	75.1526017171966	324.304187232529	165.895214834677	152.083447560792	137.259559128176	7.90350092217257	289.715442218774
AC246787.2|ENSG00000244620|lincRNA	1.23404957288103	1.34137894372195	0.0572839877938382	0.0349886244565242	1.05677099453741	0.00134710597887749	0.770516209314721	0	2.22390904694014	0.0147868461826582	1.05256916666069	0.811223538113241	0.0282930712891695	0.031285598948663	0.0467565146777966	0.0246637419702166	1.04190082855323	0.821235788280296	3.7259973720185	0	0	0	0	0	0	1.38591344164131	0.111324820570476	0.0318336011524966	0.519107325762759	0.0525750567159855	0.0580922268780097	2.94735451400906	0.0260975248832821	0	2.0663276700421	0	0	0	0	1.08052660427124	0	1.43560471606846	0.595495736114226	0.0357917036316692	2.61905112187943	3.32577569416728	0.0352632812196614	0	1.19507548411234
HAR1A|ENSG00000225978|lincRNA	6.35754505449851	22.0584155844262	5.64228569552342	14.2870536753403	25.3909229180877	12.1668126634662	1.48133685221796	4.69469015347116	2.33881212532477	24.3317840751153	9.50321849010045	12.2218884858838	8.08033631032323	9.69437295069893	9.78878185430258	15.031716578071	14.5035681620111	1.65435995195544	24.1307747830978	20.0984375964797	5.97255915198931	24.560726619103	17.1153019440319	3.49213372699747	14.0963321042358	9.88724753515217	18.3443166216922	58.6412050074335	4.15167035456133	38.8703973789897	9.81891383484502	9.21283726293165	67.2411420289168	1.25876054486023	61.9302619097541	6.34836437236242	10.3036627081689	14.56626340291	95.352251342989	4.29784685065539	12.480541469474	8.44000889503283	7.28718887561389	7.44391841791211	62.7278830098283	7.86312934664058	3.75269328206853	5.89779505502506	15.2154471934974
AC007405.1|ENSG00000234350|lincRNA	0.0499507026896127	1.47938005460959	0.141449816976647	1.52917922448733	3.18225311406669	2.03035694188313	25.7539555408339	1.8729503042026	0.0287249238925411	1.20405879177051	3.1686498615219	2.41759735206979	0.0639453997319854	0.0713485170322681	0.111767475922086	3.47780688897574	3.11126931557554	3.3926157720566	5.06293433596349	0.837676110044306	2.21791166749181	1.3189611250381	2.94359095041918	2.09073716009935	2.50714684526556	2.07025995819232	0.153489472669363	1.25618058334947	0	6.63884597755909	2.83629794230235	3.0912586277717	4.64950537677581	1.27496925347356	1.04213516248199	0.631958025340958	0.920573170969706	5.14165070450584	4.36933427368951	2.1520362032292	2.08492851686274	2.83616215939488	6.82508716734632	10.8600617620173	0	1.15052211896364	2.49270166041489	1.24186273729816	0.0347323325929296
AC107871.2|ENSG00000260657|lincRNA	1.30802444719359	0.0650911872029942	0.123355894049283	1.50435935064536	1.07241672478235	0.00253724541364053	0.722254448525652	0.929067776975243	3.41860261419644	9.09660242328918	0.00996823410368419	4.12434461176893	5.19331350214519	1.44417796714551	3.1916922517304	6.76641052229878	1.0420579487205	0.820680836694157	1.31126670119273	1.73795088895928	0	0.631384563883474	0	2.15400571600482	7.54294263739438	2.89093624001284	0.112773749444165	0.0321823151543795	0.518040348682832	0.0531799098487898	5.29527825943214	1.5679568034726	0.0263793922772829	0.60723826351741	1.03899551252869	1.39274554502158	0	0	0	0.0113488922160929	0.433448564012146	0.0587600869096944	0.59450857053545	3.62069030880019	0.841201441989458	0.0192730190117808	1.25995257412919	0.589043248328504	0.0270862427481044
LINC01497|ENSG00000237560|lincRNA	3.86277445527681	316.312586429378	5.70136526035447	3.00499919414396	27.5596410298088	10.1433942233229	26.3928297748164	0	51.5296524116386	22.1410584626087	0.014927717183383	35.0290721765885	101.226488024886	0.101734128432685	17.9800249414739	0.0313901802021568	65.8969291053518	0.809784127459833	28.2014763946709	0	11.6195877348537	0	0	2.09456751462416	0	2.8063070418344	13.524539571323	2.43976487668917	0	0.0681887398560832	0.0756259509777042	1.63238771072171	0.0332472205146064	0	3.10248185261706	2.08697371107628	2.80572814671085	0	3.62538513427665	1.08719563122918	0	0.0756140890824306	0	0.0458971866435178	0	1.14978403490305	6.06909067531389	1.24428793440252	0.0341536040225132
MIR583HG|ENSG00000250551|lincRNA	1.33276046324084	0.0826716333988884	8.78150406568841	0.0910288407241064	3.19014728345591	6.08238833548251	3.06507661563751	6.60301458159262	1.18795198546218	10.3835602477583	12.6175216694372	0	4.05059923786583	6.83982286574867	4.89012589026712	1.19826964120111	2.07985583540992	5.98058203705795	0.0569835240873029	4.36267912187621	2.21104209182004	1.31450833540763	2.1735648915318	0.633097687805338	1.83578472916108	4.98521969519304	2.02754796237579	1.25884919532334	5.5378172413275	5.37395288140756	5.52845856215763	3.11045347763174	3.51404484081954	3.36111272204658	3.10450335712198	6.4915465846029	0	17.9919823758696	1.37726446891824	2.15380888702674	2.07266818199134	5.52821142584431	6.78831876682599	1.29287586360587	5.21576680398637	2.26405073581774	3.70291383134188	1.23724868926191	12.6945560909596
AC073073.2|ENSG00000272604|antisense	104.360868242021	61.1568443742014	109.966762539556	65.845223892364	43.4513386670508	48.6675648940099	36.4985692202815	71.6232768858993	67.5785851893943	12.8501089782145	26.392451572292	92.9729295216642	54.8020278337568	79.8567537756891	101.723049111602	27.7538059157397	69.3817984392812	76.679416323457	58.512720889269	64.66614134792	80.9802563609425	68.6709908417599	77.5228041992874	28.6345040290425	39.8204745399452	64.0446873472179	51.3312924291649	32.511826367278	123.257188993722	71.4007556695978	33.4141170383497	83.0861971393238	147.688294814849	75.6952021316432	73.3382823372112	40.7283128017788	123.868646942931	55.4887185374121	31.9464847215845	51.3040197410619	38.17000478472	91.5194480485708	77.9544648473783	98.2529853194009	80.7905555963147	101.721519102755	66.1733273498273	51.3507479607194	46.7707176967905
LINC01635|ENSG00000228397|lincRNA	1.31688055014902	2.80539272261987	1.94291264940365	1.52088930389054	3.17939204583608	0.0027160188792219	7.14305019129458	0.927579895861175	1.17995082728672	9.14383113413045	4.21253340289635	0.765695238369479	3.97510271231749	1.45818941723497	0.106940145933474	1.18441085438298	0.00631397312233606	1.68413221581963	2.5434133060537	1.73202401770431	0.697160197273295	0.625855523544213	3.00426058811485	3.65116899246873	0	0.639958715840294	0.122050267635988	0.0343807242223174	0.511776467423599	1.40546969372163	1.45072123302286	1.58601262192591	3.46458692333019	4.1957277776136	1.03986920801587	0.644942876963943	2.81769857853768	2.94382924823547	3.70074248327251	0.0120822756166403	0.992344730764236	2.76275850760681	2.69940162583497	4.81728248760273	0.83821638623319	0.0205455927441135	3.632007353738	3.39376669512365	0.0289121707361619
LINC01527|ENSG00000224308|antisense	164.885167844043	1.50138103849632	231.393024683589	127.465938052071	259.571080561311	459.269707049868	6.93114084516056	8.46358304446861	67.6213847501638	484.86380025848	5.29182422841886	1307.38153007853	468.596830524796	587.793701385917	82.6770873736146	1.1982822566479	59.0373350518386	533.336167918535	15.3410639115097	830.357024970379	2.95591944491741	540.38687995126	6.63146641764076	47.2962995373413	780.327459995684	16.9930759240236	436.944401877936	52.9549190745105	1222.06154675101	79.5944737046929	277.605676274719	726.79664243679	880.898109333953	239.266141828598	270.635245239177	266.198108532043	137.893306648981	271.7350851813	7.1967023145015	63.069907752178	138.239353170023	115.295603724585	0	141.382036044498	624.574045944543	544.521332397638	1304.52941199295	39.279435614782	33.9396612943874
AC090403.1|ENSG00000264151|lincRNA	0.0599175811533224	4.25280610615656	2.04479868845275	0.0981874934261837	17.9618805470952	5.07172139325764	0.707949087745086	0	52.0869579569196	0.0381889510704707	0.0130411154162982	8.15742239978006	5.39485304222576	0.0864417209332204	1.80280982992636	0.0206092371302973	0.00494792031639935	0.830737858100199	0.0348112428276842	0	4.77479931340232	0	0	8.52958837220708	0.577518671453552	0	3.30552468627388	1.21642778552124	0.53796788683383	0.0434466374345442	0.0479028037812484	4.17862983379649	0.0217946569915465	7.41081488037254	0.00459045342340891	0	2.83614795847298	0.68527941728759	0.681921859012573	0.00943733678923397	1.66224516838592	0.0478957371368723	0.612805850012628	0.0297741932305917	0	0.0159719153950084	1.24027092513519	0	0.0223719167605002
ALOX12-AS1|ENSG00000215067|antisense	113.263039325927	101.455254024824	281.284185933386	87.3650644309848	101.716487621826	135.856089533482	59.0510891031137	62.1837010348705	166.043433952927	60.5185029805197	137.148283271509	146.760612282636	118.875624933858	139.087413195092	126.155448516138	118.875570177429	70.4212555501524	85.1867735159915	82.6543514535615	59.405352759397	108.228878151047	76.3594089996492	87.1925870328196	116.367912389275	113.338548150633	84.6938330234368	58.6742941245345	78.1478139825733	90.0044300965517	67.4095538847769	77.7470944906	66.5873148744449	62.8759203548476	55.1602335316363	72.3097020889164	98.0655884257376	95.69540461593	94.2508565599435	67.6488240984842	90.8311823937121	162.674551873913	70.8214621095354	70.5036993955359	65.1654783307201	119.024725853696	55.9335890927206	50.2890555438347	159.054025594046	57.288468300083
LINC00857|ENSG00000237523|lincRNA	31.4272320351466	37.4050248477097	7.49494016273127	11.5705793618646	14.8466220354435	8.1153838184034	99.2359612007422	74.5253550207817	6.92085335370158	5.87069052083344	10.566552154641	4.82697647270754	2.78476105130181	28.9024238612433	0.160805227972366	458.95296524458	51.7849078748112	96.2762361088229	17.8944325933569	115.388939222856	74.1287072454371	48.9845734551476	24.50817533604	7.08313175766741	79.7937201408052	11.9988990297304	16.7464095642385	31.3165584312563	15.7823179237294	4.15495278288721	145.544651842928	119.296667875212	130.298479202229	3.98642403865463	178.675186211227	39.9991195300789	79.7411425330052	12.324545944352	109.217459540979	37.4212135872482	4.22534504759719	30.6529188613071	67.8156931790621	165.755935773798	96.4231260793456	106.210588014056	12.3317324181854	31.939435520579	194.98775276877
AC097534.2|ENSG00000272870|antisense	22.7167387162198	69.3187719797336	30.8672154601573	30.1296586994043	46.615391151593	30.4181716400905	81.7934338319372	19.7740120119044	24.0877667200276	36.0703286275218	53.7983547442926	32.5808601313316	34.7672118176174	38.595529033548	45.2813448564575	73.8270979524023	30.0378980638207	27.2270353250823	34.3701869583068	23.563439385436	51.4641071331805	36.4012071654947	70.1363416607045	56.7573249566769	28.8871215930707	29.8364214129514	36.6789311346903	60.0671616402828	54.5296250648884	17.6216997840792	55.4698595674197	12.2671330615716	24.4830036390361	42.9376272388183	23.7663483436439	20.6725650324275	29.070016382483	89.2917779958023	17.3820836648166	71.5736279342867	80.6078762484736	54.0867678686186	53.7764400098438	29.5401984258477	56.4748198586231	22.3961139275747	23.3399970726236	58.1274735016146	36.2450023210935
LINC01562|ENSG00000203356|lincRNA	1.33489319316217	8.26278374283109	8.84830210911932	5.74035868509944	4.24700658837546	5.07052993721441	2.2720608017858	2.81303509927144	14.7642175900941	3.52188546387702	1.07169187668029	3.21964657463685	5.36498574341855	9.52530369157781	1.79065780930122	3.47769237584951	5.17406941320919	2.5282593647164	2.59115014103713	12.3771584508749	8.45706016830672	5.65725921567286	3.70956634397311	0.63499481093289	5.18888952671621	0	7.04790679969096	3.62190692236549	2.37113762608563	6.63832016456091	2.83608213811502	1.63674184707019	0.0337909569913277	0.587807250378156	0.00695191088087577	2.81755457025354	2.80461759450662	5.89866803117498	13.4549658565956	1.08758811621354	2.08513137379633	1.48628089885245	2.62928488825788	1.28971747358953	0.830754242528253	5.5731324514425	4.8865401660404	1.92378649631569	1.21396407074417
AC084030.1|ENSG00000232328|lincRNA	3.81073303498062	0.0819608064650685	8.7592625750891	1.54998526811061	2.13423021242664	7.09449122077937	3.06709122823054	1.86915184851547	4.59160796429466	8.09412901834314	0.0121609152142947	9.04204892339405	0.0712030731653228	16.0620621503885	0.1259692046056	4.58765868969301	1.04437048271499	0.812705305128599	0.0502825966142619	3.50020027306465	0.690394300589669	0	2.97095527533302	0.640482880802049	7.32566891882863	0.632459161362105	3.62632187423971	2.42716350800363	1.12670427148049	4.00664872715292	5.4261905640112	5.84847999862044	0.0310509398912486	0.593615404096467	0.00642235234324362	4.34206018960547	2.81055695748341	0.656739557615353	0	3.20655553976544	0.418051584409498	0.0701460045956479	0	0.042778553149039	1.71145810538519	2.25232640583567	2.47496637673409	0.57512220310224	2.35758483008209
AC010883.1|ENSG00000234936|antisense	1.33796004747926	2.88466731771496	5.53324289670782	5.77660436360778	4.25055128969229	1.01818826168813	7.78220798953207	6.59300648883236	9.14531529855274	31.0534869501698	4.23178414941099	4.03452797049645	6.69830517527259	1.4925767951338	3.38956100733355	0.0363961836773341	5.18406292936718	1.65668187262132	8.88409767150205	4.34152515217367	8.32851865542253	5.55908853928605	5.17102305012398	9.36151579532143	10.3599511534831	7.8264063253958	7.35479127936	3.65744628852067	15.5361814619091	10.7114781148626	8.31985979986203	3.1618597173121	6.99450629710392	10.2804427810806	7.23235620626126	5.68276842642243	4.67805667706658	5.80599173810644	16.1871859141087	3.2245503515849	4.2711102238168	1.50729620842918	15.6493229371301	6.17203218804698	5.18805982871385	4.49814563230003	4.94416120399933	5.96385194458379	8.17763582144146
AL132639.4|ENSG00000259083|antisense	5.00455514264362	1.48518721834894	5.30983316558863	1.53581014825737	0.0123088619745291	0.00289201825907748	3.88427442098397	6.61624555871574	7.94178279467456	1.20606255313075	8.40750322156917	1.58428377112145	0.0660784174561195	5.44683324829524	1.75769670436964	9.17620907839169	5.17869657497213	1.66150581005236	2.60578393127717	0.835867665760695	6.84389739240961	4.88985862826969	2.92627600096785	5.75250014141109	7.81143836708698	2.78220378071891	2.0399180924866	2.45290877934753	2.97902321055455	13.1800877817276	2.85906939774888	0.106638412989424	3.51938698497395	5.45508733690142	5.16566832908596	1.34623475616887	1.85927127030125	6.60646578691937	4.33909464421071	5.34390348716203	7.76702067258443	2.85892865900646	9.55051086338545	12.1237898456499	5.20845800304653	6.69497273249033	3.71067749193277	0.565930674285546	9.28111458869036
AC087741.1|ENSG00000262580|antisense	22.7273971165004	20.9593644870504	21.9361007187137	87.1353930869403	25.4443542411666	35.4878034619249	41.1889852186132	69.7470070109798	70.985951786925	87.1638293939074	43.2626840889159	39.0993764970242	74.7201805438689	40.0045098276165	80.6947425430693	61.2092278346068	35.2189257225762	64.7257601625539	36.9489111272532	81.2755052564997	40.0345658042023	87.6057406684803	26.746209953082	176.120420716759	166.940301872182	139.637663162275	80.4799019771342	30.1147513753294	145.296123342767	109.058370288758	144.147109762061	25.8665414867338	19.842167296454	192.559772788481	177.640976079022	110.272379449449	58.155540379596	103.779594035882	209.16946320534	19.2587283304218	132.519750037109	25.1079576705467	50.3166293249688	24.6537144621361	122.510707861664	12.3415780575593	78.4258065898238	21.9162349496795	96.9666119997893
AC025271.4|ENSG00000276772|lincRNA	7.57466375894814	5.63310633603374	12.4892751175969	9.99726824069836	20.085002044485	14.1894377381469	3.0441935935737	3.75368606187281	3.4772882732088	3.53491149459176	16.8516650212978	6.49336936072999	5.4115071152312	2.8673904955651	1.8088873926952	0.0235705419199996	0.00562707270764717	0	1.30398055689577	0	3.09158023462632	0	0	13.8696352307801	3.33751426918974	2.14995452080887	3.41539141244078	0.030398811388333	0.523713592175387	0.0500934166590858	6.51290022302201	0.0705619397405047	0.0249368613306752	0.612387497861909	0.00521986426764998	1.40261114466216	0.92723985617001	0	0.670345933075849	9.48234925406367	0	0.0553094086204162	1.30476823412898	0.0341638357064629	1.73190631858888	0.0182365572342992	0.0336613742886072	2.73195126779724	0.0256026274474107
AC011450.1|ENSG00000197813|lincRNA	6.32225952865477	2.88888541051564	2.04775681160829	5.78870855759671	7.41930765869792	15.200468950005	17.2691750081136	7.53686898213429	3.47454817884656	6.99049119210576	12.6420935735753	8.97823560670932	1.43970755344034	4.21937776335827	0.139293487065097	12.6808439867466	8.28848493066668	4.21745897827632	7.6681340127304	4.33443337753756	5.99942861479806	19.0751704879594	6.65848461298563	5.67816061054142	8.98177939215564	12.8498233832891	5.67512015067797	4.86084500042375	6.03774026849059	0.0837644777043431	2.89616977023438	3.17898261559034	5.85604313413675	7.45023427174929	2.07661542521733	4.93551760901279	2.79480434561774	11.7064151200109	4.28985900156371	9.62090568557043	31.8028382799407	2.89602038892004	8.70261051964618	2.53060440796046	17.4252839740278	0.0290481721924669	1.29726313385907	12.0443292763705	3.55588960402699
AP005264.1|ENSG00000267069|lincRNA	10.1054177385761	13.8937434016896	2.06783280660714	1.57041886958889	6.37290256328865	11.1539727636236	8.50981419641282	29.2564484051714	12.6067160711025	32.4189393391371	18.9780423147606	2.38319818520383	17.3142853873802	12.4201124376243	0.151567261090458	82.8284326257515	2.08303312400257	15.3067263570879	10.2477648700993	34.999856290684	6.72905229098307	12.5413216530305	29.1066417045232	2.058064886706	22.521520911643	1.32876967854553	11.1907325462681	10.8732576803126	0.49321613949851	1.45891756264631	15.3378426627471	6.21584511575081	132.083700409658	2.61736520543298	16.5323627682649	23.6212761162227	3.73125222010006	17.4961831405083	9.38067884768064	1.09039918640161	0.947443498524189	1.51267398840172	1.23616173184711	81.9100296177108	50.4846569856376	10.0972937310806	34.2385816232646	5.89538135192368	8.23172747693773
LINC02340|ENSG00000275294|lincRNA	0.0472724857061513	4.11310436125789	3.57437167740985	1.51736020576298	4.22797836035354	0.00267668737826243	4.7242758541378	3.77525104259972	5.66748169644498	4.61485712926511	1.06826583897679	1.59365098986997	2.69349195612067	0.0673449427949731	0.104980663591991	0.0311902794322281	3.11025436847365	2.53160416929054	6.27598941347434	0	11.6288428105799	7.14086767107187	0.671844636656523	3.57691985924643	5.88637278413201	2.0756412579769	0.149001313213135	1.25426938359623	0.498537696762921	2.7433868491701	2.82704559731123	4.50535431214059	2.35698669881009	0.589244266976936	5.15972433728402	1.3566545395669	1.86253082737798	2.88840680386379	6.65132041629312	3.21206528462495	0.963554113783367	17.2562682668666	0	0.0455946218750745	2.58508306001615	5.56672744653559	0.0449059013071933	0	0.033934644168061
AC024884.2|ENSG00000276272|lincRNA	0.0361904490088266	0.0524252846852656	0.0969949105350083	1.45980120140634	0.00888057753007487	6.06717679942843	0	3.79918971890398	1.16247497684963	0.0235262730589001	1.06241730261078	1.62590948411799	0.045923596806592	2.67961949698033	1.63911836273893	0.0348571587051474	4.14811964467261	4.23562802750708	0.0603526306502267	2.58871018390401	1.4383495343247	1.30836081789385	5.95530876629543	0.630670577676979	1.82426595627948	1.33401097897694	5.54076966669088	2.45769984313172	1.71920240925067	10.6401218347891	12.2736081743315	7.5073681326462	9.26712707117359	1.26416035628436	7.22794947065065	1.34308282735651	4.68285236082818	7.33082521795765	2.10530499824241	3.22139031614651	1.49975022613959	1.50136430551439	1.9186346261453	4.94066328748699	15.7588856646785	4.48965289728308	2.50971814345404	0	2.3822752952839
CRNDE|ENSG00000245694|lincRNA	406.326425527551	180.650797934556	170.033077099598	126.033520474961	330.54448890326	148.025857042905	655.150427003995	560.781629202041	289.751832177694	184.934152836649	435.69170388744	136.102027266659	165.666021896099	144.700060427571	158.61722021161	367.075229877448	267.169410062898	479.703354531152	125.938438637601	172.147139638038	448.028974878906	210.904655012182	157.200527917921	476.89131466166	243.923328688131	135.171651283319	210.376836223024	250.029030174929	304.334291503779	324.627921910088	258.133477250183	182.989392833444	218.819825847364	355.296412899314	364.621140173336	234.729646820412	198.883175040825	462.573756868665	397.473917019058	118.633648027767	429.488907278443	319.129238398857	478.525844518622	224.900268993591	289.249847335769	243.768181777145	164.228315483406	493.520470225168	302.617407165627
LINC00623|ENSG00000226067|lincRNA	148.386776047536	63.9749299827822	108.381065664954	93.0220108564588	98.5302944446255	66.9168520193177	138.511465883069	101.782379786582	36.6951321941915	82.5839896239219	132.917350925616	70.8981343933109	54.8350460392912	66.177319365632	82.5355364629663	188.123239344341	199.845650856312	218.162888391651	133.4862608126	89.9979778433535	124.086112414758	37.0427576918137	102.822036076243	40.8347634220135	82.9629314541634	145.948180076926	133.452296753706	170.642239526335	37.2205086893712	74.1720278897487	343.692648541607	154.11216033448	145.465303299675	57.8672872936916	242.720637927975	74.3697117458924	230.823798414707	89.0856619974304	70.535266170671	90.8421199136977	40.8710302852282	171.985569105701	105.451305641338	217.397253514272	135.507769481549	64.8842981516896	217.985469295878	28.5912549489383	310.636750283949
AC007546.1|ENSG00000277595|sense_intronic	2.55895785873857	1.48476319149308	1.97634104261359	1.53532546236647	3.18439216834153	2.03065304491538	0	1.87181578396759	6.81886945978076	1.20591715775419	5.26656025053493	4.07724829165008	5.29139729123679	6.7551133263177	6.29750555795008	3.47998607057781	2.07924568095007	3.39046628730699	3.833972260443	4.36823145821477	2.21577431479391	3.47178759306258	2.94041401742151	2.82386692044495	5.17944096644134	4.26433949055361	0.155552510431502	3.62502911531565	1.11150212545129	0.0702282687924622	4.17800767080899	4.5351866754653	8.07482486132032	6.20368233132973	7.21965063643349	2.81399616946411	3.74772353053563	1.38654488223106	11.9174881615123	6.39613374298588	6.10766150561387	5.50773714967416	4.01483302656429	1.29073710982434	4.3409599851778	2.26182698226047	1.28621163014849	1.24041007661501	6.96107597332901
LINC00278|ENSG00000231535|lincRNA	0.06792301013021	12.603636839845	37.6987955264122	0.112624986684395	0.0157544499475826	32.44085028322	0	0	36.6077407483398	0.0430041362360054	35.8552335069832	31.8253006945991	0.0879872522475456	98.3509347579111	43.374724384552	1.20416203603405	0.0090026114343571	18.7812115403364	16.4877331290286	12.2302749757671	5.98710826090442	21.1386870896285	2.14971942068255	4.21930485985945	20.7261453996808	11.3665766817166	0.199231706078222	41.7656812364109	5.39884032946178	2.8079020511008	13.8668497204665	0.12555833169522	23.1977089484949	0	5.17428481969911	21.5865665780742	21.6028879515489	27.2209812431424	0	20.2804489699267	16.476914208176	41.0633682634605	29.1562351226516	3.7592665546355	22.6439414434246	6.73825497377579	0.0563344374675916	8.61702590332201	0.0422908389470553
AC123595.1|ENSG00000234292|lincRNA	6.33642996905106	9.7211151648046	9.06273325922113	1.56680785175948	13.7574318323034	3.04576173009942	22.7587552031845	28.3490305503924	11.4366419559799	0.0393762350622655	2.12759569394558	2.38665382771362	6.72961339613885	0.0894524607865623	3.41154794866118	3.47669239920569	0.00746373315242588	3.39371841081307	18.5051444488309	0.837855586117877	14.7497312145058	4.93209477127699	7.56553361894715	1.35952129284306	1.18691465911259	0	0.152452154646657	2.44183466617812	1.7404050791067	2.74961254338181	2.83419780953712	4.52125325547183	1.20786245542545	7.64537379981118	0.006921187487966	0.632268735981238	1.86177842642014	5.90221917419323	0.648078413995921	2.15175388049169	4.38577529533377	6.81549881819577	7.53521866550133	6.09250579995263	1.70469461019556	1.15029189632021	4.88439486267592	1.24261682697105	9.23585726051378
AL731569.1|ENSG00000227896|antisense	11.3636970282764	13.9170064725513	2.06949219667599	17.1483132167775	15.8916432480152	14.1947297831591	4.59472060387849	4.69354055869466	16.0325669288736	23.2101129857401	11.6129501541372	24.5239638771814	25.2452517289567	12.4395352844445	5.04373931812604	4.67059082951286	14.5046146131422	14.4530322949116	7.71402144073478	13.080691556342	5.21302424682285	17.4804114336794	16.3559746382262	36.0071213557818	37.482815339819	19.9095136801758	20.1699278772071	15.6613429378624	9.06779244914722	38.9074917244299	27.7040101347523	12.2173461575051	18.6386825862657	19.7487005855673	75.3494859230815	9.93844090170919	3.73126904992529	21.1755875058762	54.8544112286313	14.9733871532602	30.1736020612108	4.29548065945107	12.687803343865	22.1233373254333	42.638108415521	8.98077512090172	14.7464722658193	22.6974771144579	33.8328495659398
LINC01578|ENSG00000272888|processed_transcript	1996.62748328196	1036.21088860221	1197.96805501332	1363.48139190675	1285.11407495159	1262.24372733337	1309.92607041776	2804.71779274861	1394.9145530264	2090.81776633692	1739.65820346249	1135.69768498516	1436.82708065795	1747.48021233841	1991.88315117355	1703.79687458819	1296.47590919333	1689.49154469454	811.104097332106	1366.08327035925	1272.0371122893	1099.66682194954	980.867736412621	662.730406152617	1749.7738942451	1087.74907441788	2014.02085167987	1033.67276068025	1763.1426641142	1477.60450658991	1333.41406004359	879.640846589333	2188.9704014446	1931.99701441535	1787.98774908204	1501.74995597524	1400.72653330535	1216.53770797386	2071.74728310137	752.289533924029	1074.84253866598	987.9275406997	2450.14172415846	1062.87316918201	1098.8319106063	798.359115882811	1602.43469058057	1259.24290613842	1794.57577464468
LINC02388|ENSG00000257259|lincRNA	0.050655392302825	1.48196121206469	1.96882415084505	0.0819113942610539	7.38662166659692	7.09066718588065	2.29389333605189	0	1.18296808432655	6.90886234710916	1.06964434891008	4.08214454538921	12.8961020263512	0.0724055509385486	0.113570882820507	0.0267800389878913	2.07395703104585	0	0.045715616251974	0	3.04841772641928	0.625298239987029	3.00192296790579	0.64735206037436	0	1.37165141530472	0.123064991078789	3.57103532639261	1.1434980355347	1.40665123353166	0.0635218695562439	0.0814365251303881	0.028345472656267	0.600940165501722	0.00589383442273816	0.644401776908012	0	0	2.16617269902634	1.08290280134902	0.990993815779222	1.45199825835484	0	0.038954481743273	0	0.020682418961844	0.0383750855491445	4.10481677079552	0.0291087789650263
AC104083.1|ENSG00000260244|sense_overlapping	197.551593780151	825.650501008938	101.41677295435	44.5066583493035	397.263209647172	210.881400874251	59.8184327276649	86.6855950907418	177.532829556865	108.194115361912	140.324623265043	292.727505819499	216.336907565468	92.3816316657467	103.661080704182	40.4563892240058	1211.51441335851	342.477437475067	536.416008810136	105.711603138271	737.164737243145	419.83084736341	529.25128427546	239.058037763247	193.666433056939	441.383090157444	340.075084991584	620.127751967446	237.513442828351	160.398460485878	111.136229669008	169.417126134456	273.516794160908	140.373072852542	340.869316696618	334.95494931458	1127.78396603812	191.355759489942	41.3957403793453	617.613759621659	310.08885139864	1576.75078078252	387.704005474446	62.7466695614024	199.75319281646	533.321780050997	139.738216233285	764.680087301323	344.686746839347
AC073263.1|ENSG00000217702|lincRNA	0.0538443730042497	1.49277609277504	1.99828771260137	1.54450011910493	0.0128015742060901	10.1294714274828	0.711619017316595	0.925617399880091	0.0308449304359988	20.5878012144716	1.07074789919416	0.76043615087328	9.17474807418961	1.4780524520593	9.37439124886478	5.76988394380862	1.04614851218348	13.7640415477108	3.85515521745586	1.71187034594714	6.84006228813015	2.02002157934127	2.92488623803004	4.27511152840912	10.4851187197347	12.3122542288715	2.04237508138726	1.26099837900984	0.493393458732945	0.0744243985669182	4.21101657264481	1.65308990204327	6.96171294911819	17.480619577773	3.10562744089722	2.79752647980304	0.919519037989449	11.8728263067361	14.0860652230829	2.15526796491981	8.90891351801407	0.082653176898897	2.60795730918434	2.51315301136169	17.5510933898844	0.026155725205304	1.29076814316689	5.33344677440202	1.21787081012563
AL355001.2|ENSG00000275964|lincRNA	173.608234295177	166.658848472615	223.814846038711	110.239713494776	111.252181185832	177.422559383986	133.773990194782	122.508811575617	60.743964259278	218.580110364578	296.416107874428	66.7992208790285	88.2142708370218	85.4746112680621	37.4070052476447	169.653195303805	102.520618631289	80.0554686304979	113.155512216847	84.7558988029452	90.7674104323168	109.316285449653	93.1330139921684	142.207831415606	119.083363487086	83.2367844313402	104.268836448951	240.253122521418	439.828170565894	172.325226359715	170.572541984023	196.265797005801	102.4286117553	92.6945522498442	115.689160745629	77.2440928329456	51.5818259826614	75.197835736894	198.101685651203	90.8394705297464	54.0195748999109	178.8714573134	73.1676828447949	63.9544196523943	115.5247211899	117.406446389871	90.6950897275703	191.745363899671	112.173568595292
LINC02158|ENSG00000225611|antisense	2.54990978358775	4.14070768368603	0.139899647816327	4.25669843733954	1.07479379595599	0.00278882871297048	8.73750175617485	0	2.31312070874832	6.89795563037085	4.21532549532322	1.58857120034184	1.41356663138395	0.0706681492968697	6.24152217938611	6.97425670405164	7.25961607435124	4.20903692515485	1.3588980379518	31.5127895093858	9.01279000348059	8.32332685973562	0.665588771689575	2.05768233459314	19.3072073177926	0.621891048034379	2.09889562938895	1.26698959317842	5.3812796424658	8.18297020674982	4.29359156809817	1.67773768945364	2.38309902004091	0.582831723651312	20.6576915670768	2.76450524240498	3.73147963175651	1.37170063358057	1.36532191182299	2.1603689248998	2.57719537657136	1.51319826100638	2.57402875982143	0.0592604872788804	5.16776845127106	22.3531901983998	42.7028326251973	0.564284295944489	0.0437433381767462
AC084026.2|ENSG00000253632|lincRNA	0.0564401536184067	4.2193269190642	2.01997594952272	0.0920241938739808	12.6708264521648	0.00313183153155361	7.02741336855027	0.924955819212494	3.46344951958581	0.0360767712038723	32.5308418993706	4.87703145851483	1.43228256804643	1.48536842100999	0.128662599901855	0.0165386432670063	2.06052159973244	0	0.0277442698591814	0.866461311919726	5.7219197899609	0.669264567312972	0	2.2658194524727	1.31473839280127	0.682285490679999	1.70967124839271	0.0212235547153845	1.24673763878976	0.0344851435000821	0.0379428537758366	1.46766854052842	0.0174797820628375	0	2.05613823434626	0.686876143805953	0.935507458969123	0.704331440997846	0	0.00761532849666929	0.480558863243655	0.0379373815479885	0.634731273091828	0.0237872119274034	0.86059687207168	1.11804799138329	0.0234458722115399	0.62958922064968	1.16629813192136
LINC02438|ENSG00000248238|lincRNA	0.0103651395774682	1.26358256415917	0.0253140116200666	0.0158742275954241	0.00266709452985434	0.000638822870199812	1.69595432750591	0	0.00620008840667401	0.00688458768925254	0.00247332774179719	0	0.0129441661174646	0.0142595354290923	0.020914650234304	0.0290471428772672	0.00686299073991425	0	0.0497814448632923	0.841198445563513	0	18.4050436537118	0	0	0	0	0.136138285531463	0.0376096846538052	6.33214276608481	0.0626814388736152	17.0489052410051	3.03728098834446	0.0307551505058512	11.3904124051887	0.00636484342950516	0	0	7.50788276534119	15.9481397992987	3.20569576150862	17.0883337448822	1.46822820648214	39.4249650240065	0.0423595248310416	1.7123077957551	1.14612365057296	1.27599584605748	0.575861392357672	11.4373107835386
CCND2-AS1|ENSG00000256164|antisense	2.57403189377044	4.20402260244727	3.72405301829635	0.0894710005383996	3.18907464919627	4.0568881961289	7.84346894642554	13.2486621824274	4.58960128418425	6.94765255112957	4.2250149525258	3.22830325841774	2.74171977879686	2.83162978310611	0.124827558978118	12.5971868179748	10.3404279766934	3.3770144772147	1.35124670983785	0	6.05469545493385	4.15944709173791	0.666787381549182	0	1.82618755617658	5.68705248418897	7.23040841412048	7.19084328576975	9.31042886070775	0.0756589398438972	9.58448805054763	3.13487993155196	2.37070541501302	2.64662759003992	6.19709454380785	1.34407333259941	9.40190190244327	0	2.84555676423654	3.22062604250189	3.18087066615634	5.56653603960328	1.24193137151833	7.3457447710616	0.828323695108765	0.0265425937643338	9.72251985852435	15.0012063987443	9.29528394151579
AC008149.1|ENSG00000258177|antisense	1.26263504917063	1.38531529233013	3.20756149535469	0.0472294519295877	1.06303994201783	0.00176901530880585	0	2.85385138857805	1.15127170747618	0.0196356668066757	0.00690876620033382	0.793755636132686	0.0379865485710064	1.37446440206002	1.5844259307326	0.0234958922742665	1.04118707363766	0.823775283596679	1.30357096497396	0	3.09265460370415	0.636636712931523	3.04768925767961	2.1702628333061	4.04811594525866	1.39454780342284	3.41262197508389	1.22836200959883	1.83191760333085	0.0499245112494108	1.42617530183819	1.55186622692286	0.0248576183566745	2.05621151607972	0.00520408747017831	3.69974483344272	0.927315257880757	0.674051469181394	0	4.23750731305078	0.439751692377267	0.0551207219252708	0.600048220309544	2.43490171684297	0.84399321287375	0.0181795627497967	1.25372000719299	0.59462186367948	3.44885912211221
AC004870.2|ENSG00000223829|processed_transcript	1.30695375795409	4.07264902571107	0.122047742297648	0.0707181685636095	0.010676576685583	0.00251665061119555	17.8756104805145	0	4.53169254190558	0.0285025915185384	1.06681110029282	0.770295598328193	0.0562909639820991	0.0626845478731453	0.0971660089074865	14.9701661431456	1.04690446972832	1.65491027178963	2.62889348342091	15.7683815238886	0	0	0	0	0.53162357391716	0	0.192770119229163	2.46874675203037	0.490721390011072	5.47221965017607	0.0933701776076488	10.5847301794891	13.9364244484536	0	0.00816271215337139	0	1.85601014009066	0	0	0.0169502290142631	1.4884025955545	38.1631213324517	12.1203666610722	0.0558106732818544	48.9832618784109	8.95586032484295	7.38808784802331	0	0.0412828313516487
AC106772.1|ENSG00000249650|antisense	1.24192282288913	0.0350498193576242	0.0628374580207035	1.38757181814644	0.0061393267867319	1.01379421102119	0.764625849530453	0.941593598034583	0.0144449536624029	3.35397853249731	1.05418863057409	0	0.0308513443867388	0.0341360768315925	0.0511806369793044	0.0182953340168051	1.03757987054971	0	0.030782015791699	0	0	3.75012314174091	0.713145689370638	2.23895810401228	2.01459847510252	1.43989264147056	1.74622307353748	0.0235070261751192	0	0.038328119817415	0.0422088165369393	0.0534157264325018	1.16853390527881	2.89399814889865	1.0348514050494	0.67780389948036	0	0	0	0.00840411776704597	0.468497368346098	1.38054361573585	0	0.0263643184379118	2.66187775167823	1.1227492947693	1.2286894182706	2.08801574181141	0.0198503648693135
AL137802.2|ENSG00000261135|lincRNA	0.039041762739742	0.0567260799476684	0.105800324046512	2.79844310932717	2.11794255699511	1.01624174971653	1.53558768245328	0.931820559589912	1.16719639026037	2.31700670472502	5.2338663699895	1.61650620287803	0.0496314223815155	3.97541017135949	0.0847620856274769	5.67286802606028	0.00623869516958331	4.3141890149751	0.0447990516408557	2.62603076222519	0.698086175259378	1.35004322665225	1.45024219418844	0.648908254785889	1.8989340369847	0.640989686276612	0.12017584205992	0.0339412250192079	0.512965470609169	3.94759954981847	5.3358612594067	0.0796727703715168	0.0277998025104882	2.74635543223384	0.00578655123866578	2.88712840810834	0.924697139841228	4.49501669659198	4.47878168400542	5.30404058826888	9.47687711305072	1.44812266594648	0.589799642752314	4.81170931146524	6.18254470840979	0.0202916247917652	1.26547962469421	5.55801224077567	0.0285473866087785
AL590666.1|ENSG00000223356|antisense	5.001375139721	0.0754330876513629	3.653554156653	12.3579545915272	2.13087957236135	0.00287604127301977	7.90052110699721	4.71735765304287	2.31729973794364	0.0328958945024362	1.06986206214489	1.58492232823104	4.00753599957324	4.12772656195186	0.115077170399296	0.0322521207094555	5.17493940385261	1.66542258950152	5.06881139049814	6.14276524085636	0.684758570244384	1.31755225444562	2.94039246553783	1.35744131833139	4.50753935166216	4.2643009099509	2.01538880681813	1.25701861714162	2.36711025459483	6.64896381451438	0.0779323834927801	4.53524975400026	2.36171817409127	4.78470192023265	4.13308109539948	5.02852648032429	3.74771676229322	3.62817725241935	2.86588636891761	7.45543614423268	0.411030984496046	1.48828547127048	4.71255231546774	3.70620406099115	20.2744926689844	2.26183374597421	2.49481511485878	0.568538950908481	3.52288115470663
AC092920.1|ENSG00000232461|lincRNA	3.81874517188764	4.22208163843185	2.02208115783748	5.73156656714791	4.24612730677257	0.00314488868978957	0.709530258900551	2.81354050866767	0.0323939130895439	0.0362403723210143	44.0589709456862	0	1.43287193831725	4.18585629752679	0.129376150632146	0.0227972762318028	2.06922805296723	0.825370597903863	0.0386509445639079	0.851858931096898	0	0.639370061486861	0	0	0.567177133373531	0	0.101319700302579	2.38047734592245	0	2.63536355365933	1.42035279285894	0.0679932907695826	0.0241160984194964	0	1.03777888192832	0.658039890040938	0	0.676603581948043	0	0.0104083571892349	0.443063852753997	0.0533594326451358	0	7.0618928303319	0	0.0176459401027239	7.04607645439038	0.597531249929555	11.245178375493
FAM66C|ENSG00000226711|antisense	23.9408248207704	31.942956654519	18.2526343901801	14.4282906412095	40.2485759460154	41.5650126844318	45.9609985503733	22.6091014572542	19.4999125308561	14.0013778387957	29.5415910682785	39.1630505557045	22.7541671776546	23.4660609937755	17.9303636996623	26.5177513827989	24.8470407239989	7.62281159872659	27.8981514450442	6.0769899509534	20.4356880649793	10.4385168354125	8.12372979713168	13.5943546925526	12.1560287029557	18.4977184944517	14.7431993044303	29.9821687682094	14.6398689827812	5.50213651634616	11.1900841167253	9.20688262766397	13.9921598567138	19.0868202804007	12.4018438861227	20.7658585571731	24.401812004045	58.0934573739436	7.92565456967932	19.235610303663	107.672265013718	2.90648384306212	16.0913189818483	7.44205072762576	14.7479855371642	12.3236365683048	4.97592082253002	32.1839126131996	8.22772063917508
TDRKH-AS1|ENSG00000203288|antisense	2.60246503935326	22.0955987155873	2.06826098987713	10.0862424424198	13.7745378956011	4.05989015529513	17.1380572213428	0.924000894587662	17.1626573830598	4.70246216264652	50.5410926664743	12.2131859005153	16.0037824130513	5.61887367557328	5.03765775775304	20.6600222878884	14.4857162933986	2.50908734824235	12.657863225045	16.6670177081264	17.5377141884558	1.30315160756209	1.40692242033432	25.4561039535893	12.9564948852036	9.25218419196038	7.4074431883649	6.04681695114271	21.769008482031	2.79931201108559	8.34999034968162	22.2226439669535	1.21584779052984	0.581614885282328	4.14048941740265	3.49596621704135	4.67572849557413	3.57539947290875	23.5650745378	4.29217763597912	5.93045671747667	6.99051213484243	8.03747967755187	1.30136719156984	5.18230509683855	2.27360937448451	0.0539660477030943	12.7575237091793	3.55319466668342
AL023284.4|ENSG00000260418|lincRNA	103.158957277011	29.3000675271772	140.691087625422	74.456878965018	83.7014415125337	64.8890292806313	66.8567999618495	81.9862527770553	66.4509993287549	88.3882803374674	36.9418107812035	136.204564054585	150.770052775167	86.7817450760536	59.9593517886385	25.4486520343176	24.8648047400349	147.459478900675	7.72195630745883	126.76832920779	13.5333304088422	24.4275385076784	45.4001459960219	42.2888255964516	42.3879822331367	35.5057400736529	75.0162425594542	127.34379174348	88.183979880108	138.604770562638	62.5043158973494	75.6067736833369	204.667221996445	53.1194474822533	49.5884242347363	47.1696133277468	42.2014823769514	242.194592611881	92.4537912253282	34.2158095204091	24.4588350269023	83.2612200278706	63.1099392963553	60.2493484622881	130.339587750611	29.1102350010807	51.5074674993737	61.3684553232761	61.9524740208192
MAGI2-AS3|ENSG00000234456|processed_transcript	164.896464686754	760.900052071087	166.467315305382	108.882815268515	832.681339926957	264.617423565414	311.897981500511	336.443311503632	700.817727057965	150.063474608276	607.65067105059	255.967927557502	498.02989357248	190.143894768816	134.406064373012	86.628166128248	364.496712706205	98.78140341559	488.010901925898	78.6178752200985	955.433715049857	200.407244851392	195.989388493231	259.222353999458	142.818996897825	328.220154512306	255.93261826521	626.01484193106	124.202665429824	54.0029265643829	29.2753732358983	330.897708692932	65.2284317353002	48.9846960331131	101.237257293446	241.91669646579	490.709087148489	51.7803046931	100.365318808616	402.830240257435	356.743436899123	278.876517309015	276.176673230245	20.9675542401305	98.9839435699687	253.817757998896	96.8578893177268	581.146359847993	129.736047550962
FAM225B|ENSG00000225684|lincRNA	2.6029982822594	7.05065053800229	0.198351459187779	7.26854783452288	11.6622136919417	5.07361317827222	0	0.924019586308739	6.91169648436691	2.38061589182516	142.065804523362	2.38279493280184	4.11535449994664	2.88017269888944	1.81772594039658	12.7325504416395	22.7806111517488	8.47478140095372	16.5634325545192	6.07598345614784	21.9455884681332	5.50524016189715	49.4169942520393	5.64912081132006	1.8100831467249	18.4835781256001	16.5646439502428	35.9722337026629	13.3905579262042	13.541587642226	13.9520713819378	6.21298114888977	7.03528033484005	3.98053266782115	18.5955227478065	17.143936587912	30.9769501982427	10.1548404969789	5.00179976645853	32.0366193774848	7.51361344352778	11.1984534981795	6.61139513009023	2.5351962362264	14.7433268559833	30.1606327815446	12.3037903074386	34.1746655218192	5.8980326543521
WWTR1-AS1|ENSG00000241313|antisense	17.6648421522042	26.398162737426	9.29002678883815	5.87110393082418	36.009201922947	8.11540074005342	11.602758130706	17.895157366525	10.3520570647985	12.8366094760751	138.02990978765	8.90814672826465	10.7842215675285	22.0756723923666	14.7040159536963	8.11464133128083	5.18829999460274	13.6288999690555	8.95133874860432	10.4703204755341	10.5604390543176	13.3076396208371	14.163071283295	7.83376863406358	11.5515991972448	12.7992695320425	7.508032025112	17.994803555469	15.3308709251304	21.4386040938828	11.1455251944801	10.6478943454744	8.18224717256667	6.73525112738115	33.0236919564239	7.8076588755665	7.49064647173654	16.0980421123753	4.28016587361194	20.284052999715	10.8832639255484	22.0620522654883	10.707837999447	17.1721487440151	5.17220307156297	26.7653829864487	11.0531707091847	17.4082670907302	17.5008738797512
AC004241.1|ENSG00000257433|antisense	55.3793240511579	19.5761528125887	63.2422604684592	44.427525163449	65.6847012104738	81.1055419365149	35.7281344229642	31.0844716870435	22.951738730649	63.9583549909826	34.8281103809685	78.2962292114372	54.777586881622	116.837414236864	59.8492442121429	42.7244635800044	32.1084110821219	22.96109192944	58.4479988017607	104.978641380438	24.9061246795238	11.1084216726021	15.5672865070255	14.9845333379779	71.5573605855812	38.4032639539791	38.496413940689	18.0932935673284	28.0762759753607	52.5211949167425	59.6166179645583	51.3743158405264	38.4263621197429	25.1463198523914	104.300482165491	27.8466267664484	23.4374711259577	56.2823043485906	30.513178614675	48.087331214222	33.2817761605922	38.8995246141143	14.6715010282537	28.3152814387317	33.8531811186433	26.8645377277566	58.7809659978899	17.9204559812513	43.2432380567811
AL033384.2|ENSG00000271218|antisense	4.97559577418658	0.0715053104285441	0.137219671818358	5.58901530921509	0.0116863923225852	1.0173999363154	3.90528584044269	1.87394986313596	1.18074269927848	1.20241517634896	3.16694073324303	6.61558983420779	2.70322517367519	2.78704093744575	6.21853801039064	1.20281459612279	0.00849547792114835	9.38446693888092	0.0633094008533779	7.86360099509634	2.19414787567416	12.0000542827	3.66018256119355	8.62659274916024	8.37462701794573	10.0047784754486	7.35890179088035	3.65786568193248	4.19448306046908	5.44683528655774	2.88537664395107	1.66814453172451	3.5344355616517	13.7736920910263	5.1707403191387	11.5228075470438	4.6778705931114	15.4957880975838	0.642225510222883	3.22467063453713	8.77282462010299	1.50750953809959	6.68815656730178	4.95980805321529	11.3225724245036	4.49847620353002	4.94487016973603	1.89666631435578	10.4879288381252
LINC01587|ENSG00000082929|processed_transcript	7.59565837315421	5.65386353583866	0.19036909118751	5.82888446546974	4.2553632963175	4.05956538085342	17.1806023808566	51.9804344544367	5.76252565863392	20.8487249155675	5.28952430308915	1.56904210685125	6.7484330658665	8.31948904592046	0.147574477069858	2.34062784994988	1.04552607373636	3.39134200816942	0.0553340105804654	0.8374707231133	1.44727152479926	2.75147194397365	0	0.634610121398062	1.18526715279125	0.626521763600322	2.01314453568272	0.0416730887362291	1.11210869612835	0.06990530674047	8.14911912942854	4.53141273450078	0.0340174312974495	1.96954131566513	0.00699542655047369	0.631603600131772	0	3.62997985295292	11.1662095845363	3.21461792267636	4.37522133262499	0.0775496446209389	5.4153801634994	2.50169975845025	0	1.15078663083188	2.49394537696994	14.490967228666	0.0349465994025655
AC015909.2|ENSG00000253730|antisense	0.0348379512854258	1.41107913706738	0.0928871435808503	1.45198176838659	1.06652225124595	1.01562056690864	0	2.84464219772543	3.37302824889201	3.41657030789175	0.00793809360700493	0	3.82410646577049	0.0490353046887992	0.0747882521310808	4.49611290775531	2.06701355950695	0	2.48549554066019	0.855431105209706	0.715138711032154	0	0	2.19999483210883	0	0	1.8040569940737	2.36694190743638	1.19319300779861	0.0445372646566732	0.0491178461242524	0.0624179774002961	1.17844742414944	3.58842070795964	0.00469494634708933	2.19295647555756	0	0	0	0.00965496405145616	2.90302827581014	0.0491105803809854	0.610488433058421	0.0304974253530645	0.849138309014694	0.0163465921000768	1.24263077142853	2.04402821523524	3.42561487940058
AL161618.1|ENSG00000236164|lincRNA	0.0680474813789385	0.102056442939064	0.208665244425939	0.11285227305855	0.0157799004771153	0.00368216833500767	333.548955770482	0	1.1914781458945	0.0430784867313889	0.0145966871542296	0	0.0881558243368037	0.0989871969127236	0.160599899813224	0.00682258047504256	0.00168200361136106	0	1.19235698824341	0	0	0	0	0	0	0	0.0268650782581148	0.00869595345336176	0	1.24059924030159	0.0151874465821294	0.0189181021936807	0.00720092600522654	0	0.00156145545266562	0.754277666274131	0	0	0.765954060488366	0.00318340730959908	0	0.0151853689975095	3.18551027719352	0.0097106616317459	0	0.00532836217391823	0.00957597625941296	0	0.00738464281593319
AC018926.2|ENSG00000276533|sense_intronic	3.80804366253652	1.49632391857174	2.0082590116322	7.07191885084078	4.24322134818853	5.06942225260717	1.49167029204302	0.925304121255792	4.58966917722446	11.5120008297168	3.17494781502368	4.05667885164019	7.91650195144806	5.49845612345777	1.77865319002691	10.3614841860386	2.08196537315779	11.9736313545563	5.13284991526873	6.10311262394745	2.95761797849971	9.85636591312506	5.17293457149009	3.51666796363868	3.77324093371077	8.55706270206349	12.5166347940969	1.26490749444841	9.85555497311261	9.39256916658726	19.0778056791494	4.63737122568806	1.21495348499875	5.40399519334025	27.832676289833	6.41407723928708	9.38866028858239	1.37431973056085	8.0098457516792	3.22429362627796	4.83471729440877	0.0888308329619858	9.44549014465581	2.52453997463589	14.8389120224676	4.4974422987154	6.15180550937408	0.56340999241164	8.17545569292958
LINC01482|ENSG00000267659|lincRNA	2.59882888376796	34.837815251396	7.50797070715517	13.0306035894067	12.7347254046092	8.11568836323268	3.0388803853424	3.75062336823706	3.48348754887908	11.6872080489936	889.92135751649	2.38678364905837	1.43742746690776	9.77369763356614	19.6186593857861	0.0302594126015003	7.22944903169966	0.81131535296713	1.33635627476185	2.60627680817606	3.00836436932101	1.32669373260107	1.42897186802009	2.10330919161756	5.23593894242489	5.78873651460958	1.98164790785871	8.27148305819202	3.67980678287812	2.73270769406181	1.47633112111415	4.47846983305501	2.35260022842931	0	1.04151865658928	6.56978396395216	4.70039587928493	2.89851471169444	5.15704720344252	8.49726769040247	3.84655037639416	4.13766467989702	1.95136311879797	0.0441875129611706	2.5892677854364	5.55810940892941	3.67434712229085	1.24992202480366	0.0329152781923681
AL132639.2|ENSG00000258940|antisense	15.1464594005392	11.2147487058313	21.7087275479802	12.9765970907759	19.0759017253059	25.3453576491234	43.6966432998985	16.9552715364626	14.9163140133912	13.9892560896859	33.7427651681233	7.2775230872493	10.7743079009821	24.7699200294293	22.6426523400273	25.3818818290641	9.33006777772156	23.8624256899934	10.2445581480823	28.8666572521401	7.48935663506637	15.368401342041	13.3616769318352	15.0295662580126	14.7401153360663	14.1808955626219	18.3608142751114	3.67533701781193	9.68685124188003	38.8888951992759	9.82200514312816	10.714857021259	16.3170203894408	33.5212790287718	13.4350730121623	6.34732379376848	4.66966567305511	26.3358215417326	20.3690003439449	21.3728483754897	32.410847086453	12.5766439535225	6.61102268327604	6.21942008035321	29.5621718458807	31.2761263887858	18.3989244466847	24.0546002381166	16.3819123065782
AL356414.1|ENSG00000205300|lincRNA	1.38777878078145e-17	1.38777878078145e-17	1.38777878078145e-17	1.38777878078145e-17	1.38777878078145e-17	1.38777878078145e-17	1.38777878078145e-17	1.38777878078145e-17	1.38777878078145e-17	1.38777878078145e-17	1.38777878078145e-17	1.38777878078145e-17	1.38777878078145e-17	1.38777878078145e-17	1.38777878078145e-17	1.17049822652893	0.0052080746292319	0	0.0367912719520058	0	0	2.13859648413943	0	0.665112342913054	0.572005523613717	0.657420764613421	0.0957884556861234	0.0280008637374402	0	1.37084475792886	0.0507160223986945	0.0645112935608495	0.0229937703758932	0.620049426327586	4.1107925184502	0.662254726022621	0	0	5.38066893833347	2.13005311566073	1.64286480719099	2.68693281456676	2.04822468976002	0.0314463636155771	0	1.13128515895527	2.41283877660428	0	1.18553299086398
AC004149.1|ENSG00000267440|lincRNA	1.23317583844813	0.0317975693903367	0.0566817828600452	0.0346379194804324	2.0937631775992	1.01334538176155	0.771181451172185	1.90565263128917	1.13509185830934	0.01464553633656	0.00519503870296845	0	0.0280137865567126	0.0309746359128902	0.0462756225890769	0.0259033400813666	8.23851064380896	0.818714867201586	2.53648204742174	0.846068263443249	0.699117609170426	2.83080595269249	0.684728517360559	9.82024084067115	1.22229876883321	0	1.90040754184174	0.0334632941742949	0	8.93728749425563	1.44541296119173	1.57858163014751	0.0274140677485827	7.15837746580852	0.00571057297800825	0.647105741780803	1.87104309203622	0.666044002930569	0	1.08194728509046	0	1.44534171461356	6.33258747856335	0.0376424302334533	3.5035617879413	1.14032609112985	1.26400741551392	1.98125551897588	1.19881806396929
LINC01655|ENSG00000227925|lincRNA	1.30087505977338	0.0611191650653757	0.114947761624131	4.14692388910788	1.07099238914712	0.00240299792904186	9.71365170281719	1.88019895944	1.17166354179134	0.0271313061119216	0.00943095286318663	0.77324291064906	0.0534094130271708	6.55690516012877	0.0917654593029575	5.72660929219974	5.17005123801561	0.811199407680479	1.33669014884264	0.839496896379256	7.71961027386542	1.32628626688325	9.9458526944907	0.638139046026804	1.85706902103359	2.08231295410149	1.98307970552815	7.10950047718499	1.75250145858749	5.30989101166053	0.0728369235976976	0.0939222402528357	1.20485470894355	0.591128632064036	1.04155096612111	1.36063537446401	1.86372923612318	1.39484150718393	2.13484501421734	5.32672506635979	2.68143800978008	5.45496812186759	0.578154035608496	0.044310555861786	1.70848304427059	1.14822022970443	1.28038984674228	6.83855574018298	3.50849836494017
TEX26-AS1|ENSG00000224743|antisense	0.0575136549382833	0.0852495671543068	3.76818529840796	0.0939200024326654	4.24743133214512	5.07065477491428	25.3425869493829	2.81279250837111	14.7687816783937	3.5227852681022	1.07175428918726	6.52592526273025	2.75488792429521	2.84698881631475	4.92111792964783	1.20175301863845	1.0465223508336	3.37217346442004	37.31017162066	5.22824537986389	16.8711470428679	3.43288466233522	0.665855032704084	0.630084755880257	2.47293569846859	12.2371593419397	3.8302000444213	10.7525493031097	2.95932783770323	2.78585457958294	1.50392510849136	1.66258279747569	1.21401601481021	3.33176135050142	1.04312192134961	3.51223285298848	9.39464516611572	1.3761470783302	1.36975410378901	10.6640976799517	3.72788151416536	5.58913552633562	23.3692395202962	0.0520765722774335	0	2.27018336303259	2.51266774188286	3.93618032094799	1.2200146818484
TONSL-AS1|ENSG00000232600|antisense	21.3529805198669	0.0989384815441996	33.8301564345843	25.6250850738651	9.54913466976639	26.3555416967827	10.06240335159	6.57960218275416	13.760232419187	8.18401356969111	8.45434029555727	8.92155193360645	9.4276800556696	24.689106465646	16.1951465388426	2.36102335875395	9.32882144539631	29.8787473310244	17.8032359647879	25.3762278436081	7.49528780056362	4.8056485767516	10.3758506346086	9.98500917532418	12.1644997523593	27.8586823547444	20.0655885800099	7.27152323704713	8.46615216388956	28.1702449657634	15.3010389609896	32.9852120622883	46.3786804243218	12.2156407858814	8.2725924734561	15.0012367280425	15.9444413593466	24.9020316763875	5.00458094214031	12.8344297739995	8.62834321779748	19.413058288644	9.99998279929684	25.7465730608601	36.5700183115106	39.0450023865541	26.8876734977209	13.9759070416718	12.8802291952295
AL049795.1|ENSG00000224066|antisense	3.72364966749354	2.76864756811575	1.89681010422123	0.0699780547770862	5.26680400273905	2.02893964928219	2.324663177306	0	1.17422057980699	1.19499424276077	5.24697122549901	0.770858227068023	3.92803501968036	0.0620398275534531	0.0960920600140559	3.48153970571484	1.04566081437255	5.12005926405118	3.83697572230916	0	0.684379616420336	4.91651634051005	7.54395746354825	7.27125861003782	3.8328777769725	3.52651641224153	0.157053074742767	1.25760006290733	5.55421540003262	2.75755324712517	1.489692619766	7.39608311140702	2.3627339510326	5.4875670237383	2.07364468596078	6.50573134995281	2.80338310733796	4.37696494132781	5.86275790361536	1.08801703056093	4.36457126165672	2.84319686805151	7.50709272162707	1.29142053279192	6.1030033295878	2.26253380136699	3.69770691586771	2.60444966711752	2.3728020716991
AC025419.1|ENSG00000250748|lincRNA	4.87114941970171	0.0571229503992673	3.407354142002	0.0625543811237642	1.06943284896173	1.01627818939815	0	0	4.50206880448987	2.31793987938341	2.10946928827356	0.777110098041786	3.87765972000791	0.0555596305141225	0.0853919368708288	25.2928701260643	2.08287001512418	8.49424664757474	6.42267251611768	13.113810496639	8.27992456758302	7.64855286533274	14.9373917751403	1.34201574517914	3.10085845870691	7.05382102293886	2.09285664861052	1.26705060665195	2.93267655359729	4.14685415999083	17.9356014674657	7.65975880153771	3.54339045173541	9.50515142626941	20.6449674003599	4.20667774716597	4.67261512743958	8.72392202831	0	11.7566698632543	0	17.9347878585298	1.23452399508231	29.2850846576724	0.826716190908457	6.73651207633506	21.9443456784923	0.563016625517676	23.2741809405807
AC073335.2|ENSG00000273142|lincRNA	149.745581422569	52.9129276394485	168.060753073377	183.125038753457	135.617851118574	172.354753647889	241.969727523132	233.735038186298	50.4411102415165	119.807915244888	83.359260761335	198.947346057125	165.59771721482	166.644048950556	244.00563405587	65.8497646419252	171.900391955895	212.14486981673	152.589387051597	215.010639545515	96.7911104063882	438.996913309167	110.995376425902	165.847349670696	254.979383497879	272.717839903593	164.60401347955	144.264889041237	286.085520407202	274.705854154379	295.43148236806	193.45902632736	231.575529918182	285.810671846466	170.436131025234	143.108124572133	133.211233559145	432.761353090847	117.858056659301	110.080327115463	110.929981651684	116.639915629318	153.157838841025	126.608368069614	261.487328972294	77.1875825743418	210.717832437239	152.849759405505	237.161992028081
AC073320.1|ENSG00000244036|antisense	0.018021265697567	0.0256209467761356	0.0451847471808031	0.0278743311127162	0.00457160455457378	0.00109081549325984	0.784970271154911	0	1.12532882192174	0.0118937170126618	3.10912170330729	0.823419470086766	0.0226105435173822	0.0249670516742797	0.0370513947320977	3.40673656095307	0.0054528705640241	0	0.0386694075953871	0.851837781037096	0	7.47609737130335	0	2.94988418723499	4.78386436181815	0.653126720076049	3.38708493442212	0.0293990273467684	1.84184585486763	0.048370824903936	0.0533937705708263	0.0680279769652961	2.31101479988087	2.06510837542133	1.03778513558027	0.657999392570224	2.82895771876839	3.78635595425252	0.673144722341988	1.0782524987927	2.23614642399034	1.4203745553897	0	2.42879210642312	0	1.13374257232363	0.0325458560579892	0.597486666936095	0.0247700540842096
AC079145.1|ENSG00000227210|antisense	1.32165714177117	2.82188746918457	3.63177149724594	0.0810020436399848	0.0119973933908466	3.04274711731643	16.0087282429305	1.87280985330872	2.31466604891465	0.0322121890137206	7.35598025981891	0.763588707880212	3.99646941817967	1.46582491002802	0.112226567454811	14.6807106976777	2.07632331894212	1.67522149388717	0.0497610773734347	0.841214121832541	3.80745439535861	1.3331488054499	1.43488423277359	2.85986683909942	1.86925477641382	2.0933696849422	3.61593959694168	1.24800426860614	2.40841368739683	1.42076297685708	4.11201538597091	1.61072746059174	0.030743123543878	2.70683417417645	0.00636250366696456	1.36732296613598	2.81127551836373	7.50827269679033	0	1.08516404306102	0.975599421592656	1.46815104523473	9.08129656596748	3.67092300362306	4.36758071568979	1.14610453636706	1.27595594973815	1.94836440163256	3.49802723525897
LINC00893|ENSG00000241769|antisense	8.88686292158159	9.83754326016712	5.69185179538743	29.9785614542487	25.4246328584	12.1697886540226	20.9861780489518	32.9989662892375	24.050120862391	18.6270944674861	4.23903069243368	28.5575682438622	29.3315022939681	43.8591047077861	13.0843726016319	4.67151720028166	7.26114377011001	34.9293976776463	19.1361575047711	14.8205085300419	15.8207689181306	20.958915586699	23.0560473235095	43.1237995917644	46.4200118291811	37.7415304625802	25.7212633056452	13.2843016984053	22.5791032918906	12.23434504958	22.2810493188883	19.7694753022742	29.1115613213376	39.5745093843721	45.4428975244646	66.7391287334826	13.1152272785517	40.2084752894352	18.1265002978111	13.9125250856052	24.5358150375994	18.1382291968209	48.4583996323004	11.1341505679088	20.8176652764359	5.63221713287604	25.7632351908796	19.9508327155035	32.7224227979038
AC005332.9|ENSG00000278730|lincRNA	1212.79648023218	1155.52317920993	809.472397040125	643.884994348702	976.806956971785	935.782628840415	1272.66372185044	994.272228161427	711.214766026809	354.727895088295	986.403805476205	805.51198597195	615.648062317461	771.197471980205	759.993543239089	519.485487654619	1185.66161536689	792.340884175916	780.535448068606	485.925802351133	1088.98387465762	772.382449497857	1067.43126286617	1027.6551767493	453.120233762278	578.732511608397	654.435564238809	1076.8641892896	1046.05126769244	546.925164776892	512.068434855213	1018.47633656607	621.466285655256	497.748441894803	209.69501375517	563.285245555493	916.623940187521	586.685485966087	706.068330137322	745.863708780666	1176.79485755992	978.092789514367	1727.8952524884	93.4631625608214	750.513928882549	769.262964075432	779.175711349458	975.545213981027	1064.33961328526
AL121992.1|ENSG00000237301|antisense	1.33964721263213	17.8150970148647	2.05242256287724	4.39706665003485	5.30939512778762	7.09846970993565	31.5037330914593	3.75405081186448	15.9628216468616	0.0389662999050731	3.18094356104562	4.02797349818804	6.72074121835253	6.93064615755586	1.80767846897952	2.33818376526315	4.14213834724013	2.53001607036325	5.05589269200078	3.48653245967468	2.22053342401807	7.12969001963734	2.18331103458104	5.80623242481266	6.55285125189527	3.53976475230089	2.00338097593662	1.25515783841267	1.74225610789968	2.74710657830629	1.48414623547611	1.63353713901577	1.20739937824772	1.97400457058088	7.21718498394017	5.78760203311099	0.920803625104162	2.88493364221454	0.648502097459645	1.08729981698236	3.81325904103057	1.48406688454319	6.83879998777265	2.49782894602808	1.70527792692216	1.14997356409866	3.68785286406397	0	1.21317499558146
A2M-AS1|ENSG00000245105|antisense	16.4404047912476	119.04880797266	9.31790687632584	32.986012319461	49.7933244232621	32.4458293653336	13.1471262535082	13.1742304213417	82.3903245833074	11.6857458289973	80.1548507442954	24.4095317969686	93.2635212310029	23.5143962656315	29.2417548438097	13.8884717788206	48.6461333697273	11.8876301101053	16.5756705153128	2.5786791231829	41.7315856823842	20.2950654445186	13.3541286432125	40.3319425235373	10.8411906837684	16.3193185225089	32.7324435001726	50.3372560730952	38.7262278700534	9.53420179293635	19.4724861396076	16.7157265671463	1.21607496434699	17.6792347062205	14.4683482045568	24.3347721508345	24.3926591304673	24.8438335355997	7.91829013827113	35.2439391471404	40.6750318146828	18.0956260515923	18.7700420142505	7.44748794401622	12.9967451565677	23.4838391293087	12.3103002790141	73.2527067402027	14.0594140068034
AC079174.2|ENSG00000277715|antisense	18.9145758730685	18.1258414401709	21.7673407826314	15.8328809288188	27.5443943798385	24.3330980552775	16.2879018355738	6.57730916240844	24.0585251547705	40.644927797344	21.1062264555817	42.4685290577691	37.3034039627479	15.235144480366	11.4961908499747	11.5867361237832	10.3658255342458	17.8667317924739	20.3708949128452	63.9382639295773	12.8005024491952	9.01672816316633	17.8461182161339	23.6859443501584	49.8026940324897	22.0465542639146	43.4813333007663	16.8646088766311	13.374678408613	16.2327666274684	23.6045141456621	9.22643115981764	5.87495131079615	25.230416389292	44.3993712488388	30.0963280579843	10.3016372782423	22.6332810505544	26.9432993874282	14.9753002384026	16.8726438630907	5.68244459091015	11.3296697213508	14.7964359375436	19.9627968869649	31.2900777747246	17.1923925786878	28.7378608216854	28.0301364786434
AL451042.2|ENSG00000227959|antisense	85.5685775010559	9.85992786478919	66.9856239391845	55.8956582246658	83.7003623403055	62.8613128864306	66.0808564868223	54.647687847503	58.4387543875377	274.208777148674	101.275581880824	60.294778471965	48.1611898579453	127.980061716349	69.620788915888	17.3551308228635	7.26107653758704	22.9768378854009	6.45114869944673	47.2299711445962	5.96759640657981	20.2601433391572	22.3128462572386	9.95852716942934	9.53524066501946	18.4387909895282	25.7024924857052	10.8833064119431	29.9823502602341	25.6400080271151	25.0324012900545	31.7535439333999	19.8208228715033	102.084544485473	35.1185565228629	25.0108434815345	16.8711378151418	23.3343956816251	59.8334937648443	33.1262954696384	23.9947977441451	36.0567628793355	21.4363332045014	85.7573010172375	25.1719112421569	48.0459150922337	45.2792592495189	11.9118804586289	38.5406314230919
BX640514.2|ENSG00000273812|lincRNA	3.85518626781785	15.2312773988451	12.6493013779177	5.83657535057584	15.8824645201773	4.0597083579924	32.915506202141	6.58302255975944	25.1019117789313	2.37962956261218	8.44957813952143	4.8373070788365	14.6573099291488	4.24594097646517	3.42857650051134	6.97749465410344	4.15445837067789	0	10.2495171743645	33.2409682523518	26.4970707767625	43.6109959130653	3.63759365099666	2.05819311274113	9.5472037058135	1.32894472376985	2.09857836081763	27.6286512222456	7.21923267611026	10.8743224998797	2.90713332786944	7.72180877989965	22.1211280800679	5.34486886333235	2.07694752708421	15.6906256386328	0.918709250097365	39.5644403369754	17.4254181261764	18.1758523937676	4.76409136942161	29.0927650053848	7.28234233732087	16.0175062862121	39.1406399928071	7.86512992833476	3.75327110021418	3.22204641142282	46.6326853754899
AC009065.4|ENSG00000260778|lincRNA	21.3972767312837	13.9707040198207	16.3868729208395	22.8892355522379	12.7273355427902	7.10145672276412	13.1735464436368	16.0118856643189	17.1986652701375	60.2785530328277	11.618882226115	18.7334940017441	30.6384044336134	13.8506487824419	14.6717552560408	9.2834598902217	17.6103725877902	15.3021920719365	17.8454670968004	11.3256480890423	11.2800090597502	26.6376794320644	5.87457345518525	31.6338551875703	47.1878891078746	19.8937645923348	29.1873805188714	21.654633214223	45.5103112102598	0.0911114508233712	24.9858030819223	15.2279216937687	55.7326574031664	23.8513645083205	40.2724291554625	12.8080868961588	8.42362733386078	19.6899363479365	101.774298384859	12.8411270199065	8.60476341581448	20.857167162815	11.3280367296196	16.0219047120482	51.3370581718752	7.86580313132917	19.6339364601426	16.6251951017876	21.0495489329659
AC016747.1|ENSG00000212978|processed_transcript	257.816182136315	242.932457230303	113.963921419237	124.529664640607	103.837957966743	263.594895992957	134.550047634099	108.369033712899	74.4827496749438	113.990162926478	207.820978453304	118.190385945817	56.1940863316143	129.49054503656	71.3253205282977	881.754407159066	327.226733535561	604.124501175434	236.499794503713	293.656354487555	413.953919365329	48.9551404667169	292.159639272613	80.3270893920908	268.394919256826	229.174714567882	212.210497687859	311.309348516496	99.0741968991756	152.309701430824	624.178443381434	510.646597320269	710.939818297577	53.7584460086212	328.471552042747	193.910042173288	415.627828223066	29.1325579314146	35.5718634882196	215.866052669913	93.3832525128167	464.716215052629	354.798696202445	792.321820790189	389.165661761263	574.659850108819	412.840259366377	154.805953872843	509.35656456268
AC025176.1|ENSG00000250081|lincRNA	0.0184742530686429	0.0262769994010168	0.0463941037692855	0.0285919082212142	0.00468259316811664	0.00111704968352128	0.783416803936387	0	0.0109615854359182	3.31427624753457	1.04913148433573	0	0.0231853331561648	1.30789382928461	0.0380255486586926	1.19925116233596	7.24177129122372	3.38202081292029	2.60429469858935	4.35845783619853	2.20752393050163	4.89384074689494	0	10.2057547116262	3.14970945937859	2.7840755625854	0.164271400031166	0.043685563526469	0.493941869446375	4.08168978738172	10.8697001589497	0.105864801828622	0.0356287613725237	1.95916878972053	8.25336018109361	1.34694283350479	4.68711396462788	4.3593338614158	2.8530623813087	0.0151302289370454	0.408661129281208	2.85657344062174	3.99103288064452	3.71986386388472	9.6163549541129	0.0258710798093773	4.9103147321548	1.23495625525143	4.68424678030675
AL133284.1|ENSG00000230894|antisense	0.0211273626328278	0.0301316969016902	1.62709052610187	0.0328120324665744	0.0053289048049483	0.00126958535371291	0	0	1.13253221244526	3.33207476300117	0.00493924245431826	0.814780942084908	0.0265583298301991	0.0293547951801353	1.50023189090856	0.0208419402216623	1.03943232849647	0	1.28841987169628	0.855995554730875	0	0.647639921695	0.702294757334458	0.668870515674605	0	9.24762319213899	0.0911695601008722	1.21742866434445	1.19586000455364	0.0439650061410978	1.40353913772525	0.0615839693714869	0.0220414779030614	2.84111762742241	0.00464017854978815	0	0	0.684306661645864	1.45080999825913	0.00954088340730019	1.65815141334096	0.0484730660991762	1.32896920738576	0.0301180866220255	0	0.0161501492017533	1.24139731206492	0.606357327118676	0.0226256410795928
AC114763.1|ENSG00000228043|lincRNA	8.84924483558194	11.1388713607794	19.6068274544268	8.65771855392929	12.7133432594318	11.1532971818268	20.3094512951948	14.1404026689422	9.18383081258767	4.69984641670804	21.0766200660898	6.4764896793995	1.44368021832661	8.33146363682843	3.42885483025842	73.5964572139756	4.15432098850247	24.7233316350616	19.0835883415792	24.4850789634528	10.5304883488702	25.2695916561307	2.14879158119622	8.53314773063682	15.3960063208066	7.74140499189891	9.37024223476975	12.0652973277301	14.0131559582808	30.8771525013776	16.6963360461271	47.9134558795276	26.7389631511844	17.7009845480906	9.30566006464391	9.22398463005769	12.182533411244	23.3997974623292	11.5814287844317	16.0378493420721	14.6930085651953	8.43960269922643	19.4725434633021	23.3308693251636	12.1312129467595	19.0147050319296	39.0756584141556	19.3472109301646	9.39427676466683
AP001107.5|ENSG00000254510|processed_transcript	5.11782543115961	19.4389201395603	30.4018958133954	7.2824326261941	19.0697339484313	1.01827788331602	15.5348886386108	23.5697187151237	19.4666191664377	3.54424904539445	67.4155765641261	7.28186249170873	4.11914372428954	8.36805620803633	9.85455716717814	1.20415588529646	10.3594879274064	6.77907264296747	26.5177052275712	0	26.6490338648793	6.22857786696053	7.39543279324382	5.66543024601091	5.69359110836045	6.33145961726194	7.49522327455469	42.9495916432759	11.6090997608509	2.80775166345637	1.51292000438441	13.5938463456991	1.21661376188447	10.1888105417405	10.3332342924965	11.4311787790196	8.43185281980777	30.1909366929766	16.7875104028625	9.62730666100593	23.7585483828284	13.8641464680655	42.1714388392004	0.0571682309934847	2.56182733707431	6.73801939574556	2.52477621184111	26.2570941079157	2.39267001632679
AL513327.2|ENSG00000233246|antisense	0.0326950941046352	0.0471887979074176	1.76960732910278	2.7297499601559	2.10961990441535	2.02581888988169	0	0.935632977788011	1.15626707704111	1.17465479068772	1.0601765305018	0.788498352869956	0.0413968150252141	0.0459250377820173	3.00483255527865	5.63819322335891	2.07048286017058	0	0.0404228122621045	2.64005789354965	0	6.6659267738059	3.83814741768489	0.657172510554085	0	1.39223607370701	0.10666276825291	0.0307016138422188	1.16737742335513	0.0506162098980821	0.0559019218741895	1.55533906206584	0.0251819339469257	2.78651640127546	0.005268625401747	0	0	0.672967981410671	4.53547226332204	3.18787906169315	2.21520476789804	0.0558935259899928	0	4.76954856647801	0.843380311478463	1.13594470146804	0.0339993447791177	5.64732833922157	2.32576972802392
AL022067.1|ENSG00000269919|sense_intronic	7.61888243910739	0.0984558570658285	16.2699878893393	8.68964857707643	11.6635566831877	10.1413612021716	6.155346746005	8.46740120664246	20.5924805768499	32.4563686609761	0.0141735973417747	9.74330883651271	9.42314619361191	19.2420923722581	50.8378817221037	0.0381203614109573	10.356938591579	6.78503460082789	5.15671654849193	19.2845709591803	4.46997106565303	9.79017755038156	6.65397503384762	3.50186964363062	7.01021698775842	6.34206084113454	14.489637939342	1.26682068448767	11.0178530762391	1.45841529866158	9.74310252513776	7.64406799664268	2.3808634654318	15.7618066978728	14.4554860430035	12.9083551560522	3.73382066980462	7.99487741440558	0.641755252770904	9.62286009351409	12.0527997200273	8.37920842029439	9.37654179520376	7.41389549108098	1.69364171384461	13.4045907870841	8.60522878424951	3.9046527468883	8.20350970098654
AC008736.2|ENSG00000267567|lincRNA	2.53056550350136	2.7853966025254	1.91777205236792	1.50971543979742	2.12547617862346	2.02940895230107	0.720700281732154	0	2.30308466186405	7.98638804312366	0.0101947413925971	2.43387112107854	1.40074710299516	4.06088825791511	3.20820049439212	0.0270835091527648	0.00642282210226108	0.816483104918945	1.32212396651826	2.62168291885739	2.25529078544458	2.07612363893104	0.681367032246126	2.13166252582429	1.88963840224163	2.11168844632894	1.92318314006761	1.24161905814116	0	0.0581228595378249	0.0643068832918704	0.0824829968178519	4.59768558868696	0	3.0962988171277	0	3.7651302962936	2.17204633646721	4.4611790918175	2.14271855751979	0.988756114608101	4.0691810819703	0.587138261972512	4.82529168526539	5.27790454508292	1.14261327647493	1.26871176770919	0	2.34538524077005
AC133919.2|ENSG00000261172|lincRNA	5.0750026805881	5.60693887514354	2.0418857006212	30.5807578706291	0.0139980631378203	8.1101856759512	0.708119907808713	0.924379353442776	6.87820737974528	6.98364194261693	0.0129529083530149	0.757293048167047	0.0765981300307295	4.21143837302652	23.4074619065779	2.35733233341421	9.32005008356245	11.090519440288	5.14640231031814	28.1368149173667	2.95191295983607	9.8191753508145	5.91364932880071	21.7836549910256	22.8654764540315	3.47492038112166	10.9008629159786	0.0485439448583476	7.30114827400426	0.0823429753526481	2.89198336433174	0.119591320606799	4.69529542487271	22.8002123416329	1.04341566028839	2.05460043925553	5.61637278918709	10.9854259342092	11.6846244229392	2.159028397083	30.7931907834071	0.0916238042484525	8.72143156669488	11.0371646320274	3.43611005839819	2.27365658572916	3.73842917030739	10.0270441458108	10.5050311753205
LINC01096|ENSG00000246095|lincRNA	3.73630033480338	2.78200813964588	0.125671076400609	0.0726052303204947	1.07278300550524	7.08586035539615	3.93333562763586	1.87697986099927	1.17634872733832	1.19741336775052	0.0101132676561513	6.65682738358728	2.67922666955941	0.0643272911920032	0.0999102186961114	8.10293218673035	17.590999535395	0.804776346313955	2.62946804102768	5.21111893325571	1.43246695896603	6.95029175660479	14.2052417492746	2.7803891518873	2.45677896019733	7.06390152610341	3.89759788896944	22.7003525569115	11.0220738548478	2.80412665689444	12.4611434137663	4.67405805253447	0.0403249647901465	2.62303651038561	1.04348436273139	4.93326086236822	8.43568788870252	15.4082236974667	9.44045482464424	12.8166787236821	58.890559064519	1.51168246792667	5.29037191156658	3.75505892465193	0.826739513531358	4.50580208803567	2.52285523764868	57.7901114327665	10.5204528519101
AC106782.6|ENSG00000274653|antisense	5.08255674482581	4.25755854728433	3.81484271205248	5.7896299451669	2.13731321828126	18.2386673358394	25.1979986343711	3.75485295818623	1.19093390534163	9.2919440802102	11.5918205588586	2.38904571280706	1.43980322412738	2.86246225712086	6.53690883826582	3.51421139124836	12.4296857599422	13.6240465887652	12.7354428422136	6.95813972110952	5.98226601553363	34.6118797018432	14.154221396976	11.4527315437603	14.8045046974502	7.04170745567771	5.72562370820066	22.7700586186997	20.2959601622553	9.49656133526662	8.41344787104654	19.5515430791115	5.86691653068319	10.1735137874803	10.3348120342218	7.80337507931844	12.1900806105431	27.1790939362909	16.0260750274436	8.56395126867394	16.4383608785854	5.6647511467051	7.98399022593506	13.5287166155651	13.8930561596544	11.1976338971247	3.74929620242607	6.58377692406322	7.05492895358803
AC107027.1|ENSG00000248468|antisense	1.29953164878119	5.31684487476387	1.87200567718315	0.0661925311636756	1.07072230932156	2.02836809425477	3.15008584796781	0.930543453053623	3.40492438499425	0.0268374671633997	1.0654449851299	2.45193164665633	2.65122504357624	1.43088959354645	0.0906195077648387	0.0235303546546832	2.07014818223734	2.5769415152296	3.70823153472563	0	1.49287977338357	0	0	1.40801389611783	2.6334024583589	1.39428514186836	0.105211544078692	0.0303461102471932	0.523889486783241	0.0500024784993318	2.71571953680701	1.55225910072162	0.0248942010564899	1.32748187268406	0.00521137148047301	0.655266844206291	0	0.673928259388393	1.42971061013181	0.0107323898908355	0.439592430760517	0.0552078183672814	1.3050991790361	3.60252889332709	0.843923592118866	1.13535215158087	0.0336025578474795	1.29547709845549	1.19149255373145
AP001318.2|ENSG00000254905|antisense	0.0366161844037391	2.70343520834621	1.81622689691655	1.46223077370661	0.00897812988894575	5.05769915977617	0.735687981383008	0.93319732342397	0.0213370815845139	0.0237945927404459	3.14754914643166	1.62445612951187	0.0464763522765593	1.40817663617806	1.64279172477039	0.0184473209633245	0.00444720261593179	1.72260680292166	1.27383007341216	0.861584232051684	3.1729331696763	2.96361266973806	0.712458154342323	0	0.589128279830642	0	0.0791746960386405	0.0237048591349842	0.550128224165815	0.0386623391097654	0.0425801891612865	0.0538976765738554	3.38832382302994	2.12871948624848	0.00412630399438402	0	0	0	0	0.00847218486521178	0	0.0425739828993139	0	0.0265877570790828	3.56963965547825	5.43193354169999	2.38225656907351	0.618605483400725	2.2900044815071
AC106739.1|ENSG00000274092|antisense	7.60422605272065	0.095936217251368	26.5532927402335	15.6838698935115	6.37184068211391	6.08674912793654	6.94802438792969	29.2641944359315	36.4657407264926	5.85829781769782	3.18292391610268	4.01808097658546	1.44375129942621	8.33359100848953	6.61869303108313	0.0386300697052038	16.5619275919324	10.2073333885987	3.89854938643864	8.71867516386108	12.8657407021622	6.93858470091984	10.4091670024744	0.628963896338035	7.65000970595989	14.2586135863354	2.09334989733011	13.2169922073531	2.31790108660909	39.8960109712634	5.6552458296782	28.3041080259594	0.0409585131873209	11.5764368675825	22.7078593274639	4.20604683372187	22.5472152628189	5.77207449606505	1.36488312403491	20.2773956651262	1.4873408538604	16.5800823373652	10.0409125532282	22.0116286753775	6.91833322366417	10.0767790471865	15.8935197983366	4.57268257551306	8.21038029885601
AL606834.3|ENSG00000270062|sense_intronic	37.6825079115513	7.07633187811754	30.6574499476542	22.932549880199	19.0802432302998	26.3604017030786	17.8479294958088	36.7675528888519	25.2023887095389	3.5451192136324	13.72922891577	27.7218167349238	26.7119968826588	37.0964032812794	19.5034548610684	3.516399173106	41.4156723315455	44.3333164411586	19.1321150969753	30.5837389532286	24.1760084137696	26.5975965254523	50.0218470532324	18.6021261991241	12.7637609730306	22.0130332684456	49.1042179102985	13.2826872703552	18.2759357774034	68.4472617204507	18.133804150551	18.2606479115116	62.7463018358603	10.8059870045183	25.8275482814175	19.2600205071683	36.5930575271332	17.4665252427508	11.5587467203384	25.655075623553	8.04726983238179	38.8114131976813	20.7611924531094	9.90627967010004	85.2726568328425	56.9687438617314	25.7579659372941	34.0550730119586	44.3632468700187
BX324167.2|ENSG00000279954|antisense	2.52482611503741	0.0651249087549213	1.90615318029638	6.8256004700058	0.0107707565739814	1.01695033999476	2.32045603031543	0.929057779296639	0.0257619884588871	2.3356706345408	1.06701692772219	1.60048326200757	7.69384051094111	2.75374066075443	1.70776934689445	1.19763241762653	1.04571458550794	1.66439480680199	0.0562993503115365	0.836937735607147	0	55.5725557921295	0.669321337510584	2.08574917267613	3.83005287831085	5.72884654146443	2.02166604831341	3.62849370656518	8.12243517549865	0.0711662730757328	0.0789850095667521	5.97797309969963	1.20959248935666	4.77633650558808	0.00710359323218679	2.8100874928404	1.86064720684632	5.12738987563789	4.35745692980482	2.15322140354644	6.09119442445088	6.8463436347988	1.24870584910706	1.29185225409656	3.45777954212232	0.0251279645470814	36.9394571663677	1.23875338020561	2.37347422192104
SH3BP5-AS1|ENSG00000224660|antisense	61.7171128305584	40.4075415123506	50.8312270968786	224.354672860159	86.8840470971442	76.0415546032523	79.3006695863791	111.204973590447	81.3389707867205	166.248912595105	72.8057443730511	131.276600750064	136.173060478707	154.160409330698	79.3457085823796	40.4532220246675	160.498059462469	72.3851661589758	139.806055735473	87.3815574796736	133.200578408549	135.999476272034	89.4067068289831	166.67221941493	142.312771296605	230.129811351296	144.287841022189	100.979572756897	109.59854067143	27.0625474734786	79.1637509998717	50.0260714773157	36.1322828253797	65.386032375061	79.5415774749924	120.971293740774	77.8578995205661	70.8127613459168	100.426892157048	87.6334848235911	107.187792548431	48.6801053044535	206.456547929763	27.1131731852208	149.429719683781	55.9392793601525	41.7277324579515	77.3847935352112	101.662828854597
FALEC|ENSG00000228126|lincRNA	116.845226582212	2.90531203349745	18.3396749327654	4.43869356944448	21.2083352055128	56.7761778908548	59.1138925481771	43.3422616687568	177.309687026018	130.11327568217	1.07170966775885	35.0143573975048	13.4718471087344	104.47720376746	6.68367253991549	2.35902769607923	3.11787366680524	2.50719296525057	1.35841522340652	5.21063639135369	7.5239132252813	5.53067052790103	2.15108544523814	7.12610276349585	12.2490327656294	9.94721481773055	30.1600550369928	8.44125711725656	0.490763458177413	16.0758708825852	2.89797687208512	1.67495631374565	15.0961383951249	3.30823823262481	5.17337517658084	17.272689724307	2.79453001017097	1.371599050083	1.36519999019511	36.2267302512653	0	11.1046436540061	0.568502558378535	8.63069726753023	2.5628240226821	3.39122370733812	19.499898765571	4.57851131850167	2.39155154697313
LINC01560|ENSG00000196741|lincRNA	73.0185071189137	185.91293595524	59.8167259716781	71.6147571221075	108.062654891402	95.3026519134619	53.6139686842011	66.9008773901596	129.391337905227	36.1029167770242	64.3659268541595	113.336481544266	128.145384936538	75.8013482870204	111.542948457939	122.328697291795	56.9614915742897	47.6715847857027	82.6479169844917	42.7905600646792	139.318675778974	109.373875566823	123.0408489549	114.219942251063	62.3768481946568	61.1672271479004	58.6625833791704	57.7349136897884	180.914000058537	37.8214314591185	65.2799180873096	114.775824775672	88.4502985177478	161.097642565147	56.8180813984954	116.005019263679	79.7414145872407	64.9824093986833	46.5134399139576	112.190585823804	178.073523704637	73.582574304115	66.4703335720578	39.3878764166429	92.0767569079674	211.215396220527	89.438608263366	150.370223235072	25.7621891930599
AC010904.2|ENSG00000272002|lincRNA	0.0257131165290483	0.0368442880698833	0.0662648447832682	0.0401771474257969	0.00643113271841156	2.0234487940484	1.59513191447246	0.940629266817027	0.0151470247878291	0.016861799216158	0.00595961544119789	1.66741046687053	1.31468832888355	1.35051948258052	1.5441010821801	0.0285414507061079	3.10624766660988	2.5454243862312	1.32894022032287	0.841912550386058	3.81474215744844	2.06193883143624	2.20627043804728	0.642448092423047	0.546209061758519	3.58580994158804	1.95060639255227	5.91308378323814	0.505467859617243	0.0615025612497093	1.46481470814883	1.60588281444754	5.74521841571477	0.59570594096126	3.09851536788126	0.639474735285918	9.45476815840624	1.40396598038376	12.1234209498921	3.20410902991697	3.89616935944579	5.40320839456971	1.96720022918799	1.27848302609054	1.71388989839741	0.0220209466158325	2.46919530716846	4.06352065714476	2.35344038684985
AL121845.4|ENSG00000274501|antisense	2.50573530947366	0.0598675668452883	0.112325587512439	5.43970327371669	2.12043444068996	3.0394327388514	0	2.83382427376685	1.17042782279985	0.0266172192095558	0.00925993268112002	3.30101745653227	2.64852640008027	0.0582193843191959	3.13931302073475	1.18174733418587	2.07262013155895	0	7.33371120747042	2.62971906902586	0.700014091304397	2.09186520229166	0	2.14683664742932	3.98910699695102	6.69125253259366	3.4903265516064	0.0330571954580505	5.14035045950671	5.18691821880434	6.59016449693089	0.0773794680674098	0.0270861797973394	0	0.00564589766007073	0.648097591079574	0.92529763351005	3.73251858131911	0	0.0116413651279326	2.18029781968849	0.0604618515046165	0.592110212534722	1.26682179661419	3.50598864125164	0.019780114328189	0.0366303528242129	0.58662868575173	0.0278132643906921
LINC01621|ENSG00000235357|lincRNA	1.30593124065187	0.0638977297240003	9.70817514842145	0.0700738375421814	1.07200203347836	4.05170524291528	3.13381756149136	0	1.17430011716018	0.0282667535737471	4.20372671422636	4.13023526996017	0.0557940282848426	0.0621232784729558	1.70155534388883	0.0283296802872866	1.04389652772883	13.9528836404208	0.0484912140807969	1.72639406869849	0	0.620800814316433	0	0	18.5275669613186	0.635008597982668	1.94667852133773	3.58730903592849	0	0.0610098955945793	0.0675476137844333	5.80834109591784	2.34286671448896	0.59629605252425	1.04069578543987	0.640031262174041	3.76058351101848	5.2203814223188	0	1.08448772675244	0	1.46325515162384	0.58339305715511	0.0412800412101173	0.835437896748782	1.14488536889733	6.00993347991031	0.577856621195656	2.35229775026233
AC002456.1|ENSG00000223969|antisense	1.32207990850394	6.78441862066812	0.142724141902808	0.0813349701933697	3.18279563417805	1.01755465520606	3.89316047712808	0	4.56636426378226	3.49486598502936	10.4937308290376	2.41630768520571	6.54960965198105	0.0719062974150528	1.74949611058894	9.218983924007	1.04667220971626	5.94554352949175	0.0627946543676074	1.70821114963179	5.25664386946869	14.8896659962134	31.0881665466601	0	1.17172212755133	6.37964640426802	5.60341950823965	4.84578464962581	22.5364486476638	2.79174536855846	16.3862368634881	0.115439089515921	0.0383493538691511	8.89154994964463	1.04326017286672	2.05865768329447	2.79687250590573	8.78810604587671	2.09915009609183	5.35381938407637	2.04519673939009	0.088614673126902	2.5903417645148	6.16878506438274	0.827297764882739	3.38524436881202	2.51600393709284	1.89783668533364	9.32831769757269
LINC00237|ENSG00000225127|lincRNA	0.0159120722833595	1.30025754165133	0.0396044527891781	0.0245444140677069	2.08274864504189	0.000967924512085966	0	0.949183461386322	0.00946550095331458	0.0105201583624077	0.00375694815956532	0.829723493476007	0.0199384540361062	0.0220020534425976	0.0325445871262252	0.0234162793061352	1.04113709803127	0	1.30313310270092	10.7925643148675	2.29095691104651	0	0.692715021269559	0	0	0	0.104602755274706	1.22804731679665	0.524391341051185	0.0497444533832362	0.054927825253974	0.0700479457602252	0.0247731085507285	0	0.0051872566172293	0	0	1.43658886278256	0	0.0106820093637475	25.0430746395342	0.054919593576042	11.6447116286102	0.0339344475346944	0	0.0181187734800476	0.0334356293756735	0.594947056135379	1.19112366836908
AL357874.2|ENSG00000231393|antisense	0.00745998248529099	0.0104945154017228	0.0180426246764101	0.0113826684270533	0.0019300177284864	0.000462963406336517	0	0.95823629751476	0.00447529470888949	0.00496697385979182	0.00179005191704444	0	1.21338293056996	0.0102358149594173	0.0149480301267019	0.0203215686712943	3.09122352600712	0	2.47678829048662	0	0	0.649998439231303	0.704398285027898	0.671134948906756	1.27164906000202	0	0.088523126128716	0.0261480089592816	0.539497137051834	0.0428067471809639	0.0471902117453308	2.85271497586788	1.1757797839324	0.626573528837374	0.00452892016872275	0	1.8825068755469	0	0	3.17457878668545	0.456134852663217	2.66371009829846	0	0.0293493171172559	0.850934000577607	1.1278821958237	0.0289225478275458	0.608880666786273	0.0220582968281012
IGBP1-AS1|ENSG00000203588|antisense	3.69401320571247	1.43788395724153	0.109486199196549	5.42146011454317	0.00979699964647751	4.049784717167	2.34291669072009	3.78986034420082	0.023351274463753	0.0260558199480723	1.06476687286392	0	0.0511626890070636	1.42523160004767	1.67313276993989	0.0332080075201699	3.11296407048466	0.807690068242869	2.60123382545298	7.90597621860509	2.20992597193621	2.024963395734	0.668469980023755	5.76640960716749	9.85651927519912	4.9815342611981	3.76025075288825	2.44974012824201	1.10751042469782	1.44273350778104	5.53342392314953	3.11365655213587	8.09222946604988	5.46990802161517	5.16432246268474	9.44983906329359	4.68864699446605	5.86892203987567	0.645652915470897	4.27963242907152	4.91823269373002	4.19615420288928	2.61557025389664	4.91885835904513	4.33383217481598	0.0255541700196389	7.29734573485065	3.2829154363585	2.37587227736128
MED14OS|ENSG00000234636|antisense	16.4262924354039	40.2349411334556	32.5439813189821	34.3349051869838	34.9607727688989	22.307370334934	16.2741876222479	40.5316214970629	60.6213614684445	22.1266927376801	12.6770151079619	23.6117063839684	37.3692229491379	26.2149382130506	17.9419824949311	8.13239390140774	32.098987261544	13.5904053916715	16.5893678224572	7.8232522802643	29.5141130892727	14.6397326936044	15.5891364250912	7.80285629735139	16.6543235636953	17.0200152360095	18.4462280938429	16.8730661017597	29.3971795833461	12.2249712574783	13.9805377617615	66.0445964710248	44.1676965427145	18.3467575660829	20.6639483379776	26.4689022744695	44.1160063459333	12.3417331719833	5.72767470820677	21.3818524162236	8.60011364663802	15.3596847864299	32.2763742979782	19.7012159744216	26.9222870841273	21.2624108634005	31.8403887442403	24.6745475553981	18.7273069734108
AC010998.3|ENSG00000278484|lincRNA	0.055719193761401	0.0824267457832724	0.161685129783983	0.0907543729217628	0.0132034538338566	2.0314015358125	56.7358889314065	2.81450752473026	0.0318597928969071	0.0356372960096483	2.12437422917782	0.759156787115657	0.0715984137147019	0.0800461659472105	0.12675313749796	0.020068915037192	0.00482316694151974	1.71390113028701	0.0338675084436399	0	0	1.39940896114238	0	0	0.580286466158176	0	0.0872463142399572	0.0258182823821425	11.7863728822516	0.0422455799115866	0.0465654660129496	0.0590833963122063	0.0212216181826919	0	0.0044748193036378	0	0	0	17.5465262921049	0.00919665365471967	0.457591183405981	0.0465586173485006	8.11006302478144	0.0289763809033177	0	1.12725937026825	0.0285554070575962	31.7134661422364	0.0217828824626226
MIR548XHG|ENSG00000224141|lincRNA	1.38777878078145e-17	1.38777878078145e-17	1.38777878078145e-17	1.38777878078145e-17	1.38777878078145e-17	1.38777878078145e-17	1.38777878078145e-17	1.38777878078145e-17	1.38777878078145e-17	1.38777878078145e-17	1.38777878078145e-17	1.38777878078145e-17	1.38777878078145e-17	1.38777878078145e-17	1.38777878078145e-17	0.0350098604393292	0.0081796150086757	0	0.0606334671470581	0	0	0	0	0	0	0	0.173252165135351	0.0455268884449604	0	0.0768463819293013	0.0854068249510758	0.111012302535369	0.0371005185348299	0.583127097456722	0.00758399417052491	0	4.68234827108844	20.0995207456839	2.10453059374606	44.5932210474887	0	0.0853931433226975	0	0.0514000514846997	0	0.0269133832846191	0.0506131715578411	0	16.1994787260311
STK24-AS1|ENSG00000224418|antisense	16.3073668609592	9.76854521617045	0.192451812323796	15.6711783102539	4.25590914962599	5.07319566698949	28.1927993589723	13.1962062607061	9.18261455414338	5.85703275735746	10.5544469877037	8.94029789614636	8.07417323286628	13.7479348370823	8.19575963057725	8.11856858522144	9.32729170661014	5.06496296340218	10.2203849716509	22.7610228843335	8.2644524927581	6.92541212655565	48.0816254396791	28.8827470502792	18.05982010604	7.03936583402256	9.31474032611765	7.26569960814389	29.6270063695164	9.50084249010683	9.78982411069696	3.19203227331615	5.86788255767224	13.6157153972158	12.3989047089519	9.96571282251707	12.1889686176804	15.3416156436754	13.8127597337874	23.4865907426644	34.2854434503959	8.41703793724512	5.27250686057629	29.3571763417445	6.04141661734791	24.5552874703001	24.4215884005573	5.90876525465946	17.5131576315167
AC005725.1|ENSG00000264727|lincRNA	11.4077630637571	15.3908370016471	37.9018093793739	25.817768611183	58.2431719331358	31.4301785861565	20.9533195501638	11.2902633041681	10.355893205004	27.9283965618231	1.0721712368632	54.6945842808169	37.3755270377473	52.2079513294064	54.745535527602	0.0369329427775766	2.08229114342243	0	0.0641836507363616	8.7389980890121	2.19245857727192	1.30362271593867	0.664889992281822	0	4.41836019186695	24.5448628012328	3.87109739605421	2.46586480212187	20.5423198696998	1.45601393478164	5.62257188160792	1.6704061253397	13.909487147083	8.86517402588323	0.00797121836270165	3.49846082632312	0	17.7065576669951	0	9.61402213311444	0	21.8358481358366	5.3085766702883	0.0543424959528269	0	66.5163509243069	1.29624387002681	107.722555177177	1.22165394881534
LINC02122|ENSG00000248474|lincRNA	0.0457262606847668	4.09336603363089	0.127258506122347	0.0734283876486093	5.27266064288939	0.00259806130767526	9.62671897572122	0.928540126341893	0.0264058929594797	2.33934214192957	2.11619963663907	1.59746027893601	0.0583780072589262	0.0650433813403877	7.57674912042782	0.0220924136509446	0.00528903945168646	0	0.0374108348985889	0	0	0	0	1.41921966828925	0	0	0.0976226317712169	0.0284624261061076	0	0.0467620160739851	0.0515983585810477	0.0656687706420939	0.0233681005695231	0.618507277171338	0.0049066092029062	0.660820452857101	0	0	0	0.0100961833678072	104.147441996611	0.0515906832589725	0.605977975313551	0.0319691218465078	1.73809918123367	0.0171071172939415	0.0315013664789455	0	0.023989510821843
AL121983.1|ENSG00000224977|lincRNA	0.0393554456360864	4.00807981925075	6.4468750008683	0.0626407096481656	2.11832712628718	0.00226824028271377	0.730583906174156	2.83671064738388	0.022870999176268	0.0255164002023026	3.15235294508977	0.777030923860213	3.87826340820458	0.0556351270356663	0.085515621148112	0.018939872877162	0.00456164809076276	0	1.27689842966568	0.860387062994889	2.34303338570776	0	0	0.677461036570974	4.93366825321228	0.669959279016661	0.081604142363483	0.0243462824619831	0	0.0397473689904941	0.0437862418211278	0.0554643446364543	0.0200245004315855	1.36955242862455	1.03529972979682	1.4418867490838	0	0.692618114271319	4.66342113279697	1.07297327478889	1.69326378879548	0.0437798422832627	0.621211643142593	0.0273123829040225	0.854284726720483	1.12441605233452	0.0269171493588399	0.615951135484862	0.0205524932123952
AC005076.1|ENSG00000224046|antisense	8.88767687750887	15.3586056780489	9.27986676890434	10.1420031797538	26.4834501188205	20.2784107777737	20.2015903243336	16.0102109771234	43.445391526788	24.4213693812026	34.799788499221	22.0016900440799	24.0410746638127	20.6915745728146	19.4773019396794	51.8168359645543	6.22510091348693	12.7436029491032	24.1485915264109	15.7091228030455	23.4586537404	16.7734441015625	14.1067479719821	22.2527155977988	14.0849565527065	19.191136997086	20.1741845736881	7.27725389751212	74.0998303755244	10.8712794585526	18.0884244144023	12.2186249427327	26.7522421750031	56.9204595064937	18.5965690533177	3.47944149379976	3.73125948017695	22.6453239308426	22.5596354479686	12.8393910250957	15.2286685727835	7.06392675574525	9.98361011950988	40.4380770748496	51.3587531767268	15.6753394411202	8.64545130729965	28.7583192418839	16.3855078501109
AC136475.7|ENSG00000270030|lincRNA	0.029006939626523	1.37947389268155	0.0756626517715065	0.0455238469184338	3.14365727436584	1.01464383128901	0	0.938164774435776	0.0170313940461398	1.16670802627609	2.09659756483127	1.65313436631512	1.33084688047854	0.0406019999491693	0.0613246388426599	0.0269142336977475	1.04317138986613	1.6829147193126	4.96805678149014	0	13.4489668069863	0.624887214466299	0	0	1.21501220730758	0.639010924795205	0.123824203720036	0.0347944918964525	0.510685675792048	0.0577322777464048	0.0638688026590544	0.0818988792182439	0.0284880621486232	0	2.06871164488343	0.644002626810207	9.47074569122046	1.41326673613512	2.1648714921448	2.14235263032475	0	1.45299944040473	2.69462158344823	0.0391555452320915	3.49580607245247	4.43322957588559	1.2680514782541	1.96996086227924	2.34442221712022
AC092127.2|ENSG00000270124|lincRNA	1.30175880801689	0.0615949724090874	0.115948003428017	0.0675154752961942	1.07116964854985	6.07241664964233	0	0	0.0244819339745032	9.06489066200691	8.36796053283829	0	1.38827533558585	0.0598929105139675	0.0925281494430483	0.0275782784758218	1.04351892222921	0	0.0471434625772278	0	0	0	48.975416560728	0	0	2.10684645232217	0.127607746752881	0.0356700113561297	1.78041871152268	0.0592666420938803	0.0655902435342439	0.0841960544825231	0.0291937296794831	0.598476404694356	1.04034665528367	0	2.81503988716548	0	0.657663551011072	1.08373615884343	0	2.77715092186199	3.39683388550147	2.46902760381043	0	2.24596294051161	0.0395525123670133	0	1.20356617847256
LINC01637|ENSG00000237476|lincRNA	22.6795693744307	9.84727557798305	7.49900665288514	5.87202789343155	16.9646708931408	49.6720615359714	80.4043412541634	50.9205266649638	13.7828519813861	17.4788590993307	74.8419749327186	5.64226086843141	0.0886260090865978	11.132537125185	5.06428795157938	24.2608916799583	25.8915365841938	54.602393562815	16.5937107328642	6.07381305599397	10.5152634421473	27.3135833499721	14.0896386406894	14.2824645756118	32.1960007922154	14.8708558743014	13.0380236270483	28.8544913504863	118.404608744758	8.19954923159944	11.2221250670133	25.7424946405198	5.87610882781825	20.3968074423727	13.4376285818174	9.20996665640763	30.0210402163552	29.9516508762619	80.3815028877811	17.1137546162756	12.9933832657837	13.984553824023	16.0423222453185	75.9466091390086	9.51153321381253	17.9170615141765	12.3195962367927	88.5830887889889	18.7305686196988
TGFB3-AS1|ENSG00000258876|lincRNA	0.0160883470811428	0.0228283409296278	0.0400676590755562	1.330043713	0.00409590182396355	0.000978241936046648	0	0	2.19698483916993	0.0106351391034967	1.04696320731447	0.82918240192017	0.020161506128147	0.0222494060302572	0.0329194245325019	1.16377718601789	3.08985465564622	3.49923019283508	5.98197156032249	0	1.52169435452234	1.40330452682917	0.707178295530826	1.44014719825924	0.582467582138879	4.55541855694596	0.0851644984550801	1.21225379563334	1.20871539712659	1.35460134175519	0.0455435251612256	0.0577512091295374	1.17344072085418	0.629826022185132	0.00438601264294036	0.671324347337996	0	0	0	1.07400253631684	0	2.65264662125327	1.34063314650281	2.39964867718006	1.74913941852493	0.0152403376160446	2.39368930028061	0	0.0213314460318773
LINC01447|ENSG00000236078|lincRNA	0.0263981837382325	1.3645608193174	0.0682004546716552	0.0412852502993541	3.13785497944724	0.00156706365941928	0	0	1.14394932180643	3.36606104394423	0.00611053178240017	0.80172571600345	1.31810525171155	0.0368595836969949	0.0554348595325659	1.15700510144633	2.06221194984182	0	0.0297063050395691	0	0.729358294494316	0	0	0	1.3009008383518	0.676265796856492	0.075401002983554	0.0226993213157902	0	0.0369656993223363	0.0406955513656977	0.0514541356992801	0.0186832569082522	0	0.00395941630942898	1.45422419302031	1.888777114268	2.28475878201147	2.27681045475807	0.00812576816701899	0	0.040689645163148	0	0.0254523467323088	1.75887443119519	0.0137200569091314	1.22546733555404	0	0.0191742037322081
SLC9A3-AS1|ENSG00000225138|processed_transcript	542.302122461824	120.975650860202	329.062846067765	1936.68065314716	512.7829243462	646.837010280195	437.893344738196	1211.99457822195	218.790823148908	2033.67475440322	99.1877132635428	824.287147847426	365.971974891541	545.383048692032	768.011915144784	674.153780299306	626.495788081389	445.549044353599	156.456617837746	643.260096886955	171.690786260525	1846.42252098835	247.379048050296	1038.42217782657	843.326030872179	1035.86772994338	685.501263432591	159.925159830406	951.703393325502	615.608103093807	1754.89428786021	572.842398194125	391.066838643654	1237.14123977474	645.581970393422	1576.36444891932	382.766988966828	3635.04825285089	178.973925097473	660.383363317981	399.206573391417	258.192906299832	143.012689098758	1543.13108037855	1064.99683315978	327.642537108716	483.970778846495	565.476779884685	969.719504094755
AC069208.1|ENSG00000255864|lincRNA	2.57269286999882	2.85479801926581	0.157869114653324	2.9437029386702	12.659688463435	8.10612608963901	5.45472029823453	3.76256063292838	2.32473427970127	1.20947223146369	1.07099533130502	4.88888806150325	2.73985851540845	8.13769834605719	3.33294615912982	0.0323501253820533	4.14372629233972	0	7.53207039850912	0.837228905778953	2.98783244362064	35.7518926293049	4.47025438404623	2.08773021749723	1.84061606082889	2.79629079606354	0.156179335605765	2.44517570002897	13.3213988632703	0.0704668484847386	0.078195516418577	0.101173299813896	0.0342687205402425	6.20074800812094	4.1332520953692	2.08010838256201	4.69189400807009	0.650600883512666	0	6.3967376716345	4.36849361040774	5.51043583612865	4.71040846296736	0.0473520758293844	0	7.7809351218312	1.28649372214904	20.0987665766151	1.21486896200806
AC021016.3|ENSG00000273361|antisense	2.54581728707756	0.071417157100756	3.60227044890477	2.89297187016366	1.07442079371751	5.06585694700948	2.30198392327181	5.67446216563553	0.028013143352875	6.88986202330364	1.0688519307595	0.765062981850852	3.98135060921874	5.40066389622262	0.108458864137601	2.33676391794223	6.20274492483026	5.1340123993926	1.3400662268376	2.60223809966285	2.99888453579255	5.67544527682809	16.13594793393	10.3165078648397	5.88638623026697	3.54453564108185	5.35317690187551	2.43859798987705	2.37966647415767	0.0677149768682996	4.15693513561565	4.5053426013211	3.50120430666597	0.589245132950585	0.00680620452083525	1.35665638910556	1.86253138898422	5.91572743795396	4.38178559099888	2.15078448821632	2.09376610666179	1.48206325395763	3.33473547318468	7.27186187760682	5.23328948916643	8.86435275285336	1.28308169145482	1.92938438354122	5.80261094714937
AF117829.1|ENSG00000251136|lincRNA	52.9001928986371	51.4809532167514	50.7793811125924	55.8869092192251	69.9308041950202	53.7370663235446	75.4346122675272	150.817552584892	71.0220254630906	75.6011651497599	171.925349062896	35.8165898337415	82.8031911073336	67.5291031135865	79.2655380706946	205.428068198369	157.397017053389	142.280532387538	125.870539537753	87.3740121411746	68.7940420699644	91.0548730056466	129.68110394939	124.209599386663	133.243236879758	126.699399090763	42.3220515188725	82.9789114215736	97.2999286059485	235.562657820501	275.860828170172	224.972817887464	80.3388759853152	69.4695529392049	449.268897561451	75.0848880865278	197.036952655886	100.054798820943	97.4921255120241	86.5692885594754	193.206809581588	40.3697395643538	193.60439876781	122.890710183505	83.3603676421258	64.8847095192332	166.591136277311	99.427735011076	307.140218686338
FAM85B|ENSG00000253893|antisense	0.0474507651278795	1.46971776865743	1.93675487969676	1.51817619651674	0.0114104500538339	5.06512108587815	0	2.82437608524236	4.55076127287412	2.34458077911903	8.39070643702244	0.766346067440545	1.40695236597289	6.67411590491758	1.72938818313391	2.30425995318207	3.0995927922557	0.82125107194959	0.0419365907882704	2.63503905326101	0	1.36130993645231	3.82233434459106	0	1.23196470104243	2.89514816133794	0.111285311247793	2.39468800419729	1.16004589384526	0.0525585375340235	0.0580737470923135	1.56493607150016	0.0260898211745476	0	0.00544885220525371	0.651239730173989	0	0	0	3.19097621052299	0.434597679828378	2.73322343448614	1.29610627461316	8.27090319935298	0	2.2343325648096	1.25879081647142	2.71296655914904	0.0267884015381965
AL121772.1|ENSG00000274414|lincRNA	11.3980965976388	19.5031739024137	9.28689029520016	10.1464446105856	24.3700346700321	5.07407585149592	51.4837294801256	48.0959977727862	8.06454827373448	16.3145695620371	112.746483087463	4.01169324708425	5.45707812727425	8.38507464947263	3.44466429331398	2.35966734386254	3.11862987145511	109.213264889842	3.90699533100179	102.380555837031	4.45496292328352	25.8654573695139	73.1629818420496	95.7448507163788	65.78308965481	34.1345002492251	31.2083748748577	13.2886607742068	113.127610456842	60.5258900766385	51.2952964283366	6.22483115999341	27.9632981865792	19.0005713228074	100.163483210143	25.7038717933474	2.79374911938375	51.9098688563376	41.4834840985051	21.3900249511209	15.1694265018478	25.0647957191018	6.60249176698909	47.90614393667	20.8112515123314	20.1594684799253	28.2225498945741	5.22367938079293	60.7118756371488
HPN-AS1|ENSG00000227392|antisense	5.02930802150799	5.53077261370509	2.00089527239542	2.93971674498628	6.34715329339032	1.01787163571869	7.8558359982152	1.86994774925184	3.45598052720289	0.0346744330938764	22.0294156709391	0	0.0695010161715786	1.47894849533006	0.122606493706049	1.19523594863726	0.00737335127309624	0	0.0539313703182376	0	0	0	0.671558792264316	4.31849205275002	0.539120005776308	1.34697271458461	2.00033417943744	0.0406490976922196	10.1426428928341	6.62118644899461	1.48306399676745	0.0975176492555543	1.20702450703423	18.4483125418662	0.00683749354191554	0.633054961947152	0	2.88681127860426	5.88993505477155	0.0141454581326506	2.09186852871195	1.48298488280274	0.575923739012601	1.28802193814221	0	1.14971568939735	0.0451323648476727	0	1.21278779335255
APTR|ENSG00000214293|lincRNA	349.772586096038	234.809647499001	298.204591771216	296.204880380067	270.168173825883	205.814792889216	497.113777790199	372.262122407805	239.385094697828	262.83770848432	680.430306833229	278.808820319905	211.061981008573	362.17596408104	391.26205813988	393.574641386277	86.9955812073073	181.447083122509	115.760001713226	346.140509414338	128.577803545535	513.271171654929	220.610481178906	247.022119907422	295.521207025616	245.600879628022	277.775217670528	109.434087022423	384.106080330204	242.461571394896	398.06705687637	131.61125931936	221.126368515009	508.267594428528	283.018959452968	158.846590032723	218.594613886427	161.421654859589	304.307164431355	102.603825131159	226.986665227859	215.089700124716	408.691876513116	251.888037121189	191.953991532576	161.032621369423	194.824184243667	233.675969487735	169.444416765535
HCP5|ENSG00000206337|sense_overlapping	3691.20865617214	533.474512776545	1990.9634824486	3469.16429490397	868.761419403773	1936.45125472731	3770.53800824182	1701.09411741407	1034.18663193539	537.302045786235	1478.03244659503	2644.10307245661	621.031677209025	1755.7745487655	2101.87199527519	3647.71091266686	5957.33762168334	4068.23616757839	7297.85540400262	1760.24392297345	2379.11765057924	2943.06449774266	5129.77511422782	592.34353382705	4536.01266226446	2784.24673289431	1970.49338981816	1581.75569664849	1565.81244365826	7558.77337908317	8961.42395569445	4755.64916736722	4657.29435998294	503.167461159318	9685.68606912281	3899.00053039245	6586.18689685671	1329.74727986879	2538.25323075223	2422.45188710375	4501.07037876433	3515.74345072922	2389.48546505341	6031.62521166287	2301.0543148795	1608.98756528116	9346.08524202083	266.301824021546	6356.92847609027
AC107068.1|ENSG00000259959|lincRNA	199.955868798937	57.0624433139765	110.2913426936	170.171822685974	108.070020575678	158.158719887906	61.3886266530906	108.373827281672	72.1867874756047	27.9674095141113	64.3690320924087	256.944560913141	62.8549272577279	166.562416266799	98.7215072897505	48.5278385156668	125.294794938848	97.9685622331902	48.3863218708229	33.1697099593843	74.8716149873915	110.744694968814	50.6125137241454	66.0025488116227	89.4437323424139	133.167344016657	98.748488507123	67.3505626310216	48.8782105794356	188.400381936393	135.914032710878	116.342915909879	133.807784930785	66.760173468992	50.6227284967721	67.939968775639	180.161259518139	86.9169377107705	71.2826186545139	76.9486940141438	137.380519937306	130.371019730874	179.560183130104	121.62611768426	110.320275516273	106.222435226583	93.1285085470534	37.2810072342871	121.497180279451
AL021578.1|ENSG00000275894|sense_intronic	2.60388497728378	7.06257613393363	5.67837850785749	5.86078944890727	4.25794917822922	3.04630579790232	2.25729569333004	27.3470579927114	19.4665841003249	25.5473729056413	1.07260115811495	3.19735752917242	89.8523886071465	1.49952011472473	43.1183888657183	27.6013929136926	0.00902486533298053	18.7776738263646	2.63237363029484	10.4717688149232	1.43194627502363	2.70217726258278	4.39176863279175	9.28617567849174	11.5563644766853	13.5243423267258	3.91532127727186	4.86874375376917	25.3246233444951	10.8164367168075	12.5073674341488	3.18870031873159	2.38213578053377	14.3297835001227	10.3337131172717	7.08756349807593	5.61140673954201	22.7655793103602	1.36479954455479	10.6940559310992	10.332103150225	0.0962178398426712	12.0734994795163	13.5178687597194	5.17272218045676	2.27570241097457	9.83560905652219	1.88988950690243	10.5368010058458
AC092142.1|ENSG00000261235|antisense	15.1060616266082	4.29337965753804	14.4984338696284	18.557723171298	16.9489811588752	5.07364998619404	38.3301333614105	17.9105023436375	5.77051187745784	8.18100190983335	7.39974331425878	8.92552842254549	1.44417872952592	23.3021685613605	17.7462446722687	133.331247394147	6.22507115290294	17.8722242861236	6.44632873294075	27.1078562358458	5.21304029075912	1.30313616785326	4.38334646535144	1.34306531956451	17.9794961203421	9.88260371696476	23.750508437176	10.8724417924593	45.573208456154	8.19038677181693	33.1933270932368	13.7137792348508	3.5478761847552	41.0812130861664	4.14312463738296	9.21955954055673	7.48555450452489	25.5909222051404	3.54436712062559	10.7046819311223	68.4735824201303	23.582753345133	24.2000460896903	27.0084662861086	4.29753813668618	16.7900430552087	24.4945867965515	16.6394438183026	37.3202442040681
AF111169.4|ENSG00000259081|antisense	3.81095629292974	2.86015344201484	2.01204044439507	11.1768518718209	4.24401294051984	0.00308392412094616	1.49086307675882	4.70857161739905	6.85010571617227	8.09448291117516	1.07122723947039	1.57739378277997	7.92547521516351	8.15609210937965	3.34291668260036	2.34904002989943	16.5281353463727	6.82872430847244	7.58575380399376	0.835458436841637	0.681839618484119	5.59974466521279	0	6.47860245566374	7.12353552283135	22.611967887542	5.51634024290073	6.00806272054994	3.60142120332465	6.71062769474539	2.8648132188439	4.59149337377924	2.37013275631622	1.95473265612147	7.22644020952382	5.7224117783157	13.1813163643817	6.593887995462	5.82201255424474	5.34624458583632	11.1880005887745	8.24124544138915	4.66938073563805	1.2962171309985	5.20397284657542	1.15345901219779	14.5010250066212	0	0.037408602549176
AC072061.1|ENSG00000259826|antisense	32.7569369592054	63.8016034883678	34.4538334175635	32.9803044973949	39.2054687328536	37.5140895168755	40.4307233262967	40.5198715718329	49.2414769696597	33.7501621062612	58.0157973822503	21.1445241942056	38.7599595427404	38.5987248903457	46.8919532454484	16.1975558390808	28.9945683341526	14.4444351355859	20.3849882908483	20.0805828099882	32.5583479926615	20.2752948939995	27.5718120216829	24.389554120087	29.6183051553796	31.3388530553708	20.2461019651162	33.6329922512075	26.9297095856447	14.9057184871221	12.599500906859	15.2410177632213	24.4537603192001	30.6995000714139	28.9218900532585	32.9516129465291	13.1172418530547	21.1479887419553	35.7089455765302	45.9218634206453	41.1522163038934	23.628070361736	16.7236342895375	18.4766349214948	22.5683515306445	35.7619458990539	17.2015317854308	34.0899001674081	10.5680358431817
A1BG-AS1|ENSG00000268895|antisense	50.2347235908463	36.0874095005421	39.641772554284	30.0656110770303	29.6677954999216	53.7280641245338	19.3971576020495	27.3250498450995	22.9295553651974	30.242189141182	15.8396549634837	21.9791470162666	14.7838868119257	15.2528289861416	13.1212182320376	113.08730807704	166.693277014907	10.1708025629143	73.7476926217284	28.8014059982857	65.8064213157554	98.1635273571617	260.552255880614	26.4753001487008	21.763292993577	132.53454806427	74.9829803135548	116.528829338264	78.9905147642379	16.2874345916811	8.46154510544497	104.185148916485	2.37944551102728	113.965673660593	44.424061148188	47.892326377135	53.4649179711183	94.281970014765	55.2712207212787	38.4879125539273	111.701668204054	37.5724295020605	61.0999865189527	236.822521927128	152.962304824954	21.2853760761218	86.9745696769403	56.6945058242946	89.9534060732515
LINC00304|ENSG00000180422|lincRNA	0.036136530070487	5.21883008007616	1.81058801804774	1.45949239853022	1.06740246754692	0.00209792554719945	0	0	2.27420651106928	0.0234922768778111	0.00821417451218409	4.19375729479784	1.36336795836817	0.0509264732400788	3.06060919437176	0.0239242583792838	4.12505765521345	0.822825298993161	9.64960192048067	0.849647117522839	2.28564597963884	2.11104393853153	0	2.16528656095814	1.23799555385708	2.90671548182267	3.42851046920676	1.23004062206597	1.16629995137294	1.38701361952244	2.72192121034446	1.55672926689746	2.31788025692487	1.32432651521426	1.03843599136395	2.15804544221463	1.87483091961297	1.43291870023656	2.19608258987108	0.0109062338103811	1.01466508840225	1.42962618336955	0.598338581303855	0.0346901115735028	3.51958967552413	1.13621126148777	0.034179277591076	2.72566013885887	0.0259887992546733
AC002480.2|ENSG00000232759|antisense	7.54515541202401	12.3436742462298	2.04006966725049	0.0968907012874429	20.0625968293234	4.05839180223374	3.83839789785171	2.81135374152016	17.0572556146514	8.13043748756296	2.12640178882185	4.0361887883384	4.07761991549475	1.49179897968414	1.79974891495926	25.3842488766688	23.8159072103005	6.7669482446935	14.039791993645	0.834338458508449	26.5112723659615	6.91035611096605	169.030993090642	3.49187007788118	6.96395360026672	51.5125192523884	7.57245074498732	7.27657530652449	28.8501286273182	1.45906400548555	18.0827214439852	6.21431466834643	1.2162393630368	1.93738723681597	19.6281412578479	4.91211889250548	16.8785944783651	0.646796885158387	4.27259440707894	6.43419803676934	1.48879235117471	2.90691428516139	14.7197218081985	3.7650416281368	33.0478710147833	1.15587718331715	30.5780856519437	2.55545962001278	45.4512042089747
AC091979.1|ENSG00000254350|lincRNA	0.0138667475410978	2.46309257847111	0.0342713119816921	0.0213328745784716	0.00354490191513712	0.000847580436557971	0	0	1.11513057590711	0.00918354313007982	0.00328681077001688	0	1.25115557045195	0.0191379167848289	0.0282192453463966	0.0222990133172449	2.0685903403817	2.58570918409187	0.0377740049896309	0.852876950351441	2.30306100435121	0.641389982071501	2.26850679952597	2.18470363646643	0.5694126821207	2.93374352662184	1.82854332275195	2.37655996212795	0.529509024576397	1.37507172993724	0.0521160179834974	0.0663484440880161	1.18244514063203	0	0.00495050242070427	1.41251147864342	0.928560491798153	0	0	0.0101877458162218	0.445524859936403	6.46367363434974	0	0.0322754427459209	1.7372108738515	0.0172650942906064	1.24828426323208	1.30606122196631	0.0242149161706857
AL353593.1|ENSG00000269890|antisense	36.4665617466959	37.4640562665844	12.8913096797205	48.5050151799645	38.1335651194605	45.6195762138964	23.3004243965003	29.2120350525293	10.3549198291202	1.21430617629447	50.6187589920939	27.7044662162831	12.1225626983196	30.3110103236975	13.1206054163886	0.0414439853462785	28.9989961752776	3.35667926443814	43.1917261745917	6.9475418966968	24.9275109836662	46.3093150264736	41.7629950537118	10.6760394201665	30.219342389105	33.4440557867328	20.3061859656201	39.6530750112096	39.8264288701569	25.6518342741976	9.84461690465561	10.7498453937249	146.261547140329	47.111695246639	9.30768440978428	38.6624683350216	30.9547342963535	13.0656338720932	21.7764892922276	44.8702483584813	25.0814916179154	37.4565547685977	33.581577138882	41.7568498943196	20.8165816778151	33.5495064345651	23.3231426162328	45.4536741883376	25.7327016941743
MGC16275|ENSG00000246731|antisense	18.9292068360903	63.6212962971867	5.69968556955503	5.8730057050056	37.0742334727533	36.4972445187758	22.5218894107105	16.0062561529763	49.1924238339876	10.5187622953225	19.0017484642433	27.7068561333196	63.8614426417528	16.6206400527369	13.1181691773182	4.67082550416817	13.4703020681962	16.1598637466637	54.4314659713081	3.4521115417198	28.7832476687616	25.9453100820242	59.892044232668	14.2986820811426	25.1134837352994	21.336166786795	20.1887820504688	32.4093158067922	30.683888658854	45.5937394350337	9.82803038057978	42.0692912448421	44.1338234815898	10.8200805314764	12.403611947869	18.5720910577903	30.031332489526	7.94983835634379	9.37950879498734	43.774774698546	21.8538052112848	15.3407292010461	11.3323518624367	14.7936285643789	18.2228971483522	10.0978648446196	36.6797793976282	11.9294701704614	7.0659767887226
CCDC13-AS1|ENSG00000173811|antisense	5.06256533650298	5.58600685557906	0.169661507222314	4.36298459723885	6.35760965330321	0.00320329024018795	16.552054776136	0.924647033619813	2.33079991404663	11.5551285080408	10.5302201138921	9.83834500781823	1.43537228514043	2.84925916929916	3.37174220714693	1.198505290073	1.04588828688037	5.97885535478659	5.08445857108566	11.4583512942749	5.30439354307166	4.18046918424565	1.417212157921	4.28804429072322	5.15567219437815	0.624773030062372	7.13666691853281	4.81265615321391	2.35724509074225	6.67606661985541	2.85133700932979	1.64685972018398	0.0351319213729249	2.65915414460747	4.13463370287416	3.53836772115265	2.80203466129523	5.1175794213449	0.645723038124029	4.27946397386643	0.409395374954488	2.85119797383815	4.69316883710762	0.0485836953655183	5.21446933496687	2.26444891419629	0.0478447365421566	1.23669541558257	8.12150108310399
AC005009.1|ENSG00000231255|antisense	0.00746023141527873	0.0104948681725576	0.0180432416682752	0.0113830518575966	1.04133300171234	0.000462978579733916	0	0	0.00447544292983375	1.10935636984369	0.00179011079199623	0	0.00930013000563878	0.010236158822173	0.0149485378093343	0.0199459813923465	0.00479474697637117	0.832476882628167	0.0336530354939885	0	0.719654134602825	0	0.705952330956418	0.672809110062797	0	1.42423790163271	0.086626954869578	0.0256578906587799	1.20548229412435	1.35691516121787	2.65759054250955	0.0586874425095228	0.0210912533400534	1.35946779883873	0.00444847601793041	1.43258467984792	0	0	0	0.00914184393046791	0.45830833256792	0.0462550586484982	2.07465927798762	0.0287949971376675	0.851824825264541	0.0154636514519756	1.23702141668429	0	1.17921411039504
AP000688.1|ENSG00000230212|sense_intronic	6.37637566354294	15.3483099421231	32.3064759482942	28.5453002529668	31.7682344136886	36.4930635757768	13.1734757969042	12.237536748764	6.91897254311941	10.5108717251207	35.8485623193886	21.1907696434467	12.1007696814272	16.5824410040331	11.4771524149106	1.20419102480312	9.32721029904432	5.06509033377122	1.35911976563417	8.71121402189413	1.43191670272565	4.10608320534421	6.63591472218152	10.7240461398862	20.6754106209285	19.2651331422269	5.7293271535665	4.87153652282055	41.4867063660977	5.4935493739537	7.04281488484993	7.68664215462879	78.6328198584233	14.9971564494893	7.23931449094062	19.3709109626668	3.73215651269526	9.44249548530222	35.1765301332787	5.36404019155811	3.12667467749159	22.0964708087098	14.0946138254716	13.532495820349	39.228781253268	4.51055084639942	4.97130284775432	13.3276174370244	8.21935551655246
AL133338.1|ENSG00000260000|antisense	34.0171037177801	52.7661453865971	43.4258450257298	18.7348690165313	52.9701259666153	33.45963861287	100.502779671143	48.0628227039687	58.3919889748435	18.6575920768298	55.9098705503231	21.9590909268031	36.1078432410151	35.8656536813056	34.0668841396011	61.191142654757	31.076003604805	73.2757597743073	43.2790771030037	51.5481218281194	34.743768094777	32.1559406860561	43.9242799443232	43.7453677956492	48.2192038747399	30.5270020393056	34.9491173173428	28.906916096517	97.4759547225475	47.2068618229644	123.280789855981	158.210044204325	45.4185960064036	53.1476760783341	40.2917272601795	58.6694247493259	80.6914651033114	43.783947697402	37.0548333037759	100.424954845592	204.150325475941	38.9421149477475	58.4305600055186	52.8665971744361	99.9341169938189	84.9591496052945	115.059566005366	59.3962659190562	37.4299320926973
AC137834.2|ENSG00000276727|antisense	0.0105179201323274	0.0148412839953444	0.0257003746337041	1.28960133190036	0.00270563514884178	1.01060848685066	0.813984805105137	0	0.0062905163441061	0.00698517616296333	0.00250904989600403	0	0.0131361767124887	0.0144717324411866	0.021230759961806	1.16637337431079	2.06613096241563	0	0.034523287395655	0.856883055187106	0	6.80795075703542	0.703896264096062	0	0.578353429142434	0.6629853949942	0.0891461720307576	3.49843088636993	0.538840497831092	0.0430800242746768	0.0474945108520356	0.0602959404786485	0.0216199128801758	0.625987091815772	1.03630853017621	0.667767662607005	0.930624359845616	1.46003928893037	0	0.00936398385109138	1.05032315350371	1.39997100906972	1.33279526060325	0.0295308175619354	0	0.0158456938826469	0.0291012242323143	0.608277890901596	3.41909500254389
LINC02443|ENSG00000256115|lincRNA	0.0195212627221921	0.0277956916417055	0.0492043033075805	0.0302537692298583	1.05404877038294	0.0011774725639514	1.63099210176076	0.945810108842821	0.0115707315440203	0.0128675969241344	0.00457764494214438	2.58531016721514	0.0245151064654829	0.0270827897492771	0.0402856882644753	1.17039878314824	0.0052007588000883	1.70563799817165	0.0367353679000324	0	0	3.66605251957907	0	0.665242530527391	0.572155841178604	2.17305208181694	1.8165102234844	0.0279592001483353	2.53902676408558	0.0458995756427277	0.050636456448896	1.53111071933275	1.18049539420183	2.82440238830662	0.00482479294885085	0.662385636527168	0	3.80926276286192	0	0.00992557238749758	2.88470866692985	1.41101046129113	1.32090382494577	2.41883330778941	0	1.13121046215909	0.0309403853373024	4.98572457296574	0.0235698992632075
AC011287.1|ENSG00000229618|lincRNA	7.45951047539044	0.0783670351014947	0.152459958590739	0.0862086784026046	3.18668926393996	13.1641793254899	10.2780852057492	0	0.030454832437335	1.20786029179537	1.07051673974893	13.2616383450673	0.068150209827708	4.14868895365265	0.119951893735517	96.8856355517377	17.6157292534509	120.252447238721	53.3970839189012	27.0600313259938	0	85.6196836525494	0	10.6707174275664	43.0854610390424	0	25.8220460839716	56.4869150352604	96.3436580658821	12.2448722769518	25.0865443007652	55.9118518365693	33.7845737986819	46.3411954363798	6.20917279935678	68.7614891702939	21.5592537630987	120.053245456722	0	39.5483300315178	103.112689356539	25.0853564691765	28.8092607975846	43.0348494653523	11.2457468297963	144.098433896581	44.1309288511303	98.9992876236362	31.5855875611502
AC100839.1|ENSG00000259756|antisense	1.38777878078145e-17	1.38777878078145e-17	1.38777878078145e-17	1.38777878078145e-17	1.38777878078145e-17	1.38777878078145e-17	1.38777878078145e-17	1.38777878078145e-17	1.38777878078145e-17	1.38777878078145e-17	1.38777878078145e-17	1.38777878078145e-17	1.38777878078145e-17	1.38777878078145e-17	1.38777878078145e-17	0.0383807691078344	8.29008745418345	26.5302339043146	0.0668730066412486	0	0	1.30199721037022	18.7240792469554	2.77893112238245	0	0	0.196216695531087	1.26697036442039	15.3767303976115	10.7959652689949	28.7790844902675	1.67569819983376	37.0043912535815	0.581583341686939	1.04350269798135	0	1.85580343755691	8.72803994016586	2.09216449737222	14.9499575293169	69.4714138987415	31.4888871430651	0	1.30243158003183	0	45.6072337136512	0.0556902339902603	0	16.320543532705
AL021026.1|ENSG00000225243|antisense	13.7681598254676	2.89488944504076	9.05373768808299	12.7862048651675	5.3102164975488	1.01826021256106	25.9329528469492	17.9393677188401	5.75494616327357	0.039252344487315	3.18130203650684	1.57008501735786	1.44145400060828	8.28756848006786	9.69296386467554	1.18584125917223	2.07437207267544	0.816344517754841	1.32249179529224	0	0	0	0	1.38334488915266	1.21331582855106	1.3692795487904	0.125218229272709	0.035118174629954	0	0.0582990341930845	0.0645045100220637	0.0827466105226982	0.0287490138991922	0.599749075431364	0.00597302532603372	2.12349276536444	0.923933325891461	0	0	4.25488658054934	1.56627788116364	1.45481902966136	4.84089615757266	0.0395236478804395	0	0.020971239679801	0.0389350034898568	1.26836393607187	0.0295239737014776
AL031714.1|ENSG00000261505|antisense	27.7408571721003	19.5644455517081	18.3212092211509	98.4166878581881	13.7931378794226	42.5827611661794	46.6661417089094	69.7562179473334	22.9457682506191	46.5202193285715	19.0067848424743	39.1127628502454	42.7563659086487	39.9765642150569	85.3847475586193	43.905506974335	78.7011477138738	55.3495640609782	49.6402174608523	58.5367616456029	27.1605029520555	74.9757689283014	59.5864981651551	102.728218881355	121.775120222942	91.8518385514419	38.6214714087716	39.7200587472138	133.655856281641	41.8499874093485	65.2648266995963	42.4517995433336	40.7768957406451	112.589745161654	80.5690307298476	88.7683154463342	60.9727869826463	163.114667726716	46.5197021964447	48.101988007257	49.1265878889122	56.9576243603077	80.6272738768291	52.8831707911367	128.607318601309	59.2802615623981	47.833576745258	41.305389117518	92.2904309823086
RAET1E-AS1|ENSG00000223701|antisense	13.7852456170234	1.51274338563603	5.6002454390681	15.5991879502061	10.5930756811725	12.1645981595841	3.04196567333898	1.86601628945135	6.89603943962254	0.0396695283256099	0.0135147490282099	11.4278384680892	10.6738530252273	33.8261230087627	1.81144296217223	0.0334380323879713	0.0078354290194067	4.24623218268238	0.0577501176353783	18.5610461090597	1.44257765602516	0.609956503016136	0	7.98480358616668	7.82760557720629	7.91628325403876	3.76775090729348	2.45091732486448	0	2.76727777116357	1.49473791926119	3.11750382185074	2.36662500639419	2.65646180634594	13.3966484670104	9.44057691250667	4.68780226459553	2.86653412443547	3.59892812881313	4.28045211890672	0.40895087137567	6.87319111238331	1.24561256617194	2.50988070207802	9.61982267481492	2.26520990207357	7.30229359728704	0.566519997632731	8.1265983936991
LINC00970|ENSG00000203601|antisense	1.33238821540121	0.0823166853810675	2.01361648746626	0.0906310280719977	0.0131884733458123	0.00309328732120884	31.8553637648493	12.2953037602238	2.32670237965967	0.0355945283366466	9.47152885651748	3.22567030996947	2.74530979280424	0.0799398309829908	0.126567884505429	0.0164644992172741	0.00398428834393755	0.842484842935882	0.0276164552639697	0	1.54947032091316	1.43603791602412	0	6.31193723615556	0.601093969846751	0.682690620328828	0.0695849214056996	1.19753144501593	16.6351396103165	1.32837779495306	1.36345961491592	1.46672714749854	0.0174012353686996	0.647120075171081	0.00369711820690316	0	0.935607282278315	0	0	0.00758195284346042	5.75147761088426	0.0377584188592631	1.37564860608564	0.0236786601563853	0	0.0127894701781219	0.0233389663109906	2.11995922976587	0.0178569998874396
AP000640.2|ENSG00000255355|processed_transcript	0.0285147532499256	1.37669539534205	1.71880464444594	0.0447218583889756	0.00709539277890181	0.00168448211830918	0.753801499724089	0.938520667822049	2.24732671670609	1.16560629950345	1.05725354126308	0	2.54385184381737	0.0398944956921566	1.5702848828005	0.0260653119344607	2.07315835615121	0	0.0444405564601746	0.845792692470173	3.05751801066954	2.82838011581434	1.45146275162179	1.39024521880762	3.97661735413256	1.37626976063673	3.50767964810472	3.56330931526247	1.14880700566317	0.0557791616790255	5.32979392422707	5.71563318552582	1.19394898861045	2.02560288579413	3.09468247984726	0.646593595348692	2.81919611640846	1.41850916509444	5.25806529225765	2.14048082274042	0	0.0616700374626254	0.590479822763773	3.6350756520839	4.39552092382442	4.42630061203134	0.0373225635443641	0.584987528609522	1.19929303954031
AL512422.2|ENSG00000231441|antisense	0.0430183489025805	9.18026370418525	0.118423443922092	1.49676760849101	0.0104269686662898	2.02876853679353	2.32809107987336	0	8.96270290792609	0.0278063426676645	0.00965508126761561	3.28918469187578	1.39119494128127	0.0610298085272269	0.0944130583550531	1.16940407747313	2.06740282549578	0	3.67383287227194	1.75203801952845	6.39478931714053	0	2.27915036993305	0.666550142212377	0	2.17717967209236	6.30190570199972	2.36930756325838	1.19020014378836	1.36818091615275	0.0498459411808203	1.52736121167784	1.17943522381885	0	0.00475730509351202	1.41998467007307	0.929550716451384	0	0.678678610699624	1.07640181134256	0.450226959114449	1.40826948908988	1.32381296907207	4.72681668689884	1.74117053437495	0.0165704340037599	0.0304786295908075	3.51128938572195	1.18433138699744
AP005131.1|ENSG00000267136|antisense	0.0353768338796844	0.0512028901562763	0.0945185917014357	1.45511550937198	1.06689087794414	0.00205736269805601	0.738161134253313	4.75948356566153	1.16107081433968	3.41962445932894	0.00805282458293277	0.783581903541177	5.05144304886873	0.0498195166361631	0.0760540004207489	1.19097506477124	11.3406721147889	0.812725989205556	1.33235301258973	1.72343231837447	0	7.94858162163612	13.127638527932	5.10938638173506	1.1996773471781	3.5731884161987	5.25294999380957	0.0379598352950612	0	0.0633001689520132	1.47009929223745	1.61339183245286	0.0310367320444402	0	0.00641959151115445	4.34232377323775	0.922260929953405	2.15213643234719	1.39363156001627	5.32123688911699	2.70050148201859	29.939344929009	1.95986596277167	0.04275842037802	0	2.25227956259468	2.47486948547032	2.64244428640598	2.35751533297876
AC097532.2|ENSG00000272769|lincRNA	0.0212597730484021	1.33389514574164	1.62875089611525	0.0330234295113491	0.00536099415478142	0.00127714844285221	0	0	1.13283140379122	0.0139932665630995	1.05154444586584	0.814428939886148	1.29177790356776	0.029542410788549	1.50151482228369	1.18932535244446	3.1063288709098	2.54513993262714	3.78464981423244	0.841839554645149	3.0266664899639	0	0.67747161047994	0.642316589803481	0.546062038011999	1.36084680509996	1.95154605540306	0.0370085742441233	3.06484077511756	0.0616208906581841	5.40491495602794	9.95632066136884	2.34423887733437	4.15005711848364	0.00627067472191034	0	0	5.21417666874647	1.39743726492636	9.53660628138138	6.87856923548662	0.0682235203128045	2.67040684442472	0.0416749336418345	9.71671244872091	4.44649464081832	0.041051126323971	0.577111546044706	5.76632358329158
EDRF1-AS1|ENSG00000236991|antisense	1.31922418715445	0.0720363829537249	5.23461196321889	6.93489254801198	1.07459906622887	8.10076756793783	1.50461968424556	3.77193642451951	1.18114844916882	3.48926895415763	5.26082572412175	1.58955112601556	1.41216358925284	1.46192810499678	0.109475320633745	0.0313381776923138	1.04523139519337	0.809850813551228	5.05255639629489	3.48762550433658	2.99742355668303	3.48472220216111	1.42421849270383	8.80735346748619	4.52891345148539	6.50281538223813	5.36101445379319	0.0406434283102137	1.11576207700745	5.33431832123931	0.0754872452082083	0.097502225622387	3.50228809627772	4.80499414759473	5.16007476893464	4.30432366262631	3.75050439110988	2.8868558726548	0	6.39054319462861	4.97985167797652	1.4829591892747	6.84532881128359	0.045818463575221	9.65992930775547	0.0241407132001887	0.0451260029549747	1.92818925009885	0.0340966416070494
LINC02285|ENSG00000259004|lincRNA	5.00616923384223	6.81342357447484	1.97902654546434	4.28687736642633	5.28876949058366	6.07965437074942	0.713537615666464	3.76724788274953	1.18411151796497	3.50083626327706	2.12148243339098	4.07550495055938	1.4202476983567	1.47131416191901	3.29477120653717	4.64115068204154	23.7570438484727	3.37327948944258	5.11777189788251	0.834863188367303	15.3323104790479	4.86482616630697	1.41096059756103	7.19318421037667	3.13001529601574	7.8597514956411	7.27856211304812	11.9258229321613	12.4532035822293	2.78397022625408	4.23236459460361	1.66123860789516	0.0373364332606312	0	8.25910980863748	4.24326956291561	19.780481419823	0.646767061726848	0	7.47565771967941	1.49782148725497	4.23216242860062	3.96640111928508	0.051738268597231	2.56991184244197	2.26968915312862	3.72299721916131	3.25807510404889	3.54251812321844
Z98885.3|ENSG00000279345|antisense	0.0367280268290187	1.42077233315535	1.81753891746246	4.06629594265817	1.06779422306013	0.00212941011166101	0	0.933131665891993	2.27615985014619	2.30858332694781	0.00833948320070732	4.18843689762577	2.61381261786449	0.0517894867862974	0.0792441405181701	0.0327397411800614	3.11236451576859	0.808184295823951	1.34571072425883	2.5960306868304	0.683993757858051	4.18743341370437	9.07771323774653	5.03531724121174	5.16649447316136	3.5232255089828	2.02318403795393	4.80758354142775	6.18791909304049	2.76017183058217	2.84635070845183	1.64357911190583	1.20976992444734	10.4544965576704	9.27860901660299	1.35017685730434	2.80287309899259	2.87293127365518	3.60753364186059	2.15337347831525	3.78383699627992	0.0792308694256822	2.62031230632456	2.50565579212198	18.4821432894565	1.15160030556824	2.49782659603673	4.67096219155935	3.52634758643146
AL590764.1|ENSG00000228427|antisense	16.2894550922785	2.90150986280433	5.6210121469	10.04472410556	5.3128640975148	8.11295423544336	3.82106170555304	4.69589506526956	4.62213816781217	5.85416481493688	17.9152808893393	9.76878662801373	10.6953622128082	19.1214724031124	20.7064465715707	10.4138439357944	47.5776968481057	5.92060888776355	27.8098021157129	2.57926175727424	29.6771553724747	16.138249625855	8.13961365973969	8.55486286829616	12.1969891371186	18.5560352261543	35.7625143023921	14.4254314615131	10.9684536586712	6.82759364825907	16.6209903117653	18.0657969405377	0.0415421700325025	3.30220166163586	29.9322409507702	4.2019911836714	29.1241379387903	0	6.47524670734435	6.43053280023762	0.944642752755494	12.5202086723913	18.8727123393961	1.3027401063899	2.56134581469617	6.74065827856159	13.4872906686408	14.6892142091737	7.05435650341138
AL136418.1|ENSG00000257831|antisense	1.3336995204039	1.50046501241398	3.75020170663306	2.95722342088536	4.24571884785314	4.05744790317162	24.5961199269138	3.7599156028517	3.46351775116331	0.0360901804066831	0.0123658211328257	11.5239431042419	4.05564662611201	4.18342762434274	1.78662193415026	1.19772841800447	2.07960697221593	0.808228457666578	2.5974050454799	9.6902587425244	0.684055162588678	54.0840012352708	2.93622648068633	18.4755709775471	3.8290424861355	7.94123475035347	0.158371438755346	2.44706591724795	1.1095665331104	0.0712987421322719	2.8458661445453	4.5475582783082	0.0346403860780531	1.27167776990166	0.00711492417265469	2.07774921152693	2.80295488429043	2.12696368446501	1.3784513749903	6.39882291017793	25.3915783476867	4.18650911187429	4.00681453824462	2.50540501453178	8.74974546804462	5.58012607268963	1.287456293953	2.6022446084983	1.21554710963777
LINC02012|ENSG00000272989|lincRNA	103.17668588789	8.46823130427052	95.8175275498182	108.734205108102	66.7581973474847	164.238899626809	32.5947969945642	73.4990732126476	32.1166227594459	93.0448147552704	29.5586004338578	328.84690212621	169.462271931622	88.1764354696355	26.0880107271854	2.35888950854251	39.3558521459659	17.8421909804047	6.45173157287305	62.9396367388026	6.72394158210614	34.982108765124	32.7380636259819	108.620232714854	21.1313640533664	32.6813423408158	49.4068170810986	16.8948047975038	122.811728861152	67.3014098204422	58.2642186363881	9.24905362357859	32.6228155902708	75.7706288657193	39.2567357370185	21.3845980063604	22.4977525960015	77.5205227145288	10.8216019532546	29.9372363712319	26.6781748251494	36.1505845651595	18.7069455616421	14.8236338604504	99.9672269982627	20.1638770545711	113.771206668256	18.585603546971	32.752613024417
AC098829.1|ENSG00000249252|antisense	1.33975400454707	0.0912781205554078	15.8945443985014	8.59705609437452	16.918785987773	5.07228459032607	3.0448745711981	5.64354155597348	4.61569140740224	8.14915814149169	1.072446941655	14.7474976918	11.9557028555964	12.3147111557534	4.98675639245751	4.6445518302176	4.14939830553203	2.51345776365945	2.61778675548887	6.10824650766485	0.680561158367534	2.0111257564724	5.18142984782546	0.629890432867798	1.8200210450799	2.04787955068575	5.58006729499356	3.65256875129437	4.2076505859926	4.11251489994254	1.50480571872234	11.8949142823153	5.8348952543376	2.6373125367476	4.13849443232967	5.69598052546727	7.50715728639361	2.11048552531014	1.36920650196909	9.60386769398853	21.9578660281324	2.87809212571324	1.23869806965727	7.3694079768478	2.56857626623184	10.0359769678197	8.5521611804003	1.22872181964869	0.038855244595045
AC118754.1|ENSG00000229782|antisense	18.8354461765469	2.90746943648118	5.65945493891934	3.00457321340914	4.2571284727097	16.2210617777638	4.59552028547444	0	1.19213996112721	99.3144239567041	1.07267105617333	7.28879438493886	8.09304398314512	16.5069981647358	5.04117794488908	0.0293588713447244	1.04438591348648	2.54093905268209	3.79547325188528	12.4417348010475	2.2362960721092	11.662744985866	1.43327042486643	2.85591815398416	28.1405189073854	5.81318871635277	1.96556883695055	0.0380218682680467	3.05033265229458	0.0634098570759363	1.47041488382781	3.04336946045723	1.20257611492629	1.99227179426619	0.00642928261929709	1.36560404511201	1.86519935408374	0.656660516786773	5.17723999934911	7.4337205481244	0.417956399863988	1.47033848802579	1.26471146151624	1.28143498732181	0	4.45235006352539	4.848791258836	0	0.0319295155168204
LINC00880|ENSG00000243629|lincRNA	5.01460968347982	0.0775360204884485	0.150590984775377	0.0852792019652879	10.5458825398145	2.03086963086813	3.87718130633442	5.66350132714197	4.57802272714567	8.06469475832176	1.07033865625046	3.23854212211648	2.72790495695364	2.81558217587854	3.30634789843645	9.2183673839011	7.24990415287589	8.52836764843703	7.63010303517049	8.74949783458362	12.9646572770958	5.56369178208988	14.2960327838415	0	3.77472968225153	1.33079182278915	0.180822649077284	2.4630496150234	2.33102783685135	5.44078909701509	5.60538884958999	9.02245183461778	6.99129092554844	2.63395110646643	10.3229060409669	4.23152223464265	3.73757607807711	17.0112612088179	10.9869197692601	1.09005234091597	0.946270239952193	8.31026460362444	0.569081965624549	9.79562698017196	1.69580984037715	0.0277693411468194	21.7867612047866	0.563484494150425	39.2428451587787
AC068620.2|ENSG00000269921|lincRNA	5.07756465883223	1.50839166831192	5.53887428840132	4.38318392598135	10.5818786678215	9.12325878009599	1.48458665053659	10.378151723625	5.74576560543101	1.21369027119473	16.8391498197959	7.3324829391846	9.31027786218503	6.90819180730724	1.80231575340055	6.93609339535919	2.08195710375747	5.94493029729256	10.1259766693324	6.98450327335902	2.95771622402056	4.84844068380749	3.66205856610926	4.97423085456207	7.72206675042183	7.83058426784571	7.34506624404936	1.2648853943961	4.19799947582592	6.76150747030066	6.96239991604057	9.02767690595005	11.592245548368	13.0863100848831	3.10784696302676	3.50453051839859	6.56189438112251	4.32426515054271	5.04594845545627	13.8596818441822	33.8762474283115	6.96207812362769	3.27040238211186	3.74267804091826	3.44001549911369	14.4748993143947	3.73110481182003	8.70059745754133	2.38685260025209
AC211433.2|ENSG00000273069|lincRNA	5.03447254746999	0.0808311676271853	8.7236849320098	2.94407432358885	1.07676574981992	1.01791190360288	3.07039333631175	1.8695927570238	7.97101959085459	3.51269609669104	1.07100959158228	7.38485557345995	9.19519703722338	4.16551138678828	6.38865359413161	1.1940145116599	4.14055628813	4.26928669825807	0.0528205333304055	2.60420641031829	0.687471736756826	5.68755710844703	8.37362801869582	0	0.540491833179997	1.3497934966652	6.96450642874849	1.25300503146555	5.61256233365969	5.31949104322769	1.4793093998998	5.90422309814671	8.04625983810774	6.25005839897441	6.18663056972829	4.31531014011664	0.921294677950747	4.4067505185546	4.38990848008426	4.27018221103709	0.965909068006442	6.77947396547767	2.64281727831391	2.49242879368649	1.7073973716159	5.56249676271363	2.48484758251295	1.93318374900169	4.65501732419225
AC012313.10|ENSG00000273901|antisense	3.78158242304706	2.82963045559908	1.97350585908917	2.91500600373712	5.28729132898155	8.10283827795704	8.70750473135576	2.81959863880409	3.44528978111192	1.20555524152378	4.21838793553661	2.41352900655685	0.0655227988258997	0.0731383248091022	0.114823926682968	1.19910778132654	2.08024489866183	6.83992739183053	3.84968679558378	4.35908295737874	3.74931640328363	1.31260922505444	5.21645263035512	1.35261462134684	3.81431696385291	3.51314459976837	3.77092786875479	2.45141282023225	4.88523375132504	2.76825035937876	1.49523515822723	7.44611538944037	4.66496249081896	7.58023411021953	2.07438841783544	0	3.74404203547672	2.86566586028303	5.83939215073892	0.0150908268830907	8.35979197332406	2.85552962867439	5.37985478128366	7.32477382986063	0	3.37456712325908	3.70786648065263	6.03586261154939	0.0365053045516839
AP005229.2|ENSG00000273119|lincRNA	2.53767730453066	0.068900559411941	13.0316945783094	1.51619148712389	1.07366308376401	2.02972624186887	0	0	1.17866793109201	6.87396978608733	0.0104758288592959	1.59426083357522	2.69173829914514	1.45421498234322	4.70516063632014	0.0179726952187468	0.0043367169253043	0	0.0302227315957572	0	0	0	0	4.63930792390547	0	11.0307081294447	0.0768517025712463	0.0230872077264085	0	0.0376195544596724	0.0414216783285716	0.0523949364697906	0.0189993164307526	0	0.00402387531155929	0	0	0.697167249704445	0	0.00825953065352575	0	1.37756104520401	0	0.0258902503881064	0	0.013949231421933	1.22702095631317	26.0042928427534	0.019498971031594
AL683807.1|ENSG00000223511|lincRNA	2.51237097730975	0.0616534933959629	0.116071156001682	9.36948621915039	1.07119132593945	0.00242119423181486	3.14413917648123	0.930133242975719	2.29352545738186	1.19267882797387	1.06587722369727	0.772755639270529	1.38842223935176	1.43453050528296	3.15745209631089	4.66475791723573	12.4281225266849	0	12.7233193691666	1.70572912011605	6.74792865144811	24.68891765954	2.89569251434487	10.0120098951463	19.4068847000837	18.5739994085592	14.5928987895306	9.6476142783309	7.87487069354455	6.82236982889401	5.65977857583597	10.6417233584717	1.21663683283462	9.49430564587449	9.30200973024871	4.92388594391509	18.7782377157627	9.45355689966173	2.09123036329105	21.3470977834027	4.23092407468717	1.51297538745966	3.92522652811762	1.30267891827628	3.43128456367977	2.27569576712305	7.40373460499086	12.6725189714835	14.0179619477177
AC025265.1|ENSG00000257681|antisense	0.0583297508208855	1.50518927554287	2.03415221110481	2.97010633132498	5.3039147066584	3.04504704951707	4.63192356453716	18.9151262063524	3.46905552070262	16.1400947643678	7.38222365422476	1.57339642757229	6.68021130561852	2.85156274107421	8.02587641617868	4.65724345786406	1.04687105598902	12.8046779928956	1.35770427093563	4.33584847205214	2.19057516094152	7.67255354335476	9.68578493430902	2.06148082813652	7.68080313514714	5.63135947783109	7.42514418004188	2.46774619345492	4.17852510519685	12.0811114370247	9.71930231428046	4.66441362141907	1.21605882596094	4.69083174230709	7.23530652142029	2.77278861464973	8.43850474934432	5.04845415647967	18.3433686328196	1.09047853760051	5.36435035858988	6.99848953203617	6.66232786857993	7.40398838518033	4.30745404582946	0.0288113615353627	2.52125468449958	2.56347664609428	16.2917486788181
AC016245.1|ENSG00000262833|antisense	0.0109229506857099	1.26735201252331	0.0267265911795753	0.0167404872753163	0.00280770197719631	0.000672311287675517	0	0	0.00653011216328474	1.11987101798975	0.00260365006309762	0	0.0136453815351823	0.0150345673120803	1.39880990744042	0.0195705482360151	0.00470787067823986	0	1.28077701336372	0.858890382735555	0	1.40410588308675	0	0	0.582917254964195	0	0.0847431038063404	0.0251682376831238	1.89373709387456	2.58859001239876	1.39222676181863	0.057481104273752	0.0206931543048549	0.630245180704359	0.00436794609739344	0.671712335337963	0	0.689770407257559	5.44935370777725	0.00897434364760941	1.06056603101044	1.39216573443278	0.617943809205634	0.0282413668530858	0	0.015175781547823	0.0278317867218145	0.612656078271463	2.29785903757489
AC123912.4|ENSG00000268555|lincRNA	6.36881024846045	45.3891350080569	9.22644710140611	8.69311433581956	28.5792349582994	9.12801878998977	12.4120608406825	2.80759812765935	14.8990624774312	10.4997069364651	37.9338773666169	2.38253902240783	4.11742467409579	17.8923715064256	8.24636958860443	1.17729344044771	0.00572539087865931	0.822655109451564	1.30632949154714	0.849499113332291	7.93591139486461	0.634727713517252	1.46480299659402	2.16439380208912	1.23734235620923	2.14488496363998	1.86286147839994	0.0309648624096402	0	0.0510711204697236	0.0564103997697741	1.55760743339562	0.0253949403980569	3.52078256256725	0.00531096801309172	4.46033057405092	0.926809244204144	0.672267130771866	20.3321262555291	2.13568658726119	0	0.0564019179115776	7.14926167383938	0.03480588987386	0	0.0185659058075339	1.25595622088437	0.592592358426085	0.0260737220190046
LINC01270|ENSG00000203999|lincRNA	13.8663284772681	20.7806157463628	14.5211165349709	10.1072848019571	23.2938485082189	7.10093556218373	24.1745604056748	9.4108743269123	41.0865168987722	8.18308534025003	3.18364297333156	10.5614673903739	8.10078512178317	5.62628040560868	16.1859728320848	100.250514366021	24.8596365389782	34.0688592047012	38.1387447779969	45.4630960541003	43.1514842562355	18.1396058717968	8.8551602189097	7.08077399101661	49.6351811385073	16.287791939644	9.42336324929954	31.272145384347	43.5116050760447	49.7729865805299	23.670907635197	31.7890324041054	20.9881203374074	29.2787830996474	58.8652476012371	17.0965701980188	56.3104764073331	65.1547674274941	26.1554650144505	12.8452356097509	8.04482230178234	12.6138453655698	23.4472645297373	13.5892145100733	29.5163358531451	24.6224188740005	31.8761111544996	15.2544904062242	30.3982666523866
AC007834.1|ENSG00000249094|lincRNA	1.3308646363213	0.0809187172444745	5.40273579673388	1.54773011775897	6.34893681112182	6.08168197574369	2.27940760363719	3.76240317901562	2.32494429986928	10.3685204121422	0.0120295156221104	6.55147492367445	4.04071410434527	6.81909891953228	6.39018087692717	0.0270541431492628	1.04324567504365	0	0.0462054651489821	8.00366003814317	0	1.34491816152771	0	1.38399084806174	5.33962371693906	0	0.124617667856363	0.0349788868557059	1.14153136445553	0.058055074165118	0.0642308485058882	1.59077267466393	2.33600266230793	3.45826669625052	0.00595100337661991	0.643590646317226	0	2.93773461954445	0	3.1992718031697	0.988970368046499	0.06422102194205	0.58723109013488	1.27278811270462	1.71881764620223	12.0648867904645	2.45778616280883	1.26906890764406	1.20211988690957
AL118522.1|ENSG00000276223|sense_intronic	0.0506846993749566	4.15503267701922	10.1295682058374	1.53224564340922	6.33661875884184	2.03050484386689	3.09086119989944	0.926608655371625	3.44356995911566	3.4964267389786	7.35790773422339	0.763067967018004	1.41719775239192	2.80192273122733	0.113646045427592	0.0290778138809817	2.07636503405572	0	5.01044946197442	0	20.494649165177	0	1.43467237405016	5.11491222327184	0.544691423042993	1.35817383858929	3.61744761736263	1.24813450866366	5.01551537343622	0.0627530500088933	1.46851321569316	1.61113449939369	0.0307877613184566	14.3042289189738	4.12712121258153	1.36709722805828	3.7579550089458	0	0.653786087235367	6.3759747739345	16.4792285945694	0.0694957925140185	4.78873152811333	0.0424057113686416	2.59491131786002	0.0224280050484948	0.041769884691101	2.64557401226856	0.0316219399230804
LINC01807|ENSG00000232023|lincRNA	0.0157286626865485	1.2990736901096	0.0391231047225637	0.0242557249492038	1.0503445336793	1.01190068668524	1.65600663152096	0	0.00935811044222259	0.010400487628614	0.00371493971224432	0	0.0197064252701854	0.0217447751478781	0.0321549272391403	29.9765966854633	0.00934108866468186	1.65440552180073	0.0706180798381713	0	0	0	18.6124699559803	0	1.17039024906544	0.622210882314305	0.210634413709014	0.0527233241835496	56.7802748199805	0.0900502624308501	0.100406349152211	0.131784144235535	0.0428293141936962	9.45527072530816	0.00865896918237397	0	0.918618986046865	66.1554023943216	25.5058096563566	36.3015534683884	128.649285673497	0.100389744416972	21.5000966552489	0.0596564264221691	0	2.27627253471125	0.0587257669624695	0.564650703226013	100.022043637732
RAD21-AS1|ENSG00000253327|antisense	8.82965276177607	13.8168621279243	3.84452721083229	2.99445633262165	7.4253621776829	13.1779290553914	5.39111302697703	3.75265045416789	6.89749852908565	1.21504963657426	26.3192293477377	10.6003377167197	0.0808404997798053	23.1168408988919	5.00653306179287	10.4062763638613	6.22239718405998	26.5130643922904	1.35889134772867	5.20757921791734	14.3935393994249	4.11074739309236	2.89634444294841	12.1979951655766	11.5655915887204	7.05098297498411	5.70758449013101	8.45098956722165	21.5991625618183	10.80864341924	9.76559327894866	4.68572307540009	20.885104439995	1.93779833040397	5.17415758600158	7.8140565819542	2.7940225722852	13.1541889668628	2.09154534132406	11.7580099915747	9.78497319805651	15.223324374508	10.0382981343135	17.157801045745	11.2827469558492	10.0776935341896	8.61639483622929	12.0042256736643	4.72382725077766
AC092802.1|ENSG00000226026|antisense	1.34103399750748	20.8677792335653	2.07055446503825	4.4404593027099	25.4253448607003	4.06022190429674	167.502281337246	3.7496582977933	17.2029904717028	0.0428953015008489	50.5989308165446	1.56922133955428	8.11941588032918	2.88270018332448	1.81763121607828	2.33080866608502	2.07711847394104	0	3.80231346582699	0	5.36778617078793	1.32877223640329	0.674568934137624	5.84922649336573	1.86149588208585	2.0863400085742	0.140910922937497	10.5828956724549	3.04134485031096	0.0645653247052078	2.80930278278894	3.05290189558544	2.35061579943697	1.98785038859116	0.00653110365915643	4.33180252136102	3.75531727930988	2.14770125547852	0	3.20815778882223	5.03413929636065	1.47361300884119	10.4684225020985	0.0435729234820612	1.70988951289844	3.35630155980077	0.0429178204974998	11.1170708164709	1.20939502305672
AL035701.1|ENSG00000231769|antisense	2.60399349279406	23.6321466539266	0.208320107269799	1.56973773324897	15.9042849116064	2.03235434704357	182.323648595273	12.2358490488918	12.6365710211169	0.0430274145801341	54.8166375850606	2.38262093945656	18.7471098331255	0.0988541282392994	0.160356018312093	1.18702002723913	1.04354681740583	0	7.39570047070042	2.61884699251919	7.80646186474183	0	1.44232706899063	3.63297042782729	0	0.636924281185508	5.16236780709401	1.24347838484599	0	0.0593925745388435	0.0657315876665872	0.0843848955768833	1.19823465052981	0	2.06942861273277	1.37526762962979	0	0	0.657514615791155	0.01253374832403	0.984839205682315	0.0657214982208305	50.0096645976764	0.0402330154688755	0	1.14363309113904	0.0396328126764041	0	2.34847040991744
AC004494.1|ENSG00000262312|antisense	0.0521687885234727	0.0768753190368223	0.149109685315376	19.1027663294751	1.07587780801946	4.05573075677306	3.08290294060679	3.76650951741544	0.0299346591843588	0.0334652016134735	2.12182894164176	6.57762431813234	1.42150174481639	2.81261021158384	7.81278276187662	0.0349153917678384	13.4379021558782	0.806174703600041	8.8407456766147	0.835066046524238	4.50442658116255	6.30666394819482	4.43333682216544	7.93838148681659	9.76822328635271	12.2644047134325	3.81419007781189	10.737355176121	1.71888157995981	0.0766180706735717	0.0851483473407035	0.110658013196835	1.21330238174905	2.64328538196569	3.10658957257209	10.8562357035655	6.56832831450306	2.85427084424461	3.58224218487519	4.28544767951916	2.61342577799122	1.50161587652876	5.34844397036148	2.518083742311	4.32218123211864	3.38043965605128	3.72031587851902	0.564575186200996	3.54062674599638
AC018797.2|ENSG00000246560|antisense	27.7444173176919	59.6863940608759	59.5464406622478	31.5692478931654	37.0903672988261	43.596821010529	61.4790209806788	28.2587406703547	60.6819971900987	24.4660296488109	23.2254938622019	70.1595249784836	56.066446893198	26.2644361234414	58.1600448217444	57.6813906840537	21.7552837274295	28.9404240268446	45.7511586199127	42.8274698610261	78.8425420939555	26.5712505184087	22.2957411858058	36.599953938305	39.252891205304	24.8504667333498	42.0451496067223	45.6631204188097	20.1007957752589	40.4189732708213	30.5876976683888	37.8145586803324	43.0575885049038	19.6861150754458	37.1877409714958	19.2448786543261	38.4625503197847	62.9233517705087	31.2591607025056	41.6749768422319	42.6696794504331	45.7671789153554	24.1128135557598	56.4722556325375	9.50899646177953	49.185120566447	30.6639469881509	25.297642496701	25.7408182350162
LINC00682|ENSG00000245870|lincRNA	0.0162422305013859	0.0230502633743835	0.0404724946495158	1.33113540347562	1.05086125792768	1.01202103959749	0	0	1.12104167018447	1.13502253937142	0.00383249396751184	0	0.0203562645899846	0.0224654048351469	0.0332469174539747	0.0271200013571755	1.04328044722385	0	0.0463232302884771	0.844063136112314	0.695760013663164	0	0	0	0	0	0.124991848279462	1.24174409510102	0	0.0582071100941973	0.0644013905724488	0.0826090515038992	0.0287067128158032	0	0.00596473008312248	0	0	0	0	1.08326205248745	0	0.0643915342136969	0.587023200605626	0.0394639651644326	0	0.0209409715012756	0.0388762916154373	0	0.0294804499907677
AC079907.1|ENSG00000257222|antisense	1.31590302085481	1.47048619175037	3.58190523333113	5.56872767881222	2.12751754491306	2.02986568101205	1.50829310161659	2.82411411266673	4.55183160963898	1.20094252699737	0.0106027631836385	0.766135530825514	2.69603251047005	5.38424999140951	4.71888408569846	6.92613202088537	2.08151005551091	3.37224094047586	0.0614237527731003	4.34692592312218	8.35316609689093	8.44933051888637	0.665866946681344	4.25502945935874	11.739096856381	10.043959485414	2.06195273133652	1.26366129564831	9.8980469433932	15.8857557497115	8.2839126763745	0.112626717465971	2.37385595435579	5.42017196574907	13.4091865729754	9.36447007137138	1.85769407073188	2.11158679565957	0.642978193497896	2.15714238926604	4.29090972906436	4.23561231474235	3.27865380868724	0.0520556972091288	10.4636520913087	10.0323423336739	6.13920351241933	0.564048936535237	4.70047666810526
DKFZP434I0714|ENSG00000268471|lincRNA	100.651382707097	41.7863762990034	92.184916501773	105.857252709558	76.2886035964172	101.384850958494	59.8459686989663	97.0695890901489	85.9060402583635	22.15273689114	129.752147448947	92.1204064630426	50.8325655907641	137.616149896009	113.13262898615	65.8346073853525	55.928064673323	50.2227356424816	66.1681946052733	131.988096131637	42.2981206159015	82.6563241594501	105.083959582386	182.509056445438	164.258362245429	106.059500073268	67.81925904541	39.7293939847586	93.6531613554726	98.3585333791977	104.086314053605	60.5819530517338	68.6987973169444	158.971259242488	84.7049477936158	72.2351870677622	70.3511261737972	104.470042397934	49.4170781456188	355.726289874782	1383.89986118352	72.2293415954677	60.3914278776438	78.6798490748102	139.00233750245	214.606675352493	106.595398879314	136.91703811014	84.148572163537
AC084083.1|ENSG00000254431|antisense	0.0328648584980051	1.40066373192107	1.77164856960695	0.051847697774646	1.0651320351193	1.01530506445246	2.38773867204145	0.935522106733607	0.0192226445692781	2.29378432635798	5.21513584389451	0	0.0416162056497569	0.0461709710924246	0.0701852012346623	0.0258991172887879	2.07296940471672	1.68692193047763	0.0441445273082748	0.846075483173859	2.26613170155399	3.57724553487867	2.23030408097766	0	1.90326101275428	0	1.90032524396431	0.0334577374962445	0.514309795390277	3.9402728327099	2.75236023101583	0.0784168943833624	0.0274095820302036	1.30954066423657	1.03951141787227	0	0.925022728739172	0.666056990330362	0	0.0117749948067414	0.429548182728034	0.0612429699627963	2.71035530912192	1.26809588094102	3.50359480352872	3.33347155631537	3.62342611430424	0	1.19880563663506
AC020978.5|ENSG00000261469|sense_intronic	26.4075593654776	2.91046825842236	30.5862428205322	54.0041115131706	22.251361435435	37.5075129406377	10.0464488859844	26.3912195715162	4.63128618717247	2.38098467470744	15.8353274015376	20.365282136664	10.7778238344981	32.9648837380066	14.6847056534646	2.36102632165661	20.7079171655525	20.4569296841445	3.90542629306604	51.7267939311029	2.18663338882554	11.1500663588959	8.12679890007767	54.2459736386183	14.7652318054435	7.03120148481126	7.55104876615331	31.1601504102198	14.6514660599647	10.8523205717148	15.3015228500498	16.654227001312	20.9347991729768	9.46586561993539	10.3369564495002	32.3510988374688	12.1849537071717	8.69467046318769	12.324589957175	2.16036350435536	9.18058670737196	20.7837300921815	18.1393109128628	22.090173420484	3.42939800302916	36.8195979867987	28.1034369884694	14.6497092854474	11.7172129772467
AC002467.1|ENSG00000241764|antisense	86.8244888499557	32.0735738762509	124.496389959303	95.8522415453873	49.8093556048068	75.0265287307161	92.5649002534587	79.1589900769901	88.1895291132562	84.8999706181367	43.2700351409986	70.0886753090587	48.1610993849948	116.992868980061	137.247975130343	64.6692144501109	69.3849394483008	80.0754908120491	86.4513740963334	85.6491761067413	111.27394774862	66.5383346730991	60.3261956180282	30.0663764490715	113.358451347319	48.3354183958155	124.091038881239	58.9340056332265	88.1782496585687	47.2342826656702	170.428043427314	57.5330899576224	120.994925669087	62.6812530177041	180.738946571898	39.2839860021242	45.0165783017297	68.6440204314785	144.237372746309	61.9895616557463	38.702407606313	61.1204746989513	38.8755806392651	122.818737579542	54.6958910339494	107.324916359914	110.229325335285	128.287880788787	54.9503696163325
AC124045.1|ENSG00000272077|lincRNA	71.687877885268	43.1245352730026	77.5575551283203	34.4416325626155	98.5046916105587	49.6802213796417	31.8344884886635	67.8589175912462	72.1348097993646	15.1744777945505	31.6639321810448	52.1625515679997	56.102556143292	59.2239325221778	37.3248526951512	2.35955242820617	83.8565685722231	43.4472789733883	30.5596969807206	36.6945182794551	68.1868248612355	27.9717132068887	23.786384224203	18.5849327171655	21.1433037172111	46.9923763044913	43.883740271749	38.4792551107866	23.16884788874	77.9544330566558	34.7406303586671	16.7848714442774	40.741429117233	56.6521719361386	11.3736133956522	42.9388586989137	34.7048176413735	10.8655821934143	35.6341596881063	42.7451268102165	44.853600254456	43.0228849933812	38.9466268167206	24.6311963361823	67.7983708322705	63.7009828406997	51.4357283225811	61.5053175077649	75.8668804704892
POC1B-AS1|ENSG00000270344|antisense	29.0024716827738	51.401840174451	39.8709832355389	34.4248248987796	55.0904485610672	32.4462625865614	86.4344142887793	38.6303655438341	35.5307911647815	51.1718044851716	68.5641200898451	50.5419994618474	53.4153946844081	26.2678397691278	43.725317251532	19.6676039802041	67.2952560836465	18.7002189715739	26.7523792002994	37.5736970142106	25.6747156915719	67.4022799627131	25.2851712259153	100.086687747698	21.1477441456487	36.9961715532778	34.818213405588	38.4730378916044	39.1743971873458	6.85741118531279	54.0468377406166	30.3095819746792	31.446328267164	38.8534307805192	56.8037828241888	32.1702279408666	32.8285624450921	35.0436303720672	41.4872233979102	39.540089713598	64.7051431511164	20.9166800235382	63.2700502814755	18.4979405688859	26.9010768250219	29.092308965349	20.8880818007088	57.4969395892491	32.7369466103562
DSG2-AS1|ENSG00000264859|antisense	5.07244422140754	8.30488094370589	3.79463386351562	0.0967974766227981	9.52460970837594	4.05837487630885	13.3373966315289	15.1174674106742	3.47128389072812	0.0377155949844643	21.032070889671	3.21322385426565	1.43765161577381	0.0852476028365041	1.79952076334421	15.0043498590582	11.3951433398393	10.1992246376086	0.0683221941450354	1.7056520260519	2.94430113127899	13.3015036522248	17.9241666746981	3.49598773355485	2.45284513971702	4.17737179118512	2.09620742793154	6.06724512547851	6.01128525662477	2.80928601249008	13.8871842733601	12.139594242361	4.70640492057709	3.98681042133665	6.20688195940483	9.97182888771188	6.55034507082393	27.1867636452026	4.27919883191993	5.36355712244974	4.77934348322938	4.28573597478699	20.9200507257778	9.87010562890145	14.7678736148016	6.74053512776948	13.4866587156235	7.2588578937246	2.39318357742809
DNM1P35|ENSG00000246877|antisense	1.33884417457113	6.97650153886299	3.81361295396491	4.38906091718742	4.25167585964151	5.0719113072524	18.8553559031445	25.5272701993007	0.0343650587518045	13.8863633126281	6.33649665791185	1.5711810685369	4.08633516657243	1.49409356000862	4.97148297808144	10.421447608821	16.5690192617043	13.6145689699047	15.2717280337781	2.57884154722067	4.45900253694587	6.21574248820535	8.88067794103723	6.37676214896779	8.92355830621543	7.03469442263281	11.1234349107798	12.0520604353224	30.2037730706636	20.1670947326566	9.79994670080592	16.6326663165106	37.1108632452934	20.497323702633	13.4320192632096	8.51578572452087	10.3069962770535	19.7537516326148	38.0802396123628	2.16033456441239	15.2892508367122	2.90537801909577	20.1957992307519	31.8172753348298	31.3439131017708	6.74366076879229	11.0691509058958	7.24873212744734	7.05895190037581
AL353596.1|ENSG00000232876|antisense	1.33639022160736	16.3277671436252	0.171137838066336	1.55876218966449	8.46724719467465	3.04504381884407	8.5910568244265	0	18.1685770185157	3.52543447332692	4.23006684367753	0.757760350395187	11.8698982269619	0.0839948856783717	6.48416767450134	0.0252491452064677	0.00600863959966336	0.820022819086203	2.52985863754973	0	0.701038949647953	0	3.81168157192855	1.39569271083281	2.60253771801428	2.13081725504542	0.114529246894607	5.85322409773712	1.1551917532388	0.0539102517563929	2.74246838060682	0.0762059856057103	1.19159599934498	1.31421822101811	1.03916835195535	1.39052794792265	2.82153944221036	7.64803999928154	5.27976414167625	0.0114895827232978	0.432129748256851	1.44024882380002	2.72086123368295	0.0366650683393721	0	1.1390038008068	1.26130102722409	1.98891221724499	0.0274357764323423
AC026469.1|ENSG00000275088|lincRNA	2.57877616888811	10.9062910779797	3.74596904293875	2.9554664494095	8.45935143099219	2.03147850904714	0.709843901584084	1.86868668013732	13.6202463988035	1.21096422621038	3.17629162632073	4.87844981897286	13.0932144933149	0.0808055442493978	1.78533899760365	1.18993813955126	4.13661641504799	0	6.2204044819096	0.841465049376429	7.76618151096111	4.99934889973746	0	1.37356875070554	0.545309700488382	0	0.135015901440075	14.0167401318679	5.68094690183866	0.0622356475807424	1.46699519464655	3.03352558577177	0.0305520197321347	0	3.09897792842309	2.10765573167496	2.81172659682889	2.15599895346795	3.66299251757024	0.0130670663457515	0.976721610829694	1.46691951923579	12.6897039810457	0.0420718951425776	1.71289986451042	5.54466415073541	0.0414415635663341	1.9500832510474	2.35512019895719
AC007611.1|ENSG00000260086|lincRNA	12.5402057031969	4.27077965765518	3.83749733451556	10.0117181711681	7.42394748126443	15.2031152083274	9.32827644398795	4.69749414519705	4.61826169219266	5.8480188809538	15.80419270196	5.6673366860735	5.41653227816499	6.9439784564681	12.8278393113855	140.548635923922	20.7198428360757	72.496069270879	5.18011064731729	69.1058835016651	16.5737249092336	23.0579207245847	38.7513306023543	6.36239464119278	36.6719465487344	11.291639312985	9.42563640695347	67.219929487961	43.4956035830924	31.0287751244034	16.7670695572555	10.7536770685562	58.1427326839881	50.5112974070617	13.4388442259148	28.5828191295319	31.8907072075229	41.6511441774954	23.9591352780299	33.1333298070671	36.0717390426861	41.6194868985798	8.61942435223497	24.6248714579998	19.9432397783414	52.5297140025146	22.1082155538873	37.3734828473383	12.9078231552628
AC021224.1|ENSG00000262477|lincRNA	12.5842046302637	8.40462500726527	16.1383354439001	12.8755618348204	7.42909139616679	12.1665837052762	7.73252281864416	19.8109997379212	2.33865566763531	3.54078887381695	5.29051153803758	18.8064848745701	6.75695575757731	19.1635569048683	9.78149891208372	2.35503765170386	19.6415325193137	12.8342219162608	5.13380600801957	7.86516033699407	8.33020503969682	13.4429871762652	4.41607286511761	2.06574727637515	2.46649924745034	0	5.61008127389645	2.4637338751901	4.19662068989474	17.2593531308646	9.66765804140722	4.63890407407747	10.4449277391334	8.18840355436601	9.29327974358376	6.41264351146952	6.56150818292704	5.80716665759742	1.36778381237495	8.54592224787931	7.64901120758508	4.2497551906342	6.00522006844216	13.4225459696268	2.56677726451229	4.4977963097929	8.56712695796377	2.57073421200798	8.17655161949224
AC032044.1|ENSG00000262777|antisense	0.043408378122472	2.76607499624706	0.119683786178768	1.49874047289291	3.17181856381755	3.04034439067977	2.3261242294002	1.87872797419092	1.17380533533828	0.0280493421301491	1.06645001541376	4.13290881841044	1.39265452949076	2.74405254151191	4.62440273122201	5.75361454647758	6.20699331973599	2.52526963330495	7.53806063560655	5.2522215113417	0	2.74680881827472	8.31243666234651	5.78110017334102	2.49994389589961	7.20658228707902	2.02046877941944	0.0422767463140035	1.110118806279	2.75838257848275	0.0787823033499462	1.64221489244644	10.3592757238968	7.61481520689955	1.04235187884845	6.50359202228728	7.52643258658071	5.12884387636634	1.37895066666904	7.45769764612868	1.51434796514941	2.84415182564666	2.62209565960359	1.2916420715774	15.8313166123659	5.57899412920067	3.69849175638018	1.91884812248852	2.373146675843
DPP10-AS1|ENSG00000235026|antisense	0.057884063734972	5.58558909292539	2.03094650551629	0.0945755570770532	3.19241833245745	0.00320183646373273	58.0755918087375	0.924652822196404	0.0330268909115246	0.0369553159307312	2.12569820416275	2.39439735327763	0.0744858601646614	0.0833370361855335	4.92792523055776	0.0155412837708301	0.00376754238176563	0	0.0260276388215743	4.53838359785296	0.739496152311466	0	0	0	0	0	1.68885639395097	0.0199296584312207	0	0.0323195068255718	0.0355422537325868	0.0448010561224948	0.0164233395790057	0	0.00349613855609793	0.692395619100653	0	0	0	0.00716580315834275	1.11546208231852	0.0355371558233862	15.5155035560729	0.0223284923903749	0	0.0120785678578122	0.0220092016400331	7.57927052648329	0.0168524173120247
LINC00624|ENSG00000278811|antisense	1.32073390957345	0.0730650028523241	1.95964663489956	9.62555277222079	3.18190698337953	2.030308668159	2.29760574819997	4.72081465577326	2.31365780801222	0.0319565947448213	1.06928199302921	5.76449223463997	3.99227355125404	2.79471555073712	3.26709202877387	3.50704162520308	15.5181203467588	2.50928451751912	6.40007815924378	3.45960125150288	1.43352307892164	9.82311853701023	8.93958383789604	7.87607176280227	5.068922019226	13.6084952688635	2.08141876808486	4.85495236507034	4.18381498182602	4.13179840307945	5.62726815262315	3.17132326333295	2.37877198021131	6.77395112174213	6.2032181188803	9.30627942511267	12.2081379937471	5.79332206709074	6.50864240991446	2.15893278326771	30.2486923935478	2.89097926040119	8.72515772856455	9.82253424701983	13.0621321887332	8.94734469217449	4.95225497068242	9.34974426430846	10.5027342440806
LINC01776|ENSG00000226053|lincRNA	1.38777878078145e-17	1.38777878078145e-17	1.38777878078145e-17	1.38777878078145e-17	1.38777878078145e-17	1.38777878078145e-17	1.38777878078145e-17	1.38777878078145e-17	1.38777878078145e-17	1.38777878078145e-17	1.38777878078145e-17	1.38777878078145e-17	1.38777878078145e-17	1.38777878078145e-17	1.38777878078145e-17	4.60225419008716	3.10969581708234	3.40018231997943	0.052949525024365	0	0	0	38.0646754303555	0	0	8.75598119982529	0.146627458313656	3.61173440172118	1.11847706183739	18.0715730693918	1.47975308234178	10.1133400129114	0.0326205031021896	0	2.07231275805742	5.80586483477049	6.59141730070312	0	0	5.32912153985289	0	0.0740460594201584	0	3.69081017370438	0	0.0237341578803383	0.0443270571305685	0	30.7748381437286
AC009133.3|ENSG00000260719|antisense	3.7051105331376	1.44391971052085	0.113561188508541	2.82387431653363	3.16848214786669	1.01657283558714	3.96674888966527	3.78703094885993	1.1710145621289	1.1913535565988	2.11188976768333	1.60901080846404	0.0528415170871759	0.0587915421675508	0.0907071776226421	0.0312622737296249	8.2633724196996	0.809948805300865	9.9449199484891	0	3.77678714006894	0.61380287224692	0.671708780877469	2.83413717701605	1.84917101556123	7.24830056913115	5.35700497572739	2.43902122899725	4.30210050635423	0.0678861593790587	5.4809882460038	4.50740871414554	0.0331111340556871	0	1.04190191272848	2.82431146162722	4.69621826097809	0	0.64900327181809	2.15091152737663	0.963196719430525	0.0752730783331357	3.33362012386047	0.0457035746121672	0.831482445182432	0.0240832714379111	1.28330384841059	0	0.0340135003897706
LINC01857|ENSG00000224137|lincRNA	34.0930766697111	0.078117228002716	0.151897450698271	0.0859292369245499	1.07617231603776	3.04362959947246	0	0	7.95506123440552	0.0339537712832161	3.17253951034743	3.23688132333444	0.0679377638831589	0.0758813989748111	1.76657670395051	3.50085395137326	15.5083008099418	1.65757383948389	8.86782196919117	0.834522055356602	10.659275124176	7.71885473621578	4.42190843291091	10.8518162222712	2.47006650768406	4.21089278158983	10.7539030698599	16.6668074047081	18.1285039762919	0.0788294930150824	6.94993477778416	11.9062447614099	0.037972235209625	1.94707235137552	5.16960761795354	5.69315052640029	9.39182851517568	0	0	8.54236723141237	2.04765018131505	2.8795109051094	13.6128161462711	0.0526505381641686	4.31656843368187	0.0275297576174309	7.35109611684712	5.97686794828407	2.38556606398723
RPL34-AS1|ENSG00000234492|lincRNA	3.8504282132054	9.74325599089132	3.84698137305407	5.82160133915842	8.48238984962496	6.08615313688343	23.5105248810584	10.3656644033653	10.3105750337667	1.21511316788654	29.4745731756289	8.95151564224442	4.10221231460059	2.87244178737992	6.59007109557654	8.02949309332509	2.07995293351965	5.1133627058965	6.32010870451949	4.361786163688	4.52851409425841	1.31403063274778	2.9322104359711	0.632901681513946	3.82107371938912	2.78853174471817	2.0295104652775	7.16530460494195	2.35740670243732	4.07389221985971	5.5317904252369	1.64674071444866	2.36545429893527	4.76591533873325	3.10465249660105	0.629888976236312	3.74512841533758	1.38316955448124	2.85739320734956	7.46175941773274	8.96184120254834	6.86337586723914	8.882532965882	8.51292651048574	0.829483472814625	5.58393871775776	3.70414200872869	4.66238982841003	6.97519445214974
AC010719.1|ENSG00000270933|lincRNA	0.0577056979405817	2.87419624007741	0.168897185014742	4.36064724643521	3.19222619046492	1.01809902849522	8.59998951993117	0	0.0329309253818701	11.5521224940034	33.5989565375731	3.2180202513907	0.0742476414049342	2.84808357394852	8.00520903622936	5.81650817186667	8.29213292805037	0	7.69270375384988	25.4082044585334	4.46239612533832	1.30182877685031	8.89208455647995	29.6393669560124	14.158384175054	12.0753761008878	9.29698862441596	2.47138608077049	2.92979884634452	8.16049708551436	30.2469778414605	4.69216352821306	5.86609358893952	30.9304738595961	43.336786767575	13.5902271826927	2.79372945893961	18.3107438981847	7.94310515664979	3.22855138134277	3.12799904833238	2.90323666063394	3.9236500680911	2.53388345346804	12.1492096524307	1.15621418445914	1.2979574084163	3.89644445177355	20.9834302398118
LINC02091|ENSG00000273172|lincRNA	1.34115189798053	0.0944010176745094	3.85251976620635	29.5837890174353	4.25522242902166	4.05953488840252	10.8850924543018	15.0903945447801	5.76197970299293	5.85395571859674	2.12805726197553	12.2380508159344	12.0077180814052	5.60276255719622	31.6006789098055	1.20274624405317	0.00847962134183256	0	3.88030896177827	0	8.3287320138669	4.84625878839255	1.40836361821992	1.34475297562088	0	8.55314740634397	2.07332175806377	0.0473662308923157	0.491053560840521	1.45456501233766	1.50735229029098	1.66777420350272	0.0385682696916971	0.581985154292825	0.00786170401997044	0	1.85692622278213	1.37406510667482	2.09831560709162	6.41885261296049	1.49275206574527	1.50726758453527	7.37681114044902	0.0535067539227967	0	1.15520600157083	2.51688449111236	0	0.0396337508815852
LINC02315|ENSG00000251363|lincRNA	0.0612367941358567	4.26407239802151	0.182043856238009	9.98838060633434	14.8085461545876	0.00336267085303943	15.6613282574054	1.86637003572243	17.0963630239952	24.2373944341284	2.12734431673391	11.4446523986508	0.0789743771580214	6.93117599198543	3.4057751272973	2.36096433412223	1.0469137319335	0	0.0694963943303355	0	0.680125927337287	0.607167077296851	1.40563135939639	46.2791034157308	0	5.60233242871914	3.92917698137338	1.26714123440459	14.040103489702	0.088558558188109	1.51344364689125	0.129409136711846	0.0421909045719744	91.0266682146445	0.00854036074583497	0	1.85553134726941	16.7977880007306	28.4977659451175	52.2645238529384	23.0628320928843	0.0986904479880675	0.569443472469738	0.0587318375143475	0	1.15613882263043	0.0578175245605754	0	0.0433669716809009
AC073314.1|ENSG00000261842|lincRNA	1.27631856058501	1.40673682163441	1.78534920944991	0.0537353057014313	1.06594558046407	3.03633698225442	1.55548601896657	0.934788044133549	1.15865322150122	0.0221480706472917	2.10315958861968	1.63363395027312	1.35402946649106	0.0478298618630214	0.0728472454996996	0.0264120552613072	2.07354866423133	1.68487110701125	1.31883632730811	3.5205367746807	0.697679576403521	0	1.44936742701869	0.64846127480231	0.552971403102618	1.37400401020447	1.91028144234761	1.23928149790406	0	3.95049123657673	4.05432233971726	0.0801718867225606	1.19492394484675	2.0217828958256	3.0952390353811	1.38280559604206	1.87012006490857	2.94639382909204	1.41015973174103	2.1412526830008	4.57028592738741	0.062562611147293	0.589313410714367	9.490231177306	1.72106904253301	5.52009717834818	3.62971800087043	3.39754595644339	2.34153268673584
AL358852.1|ENSG00000278899|antisense	31.4573835348603	29.1895303842309	18.2568627507169	22.9616917602579	16.9662363551997	35.4838497728212	13.936726860109	16.9491891452828	29.7829383416355	45.3093435504426	48.5108281610706	15.4401696122442	22.756650702087	31.6768205802934	35.5327670654766	8.1237984325249	10.3634572575587	27.3092602928054	8.9699122741843	33.2800385553666	21.2111566990398	19.6374316297158	8.12709826933704	45.5300756224335	10.2158756203702	18.5106707782565	20.0636338170027	12.0571772491133	14.0331498600711	9.51567885280881	15.30038581203	15.1642336755787	32.5029411454958	5.35053741527614	22.7195844959723	8.51141980762026	8.42672277795504	17.5285908477807	40.2569375845266	13.9008599099252	20.268522657371	18.0418519388466	7.29342471884265	13.5497270253077	12.1366276926028	31.2533797582325	19.593342440361	21.3996826884497	9.38966680923742
LINC-ROR|ENSG00000258609|lincRNA	8.24544599734985	0.0453481200809088	0.082815625899158	0.0495374918589359	0.00778640095711025	0.00184598270046354	0	0.936454360259652	2.2580841591612	2.28818325737941	0.0072136447763268	0	0.0398024087445285	1.38196430280202	0.0669380267008622	4.61487460738775	0.00754987558396314	3.39116709191867	0.0553832389503348	0	0	0.612105221740781	8.32623675610018	0.634562020504666	0	0	0.154873765282838	0.0417089973778204	1.7373229463219	7.93466321967402	1.48773676235991	0.100411598243775	11.4860923911236	4.07926808619469	1.04221101704663	0	16.0495183878575	28.7537012084765	0.647379857336565	1.08776598712794	1.51757966143578	0.0776221431519566	0	1.29042216725807	11.4149576384948	6.67713010935829	20.3202459260247	0.568747891765559	4.66968854720217
FLG-AS1|ENSG00000237975|antisense	615.051434460369	25.1366053568259	236.792575486673	180.36746162039	206.603287814899	400.467720575197	44.2588285093186	95.1664157344371	105.410291069631	655.732330454848	9.5125415320092	419.928294941016	161.661977730466	673.071883900242	263.60466942815	9.28984354732702	19.6871584146093	18.692058519193	62.3084776740288	14.8133380684106	35.5008920474498	49.0105740142533	2.8977923452951	17.1350819269561	53.3815836144126	44.0773336204673	82.1610977113167	33.7095974572473	59.3666962009779	5.50724044362101	117.759896199899	6.22220770194649	27.9808338266894	16.936170786002	16.5384162874756	58.6675025261228	54.4072084561049	13.0552689022647	64.7725420779969	216.812515608613	170.594031629151	38.9435093495825	7.94674790967639	133.786166298998	63.4041712226765	41.3971762483387	33.1414529558164	18.5795003349416	22.2552629657853
AC112907.3|ENSG00000263826|antisense	21.410971684847	12.6020467348389	7.49049529875644	56.8522106793915	14.8454967163426	27.3731759504622	9.26510269815145	35.8283253116753	19.4879355199161	10.5138132033265	11.6200726980859	24.456292973637	21.3946664548575	23.4259167880844	25.8603558487652	10.4319378188808	15.5390949094907	8.4740173979608	12.7757387155732	22.7245071899432	5.97136981768105	9.02132990977637	6.62365241955319	67.1824613295189	25.1301995760188	40.0134320350022	7.57267710737056	9.67377125218214	16.474565915385	16.2192667193747	8.44407656494802	10.717353271351	11.6793604252037	15.6290815161712	15.499702202982	21.4648174201038	10.3028312176166	11.6213155783057	8.65147059395991	32.0390518120221	168.081703963005	7.06279738038073	28.2735071468189	19.6774037239599	43.5141328092597	16.789130251024	14.7449349106428	11.2629091243847	24.5274324812437
AC007998.3|ENSG00000267583|lincRNA	13.8650995551492	48.1029140990947	40.7711034901654	4.43297859708619	14.8362006527534	9.12794656806855	3.03519360798475	16.0199141084465	19.4550483563661	16.2831005623085	0.0141892854673227	3.19796296813788	8.10006028401394	12.4478613791453	5.0469996095475	54.0548066926415	12.4330740231081	0	46.7643995640833	6.95313499980805	47.1659435145263	11.1473267424057	14.124680163913	5.6519952611662	5.6764195619945	14.9139602386032	11.1502266506032	49.057986654784	8.46363117609102	6.84181107292966	9.81054154667232	6.20675870011286	10.5127510349389	11.5245902082578	7.24047829838258	13.5539655510036	22.5234811234835	0.646270353903835	10.8560290296537	13.9018891491239	2.57727607468058	11.1854632074519	14.7406878847888	3.76402848605388	18.2382002335592	7.86134566521942	11.0765969853273	17.3420570799087	8.22661971595469
AP000704.1|ENSG00000224790|lincRNA	3.81095666023473	1.49765229530928	7.09675795057243	1.55010200150314	4.24401304031138	2.03136032869171	2.27722738912563	13.2456025332127	6.85010614473966	0.035477574403505	16.8061578867825	0.759322251628788	1.43003131061623	0.0796491869434437	4.88201372758948	2.33737102185863	2.07846964666945	6.00195861217095	3.8221828040403	3.48766355016572	2.22183562672388	2.03823655094965	4.48667986124219	5.81099379411404	1.84859941301976	1.3470205926822	0.149868558632574	3.61670049285962	9.49116468585108	1.43360580141577	5.48291045953507	4.50938795558696	6.92087371425707	8.37779741307411	1.04192728287877	2.08740916989239	4.69593544691729	1.39035227443566	0	7.44872209132783	2.0920006928272	5.48267273413078	3.33255463960791	4.89201478640429	5.23187448421792	0.0241358566827077	0.0451164506901538	3.30996937417324	2.36753659415864
AC007613.1|ENSG00000262420|antisense	6.35146253483897	17.9344723611607	5.62697557370563	0.104808686214585	17.9915670749621	4.05960991399408	7.73774341481038	4.69555289606696	36.439763152096	1.2153227869045	3.18258131846136	3.20149981670985	27.7452994633213	1.49851701095815	12.9058326621297	4.6455215146212	6.21599602595542	1.6576063025375	5.1263718564055	5.22560797095118	9.88740525324575	3.42925423425466	2.91141189903411	8.64671612150882	3.77926718747247	4.21114057342994	3.8404953614626	8.39731727724931	7.35050347624675	9.37494168238677	2.87947352882786	7.54978610720854	13.8761946136977	1.94716228667152	2.07575292790243	5.69351558124391	6.56393758849555	7.30674623779627	6.53591333966241	4.28821707026423	5.97385245121955	5.59743095252825	1.91381967310731	10.9921363423825	9.57861663592281	18.8887291652578	9.7586772386757	4.61217480082242	5.85953229045735
[truncated: 6,727 more rows]
[truncated: 88 more columns]
