# Supplementary material for: Comprehensive analysis of lncRNA-associated competing endogenous RNA network in tongue squamous cell carcinoma
Source: PeerJ. 2019 Feb 6;7:e6397. doi: 10.7717/peerj.6397 (PMC6368841; doi:10.7717/peerj.6397)
Supplement: Table S7 — This table recorded the normalized expression signal of miRNA of all included samples. The data were normalized. [file peerj-07-6397-s007.zip › miRNAmatrix.txt]

id	TCGA-CV-7438-11A-01R-2131-13	TCGA-H7-A6C4-11A-21R-A30I-13	TCGA-CV-7103-11A-01R-2015-13	TCGA-CV-7406-11A-01R-2080-13	TCGA-CV-6961-11A-01R-1914-13	TCGA-CV-6959-11A-01R-1914-13	TCGA-CV-7238-11A-01R-2015-13	TCGA-CV-6934-11A-01R-1914-13	TCGA-CV-6939-11A-01R-1914-13	TCGA-CV-7255-11A-01R-2015-13	TCGA-CV-6933-11A-01R-1914-13	TCGA-CV-6943-11A-01R-1914-13	TCGA-CV-6956-11A-01R-2015-13	TCGA-HD-A6HZ-11A-11R-A31R-13	TCGA-HD-8635-11A-01R-2401-13	TCGA-CV-6003-01A-11R-1685-13	TCGA-CV-5970-01A-11R-1685-13	TCGA-QK-A652-01A-11R-A30I-13	TCGA-F7-A61V-01A-11R-A28Z-13	TCGA-F7-A50J-01A-21R-A28Z-13	TCGA-IQ-A61O-01A-11R-A30I-13	TCGA-CV-6441-01A-11R-1685-13	TCGA-MZ-A7D7-01A-21R-A34O-13	TCGA-CV-A45P-01A-11R-A24J-13	TCGA-D6-6515-01A-21R-1872-13	TCGA-CR-6488-01A-12R-2080-13	TCGA-IQ-A61E-01A-22R-A30I-13	TCGA-CN-A6V6-01A-12R-A34O-13	TCGA-CV-A6JT-01A-11R-A31R-13	TCGA-MT-A51X-01A-11R-A25Z-13	TCGA-IQ-A6SH-01A-12R-A34O-13	TCGA-IQ-A61H-01A-11R-A30I-13	TCGA-CR-7392-01A-11R-2015-13	TCGA-CV-6952-01A-11R-1914-13	TCGA-CV-6956-01A-21R-2015-13	TCGA-IQ-A61J-01A-11R-A30I-13	TCGA-CN-6024-01A-11R-1685-13	TCGA-CV-7438-01A-21R-2131-13	TCGA-DQ-7594-01A-11R-2231-13	TCGA-C9-A47Z-01A-11R-A24J-13	TCGA-CV-6436-01A-11R-1685-13	TCGA-CV-6961-01A-21R-1914-13	TCGA-4P-AA8J-01A-11R-A39B-13	TCGA-CQ-6219-01A-11R-1914-13	TCGA-CV-7243-01A-11R-2015-13	TCGA-CN-4733-01A-02R-1872-13	TCGA-BB-7861-01A-11R-2231-13	TCGA-CV-7446-01A-11R-2231-13	TCGA-CR-7372-01A-11R-2015-13
hsa-mir-3158-1	0	0	0	0	2	3	1	0	0	1	2	4	1	1	1	1	2	0	1	0	1	1	1	0	0	1	2	0	0	1	0	1	3	0	1	0	2	1	1	0	1	2	3	0	0	0	0	1	0
hsa-mir-450a-1	2	8	1	17	11	13	2	6	7	17	5	6	3	1	1	31	13	34	7	37	368	15	23	27	9	38	85	29	40	25	52	44	3	15	4	56	22	20	51	29	9	24	36	39	28	10	23	9	9
hsa-mir-25	11646	48648	28269	93695	20809	50592	24204	34768	46815	32236	19916	40821	24193	59243	27295	43546	29399	27739	25699	29018	40813	132166	132702	19439	28086	27900	72853	78009	33954	28255	65406	102427	17079	25771	23491	43623	52796	18707	110819	13298	15237	48016	41229	40617	28731	42798	45484	21978	34857
hsa-mir-1273f	0	0	0	0	0	0	0	0	0	0	0	0	0	0	0	0	0	0	0	0	0	0	0	0	0	0	0	0	0	0	0	0	0	0	0	0	0	0	0	0	0	0	0	0	0	0	0	0	0
hsa-mir-6887	0	0	0	0	0	1	0	0	0	0	0	0	0	0	0	0	0	0	0	2	0	0	0	0	0	0	0	1	0	0	2	1	0	1	0	0	1	0	0	0	0	0	0	0	0	0	0	1	1
hsa-mir-3141	0	0	0	0	0	0	0	0	0	0	0	0	0	0	0	0	0	0	0	0	0	0	0	0	0	0	0	0	0	0	0	0	0	0	0	0	0	1	0	0	0	0	0	0	0	0	0	0	0
hsa-mir-6875	1	0	2	0	2	2	0	0	1	2	1	3	3	0	0	5	2	2	0	1	2	0	2	0	0	2	1	1	2	0	5	1	1	5	3	0	2	4	0	2	0	0	2	2	2	2	4	1	4
hsa-mir-449c	0	0	0	0	0	0	0	69	0	1	0	0	0	0	0	0	0	0	0	0	0	0	0	0	0	0	0	0	0	0	1	0	0	0	0	0	0	0	0	0	0	0	0	0	0	0	2	0	0
hsa-mir-5698	1	6	5	49	8	9	21	2	6	8	0	4	6	1	3	4	3	2	2	1	4	17	1	1	5	2	1	6	8	4	2	5	2	3	6	6	1	2	13	1	1	4	3	3	0	2	1	0	1
hsa-mir-3140	0	0	0	2	0	0	0	1	0	0	2	0	1	1	3	1	0	1	0	0	1	0	5	0	0	0	0	0	0	2	0	2	2	2	2	0	1	1	0	2	0	1	0	0	2	3	0	1	4
hsa-mir-19a	17	152	57	420	88	116	24	67	52	19	63	115	43	146	107	182	59	211	353	289	239	123	754	511	64	312	631	190	123	283	217	450	38	91	71	177	75	40	189	314	50	114	244	97	88	61	209	55	82
hsa-mir-143	415125	263751	800550	484408	518359	1682549	1110173	920227	2150411	750475	1397151	887873	479492	152975	319095	522629	418910	55241	28732	81603	194896	196719	167069	101378	537308	169503	261531	114954	78612	71059	212516	391670	492618	502528	296114	258574	591270	1038004	508944	60765	160212	248741	610296	1039343	705195	929398	258878	73250	539575
hsa-mir-6856	0	0	0	0	0	0	0	0	0	1	0	0	0	0	1	0	1	0	1	0	0	0	0	0	0	0	1	0	0	0	0	0	0	0	0	3	0	0	0	0	0	0	0	0	0	0	0	0	0
hsa-mir-653	11	171	38	104	30	149	72	35	159	9	27	67	16	27	72	5	12	20	9	0	133	33	11	11	48	77	9	26	37	6	69	41	12	7	1	67	20	12	53	1	0	18	15	26	32	48	18	18	9
hsa-mir-331	25	48	83	104	101	97	59	87	94	72	57	66	99	22	79	150	65	60	54	62	57	92	47	74	92	99	208	76	62	51	154	86	129	129	91	60	94	125	446	164	31	99	172	165	142	67	280	379	63
hsa-mir-3911	0	0	0	0	0	1	0	1	0	0	0	1	0	0	0	3	1	1	0	0	0	0	1	0	2	0	3	2	0	0	2	0	2	2	0	0	1	2	1	2	0	1	1	2	0	0	1	0	0
hsa-mir-3119-2	0	0	0	0	0	0	0	0	0	0	0	0	0	0	0	0	0	0	0	0	0	0	0	0	0	0	0	0	0	0	0	0	0	0	0	0	0	0	0	0	0	0	0	0	0	0	0	1	0
hsa-mir-6133	0	0	0	0	0	0	0	0	0	0	0	0	0	0	0	0	0	0	0	0	0	0	0	0	0	0	0	0	0	0	0	0	0	0	0	0	0	0	0	0	0	0	0	0	0	0	0	0	0
hsa-mir-6828	0	0	0	0	0	0	0	0	0	0	0	0	0	0	0	0	0	0	0	0	0	0	0	0	0	0	0	0	0	0	0	0	0	0	0	0	0	0	1	0	0	0	0	0	0	0	0	0	0
hsa-mir-4467	0	0	0	0	0	0	0	0	0	0	0	0	0	0	0	0	0	0	0	0	0	0	0	0	0	0	0	0	0	0	0	0	0	0	0	0	0	0	0	0	0	0	0	0	0	0	0	0	0
hsa-mir-3649	0	0	0	0	0	0	0	0	0	0	0	0	0	0	0	0	0	0	0	0	0	0	0	0	0	0	0	0	0	0	0	0	0	0	0	0	0	0	0	0	0	0	0	0	0	0	0	0	0
hsa-mir-1287	58	59	99	190	95	152	130	409	201	102	111	109	57	44	84	123	61	60	7	20	290	102	191	23	144	138	90	75	71	30	101	96	78	156	38	50	56	129	236	43	19	66	317	103	92	114	145	106	72
hsa-mir-574	42	198	249	326	162	288	320	572	583	203	1557	191	246	274	187	292	347	221	138	223	1680	331	253	106	282	514	271	208	410	314	599	592	457	209	234	347	301	179	785	206	89	177	589	831	302	145	163	222	249
hsa-mir-4688	0	0	0	0	0	0	0	0	0	0	0	0	0	0	0	0	0	0	0	0	0	0	0	0	0	0	0	0	0	0	1	0	0	0	0	0	0	0	0	0	0	0	0	0	0	0	0	0	0
hsa-mir-1469	0	0	0	0	0	0	0	0	0	0	0	0	0	0	0	0	0	0	0	0	0	0	0	0	0	0	0	0	0	0	0	0	0	0	0	0	0	0	0	0	0	0	0	0	0	0	0	0	0
hsa-mir-4278	0	0	0	0	0	0	0	0	0	0	0	0	0	0	0	0	0	0	0	0	0	0	0	0	0	0	0	0	0	0	0	0	0	0	0	0	0	0	0	0	0	0	0	0	0	0	0	0	0
hsa-mir-4440	0	0	0	0	0	0	0	0	0	0	0	0	0	0	0	0	0	0	0	0	0	0	0	0	0	0	0	0	0	0	0	0	0	0	0	0	0	0	0	0	0	0	0	0	0	0	0	0	0
hsa-mir-6800	0	0	0	0	0	0	0	1	0	0	0	0	0	0	0	0	0	0	0	0	0	0	0	0	0	0	0	0	0	0	0	0	0	0	0	0	0	0	1	0	0	1	1	0	1	0	0	0	0
hsa-mir-372	0	2	1	12	0	1	0	3	18	1	0	0	1	0	0	5	1	4	4	4	0	4	0	1	5	4	0	1	2	0	1	2	1	2	1	5	3	2	3	0	1	0	5	2	4	2	1	0	0
hsa-mir-7703	0	0	0	0	0	0	0	0	0	0	0	0	1	0	0	0	1	0	0	0	0	1	1	0	0	0	0	1	0	0	0	2	0	0	0	0	0	0	0	0	0	0	0	0	0	0	1	0	0
hsa-mir-3175	0	0	0	0	0	0	0	0	0	0	0	0	0	0	0	0	0	0	0	0	0	1	0	0	0	0	0	0	0	0	1	0	0	0	0	0	0	0	0	0	0	0	1	1	0	0	1	0	0
hsa-mir-216b	0	1	0	5	1	0	0	0	2	0	0	0	0	2	0	0	2	0	0	0	0	3	1	0	0	0	0	0	0	0	0	4	2	0	0	1	0	1	1	0	1	1	0	1	0	1	0	0	1
hsa-mir-214	29	138	107	229	214	198	100	50	111	105	30	94	105	183	84	109	126	93	88	87	524	77	134	57	239	100	203	102	167	89	88	800	121	69	93	183	230	113	451	15	27	103	352	629	244	112	36	62	98
hsa-mir-4673	0	0	0	1	0	0	0	0	0	0	0	0	0	0	0	0	0	0	0	0	0	0	0	0	0	0	0	0	1	0	0	0	0	1	0	0	0	0	0	0	0	0	1	0	0	0	1	0	0
hsa-mir-548j	2	0	5	6	0	3	0	2	2	1	4	1	0	1	3	1	1	0	0	1	5	9	4	0	4	7	5	3	4	1	4	4	7	5	1	3	2	4	8	4	2	3	4	4	3	3	8	0	0
hsa-mir-1202	0	0	0	0	0	0	0	0	0	0	0	0	0	0	0	0	0	0	0	0	0	0	0	0	0	0	0	0	0	0	0	0	0	0	0	0	0	0	0	0	0	0	0	0	0	0	0	0	0
hsa-mir-6770-1	0	0	0	0	0	0	0	0	0	0	0	0	0	0	0	0	0	0	0	0	0	0	0	0	0	0	0	0	0	0	0	0	0	0	0	0	0	0	0	0	0	0	0	0	0	0	0	0	0
hsa-mir-527	0	0	0	0	2	2	0	4	4	1	1	1	0	0	0	0	1	1	1	0	1	0	0	0	0	0	0	0	0	0	3	6	0	3	1	4	0	0	9	1	0	6	0	2	3	0	1	0	1
hsa-mir-548f-2	0	0	0	0	0	0	0	0	0	0	0	0	0	0	0	0	0	0	0	0	0	0	0	0	0	0	0	0	0	0	0	0	0	0	0	0	0	0	0	0	0	0	0	0	0	0	0	0	0
hsa-mir-3648-1	0	0	0	0	0	0	0	0	0	0	0	0	0	0	0	0	0	0	0	0	0	0	0	0	0	0	0	0	0	0	0	0	0	0	0	0	0	0	0	0	0	0	0	0	0	0	0	0	0
hsa-mir-9-2	125	676	269	4710	97	294	1107	409	2311	379	999	278	203	804	196	511	674	558	580	1070	1073	661	3427	155	982	563	605	6098	539	290	4078	15679	74	160	196	952	4112	117	19206	77	205	8905	4661	346	201	354	13078	4670	318
hsa-mir-5692a-2	0	0	0	0	0	0	0	0	0	0	0	0	0	0	0	0	0	0	0	0	0	0	0	0	0	0	0	0	0	0	0	0	0	0	0	0	0	0	0	0	0	0	0	0	0	0	0	0	0
hsa-mir-3191	0	1	1	0	1	2	2	0	4	0	1	1	2	0	1	0	0	2	1	0	2	1	1	0	0	2	1	1	1	0	2	2	3	0	1	0	0	0	2	0	0	1	1	1	0	1	5	1	6
hsa-mir-4692	0	0	0	0	0	0	0	0	0	0	0	0	0	0	0	0	0	0	0	0	0	0	0	0	0	0	0	0	0	0	0	0	0	0	0	0	0	0	0	0	0	0	0	0	0	0	0	0	0
hsa-mir-380	4	10	4	32	10	9	10	6	67	5	7	10	7	4	8	2	5	3	2	0	5	8	4	1	5	9	3	1	1	0	2	16	5	8	4	3	6	5	17	1	1	11	18	10	27	12	2	1	9
hsa-mir-4300	0	0	0	0	0	0	0	0	0	0	0	0	0	0	0	0	0	0	0	0	0	0	0	0	0	0	0	0	0	0	0	0	0	0	0	0	0	0	0	0	0	0	0	0	0	0	0	0	0
hsa-mir-4433b	0	1	0	6	1	2	0	0	0	0	2	0	0	2	0	0	1	0	0	2	2	0	0	22	2	1	7	0	0	1	3	0	0	0	0	0	0	0	1	0	2	0	0	1	0	0	0	0	2
hsa-mir-6734	0	1	0	2	0	2	4	1	0	0	0	2	0	0	0	0	0	1	1	2	2	2	0	0	1	1	2	0	1	0	2	1	1	2	0	1	1	1	1	3	0	0	0	1	1	0	0	0	1
hsa-mir-7155	0	0	2	1	0	0	1	3	2	0	0	1	0	1	0	2	0	2	1	2	3	0	2	2	1	5	1	1	5	4	4	1	1	2	10	1	1	0	0	1	0	1	1	1	1	1	2	0	1
hsa-mir-204	12	94	120	68	43	168	66	255	191	23	74	67	53	101	38	0	1	14	10	2	9	32	14	4	32	27	2	1	11	4	3	20	8	2	7	7	119	11	30	1	1	21	17	4	7	6	2	422	2
hsa-mir-1288	1	0	3	3	3	2	1	2	5	2	1	0	2	2	4	14	1	4	2	2	5	0	5	1	5	3	2	1	1	3	11	3	7	4	2	4	1	0	7	0	4	1	3	10	13	1	8	1	12
hsa-mir-6086	0	0	0	0	0	0	0	0	0	0	0	0	0	0	0	0	0	0	0	0	0	0	0	0	0	0	0	0	0	0	0	0	0	0	0	0	0	0	0	0	0	0	0	0	0	0	0	0	0
hsa-mir-200c	14101	16607	40764	28536	36893	24490	35207	147823	24609	28162	67373	58836	29128	37270	33289	73016	40361	25460	36406	24692	8212	32436	57051	15245	50228	89683	31052	51659	75853	38340	154774	52432	25779	30617	29431	94320	78893	12467	47793	31476	17877	47024	78683	34167	61416	16620	101521	30840	45344
hsa-mir-8057	0	0	0	0	0	0	0	0	0	0	0	0	0	0	0	0	0	0	0	0	0	0	0	0	0	0	0	0	0	0	0	0	0	0	0	0	0	0	0	0	0	0	0	0	0	0	0	0	0
hsa-mir-451b	0	0	0	0	0	0	0	0	0	0	0	0	0	0	0	0	0	0	0	0	0	0	0	0	0	0	0	0	0	0	0	0	0	0	0	0	0	0	0	0	0	0	0	0	0	0	0	0	0
hsa-mir-4321	0	0	0	0	0	0	0	0	0	0	0	0	0	0	0	0	0	0	0	0	0	0	0	0	0	0	0	0	0	0	0	0	0	0	0	0	0	0	0	0	0	0	0	0	0	0	0	0	0
hsa-mir-4304	0	0	0	0	0	0	0	0	0	0	0	0	0	0	0	0	0	0	0	0	0	0	0	0	0	0	0	0	0	0	0	0	0	0	0	0	0	0	0	0	0	0	0	0	0	0	0	0	0
hsa-mir-199a-2	3072	10608	16605	27943	19094	20203	14349	8708	18390	9858	4605	13596	9573	10510	12678	9014	6540	5741	2694	5660	30647	3363	8949	3540	15589	10300	14180	8013	7934	4962	9974	29303	10674	7051	4898	17213	8835	7148	37014	1701	1524	6747	23141	28014	12302	17094	5900	4599	10876
hsa-mir-30d	5459	53499	33811	90051	23213	41945	46959	59279	90301	20566	71541	36929	27276	34390	27274	10940	16434	10969	6621	11223	19509	28520	25702	14603	16924	30744	17591	24165	24931	17755	22304	16377	17549	16262	6585	29710	22154	11426	40346	20889	14982	18944	20088	14138	19285	17965	83990	11398	17173
hsa-mir-4669	0	0	0	0	0	0	0	0	0	0	0	0	1	0	0	2	0	0	0	0	0	0	0	0	0	0	0	0	0	0	0	0	0	0	1	2	0	0	0	0	0	0	1	0	0	0	0	0	0
hsa-mir-381	110	7580	2413	22416	1189	4839	4610	728	96472	454	2206	1221	4071	786	9037	233	190	186	77	66	150	435	154	72	93	794	247	262	333	51	179	577	239	328	492	285	456	361	1766	71	74	1318	504	304	850	817	63	65	262
hsa-mir-4517	0	1	0	1	0	0	0	0	0	0	0	0	0	0	0	3	0	1	0	0	0	0	2	1	0	0	2	0	1	0	0	2	0	0	0	1	2	0	0	1	0	0	1	0	0	0	1	0	0
hsa-mir-365b	135	562	402	399	146	423	190	146	647	743	136	215	212	344	145	832	333	494	189	616	1274	221	262	238	185	662	874	205	966	320	374	650	363	386	287	1116	272	236	261	385	190	228	378	358	319	155	67	71	258
hsa-mir-193b	76	686	441	751	354	512	265	154	458	154	361	365	325	350	403	2016	840	925	331	1192	1242	306	761	552	665	1837	1460	493	3704	1400	1451	560	1115	1498	1729	1982	535	531	545	1315	287	847	930	1035	706	308	218	328	626
hsa-mir-219a-1	3	13	16	23	12	29	16	25	15	4	9	38	7	17	40	18	9	7	17	8	27	19	34	10	18	15	31	15	9	15	38	18	19	12	14	29	16	7	34	7	6	59	42	17	16	22	28	40	16
hsa-mir-670	0	0	0	0	0	0	0	0	0	0	0	0	0	0	0	0	0	0	0	0	1	0	0	0	0	0	0	0	0	0	0	0	0	0	0	0	0	0	0	0	0	0	0	0	0	0	0	0	0
hsa-mir-637	0	0	1	0	0	0	0	0	0	0	0	0	0	0	0	0	0	0	0	0	0	0	0	0	0	0	0	0	0	0	0	0	0	0	0	0	0	0	0	0	0	0	0	0	0	0	0	0	0
hsa-mir-498	0	0	0	1	1	0	0	0	3	0	0	1	0	0	1	1	1	0	2	0	0	0	0	0	0	4	2	0	0	0	2	5	0	0	1	1	0	1	0	0	0	2	0	1	0	0	0	0	0
hsa-mir-6864	0	0	0	0	0	0	0	0	0	0	0	0	0	0	0	0	0	1	0	0	0	0	0	0	0	0	0	0	0	0	0	0	0	0	1	0	0	0	0	0	0	0	0	0	0	0	0	0	0
hsa-mir-515-1	0	1	0	7	1	0	0	0	2	0	0	0	0	0	1	0	0	1	4	0	1	1	0	0	1	2	4	0	0	0	2	12	0	0	1	6	0	0	3	0	0	0	0	1	0	1	1	0	0
hsa-mir-548y	0	0	0	0	0	0	0	0	0	0	0	0	0	0	1	0	0	0	0	0	0	0	2	0	0	0	0	0	0	0	0	0	0	0	0	0	0	0	0	0	0	0	9	0	0	0	1	13	0
hsa-mir-6859-1	0	0	0	0	0	0	0	0	0	0	0	0	0	0	0	0	0	0	0	0	0	0	0	0	0	0	0	0	0	0	0	0	0	0	0	0	0	0	0	0	0	0	0	0	0	0	0	0	0
hsa-mir-20b	6	111	18	417	11	87	7	61	56	28	142	49	26	257	77	3	10	31	22	36	41	12	49	152	24	28	93	281	52	26	41	84	15	30	15	26	11	9	391	28	16	233	29	28	11	19	1167	81	18
hsa-mir-6832	0	1	0	0	0	0	0	0	0	0	0	0	0	0	0	0	0	0	0	0	0	0	0	1	0	0	0	0	0	0	1	0	0	0	0	0	0	0	0	1	0	0	0	0	0	0	0	0	1
hsa-mir-378a	3593	60761	24747	105868	14944	79952	46023	10448	216186	10721	3996	25517	26280	5465	19070	2074	4045	2052	3758	1356	671	14045	5999	2033	3409	6321	1585	5199	2742	3040	4734	4734	4501	3256	6572	3421	6623	6104	8632	2497	2921	11490	4425	5214	3989	4369	16976	1049	6914
hsa-mir-6087	0	0	0	1	1	0	1	0	0	0	2	0	0	0	0	0	0	0	0	0	1	0	0	0	0	1	0	0	0	2	0	0	0	1	1	0	0	0	0	0	0	0	0	0	0	0	0	0	0
hsa-mir-4640	0	1	0	0	0	1	0	1	0	1	0	0	4	1	2	5	1	1	3	1	1	3	0	0	0	1	6	3	0	1	9	1	2	5	3	2	0	0	0	1	0	0	2	3	5	1	4	4	2
hsa-mir-561	1	3	4	9	1	4	4	13	6	3	5	7	3	8	6	0	0	1	0	0	1	4	3	0	2	0	1	8	0	0	0	5	1	3	4	3	6	2	7	0	0	1	1	0	0	0	0	0	0
hsa-mir-503	1	8	6	25	29	26	3	2	2	3	2	9	2	5	10	68	37	56	27	60	250	11	35	18	187	125	354	41	92	72	130	60	23	67	4	79	29	48	69	66	8	31	251	46	77	22	73	31	38
hsa-mir-6884	0	0	0	0	0	0	0	0	0	0	0	0	0	1	0	0	0	0	0	0	0	0	2	0	0	0	0	1	1	0	0	0	0	2	0	0	0	0	0	0	0	0	0	1	0	0	0	1	0
hsa-mir-6844	0	0	0	0	1	0	0	0	0	0	0	0	0	0	1	2	0	1	2	1	0	0	2	0	0	1	4	0	0	0	1	0	0	1	0	0	0	0	0	1	0	0	3	0	1	0	0	2	0
hsa-mir-6744	0	0	0	0	0	0	10	6	6	0	1	0	0	0	0	0	0	0	1	0	0	0	0	0	0	0	0	0	0	0	0	0	0	0	0	0	0	0	3	0	0	0	0	0	2	0	0	0	0
hsa-mir-34a	161	631	903	2189	896	621	335	1596	1103	719	461	707	329	823	350	292	297	445	561	285	726	590	763	419	636	764	1197	1002	629	285	599	1313	356	389	230	463	317	614	1199	141	308	840	516	780	266	333	1448	400	211
hsa-mir-548h-4	0	0	0	0	0	0	0	0	0	0	0	0	0	0	0	0	0	0	0	0	0	0	0	0	0	0	0	0	0	0	0	0	0	0	0	0	0	0	0	0	0	0	0	0	0	0	0	0	0
hsa-mir-577	3	0	2	23	0	9	0	6	22	0	117	5	2	10	1	4	5	1	101	0	0	12	7	1	0	5	1	5	2	2	10	8	1	0	7	5	2	5	105	0	1	10	14	3	0	2	114	253	2
hsa-mir-1282	0	0	0	0	0	0	0	0	0	0	0	0	0	0	0	0	0	0	0	0	0	0	0	0	0	0	0	0	0	0	0	0	0	0	0	0	0	0	0	0	0	0	0	0	0	0	0	0	0
hsa-mir-553	0	0	0	0	0	0	0	0	0	0	0	0	0	0	0	0	0	0	0	0	0	0	0	0	0	0	0	0	0	0	0	0	0	0	0	0	0	0	0	0	0	0	0	0	0	0	0	0	0
hsa-mir-6088	0	0	0	0	0	0	0	0	0	0	0	0	0	0	0	0	0	0	0	0	0	0	0	0	0	0	0	0	0	0	0	0	0	0	0	0	0	0	1	0	0	0	0	0	0	0	0	0	0
hsa-mir-1238	0	0	0	0	0	0	0	0	0	0	0	0	0	0	0	0	0	0	0	0	1	0	0	0	0	0	1	0	0	0	0	0	1	0	0	0	0	0	0	0	0	0	0	0	0	0	1	0	0
hsa-mir-320a	470	2565	1113	3012	849	1581	1975	3398	1679	2028	977	2080	2830	2025	1120	8155	2302	3006	2135	2719	10527	6534	3902	1365	3335	4491	5349	5485	2419	3275	2125	5588	1468	1533	2581	2639	2175	1182	3954	1217	1405	3430	1996	2933	1945	2105	3759	1341	1552
hsa-mir-208b	2	296	38	477	22	250	201	1	81	5	0	19	69	28	74	12	4	44	7	0	0	5	0	0	1	21	1	23	20	0	0	26	2	16	4	4	13	18	13	0	0	12	6	43	5	19	0	0	1
hsa-mir-6721	0	0	0	0	0	0	0	0	0	0	0	0	0	0	0	1	0	0	1	0	0	0	0	0	0	1	0	1	0	0	0	0	1	0	0	1	0	0	0	0	0	0	1	0	0	0	1	1	0
hsa-mir-4777	0	2	0	1	2	6	1	1	0	1	1	0	0	0	2	2	2	1	0	1	3	0	1	2	2	5	10	2	6	0	4	1	1	1	0	4	0	1	0	1	0	6	8	2	0	0	1	2	1
hsa-mir-548q	0	1	0	2	0	1	1	2	1	1	0	1	0	1	0	1	1	0	0	0	1	1	1	1	1	0	0	1	1	0	0	3	0	0	0	0	1	0	0	2	0	1	0	4	1	0	0	3	1
hsa-mir-6888	0	0	0	0	0	0	0	1	0	0	0	0	0	0	0	0	0	0	0	0	0	0	0	0	0	1	0	0	0	0	0	0	0	0	0	0	0	0	1	0	0	0	0	0	0	0	0	1	0
hsa-mir-3656	0	0	0	0	0	0	0	0	0	0	0	0	1	0	0	0	0	0	0	0	0	0	0	0	0	0	0	0	0	0	0	0	0	0	0	2	0	0	0	0	0	0	0	0	0	0	0	0	0
hsa-mir-127	1881	8637	8224	38085	10925	12760	18894	5118	141496	4517	8098	6148	8116	3929	9910	2593	3026	1730	828	872	3618	5984	1604	559	2867	5249	2733	2174	2294	940	1952	10054	4035	2564	4370	3120	5644	4451	29229	235	651	6166	6411	8698	11588	7468	439	1623	4158
hsa-mir-4309	0	0	0	0	0	0	0	0	0	0	0	0	0	0	0	0	0	0	0	0	0	0	0	0	0	0	0	0	0	0	0	0	0	0	0	0	0	0	0	0	0	0	0	0	0	0	0	0	0
hsa-mir-519e	0	0	0	0	0	0	0	0	0	0	0	0	0	0	0	0	0	0	1	0	0	0	0	1	0	0	1	0	0	0	2	1	0	0	0	0	0	0	0	0	0	0	0	0	0	0	0	0	0
hsa-mir-1247	562	386	1356	768	1376	1301	2225	80	1928	4219	77	1358	1352	362	211	1654	163	79	17	338	75	504	46	94	294	183	963	130	504	19	361	689	489	1541	154	857	177	1392	474	8	143	3712	142	458	1166	535	132	94	67
hsa-mir-6809	0	0	0	0	0	0	0	1	0	0	0	0	1	0	0	0	0	0	0	0	0	0	0	0	0	0	0	0	0	0	0	0	0	0	0	0	0	0	0	0	0	0	0	0	1	0	0	0	0
hsa-mir-7154	0	0	0	0	0	0	0	0	0	0	0	0	0	0	0	0	0	0	0	0	0	0	0	0	0	0	0	0	0	0	0	0	0	0	0	0	0	0	0	0	0	0	0	0	0	0	0	0	0
hsa-mir-4773-2	0	0	0	0	0	0	0	1	1	0	0	2	0	0	0	0	1	0	0	1	3	0	0	0	13	1	2	1	1	0	1	0	0	0	0	0	0	0	4	0	0	0	1	3	0	0	2	0	0
hsa-mir-558	0	0	0	0	0	0	0	0	0	0	0	0	0	0	0	0	0	0	0	0	0	0	0	0	0	0	0	0	0	0	0	0	0	0	0	0	0	0	0	0	0	0	0	0	0	0	0	0	0
hsa-mir-325	0	0	0	0	0	0	0	0	0	0	0	0	0	0	0	0	0	0	0	0	0	0	0	0	0	0	0	0	0	0	0	0	0	0	0	0	0	0	0	0	0	0	0	0	0	0	0	0	0
hsa-mir-8067	0	0	0	0	0	0	0	0	0	0	0	0	0	0	0	0	0	0	0	0	0	0	0	0	0	0	0	0	0	0	0	0	0	0	0	0	0	0	0	0	0	0	0	0	0	0	0	0	0
hsa-mir-4732	0	8	1	22	0	7	4	1	4	6	2	1	1	15	1	1	3	0	0	1	0	0	1	5	1	0	2	0	0	0	3	2	3	2	0	0	1	4	2	1	0	0	0	1	3	1	2	0	7
hsa-mir-612	1	0	1	23	2	4	0	0	3	2	0	0	0	1	4	3	0	0	0	1	1	6	3	0	0	0	2	2	1	0	0	1	1	0	1	1	2	1	1	0	0	0	0	0	1	2	0	0	1
hsa-mir-6789	0	0	0	0	0	0	0	0	0	0	0	0	0	0	0	1	0	0	0	1	1	0	0	0	0	0	0	0	0	0	0	0	1	1	0	0	0	1	0	0	0	0	0	0	0	0	0	0	0
hsa-mir-518f	0	1	0	5	2	0	1	2	1	0	1	0	0	0	0	1	1	2	3	4	2	2	0	1	1	3	2	0	0	1	1	7	1	0	0	5	1	0	9	0	0	1	1	0	0	1	0	0	1
hsa-mir-548a-3	1	0	0	0	1	0	0	0	0	0	1	0	0	0	0	0	0	0	0	0	0	0	7	0	0	0	0	0	2	0	0	0	1	0	0	1	2	1	0	0	1	0	0	0	0	0	0	0	1
hsa-mir-8069-2	0	0	0	0	0	0	0	0	0	0	0	0	0	0	0	0	0	0	0	0	0	0	0	0	0	0	0	0	0	0	0	0	0	0	0	0	0	0	0	0	0	0	0	0	0	0	0	0	0
hsa-mir-142	3639	4541	5696	14917	4868	8666	2296	5315	1304	3616	2545	8570	10103	2318	21447	4285	3904	16453	4971	10818	7693	3747	4337	11875	35095	10931	13573	19567	4444	8290	6755	9921	3289	13518	1087	5647	2080	3930	63158	4876	3651	4946	12684	19943	1483	11419	66342	6975	2533
hsa-mir-3670-2	0	0	0	0	0	0	0	0	0	0	0	0	0	0	0	0	0	0	0	0	0	0	0	0	0	0	0	0	0	0	0	0	0	0	0	0	0	0	0	0	0	0	0	0	0	0	0	0	0
hsa-mir-514a-2	4	6	152	41	5	21	10	15	8	36	1	33	11	20	14	0	8	2	0	1	37	2	37	0	2	4	0	2	8	22	6	15	0	1	2	5	6	3	4	2	0	5	80	7	3	4	5	0	23
hsa-mir-126	1501	19568	12611	23611	11782	14185	7632	9448	23447	4446	4787	11246	14166	12001	11543	10042	5539	14022	9020	6981	20124	6225	11984	10162	14872	12129	17451	13748	6990	13757	13042	14856	4157	6271	4738	9556	7390	3793	32681	3841	4309	5307	15347	6618	7703	8261	8300	5654	6954
hsa-mir-4637	0	0	0	0	0	0	0	0	0	0	0	0	0	0	0	0	1	0	0	0	0	0	1	0	0	0	0	0	0	0	0	1	0	0	0	0	0	0	0	0	0	1	0	0	1	0	1	0	0
hsa-mir-8059	0	0	0	0	0	0	0	0	0	0	0	0	0	0	0	0	0	0	0	0	0	0	0	0	0	0	0	0	0	0	0	0	0	0	0	0	0	0	0	0	0	0	0	0	0	0	0	0	0
hsa-mir-3670-4	0	0	0	0	0	0	0	0	0	0	0	0	0	0	0	0	0	0	0	0	0	0	0	0	0	0	0	0	0	0	0	0	0	0	0	0	0	0	0	0	0	0	0	0	0	0	0	0	0
hsa-mir-384	0	0	0	0	0	0	0	0	0	0	0	0	0	0	0	0	0	0	0	0	0	0	0	0	0	0	0	0	0	0	0	0	0	0	0	0	0	0	0	0	0	0	0	0	0	0	0	0	0
hsa-mir-6729	0	0	0	0	0	0	0	0	0	0	0	0	0	0	0	0	0	1	0	1	0	0	0	0	0	0	0	0	0	0	0	0	0	0	0	0	0	0	0	0	0	0	2	1	1	0	0	0	0
hsa-mir-6889	0	0	0	0	0	0	0	0	0	0	0	0	0	0	1	0	0	0	0	0	0	0	0	0	0	0	0	0	0	0	1	0	0	0	1	0	0	0	0	0	0	1	0	0	0	0	0	0	0
hsa-mir-1302-11	0	0	0	0	0	0	0	0	0	0	0	0	0	0	0	0	0	0	0	0	0	0	0	0	0	0	0	0	0	0	0	0	0	0	0	0	0	0	0	0	0	0	0	0	0	0	0	0	0
hsa-mir-374b	115	357	289	653	155	647	236	583	746	427	207	288	258	206	182	307	200	201	233	140	504	287	350	133	399	269	388	246	268	269	477	1117	118	220	84	276	340	203	324	92	53	171	537	982	205	258	285	96	158
hsa-mir-7853	0	0	0	0	0	0	0	0	0	0	1	0	0	0	0	0	0	0	0	0	0	0	0	0	0	0	0	0	0	0	0	0	0	0	0	0	0	0	0	0	0	0	0	0	0	0	0	0	0
hsa-mir-3670-1	0	0	0	0	0	0	0	0	0	0	0	0	0	0	0	0	0	0	0	0	0	0	0	0	0	0	0	0	0	0	0	0	0	0	0	0	0	0	0	0	0	0	0	0	0	0	0	0	0
hsa-mir-3117	4	4	2	2	0	10	3	2	11	1	3	2	0	4	1	5	2	4	3	1	7	3	10	4	11	7	17	2	6	2	7	0	6	2	2	2	3	8	4	0	2	0	1	16	11	7	5	1	1
hsa-mir-302f	0	0	0	0	0	0	0	0	0	0	0	0	0	0	0	0	0	0	0	0	0	0	0	0	0	0	0	0	0	0	0	0	0	0	0	0	0	0	0	0	0	0	0	0	0	0	0	0	0
hsa-mir-370	12	59	56	266	88	85	136	47	481	44	72	54	20	42	61	21	34	16	8	6	43	42	10	9	20	80	27	21	50	9	24	65	33	27	30	44	37	47	315	1	8	46	127	59	135	80	3	21	65
hsa-mir-4653	0	0	0	0	0	0	0	0	0	0	0	0	0	0	0	0	0	0	0	0	0	0	0	0	0	0	0	0	0	0	0	0	0	0	0	0	2	0	0	0	0	0	0	0	0	0	0	0	0
hsa-mir-6503	0	1	3	4	9	3	2	2	5	5	0	3	1	0	3	0	2	1	1	1	0	3	2	1	9	5	3	1	1	1	0	1	2	0	1	1	2	2	4	0	3	2	4	8	2	4	7	0	1
hsa-mir-3687-1	0	0	0	0	0	0	0	0	0	0	0	0	0	0	0	0	0	0	0	0	0	0	0	0	0	0	0	0	0	0	0	0	0	0	0	0	0	0	0	0	0	0	0	0	0	0	0	0	0
hsa-mir-4753	1	0	0	0	0	1	0	0	0	0	0	0	3	0	0	0	0	1	2	0	0	4	0	0	1	0	0	1	0	0	0	1	0	1	0	2	0	0	1	0	1	1	2	2	1	2	0	0	0
hsa-mir-6806	0	9	5	16	7	9	8	13	8	4	2	6	9	8	4	8	4	3	0	2	1	6	3	1	8	4	3	7	3	6	4	7	4	6	1	7	3	3	9	2	3	3	2	6	3	11	11	3	5
hsa-mir-16-1	528	1027	1134	2846	766	2308	627	1202	1080	1346	395	1017	1049	1165	866	1568	988	974	1267	1069	815	1766	2156	1112	1748	1181	3357	1741	1131	896	1000	1699	753	964	639	777	767	1359	2623	644	933	966	955	1398	1062	1430	3626	699	548
hsa-mir-6791	0	0	0	2	0	0	0	0	0	0	0	0	0	1	0	0	0	0	0	0	0	0	0	0	0	0	0	0	0	0	0	0	0	0	0	0	0	0	1	0	0	0	1	0	0	0	0	0	0
hsa-mir-4534	0	0	0	0	0	0	0	0	0	0	0	0	0	0	0	0	0	0	0	0	0	0	0	0	0	0	0	0	0	0	0	0	0	0	0	0	0	0	0	0	0	0	0	0	0	0	0	0	0
hsa-mir-137	1	1	4	16	1	2	9	0	4	1	4	2	2	9	1	1	4	1	1	0	7	9	5	0	4	19	9	0	0	0	188	5	3	8	1	5	1	6	5	2	0	2	1	8	2	0	1	0	0
hsa-mir-3651	0	8	0	22	2	0	1	0	6	0	1	0	0	4	2	2	0	2	12	5	9	12	45	2	6	10	23	6	8	5	4	16	1	5	3	4	2	4	28	5	1	1	4	2	2	1	8	4	1
hsa-mir-6813	0	0	0	0	0	0	0	0	0	0	0	0	0	0	0	0	0	0	0	0	1	0	0	0	1	1	0	0	0	0	1	1	1	0	0	0	0	0	1	0	0	4	0	0	0	1	1	0	0
hsa-mir-3202-2	0	0	0	0	0	0	0	0	1	0	0	0	0	0	0	0	0	0	0	0	0	0	0	0	0	1	0	0	0	0	0	0	0	0	1	1	0	0	0	0	0	0	0	0	0	0	1	1	0
hsa-mir-6835	0	0	0	0	0	0	0	0	0	0	0	0	0	0	0	0	0	0	0	0	0	0	0	0	0	0	0	0	0	0	0	0	0	0	0	0	0	0	0	0	0	0	0	0	1	0	0	0	0
hsa-mir-4499	0	0	0	0	0	0	0	0	0	0	0	0	0	0	0	0	0	0	0	0	0	0	0	0	0	0	0	0	0	0	0	0	0	0	0	0	0	0	0	0	0	0	0	0	0	0	0	0	0
hsa-mir-4632	1	2	2	1	0	1	0	1	0	0	1	0	0	1	0	0	1	1	0	0	0	2	1	2	0	0	1	2	1	0	1	0	2	0	0	3	0	0	5	1	0	0	1	3	1	0	7	0	0
hsa-let-7c	9844	19916	30418	36055	25947	43315	36740	48762	28104	37930	80875	50791	19657	13799	20659	2726	4017	2098	9257	2706	10121	4934	4989	2882	13781	4271	2896	5660	3516	3821	2751	7331	3386	2903	3009	11456	20633	4206	23872	604	1875	7386	4515	7481	18471	14132	67971	1370	13547
hsa-mir-433	2	15	10	27	12	11	14	2	195	4	17	4	6	14	4	0	5	2	1	2	10	4	2	0	4	5	4	2	2	0	1	11	3	1	6	2	8	3	23	0	0	12	9	6	27	4	0	3	6
hsa-mir-4668	0	6	0	11	5	1	2	4	2	1	2	1	3	3	7	1	12	25	6	5	27	11	6	9	10	16	22	17	8	8	7	13	2	0	2	7	8	1	25	6	1	2	13	6	4	2	7	9	1
hsa-mir-6829	0	0	0	0	0	0	0	0	0	0	0	0	0	0	0	0	0	0	0	0	0	0	1	0	0	0	0	0	0	0	1	0	0	0	0	0	0	0	0	0	0	0	0	0	0	0	0	1	0
hsa-mir-548bb	0	0	0	0	0	0	0	0	0	0	0	0	0	0	0	0	0	0	0	0	0	0	0	0	0	0	0	0	0	0	0	0	0	0	0	0	0	0	0	0	0	0	0	0	0	0	0	0	0
hsa-mir-7852	0	0	0	0	0	0	0	0	1	0	0	0	1	0	0	0	0	0	0	0	0	0	0	0	0	0	0	0	0	0	0	0	0	0	0	0	0	0	0	0	0	0	0	0	0	0	0	0	0
hsa-mir-4782	0	0	0	0	0	0	0	0	0	0	0	0	0	0	0	0	1	0	0	0	0	0	0	0	0	0	1	0	0	0	0	2	0	0	0	0	0	0	0	0	0	0	0	1	0	0	0	0	0
hsa-mir-221	1248	646	2320	1718	2276	1865	1174	2899	1127	2206	1095	2402	1323	978	1770	5399	1103	1169	1296	2305	1088	3145	2593	1134	2266	4102	2023	2575	1616	1233	2995	1284	4503	5420	2670	3886	1033	2376	3294	2427	1199	1456	1718	2051	1466	2214	14562	390	1704
hsa-mir-6716	1	1	2	1	4	1	5	2	4	2	1	5	1	0	4	1	1	1	0	2	6	1	2	2	1	3	4	2	2	0	5	3	3	1	2	1	4	3	4	1	0	0	7	4	8	1	1	2	3
hsa-mir-519b	0	0	0	3	0	0	0	0	1	0	0	0	0	0	0	0	0	0	0	1	1	0	0	0	0	2	0	0	1	0	0	5	1	0	0	1	0	0	1	0	0	0	1	0	1	0	0	0	0
hsa-mir-548aq	0	0	0	1	0	0	0	0	0	0	0	0	0	0	0	1	0	0	0	0	0	0	0	0	0	0	1	0	0	0	0	2	0	0	0	0	0	0	0	0	0	0	1	0	0	0	0	0	0
hsa-mir-6886	0	0	0	0	0	0	0	0	0	0	0	0	1	0	0	0	0	0	0	1	0	0	0	1	0	2	1	0	0	0	0	0	0	0	1	0	0	3	0	1	0	1	0	1	0	0	0	0	1
hsa-mir-6082	0	0	0	0	0	0	0	0	0	0	0	0	0	0	0	0	0	0	0	0	0	0	0	0	0	0	0	0	0	0	0	0	0	0	0	0	0	0	0	0	0	0	0	0	0	0	0	0	0
hsa-mir-4685	0	0	1	5	2	1	2	1	1	1	0	0	0	1	0	2	1	0	0	2	1	2	2	0	1	2	1	2	0	1	1	1	3	1	0	0	1	0	2	0	0	1	1	2	0	2	2	1	0
hsa-mir-128-1	153	2845	919	5204	681	1946	1362	462	4888	408	227	730	850	245	1679	511	329	489	310	140	285	1141	601	183	391	1069	429	509	541	457	693	999	535	420	514	1005	779	828	1001	209	111	1832	1048	1055	777	712	1489	249	807
hsa-mir-3132	0	0	0	1	0	0	2	0	2	0	1	0	0	0	0	0	0	0	0	0	1	1	0	0	0	1	0	1	0	0	0	0	0	0	0	0	1	0	0	0	0	0	2	0	1	0	0	0	0
hsa-mir-455	92	463	740	467	1134	481	185	143	333	243	257	522	438	295	687	1629	1716	976	1070	1722	1558	967	3380	1344	2406	2427	2919	847	3290	2467	3119	662	1869	3375	970	2819	2385	842	4866	2872	793	753	2877	1815	2030	571	2936	2116	1320
hsa-mir-15b	393	747	1172	1622	995	1936	637	1575	582	1270	598	1736	927	1083	843	2528	1983	650	1257	990	873	2597	2157	810	1077	986	3757	2652	799	836	1685	1944	487	1121	604	1280	1065	1132	1691	1062	934	1672	1046	1624	1137	1127	3545	803	1057
hsa-mir-4252	0	0	0	0	0	0	0	0	0	0	0	0	0	0	0	0	0	0	0	0	0	0	0	0	0	0	0	0	0	0	0	0	0	0	0	0	0	0	0	0	0	0	0	0	0	0	0	0	0
hsa-mir-3936	1	0	0	0	0	0	1	0	0	0	0	0	0	1	0	0	0	0	0	1	0	0	0	0	0	0	1	0	1	0	2	0	0	0	0	0	0	0	0	0	0	0	2	0	1	0	0	1	0
hsa-mir-3679	0	0	0	1	0	0	0	1	0	0	1	0	0	0	0	2	0	0	1	0	0	0	0	0	0	0	1	0	0	0	0	2	0	1	0	1	0	0	0	1	0	0	0	1	0	0	1	1	1
hsa-mir-892b	1	0	0	0	0	0	0	0	0	0	0	0	0	0	0	0	0	0	0	0	0	0	0	0	0	0	0	0	0	0	0	0	0	0	1	0	0	0	0	0	0	0	0	0	0	0	0	0	0
hsa-mir-519a-2	2	5	5	6	13	7	0	2	7	0	5	3	0	0	0	7	1	1	1	6	11	1	0	4	2	5	3	0	1	1	15	17	5	2	0	3	2	1	24	0	0	3	3	6	2	7	1	2	0
hsa-mir-337	53	905	320	1327	235	348	285	158	5198	352	231	164	402	260	568	22	110	100	38	23	207	139	58	48	56	194	43	93	111	43	26	416	33	27	113	122	196	91	732	8	24	174	197	251	300	84	4	73	67
hsa-mir-5002	0	0	1	0	0	0	0	0	3	0	0	1	0	2	0	0	0	0	0	0	1	0	1	2	1	0	0	0	0	1	0	2	0	0	0	0	0	0	0	0	0	0	1	0	1	0	0	0	0
hsa-mir-4803	0	0	0	0	0	0	0	0	0	0	0	0	0	0	0	0	0	0	0	0	0	0	0	0	0	0	0	0	0	0	0	0	0	0	0	0	0	0	0	0	0	0	0	0	1	0	0	0	0
hsa-mir-575	0	0	0	0	0	0	0	0	0	0	0	0	0	0	0	0	0	0	0	0	0	0	0	0	0	0	0	0	0	0	0	0	0	0	0	0	0	0	0	0	0	0	0	0	0	0	0	0	0
hsa-mir-320b-2	4	8	8	3	0	9	9	17	4	15	8	9	19	3	0	32	10	6	10	2	30	29	25	7	14	15	17	29	4	11	10	11	15	11	22	8	11	12	28	6	4	19	8	11	9	6	49	22	4
hsa-mir-550b-1	0	0	0	0	0	0	0	0	0	0	0	0	0	0	0	0	0	0	0	0	0	0	0	0	0	0	0	0	0	0	0	0	0	0	0	0	0	0	0	0	0	0	1	0	0	0	0	0	0
hsa-mir-607	1	4	17	7	2	10	1	2	3	7	1	3	4	4	3	7	4	1	1	1	2	0	1	2	4	0	5	0	4	0	2	1	0	15	9	2	2	1	1	2	8	1	1	1	1	0	0	0	3
hsa-mir-3914-2	0	0	0	0	0	0	0	0	0	0	0	0	0	0	0	0	0	0	0	0	0	0	0	0	0	0	0	0	0	0	0	0	0	0	0	0	0	0	0	0	0	0	0	0	0	0	0	0	0
hsa-mir-148b	140	279	350	680	466	625	475	1153	797	320	775	617	174	262	520	487	347	289	217	254	589	420	464	208	971	419	638	598	356	186	1482	445	373	716	168	586	288	294	1440	364	201	493	994	451	428	949	2750	520	369
hsa-mir-5706	1	1	1	4	0	0	0	3	2	0	1	5	1	2	1	0	1	0	0	2	0	0	2	3	3	1	0	1	0	2	3	0	0	1	1	0	0	2	4	0	1	1	0	3	0	3	1	3	0
hsa-mir-4697	0	0	0	0	0	0	0	0	0	0	0	0	0	0	0	0	0	0	0	0	0	0	0	0	0	0	0	0	0	0	0	0	0	0	0	0	0	1	0	0	0	0	0	0	0	0	0	0	0
hsa-mir-3185	0	0	0	0	0	0	0	0	0	0	0	0	0	0	0	0	0	0	0	0	0	0	0	0	0	0	0	0	0	0	0	0	0	0	0	0	0	0	0	0	0	0	0	0	0	0	0	0	0
hsa-mir-4421	0	0	0	0	0	0	0	0	0	0	0	0	0	0	0	0	0	0	0	0	0	0	0	0	0	0	0	0	0	0	0	0	1	0	0	1	0	1	0	0	0	0	0	0	0	0	0	0	0
hsa-mir-4532	0	0	1	0	0	3	0	0	0	0	0	0	1	0	0	0	0	0	0	0	0	0	0	0	0	0	0	0	0	0	0	0	0	1	0	0	0	0	0	0	0	0	0	0	0	0	0	0	0
hsa-mir-99b	12956	41393	49347	107451	43819	55524	86525	68330	120145	31909	62796	66079	44042	52710	45803	96984	55575	51934	29780	45770	229316	46987	87694	32983	108057	113206	91649	61228	115345	53680	117747	65209	55118	75453	41013	87144	67850	43586	192005	57720	13708	77050	196088	54130	144262	57117	40614	85220	76093
hsa-mir-4466	0	0	0	0	0	0	0	0	0	0	0	0	0	0	0	0	0	0	0	0	0	1	0	0	0	0	0	0	0	0	0	0	1	0	0	0	0	0	0	0	0	0	0	2	0	0	2	0	0
hsa-mir-5681a	0	0	0	0	0	0	0	1	0	0	0	0	0	0	0	0	0	0	0	0	0	0	0	0	0	0	0	0	0	0	0	0	0	0	0	0	0	0	0	0	0	0	0	0	0	0	0	0	0
hsa-mir-1255b-2	0	0	0	0	0	0	0	0	0	0	0	0	0	0	0	0	0	0	0	0	0	0	0	0	0	0	0	0	0	0	0	0	0	0	0	0	0	0	0	0	0	0	0	0	0	0	0	0	0
hsa-mir-1206	0	0	0	0	0	0	0	0	0	0	0	0	0	0	0	0	0	0	0	0	0	0	0	0	0	0	0	0	0	0	0	0	0	0	0	0	0	0	0	0	0	0	0	0	0	0	0	0	0
hsa-mir-6740	0	0	0	0	0	0	0	0	0	0	0	0	0	0	0	0	0	0	0	0	0	0	1	0	0	0	0	0	0	0	0	0	0	0	0	0	0	0	0	0	0	0	0	0	0	0	0	0	0
hsa-mir-6787	0	0	0	0	0	0	0	0	0	0	0	0	0	0	0	0	0	1	0	0	1	0	0	0	0	0	1	0	0	0	0	0	1	0	1	0	0	0	0	3	0	2	0	1	0	0	1	0	0
hsa-mir-548ae-1	0	0	0	0	0	0	0	0	0	0	0	0	0	0	0	0	0	0	0	0	0	0	0	0	0	0	0	0	0	0	0	0	0	0	0	0	0	0	0	0	0	0	0	0	0	0	0	0	0
hsa-mir-939	0	5	2	11	0	4	4	2	4	0	1	5	3	1	1	2	1	3	2	2	3	1	8	4	7	6	7	4	4	7	7	2	8	10	1	3	7	1	10	2	4	2	10	3	7	0	6	7	2
hsa-mir-621	0	0	0	0	0	0	0	0	0	0	0	0	0	0	0	0	0	0	0	0	0	0	0	0	0	0	0	0	0	0	0	1	0	0	0	0	0	0	0	0	0	0	0	0	0	0	0	0	0
hsa-mir-1972-2	0	0	0	0	0	0	0	0	0	0	0	0	0	0	0	0	0	0	0	0	0	0	0	0	0	0	0	0	0	0	0	0	0	0	0	0	0	0	0	0	0	0	0	0	0	0	0	0	0
hsa-mir-4460	0	0	0	0	0	0	0	0	0	0	0	0	0	0	0	0	0	0	0	0	0	0	0	0	0	0	0	0	0	0	0	0	0	0	0	0	0	0	0	0	0	0	0	0	0	0	0	0	0
hsa-mir-3199-1	0	0	2	0	0	2	0	3	5	2	2	1	3	1	3	0	2	0	0	0	2	0	0	0	1	0	3	0	1	0	1	0	1	0	0	0	1	0	3	0	1	2	2	0	2	1	0	2	1
hsa-mir-548w	0	0	0	0	0	0	0	0	0	0	0	0	0	0	0	0	0	0	0	0	0	0	0	0	0	0	0	0	0	0	0	0	0	0	0	0	0	0	0	0	0	0	0	0	0	0	0	0	0
hsa-mir-3155a	0	0	0	0	0	2	0	0	0	1	0	0	1	0	0	0	0	0	0	0	0	0	2	1	0	0	0	2	0	0	0	1	0	0	1	0	0	0	0	0	0	0	0	0	0	0	5	0	0
hsa-mir-4453	1	0	0	0	0	3	0	0	0	1	0	1	1	0	0	0	2	0	0	1	0	3	1	0	0	0	0	6	3	0	1	2	1	3	1	0	1	1	2	0	3	2	0	0	0	6	9	0	0
hsa-mir-3688-2	0	1	0	1	1	0	1	0	0	0	0	0	0	0	0	0	0	1	0	0	0	0	0	0	0	1	0	0	0	0	0	0	0	0	0	0	0	0	0	0	0	0	0	0	0	0	0	0	0
hsa-mir-548s	0	0	0	4	1	1	2	3	1	0	0	1	0	0	0	0	0	0	0	0	2	3	2	1	0	2	2	1	1	0	0	0	1	0	0	1	0	1	2	0	1	1	3	3	1	2	3	1	0
hsa-mir-4773-1	0	0	1	1	0	0	0	0	1	0	2	0	1	0	0	0	1	0	1	1	2	0	1	0	7	1	1	1	1	0	1	0	0	0	0	1	0	0	1	0	0	0	1	3	0	1	0	1	1
hsa-mir-4770	0	0	1	0	0	0	1	2	2	0	1	0	0	0	0	0	0	0	0	0	0	0	0	0	0	0	1	0	0	0	0	0	2	1	0	0	0	4	1	0	0	1	0	1	0	1	0	0	1
hsa-mir-4504	0	0	0	0	0	0	0	0	0	0	0	0	0	0	0	0	0	0	0	0	0	0	0	0	0	0	0	0	0	0	0	0	1	0	0	0	0	0	0	0	0	0	0	0	0	0	0	0	0
hsa-mir-3126	0	1	2	0	1	0	2	1	0	0	0	0	1	0	1	1	0	0	0	0	1	1	2	0	1	2	1	0	0	1	0	1	3	0	1	1	0	0	1	0	0	0	2	1	0	1	0	0	1
hsa-mir-300	0	0	0	0	0	0	0	0	0	0	0	0	0	0	0	0	0	0	0	0	0	0	0	0	0	0	0	0	0	0	0	0	0	0	0	0	0	0	0	0	0	0	0	0	0	0	0	0	0
hsa-mir-7162	0	0	0	0	0	0	0	0	0	0	0	0	0	0	0	0	0	0	0	0	0	0	0	0	0	0	0	0	0	0	0	0	0	0	0	0	0	0	0	0	0	0	0	0	0	0	0	0	0
hsa-mir-8055	0	0	0	0	0	0	0	0	0	0	0	0	0	0	0	0	0	0	0	0	0	0	0	0	0	0	0	0	0	0	0	0	0	0	0	0	0	0	0	0	0	0	0	0	0	0	0	0	0
hsa-mir-6854	6	15	8	25	4	0	1	7	3	5	0	11	3	18	10	15	13	9	13	5	15	20	22	11	7	34	48	11	12	9	19	46	3	10	2	31	7	3	13	4	3	12	7	5	4	0	2	4	10
hsa-mir-3137	0	0	0	0	0	0	0	0	0	0	0	0	1	0	0	2	1	1	1	0	0	1	0	0	0	0	0	0	1	0	1	1	1	0	0	2	0	0	0	0	0	0	0	0	1	0	0	1	0
hsa-mir-548f-3	0	0	0	0	0	0	0	0	0	0	0	0	0	0	0	0	0	0	0	0	0	0	0	0	0	0	0	0	0	0	0	0	0	0	0	0	0	0	0	0	0	0	0	0	0	0	0	0	0
hsa-mir-4428	0	0	0	0	0	0	0	0	0	0	0	0	0	0	0	0	0	0	0	0	0	0	0	0	0	0	0	0	0	0	0	0	0	0	0	0	0	0	0	0	0	0	0	0	0	0	0	0	1
hsa-mir-3682	2	1	5	2	1	9	1	6	5	8	2	6	8	7	5	8	4	1	2	1	7	15	10	2	7	7	10	10	2	4	10	10	6	8	12	2	7	14	17	3	6	8	10	9	11	6	5	1	8
hsa-mir-3691	1	0	3	2	0	2	0	2	3	0	1	5	1	2	0	9	1	3	0	0	0	6	2	0	3	0	4	0	2	5	8	3	6	3	8	1	0	1	2	2	0	4	3	2	3	5	4	0	5
hsa-mir-664b	3	13	6	30	16	30	13	39	19	16	36	9	12	14	15	11	15	8	9	6	46	14	8	9	12	16	19	12	15	11	29	31	12	12	2	17	13	4	18	10	3	11	18	30	15	17	17	4	13
hsa-mir-101-1	21924	43128	95575	114598	44517	114939	108657	129110	174377	55272	77963	91176	74557	25449	78732	7956	10660	8464	4344	7442	8000	18006	21819	6336	10955	22972	9562	33827	6021	6579	18604	27845	10407	20345	7929	21186	11543	23912	72662	21290	4940	25519	20422	31998	16218	57033	134161	13144	12271
hsa-mir-523	0	1	1	3	3	0	0	2	0	0	3	1	0	0	0	0	0	2	0	1	0	0	0	1	0	2	0	0	0	0	0	3	1	0	0	2	0	1	4	0	1	0	1	2	1	0	0	0	1
hsa-mir-298	0	0	0	0	0	0	0	0	0	0	0	0	0	0	0	0	0	0	0	0	0	0	0	0	0	0	0	0	0	0	0	0	0	0	0	0	0	0	0	0	0	0	0	0	0	0	0	0	0
hsa-mir-4419b	0	0	0	0	1	0	0	0	0	1	0	1	0	0	0	0	0	0	0	0	0	1	0	0	0	0	0	0	0	0	0	0	0	0	0	0	0	0	0	0	0	0	0	0	0	0	1	0	0
hsa-mir-4314	0	0	0	0	0	0	0	0	0	0	0	0	0	0	0	0	0	0	0	0	0	0	0	0	0	0	0	0	0	0	0	0	0	0	0	0	0	0	0	0	0	0	0	0	0	0	0	0	0
hsa-mir-2110	1	10	8	13	10	15	4	53	16	11	15	3	3	9	3	3	7	3	5	0	13	12	6	5	14	10	12	7	5	12	7	7	14	13	3	5	5	9	12	6	1	17	23	13	5	10	14	8	8
hsa-mir-210	87	967	1774	696	2636	510	183	643	123	178	340	2019	1419	2218	3054	3815	2450	1921	6191	9133	8820	2710	7293	7723	2888	4242	8269	3257	9081	7800	8758	1749	1429	3871	3795	4349	5592	793	11807	29564	1642	7334	9188	938	1965	229	23464	12609	365
hsa-mir-6731	1	2	1	1	1	2	1	0	0	2	0	2	0	0	2	0	4	0	0	0	4	0	0	1	3	4	3	1	1	0	1	2	2	1	1	1	0	0	2	2	3	1	0	2	0	2	8	0	1
hsa-mir-340	82	121	146	248	121	249	102	252	254	137	174	159	45	76	54	65	113	55	31	76	144	120	80	41	276	119	148	94	80	26	102	188	48	68	29	97	71	128	65	58	54	115	180	179	51	125	224	22	53
hsa-mir-5188	0	0	0	2	0	0	0	0	2	0	0	0	0	0	0	0	0	0	0	0	0	1	0	0	0	0	1	0	1	0	1	0	0	1	0	0	0	0	0	0	0	0	0	1	1	0	1	0	0
hsa-mir-4484	0	0	1	1	3	0	1	1	7	3	4	2	6	0	1	0	2	0	1	0	0	0	3	0	1	0	1	3	0	1	1	2	0	3	1	0	0	1	1	0	1	1	0	2	2	4	2	1	1
hsa-mir-1285-2	0	0	0	0	0	0	0	0	0	0	0	0	0	0	0	0	0	0	0	0	0	0	0	0	0	0	0	0	0	0	0	0	0	0	0	0	0	0	0	0	0	0	0	0	0	0	0	0	0
hsa-mir-1276	0	0	1	0	1	1	0	0	0	2	1	2	0	0	1	5	0	0	0	1	3	0	2	2	0	1	1	1	0	0	1	0	2	3	0	2	0	0	0	5	0	3	5	3	2	1	4	0	5
hsa-mir-6507	1	8	0	3	0	6	2	0	1	2	2	3	0	2	0	0	0	0	0	0	1	0	0	0	0	1	0	0	0	0	0	2	1	0	0	1	0	0	0	1	0	2	0	1	0	0	0	3	1
hsa-mir-5193	0	1	0	0	0	0	0	0	0	0	0	0	3	0	0	2	0	0	0	0	1	0	0	0	0	0	3	1	0	1	1	0	2	1	0	1	1	0	2	0	0	0	1	3	0	0	3	0	0
hsa-mir-568	0	0	0	0	0	0	0	0	0	0	0	0	0	0	0	0	0	0	0	0	0	0	0	0	0	0	0	0	0	0	0	0	0	0	0	0	0	0	0	0	0	0	0	0	0	0	0	0	0
hsa-mir-6821	0	1	0	0	0	0	0	0	0	2	0	0	0	0	1	3	0	0	0	1	1	0	0	0	0	0	1	0	0	0	0	0	0	0	0	0	0	1	0	0	1	0	0	0	0	0	0	0	0
hsa-mir-24-1	3631	7929	16809	11258	12500	22894	8238	10639	21263	10927	3704	16159	8036	4540	5795	14533	5902	3152	3555	5589	5763	7768	17615	5533	6805	10727	8848	4710	7204	6570	11764	9428	13695	15785	8003	7925	9447	10983	11547	13131	7742	14802	10923	11332	14700	7793	17789	5605	10083
hsa-mir-5585	0	0	0	0	0	0	0	0	0	0	0	0	0	0	0	0	0	0	0	0	0	0	0	0	0	0	0	0	0	0	1	0	0	0	0	0	0	0	0	0	0	0	0	0	0	0	0	0	0
hsa-mir-486-2	237	7233	516	15214	559	8943	2440	322	8322	1740	151	620	1071	3864	1916	114	344	277	118	363	387	512	366	1268	43	343	445	209	473	260	1002	519	308	695	544	265	188	623	587	153	545	625	117	172	178	289	306	48	813
hsa-mir-8060	0	0	0	0	0	0	0	0	0	0	0	0	0	0	0	0	0	0	0	0	0	0	0	0	0	0	0	0	0	0	0	0	0	0	0	0	0	0	0	0	0	0	0	0	0	0	0	0	0
hsa-mir-4690	0	0	1	1	1	1	0	0	0	1	1	0	1	0	0	2	0	1	1	0	0	0	2	0	1	0	0	0	0	2	2	0	1	0	0	1	0	0	2	0	0	0	0	0	0	0	1	0	1
hsa-mir-1254-1	0	1	0	1	1	0	0	0	1	0	0	1	0	1	2	10	2	1	4	2	4	0	2	1	2	2	3	2	0	4	6	0	0	0	1	2	0	0	0	2	0	3	2	1	1	1	7	0	0
hsa-mir-6762	0	0	1	0	0	0	1	1	1	0	0	1	0	0	0	0	0	0	0	0	1	1	0	0	0	0	0	0	1	0	0	0	0	0	0	0	0	0	1	1	0	0	0	0	2	0	0	0	1
hsa-mir-4537	0	0	0	0	0	0	0	0	0	0	0	0	0	0	0	0	0	0	0	0	0	0	0	0	0	0	0	0	0	0	0	0	0	0	0	0	0	0	0	0	0	0	0	0	0	0	1	0	0
hsa-mir-4444-1	0	1	3	2	2	3	1	0	4	1	1	3	2	0	2	0	1	0	0	0	0	2	4	0	1	2	2	2	0	1	0	2	0	5	0	0	0	0	2	1	0	2	5	3	1	1	13	2	0
hsa-mir-450a-2	3	8	7	20	20	9	3	8	7	13	3	2	5	2	5	34	16	32	9	42	357	17	27	25	17	33	80	33	52	18	41	43	0	25	2	51	23	31	40	29	13	20	37	40	16	4	16	10	10
hsa-mir-4318	0	0	0	0	0	0	0	0	0	0	0	0	0	0	0	0	0	0	0	0	0	0	0	0	0	0	0	0	0	0	0	0	0	0	0	0	0	0	0	0	0	0	0	0	0	0	0	0	0
hsa-mir-4458	5	0	2	0	0	0	1	0	0	1	0	1	0	0	0	0	0	0	0	0	0	0	0	0	0	0	0	0	0	0	0	0	0	0	0	0	0	0	0	0	0	0	0	0	0	0	0	0	1
hsa-mir-3149	0	0	0	0	0	0	0	0	0	0	1	0	0	0	0	0	0	0	0	0	0	0	0	0	0	0	0	1	0	0	0	0	0	0	0	0	0	0	0	0	0	0	1	0	0	0	0	0	0
hsa-mir-5701-2	0	0	0	0	0	0	0	0	0	0	0	0	0	0	0	0	0	0	0	0	0	0	0	0	0	0	0	0	0	0	0	0	0	0	0	0	0	0	0	0	0	0	0	0	0	0	0	0	0
hsa-mir-212	31	16	43	54	28	30	47	57	92	61	13	35	13	13	10	71	18	10	8	6	27	63	45	18	26	47	52	16	16	7	56	37	41	61	57	19	28	75	97	4	16	62	73	78	70	96	123	23	24
hsa-mir-4661	4	15	7	29	8	13	16	21	19	6	8	11	13	9	13	2	18	9	3	3	6	13	30	10	9	11	12	15	8	71	37	19	11	7	27	17	14	1	15	4	7	20	31	17	11	12	15	32	9
hsa-mir-7977	0	0	0	0	0	0	0	0	0	0	0	0	0	0	0	0	0	0	0	0	0	0	0	0	0	0	0	0	0	0	0	0	0	0	0	0	0	0	0	0	0	0	0	0	0	0	0	0	0
hsa-mir-548g	0	0	0	0	0	0	0	0	0	0	0	0	0	0	0	0	0	0	0	0	0	0	0	0	0	0	0	0	0	0	0	0	0	0	0	0	0	0	0	0	0	0	0	0	0	0	0	0	0
hsa-mir-3689d-2	0	0	0	0	0	0	0	0	0	0	0	0	0	0	0	0	0	0	0	0	0	0	0	0	0	0	0	0	0	0	0	0	0	0	0	0	0	0	0	0	0	0	0	0	0	0	0	0	0
hsa-mir-1233-1	0	0	0	0	0	0	0	0	0	0	0	0	0	0	0	0	0	0	0	0	0	0	0	0	0	0	0	0	0	0	0	0	0	0	0	0	0	0	0	0	0	0	0	0	0	0	0	0	0
hsa-mir-486-1	220	7379	484	15341	534	9010	2515	315	8436	1755	159	586	1165	4156	1844	141	369	314	152	385	419	488	351	1262	36	306	455	208	443	234	925	525	341	650	514	296	203	652	519	128	608	599	141	211	170	285	279	48	866
hsa-mir-339	53	233	92	253	128	221	64	240	111	141	70	83	80	133	172	179	98	250	417	240	325	220	251	112	146	108	290	154	125	164	384	668	141	151	121	117	181	96	306	148	83	287	141	353	105	107	260	278	104
hsa-mir-943	0	0	0	0	0	0	0	0	0	0	2	0	0	0	0	0	0	0	0	0	0	1	0	0	1	2	0	0	0	0	1	0	2	0	1	0	0	0	0	0	0	0	0	0	0	0	0	0	0
hsa-mir-5704	0	0	0	0	0	0	0	0	0	0	0	0	0	0	0	0	0	0	0	0	0	0	0	0	0	0	0	0	0	0	0	0	0	0	0	0	0	0	0	0	0	0	0	0	0	0	0	0	0
hsa-mir-1910	1	0	1	0	0	2	0	0	0	0	0	0	0	0	0	14	3	2	8	2	0	1	5	4	4	3	4	0	4	11	14	3	3	7	4	1	7	1	5	6	3	0	12	5	9	0	1	4	19
hsa-mir-3150b	5	1	6	10	5	8	5	14	3	15	1	4	20	1	11	19	15	5	0	2	1	10	4	8	8	9	0	12	2	42	2	3	10	9	15	2	6	7	20	2	5	5	8	8	3	5	1	17	31
hsa-mir-3681	1	0	0	1	0	0	0	0	0	1	0	0	0	0	0	0	0	0	0	0	1	0	0	0	0	0	0	0	0	0	1	0	0	0	0	0	1	0	1	0	2	1	1	0	0	1	4	0	0
hsa-mir-4307	0	0	0	0	0	0	0	0	0	0	0	0	0	0	0	0	0	0	0	0	0	0	0	0	0	0	0	0	0	0	0	0	0	0	0	0	0	0	0	0	0	0	0	0	0	0	0	0	0
hsa-mir-20a	225	2777	980	5560	1561	1347	409	880	712	396	587	1654	668	2889	2229	2122	659	1377	2821	2914	1776	1549	8146	1502	1125	4108	5722	2770	1951	3687	2860	3058	765	1087	1453	3275	1148	496	2156	1900	553	2219	1449	893	2110	696	5035	552	1477
hsa-mir-933	0	0	0	0	0	0	0	0	0	0	0	0	0	0	0	0	0	0	0	0	0	0	0	0	0	0	0	0	0	0	0	0	0	0	0	0	0	0	0	0	0	0	1	1	0	0	0	0	0
hsa-mir-378i	0	3	22	3	0	3	3	1	3	5	1	1	0	1	0	1	1	0	1	0	0	3	0	0	0	0	0	0	0	1	0	0	1	0	0	0	1	0	0	0	0	0	0	0	0	0	0	0	0
hsa-mir-100	10186	30676	52060	65618	33958	45440	65695	56783	77209	35232	22306	70158	26928	28103	38762	10204	8622	3762	1407	1748	8144	14093	6781	1600	13736	15372	6007	9313	9223	3952	14221	32797	11175	9521	9276	13702	5166	11153	38601	5040	2010	19745	21335	24046	15480	24716	20824	4137	12129
hsa-mir-4525	0	0	1	1	1	0	1	1	2	0	0	0	0	0	1	0	0	0	0	0	0	2	0	0	0	1	0	0	0	2	1	0	0	1	0	0	1	0	0	0	0	0	0	1	0	0	1	1	1
hsa-mir-3171	0	0	1	0	0	0	0	0	0	0	0	0	0	0	0	0	0	0	0	0	0	0	1	0	0	0	0	0	0	0	0	1	0	0	0	0	1	0	3	0	0	0	0	0	0	0	0	0	0
hsa-mir-941-3	0	0	0	0	0	0	0	0	0	0	0	0	0	0	0	0	0	0	0	0	0	0	0	0	0	0	0	0	0	0	0	0	0	0	0	0	0	0	0	0	0	0	0	0	0	0	0	0	0
hsa-mir-4501	0	0	1	0	0	1	3	1	1	0	0	1	0	0	0	0	0	0	0	0	0	0	0	0	0	0	0	0	0	0	0	0	0	0	0	0	0	0	0	0	0	0	0	0	0	0	0	0	0
hsa-mir-890	0	0	0	0	0	0	0	0	0	0	0	0	0	0	0	0	0	0	0	0	0	0	0	0	0	0	0	0	0	0	0	0	0	0	0	0	0	0	0	0	0	0	0	0	0	0	0	0	0
hsa-mir-873	2	0	0	1	0	2	1	2	2	0	0	0	0	0	0	8	1	0	0	0	0	3	8	1	1	3	1	3	2	0	3	1	2	2	1	0	0	0	2	0	3	20	10	20	0	1	41	4	1
hsa-mir-1273h	0	0	0	1	0	0	0	1	0	1	0	0	1	1	0	0	0	3	0	0	0	0	0	2	1	0	0	0	0	0	0	0	0	0	0	1	0	0	0	0	0	0	0	0	0	0	0	0	0
hsa-mir-4717	0	0	1	0	0	1	0	0	0	0	0	1	0	0	0	0	0	0	0	1	1	1	0	0	0	0	0	3	1	0	1	1	0	1	0	0	0	0	1	0	0	0	0	0	0	0	0	0	1
hsa-mir-6126	0	0	0	0	0	0	0	0	0	0	0	0	0	0	0	0	0	0	0	0	0	0	0	0	0	0	0	0	0	0	0	0	0	0	0	0	0	0	0	0	0	0	0	0	0	0	0	0	0
hsa-mir-4477a	0	0	0	0	0	0	0	0	0	0	0	0	0	0	0	0	0	0	0	0	0	0	0	0	0	0	0	0	0	0	0	0	0	0	0	0	0	0	0	0	0	0	0	0	0	0	0	0	0
hsa-mir-1243	0	1	0	3	0	2	1	0	2	1	0	2	0	1	0	3	0	0	0	0	0	0	0	0	1	3	0	0	1	0	0	0	0	0	0	0	0	0	0	0	0	2	2	0	0	0	0	0	1
hsa-mir-4519	0	0	0	1	0	0	0	0	1	0	2	1	0	0	0	0	0	1	1	0	0	0	0	0	0	3	0	0	0	0	1	0	0	1	0	1	0	0	0	0	0	0	1	0	0	2	4	1	0
hsa-mir-5707	0	0	0	0	0	0	0	0	0	0	0	0	0	0	0	0	0	0	0	0	0	0	0	0	0	0	0	0	0	0	0	0	0	0	0	0	0	0	0	0	0	0	0	0	0	0	0	0	0
hsa-mir-3689e	0	0	0	0	0	0	0	0	0	0	0	0	0	0	0	0	0	0	0	0	0	0	0	0	0	0	0	0	0	0	0	0	0	0	0	0	0	0	0	0	0	0	0	0	0	0	1	4	1
hsa-mir-8065	0	0	0	0	0	0	0	0	0	0	0	0	0	0	0	0	0	0	0	0	0	0	0	0	0	0	0	0	0	0	0	0	0	0	0	0	0	0	0	0	0	0	0	0	0	0	0	0	0
hsa-mir-548ay	0	0	0	0	0	0	0	2	0	0	0	0	0	0	0	0	0	0	0	0	0	0	2	0	0	0	1	0	0	0	0	3	1	0	0	0	0	0	0	0	0	1	0	0	0	0	3	0	1
hsa-mir-5590	0	0	0	0	0	0	0	0	0	0	0	0	0	0	0	0	0	0	0	0	0	0	0	0	0	0	0	0	0	0	0	0	0	0	0	0	0	0	0	0	0	0	0	0	0	0	0	0	0
hsa-mir-624	2	7	18	28	22	36	4	10	17	24	5	21	8	9	17	12	4	6	14	4	6	9	12	7	4	7	9	9	9	9	6	36	6	4	8	14	9	7	17	5	9	10	6	24	13	7	14	7	18
hsa-mir-4263	0	0	0	0	0	0	0	0	0	0	0	0	0	0	0	0	0	0	0	0	0	0	0	0	0	0	0	0	0	0	0	0	0	0	0	0	0	0	0	0	0	0	0	0	0	0	0	0	0
hsa-mir-645	0	0	0	0	0	0	0	0	0	0	0	0	0	0	0	0	0	0	0	0	0	0	0	1	0	0	0	0	0	0	0	0	0	0	0	0	0	0	0	0	0	0	0	0	0	0	0	0	0
hsa-mir-579	1	2	3	2	0	1	1	1	0	1	1	2	1	1	3	2	2	2	2	1	0	3	10	3	1	6	6	0	0	6	14	3	2	2	2	1	2	1	13	6	0	0	9	7	1	1	11	2	1
hsa-mir-548ai	0	1	0	0	0	0	0	0	0	0	0	0	0	0	0	1	0	1	0	0	0	0	0	0	1	0	1	1	0	1	0	0	0	0	0	0	0	0	0	0	0	0	0	0	0	0	0	0	0
hsa-mir-5680	0	0	0	0	0	1	1	6	2	0	8	2	1	0	0	0	0	0	0	0	0	0	0	0	1	0	0	1	0	0	2	2	0	0	0	0	0	1	1	1	0	1	0	0	0	0	7	0	1
hsa-mir-4326	2	22	4	47	4	0	2	8	8	1	10	2	6	23	5	60	14	22	18	53	335	45	35	24	0	122	66	20	39	1	88	80	18	8	23	33	26	9	12	41	13	13	1	33	1	2	8	5	0
hsa-mir-4485	0	0	0	0	0	0	0	0	0	0	0	0	0	0	0	0	0	0	0	0	0	0	0	0	0	0	0	0	0	0	0	0	0	0	0	0	0	0	0	0	0	0	0	0	0	0	0	0	0
hsa-mir-4752	0	0	0	1	0	0	1	0	0	0	0	0	0	0	0	0	0	0	0	0	0	0	0	0	0	1	0	0	0	0	0	0	0	0	0	0	3	0	0	0	0	0	0	0	0	0	0	0	0
hsa-mir-1303	0	0	0	0	0	0	0	1	0	0	1	0	0	0	0	0	0	0	0	0	1	0	0	0	0	0	0	0	0	0	0	0	0	0	0	0	0	0	0	0	0	0	1	0	0	0	0	0	0
hsa-mir-1265	0	0	0	0	0	0	1	0	1	1	1	0	2	0	0	0	0	0	0	0	1	0	0	0	0	0	0	0	0	0	0	0	0	0	0	0	0	0	0	0	0	0	0	0	0	0	0	0	0
hsa-let-7i	1241	2264	2816	7164	3295	3658	2078	2636	3957	3086	1700	2842	1835	3326	2085	4499	2725	2561	1445	1733	4212	2780	2899	1198	5221	4464	6412	2234	2106	2313	3871	7427	3728	3767	1823	3507	2460	2480	5461	687	1417	2452	4904	7545	3808	6917	5265	886	3113
hsa-mir-516a-2	0	3	1	3	5	3	0	3	2	0	2	2	0	0	0	6	1	4	15	2	27	3	0	8	0	11	5	0	1	0	31	23	1	1	3	14	3	1	12	2	0	4	11	1	0	7	0	0	0
hsa-mir-1273d	0	0	0	0	0	0	0	0	0	0	0	0	0	0	0	0	0	0	0	0	0	0	0	0	0	0	0	0	0	0	0	0	0	0	0	0	0	0	0	0	0	0	0	0	0	0	0	0	0
hsa-mir-5683	3	64	3	32	0	5	6	26	271	4	79	2	3	21	3	2	5	2	14	1	2	2	3	8	11	6	2	2	7	22	8	8	4	12	15	4	19	6	20	0	0	44	23	12	49	10	24	1	2
hsa-mir-4708	0	1	0	0	1	0	0	0	0	0	1	1	0	0	1	0	2	0	0	0	0	0	0	0	0	0	0	0	0	0	0	1	0	1	0	0	0	0	0	0	0	0	0	0	0	1	0	0	0
hsa-mir-4724	0	1	0	0	0	0	0	3	0	0	0	0	0	0	0	0	0	4	0	2	0	0	0	0	9	0	3	2	2	0	5	2	1	7	1	0	0	0	0	2	0	0	3	0	0	2	0	3	0
hsa-mir-4490	0	2	0	0	0	0	0	0	0	0	0	0	0	0	0	0	0	0	0	0	0	0	0	0	0	0	0	0	0	0	0	0	0	0	0	0	0	0	0	0	0	0	0	0	0	0	0	0	0
hsa-mir-5708	0	2	0	1	0	0	0	0	1	0	0	1	0	1	0	1	0	0	0	0	0	0	0	0	0	0	0	0	0	1	1	0	0	0	0	0	0	0	0	0	0	0	0	1	0	0	1	0	0
hsa-mir-548b	5	1	6	9	3	15	4	31	13	2	7	3	6	9	7	2	0	2	1	1	1	2	2	0	2	2	2	4	1	0	2	10	2	1	0	2	2	1	12	2	0	3	0	12	0	0	9	2	1
hsa-mir-192	500	880	1029	1999	742	1763	721	1879	1507	894	1382	1424	944	824	1703	1343	947	750	195	683	652	962	1127	1141	1871	2986	1087	2665	784	319	1746	1220	857	1773	278	1346	920	419	4574	527	555	928	2026	1113	445	1374	5498	3550	878
hsa-mir-3913-1	6	3	3	9	6	6	6	8	7	4	2	7	2	3	1	8	5	6	1	5	9	5	11	1	15	8	9	10	6	3	5	7	8	2	0	12	6	35	33	4	0	3	7	13	14	5	12	4	14
hsa-mir-323a	2	8	14	34	26	14	11	9	37	9	11	9	3	16	11	19	8	14	18	7	14	21	9	11	15	61	25	8	18	5	12	34	13	7	8	5	14	12	93	5	0	18	51	18	63	12	1	9	7
hsa-mir-485	3	10	17	41	27	15	24	16	124	12	46	13	4	19	8	12	8	8	5	5	31	18	7	3	10	82	13	16	18	6	12	46	21	10	16	20	17	17	61	1	4	24	85	32	72	25	5	9	17
hsa-mir-1184-1	0	0	0	0	0	0	0	0	0	0	0	0	0	0	0	0	0	0	0	0	0	0	0	0	0	0	0	0	0	0	0	0	0	0	0	0	0	0	0	0	0	0	0	0	0	0	0	0	0
hsa-mir-103b-1	0	0	0	0	0	0	0	0	0	0	0	0	0	0	0	0	0	0	0	0	0	0	0	0	0	0	0	0	0	0	0	0	0	0	0	0	0	0	0	0	0	0	0	0	0	0	0	0	0
hsa-mir-676	2	14	10	10	5	16	8	3	8	2	1	7	3	1	6	0	3	2	1	2	0	1	2	1	2	2	1	4	0	3	1	5	1	1	0	0	1	1	8	0	1	5	1	1	2	3	1	7	4
hsa-mir-3621	0	0	0	0	0	0	0	0	0	0	0	0	0	0	0	0	0	0	0	0	0	0	0	0	0	0	0	0	0	0	0	0	0	0	0	0	0	0	0	0	0	0	0	0	0	0	0	0	0
hsa-mir-1293	4	14	24	14	49	14	4	1	0	3	1	29	6	13	26	288	40	54	81	102	10	101	32	215	23	18	144	22	143	55	225	55	13	758	117	83	8	5	44	67	257	104	13	30	25	142	10	10	31
hsa-mir-631	0	0	0	0	0	0	0	0	0	0	0	0	0	0	0	0	0	0	0	0	0	0	0	0	0	0	0	0	0	0	0	0	0	0	0	0	2	0	0	0	0	0	0	0	0	0	0	0	0
hsa-mir-875	0	0	0	0	0	0	0	0	0	0	0	0	0	0	0	0	0	0	0	0	0	0	0	0	0	0	0	0	0	0	0	0	0	0	0	0	0	0	0	0	0	0	0	0	0	1	0	0	0
hsa-mir-606	0	0	0	0	0	0	0	0	0	0	0	0	0	0	0	0	0	0	0	0	0	0	0	0	0	0	0	0	0	0	0	0	0	0	0	0	0	0	0	1	0	0	0	0	0	0	0	0	0
hsa-mir-324	30	71	106	197	109	160	76	127	96	65	74	109	77	88	168	243	74	112	205	90	335	106	342	94	201	331	248	106	134	214	341	209	220	192	106	102	205	103	477	303	50	95	264	230	194	88	523	570	202
hsa-mir-193a	447	550	1941	1297	2041	1651	1770	979	1355	720	973	2296	1352	624	1381	1712	2448	702	289	622	2239	856	1021	539	1301	2674	2056	975	1403	1256	2738	842	2018	2028	2037	2047	805	1549	2352	1142	621	1659	1525	1736	1780	1063	1504	789	1944
hsa-mir-3118-1	0	0	0	0	0	0	0	0	0	0	0	0	0	0	0	0	0	0	0	0	0	0	0	0	0	0	0	0	0	0	0	0	0	0	0	0	0	0	0	0	0	0	0	0	0	0	0	0	0
hsa-mir-6134	0	0	0	0	0	0	0	0	0	0	0	0	0	0	0	0	0	0	0	0	0	0	0	0	0	0	0	0	0	0	0	0	0	1	0	0	0	0	0	0	0	0	0	0	0	0	0	0	0
hsa-mir-1244-1	0	0	0	0	0	0	0	0	0	0	0	0	0	0	0	0	0	0	0	0	0	0	0	0	0	0	0	0	0	0	0	0	0	0	0	0	0	0	0	0	0	0	0	0	0	0	0	0	0
hsa-mir-4435-2	0	0	0	0	0	0	0	0	0	1	0	0	0	0	0	1	0	0	0	1	0	1	1	0	1	0	0	0	0	0	0	0	0	0	1	0	0	0	0	0	0	0	0	1	0	1	0	0	0
hsa-mir-543	1	23	8	49	8	12	16	5	159	5	10	13	5	9	13	7	7	3	2	3	6	4	1	3	4	23	10	4	5	4	8	24	5	8	6	7	11	10	20	1	1	15	19	6	32	9	1	4	10
hsa-mir-4691	0	0	0	1	0	0	1	0	1	0	0	1	1	0	0	0	0	0	0	0	1	0	1	0	1	2	2	0	1	1	1	3	0	0	2	0	0	0	0	0	1	0	1	0	1	0	2	0	0
hsa-mir-6722	0	0	0	0	0	0	0	0	0	0	0	0	0	0	0	0	0	0	0	0	0	0	0	0	0	0	0	0	0	0	0	0	0	0	0	0	0	0	0	0	0	0	0	0	0	0	0	0	0
hsa-mir-766	13	8	12	37	24	40	14	29	20	15	27	28	12	21	21	23	29	26	8	15	31	33	14	43	62	37	54	47	28	14	57	42	69	24	18	29	32	33	113	16	11	39	59	83	26	41	159	24	28
hsa-mir-4657	0	0	3	1	1	0	0	1	1	0	0	0	1	1	0	1	0	1	1	0	1	0	0	0	1	0	1	0	1	0	0	1	0	2	0	1	0	1	0	1	0	1	1	2	1	1	0	0	1
hsa-mir-5008	0	0	0	0	0	0	0	1	0	0	0	0	2	0	1	8	0	2	1	0	0	0	2	1	2	4	0	1	1	2	2	3	0	0	5	1	1	1	1	1	0	1	2	0	2	1	0	1	2
hsa-mir-3161	0	0	0	0	0	0	0	1	0	0	3	0	0	0	2	0	0	0	0	0	0	0	0	3	0	1	0	4	0	0	0	0	0	0	0	0	0	1	0	1	1	0	0	0	1	0	8	3	0
hsa-mir-3907	0	0	0	0	0	0	0	0	0	0	0	0	0	0	0	0	0	0	0	0	0	0	0	0	0	0	0	0	0	0	0	0	0	0	0	0	0	0	0	0	0	0	0	0	0	0	0	0	0
hsa-mir-8053	0	0	0	0	0	0	0	0	0	0	0	0	0	0	0	0	0	0	0	0	0	0	0	0	0	0	0	0	0	0	0	0	0	0	0	0	0	0	0	0	0	0	0	0	0	0	0	0	0
hsa-mir-7848	0	0	0	0	0	0	0	0	0	0	0	0	0	0	0	0	0	0	0	0	0	0	0	0	0	0	0	0	0	0	0	0	0	0	0	0	0	0	0	0	0	0	0	0	0	0	0	0	0
hsa-mir-450b	20	14	19	83	81	76	24	19	29	52	15	24	16	12	14	116	96	33	19	56	660	45	84	91	43	121	144	53	87	22	142	110	20	57	12	192	89	78	153	116	26	80	225	59	116	64	81	25	106
hsa-mir-1302-9	0	0	0	0	0	0	0	0	0	0	0	0	0	0	0	0	0	0	0	0	0	0	0	0	0	0	0	0	0	0	0	0	0	0	0	0	0	0	0	0	0	0	0	0	0	0	0	0	0
hsa-mir-105-1	0	21	4	1	0	14	1	1	2	0	1	5	3	4	2	651	304	1	1	0	228	2	556	0	1	2	1	2	0	12	3351	19	142	0	88	6	12	0	335	72	0	1	130	0	389	0	89	248	181
hsa-mir-6836	0	0	0	0	0	0	0	0	0	0	0	0	0	0	0	1	0	0	0	0	0	0	1	0	0	0	0	0	0	0	0	1	0	0	0	0	0	0	0	0	0	0	0	0	0	0	1	0	0
hsa-mir-3714	0	0	0	0	1	0	0	0	0	0	0	0	0	0	0	0	0	0	0	0	0	0	0	0	0	0	0	0	0	0	0	0	0	0	0	0	0	0	0	0	0	0	0	0	0	0	0	0	0
hsa-mir-4514	0	0	0	0	0	0	0	0	0	0	0	0	0	0	0	0	0	0	0	0	0	0	0	0	0	0	0	0	0	0	0	0	0	0	0	0	0	0	0	0	0	0	0	0	0	0	0	0	0
hsa-mir-6815	1	0	2	2	2	2	2	1	1	2	0	5	1	1	0	1	0	2	1	0	1	0	0	1	2	4	2	2	1	2	1	1	0	0	1	0	0	2	3	0	0	0	1	3	1	0	1	2	4
hsa-mir-6804	0	0	0	0	0	0	0	0	1	0	0	0	0	0	0	0	0	0	0	0	0	0	0	0	0	0	1	0	1	0	1	0	0	0	1	0	0	0	1	0	0	0	0	0	1	0	0	0	0
hsa-mir-4306	0	0	0	1	0	0	0	0	0	0	0	0	2	0	0	3	0	0	0	0	0	0	0	0	0	0	0	0	0	0	1	0	0	0	1	0	0	1	0	0	0	1	0	0	0	0	1	0	0
hsa-mir-4518	0	0	0	0	0	0	0	0	0	0	0	0	0	0	0	0	0	0	0	0	0	0	0	0	0	0	0	0	1	0	0	1	0	0	0	0	0	0	0	0	0	0	0	0	0	0	1	0	0
hsa-mir-3675	0	0	0	1	0	0	0	0	0	0	0	0	0	0	0	0	0	0	0	0	0	0	0	0	0	0	0	0	0	0	0	1	0	0	0	0	0	0	0	0	0	0	0	0	0	0	0	0	0
hsa-mir-93	2312	28226	7990	54645	10977	17995	4818	8791	6546	5778	4437	15420	7061	34413	21454	19005	12254	16794	29864	22223	28349	42196	100780	13768	16326	44761	79482	31613	33934	38276	38556	69365	9054	13969	12409	33124	24734	6011	57398	16913	5419	29974	25298	13530	23863	11294	47059	12429	16960
hsa-mir-378d-1	0	14	4	56	3	37	22	9	100	5	7	18	10	0	19	0	0	1	0	0	0	1	2	0	1	1	0	1	1	0	0	4	2	1	2	0	3	4	7	1	0	6	1	2	4	2	21	0	2
hsa-mir-514a-1	3	8	150	41	1	20	13	14	8	33	0	35	11	18	18	2	3	1	5	2	39	2	35	0	0	3	1	5	4	21	8	10	2	0	1	7	4	2	2	0	0	4	87	3	2	2	8	1	22
hsa-mir-190b	1	12	0	33	5	6	11	34	9	4	0	0	3	1	5	1	3	2	1	2	2	7	1	1	1	11	3	1	2	6	5	4	0	1	2	4	1	6	4	1	0	6	1	3	4	3	1	3	0
hsa-mir-1185-1	1	2	4	8	7	2	2	0	26	1	0	2	0	1	3	2	0	0	0	0	2	0	0	1	2	5	0	2	1	2	0	2	1	0	2	2	1	5	5	0	1	8	6	5	11	5	0	1	5
hsa-mir-6501	1	1	0	1	2	4	0	7	1	0	0	0	2	0	1	3	2	3	0	2	0	0	1	0	6	0	2	1	1	1	5	0	3	0	1	0	0	0	3	2	0	0	2	0	3	2	5	0	2
hsa-mir-614	0	0	0	0	0	0	0	0	0	0	0	0	0	0	0	0	0	0	0	0	0	1	0	0	0	0	0	0	0	0	0	0	0	0	0	0	0	0	0	0	0	0	0	0	0	0	0	0	0
hsa-mir-3690-2	0	0	0	0	0	0	0	0	0	0	0	0	0	0	0	0	0	0	0	0	0	0	0	0	0	0	0	0	0	0	0	0	0	0	0	0	0	0	0	0	0	0	0	0	0	0	0	0	0
hsa-mir-6867	0	0	0	0	0	1	0	0	0	0	0	0	0	0	0	0	0	0	0	0	0	0	0	0	0	0	0	0	0	0	0	0	1	0	0	0	0	0	0	0	0	0	0	0	0	0	0	0	0
hsa-mir-4310	0	0	0	0	0	0	0	0	0	0	0	0	0	0	0	0	0	0	0	0	0	0	0	0	0	0	0	0	0	0	0	0	0	0	0	0	0	0	0	0	0	0	0	1	0	0	0	0	0
hsa-mir-4516	1	0	1	0	0	0	0	0	0	0	0	0	0	0	0	0	0	0	0	0	0	0	0	0	0	0	0	0	0	0	0	0	0	1	0	0	0	2	0	0	0	1	0	0	0	0	0	0	1
hsa-mir-6769b	0	0	0	0	0	0	0	0	0	0	0	0	0	0	0	0	0	0	0	0	0	0	0	1	0	0	0	1	0	1	0	0	1	0	0	0	0	0	0	0	0	0	0	0	1	0	2	1	0
hsa-mir-562	0	0	0	0	0	0	0	0	0	0	0	0	0	0	0	0	0	0	0	0	0	0	0	0	0	0	0	0	0	0	0	0	0	0	0	0	0	0	0	0	0	0	0	0	0	0	0	0	0
hsa-let-7f-1	19596	42412	37907	39826	35315	74059	23102	61510	41296	20452	43196	66898	12032	14915	24951	22885	28035	5761	5232	5283	24275	35053	18199	3157	82862	12989	27157	12726	16241	7767	22407	28502	16691	34061	9283	36472	22721	28606	22169	4141	7841	33396	31484	34538	15068	42997	33089	2039	26928
hsa-mir-4271	0	0	0	0	0	0	0	0	0	0	0	0	0	0	0	0	0	0	0	0	0	0	0	0	0	0	0	0	0	0	0	0	0	0	0	0	0	0	0	0	0	0	0	0	0	0	0	0	0
hsa-mir-6874	1	4	0	5	0	3	1	0	6	0	0	0	0	2	0	0	1	2	1	4	3	0	3	1	1	5	0	0	0	1	2	3	1	0	0	3	0	0	2	1	0	1	2	1	0	1	1	0	0
hsa-mir-188	3	8	26	19	12	18	6	16	28	7	5	7	12	3	12	11	3	4	9	8	13	10	14	10	8	19	6	17	5	14	23	29	7	11	3	12	12	9	51	20	6	20	24	22	17	15	38	14	12
hsa-mir-511	13	50	61	78	97	77	31	52	43	45	28	58	74	30	50	88	64	65	26	46	24	104	19	40	33	69	122	23	47	20	48	41	56	86	35	37	67	68	100	16	50	122	47	126	33	102	66	30	44
hsa-mir-1226	0	1	2	2	3	2	2	3	3	1	2	1	3	2	3	2	3	2	0	1	10	0	0	3	0	8	6	1	2	3	1	1	6	1	1	1	1	1	3	7	1	3	5	3	5	1	4	4	2
hsa-mir-6754	0	0	0	0	0	0	0	0	0	0	0	1	0	0	0	0	0	0	0	0	1	0	0	0	0	0	0	0	2	0	1	0	0	0	0	0	0	0	4	1	0	0	0	0	0	0	5	0	0
hsa-mir-320d-2	2	0	2	0	0	4	3	4	2	2	1	1	7	0	1	3	0	1	0	0	1	1	1	0	1	1	1	3	1	0	2	0	2	0	5	0	1	1	1	0	0	0	0	3	0	2	0	1	1
hsa-mir-4650-2	0	0	0	0	0	0	0	0	0	0	0	0	0	0	0	0	0	0	0	0	0	0	0	0	0	0	0	0	0	0	0	0	0	0	0	0	0	0	0	0	0	0	0	0	0	0	0	0	0
hsa-mir-1180	16	30	48	82	47	41	45	400	58	47	17	46	24	33	20	260	47	18	86	27	92	98	165	40	25	45	88	26	36	44	190	56	48	52	85	27	208	43	234	63	17	64	115	67	86	31	274	222	197
hsa-mir-4320	0	0	0	0	0	0	0	0	0	0	0	0	0	0	0	0	0	0	0	0	0	0	0	0	0	0	0	0	0	0	0	0	0	0	0	0	0	0	0	0	0	0	0	0	0	0	0	0	0
hsa-mir-5701-3	0	0	0	0	0	0	0	0	0	0	0	0	0	0	0	0	0	0	0	0	0	0	0	0	0	0	0	0	0	0	0	0	0	0	0	0	0	0	0	0	0	0	0	0	0	0	0	0	0
hsa-mir-330	57	64	141	142	64	157	141	172	183	248	50	124	94	71	85	427	68	78	62	72	69	304	155	71	149	177	258	250	166	37	312	236	190	271	78	101	71	115	323	107	97	255	399	239	224	385	475	85	125
hsa-mir-4674	0	0	0	0	0	0	0	0	0	0	0	0	1	0	1	0	0	0	0	1	0	0	0	0	2	0	1	2	0	0	2	0	0	0	0	0	2	0	2	2	0	1	0	1	0	0	5	0	0
hsa-mir-4468	0	0	0	0	0	0	0	0	0	0	0	0	0	0	0	0	0	0	0	0	0	0	0	0	0	0	0	0	0	0	0	0	0	0	0	0	0	0	0	0	0	0	0	0	0	0	0	0	0
hsa-mir-1231	0	0	0	0	0	0	0	0	0	0	0	0	0	0	0	1	0	0	0	0	0	0	0	0	0	0	0	0	0	0	0	1	1	0	1	0	0	0	0	0	0	0	1	0	1	0	0	0	0
hsa-mir-8073	0	0	0	0	0	0	0	0	0	0	0	0	0	0	0	0	0	0	0	0	0	0	0	0	0	0	0	0	0	0	0	0	0	0	0	0	0	0	0	0	0	0	1	0	0	0	0	0	0
hsa-mir-1302-7	0	0	0	0	0	0	0	0	0	0	0	0	0	0	0	0	0	0	0	0	0	0	0	0	0	0	0	0	0	0	0	0	0	0	0	0	0	0	0	0	0	0	0	0	0	0	0	0	0
hsa-mir-501	30	267	71	454	70	138	83	120	140	52	53	92	72	173	107	179	126	272	195	190	675	165	183	105	232	448	253	196	218	254	245	491	104	83	88	399	155	53	277	225	62	138	199	138	137	112	262	52	266
hsa-mir-1914	0	0	0	0	0	0	1	1	0	0	0	0	0	1	0	0	0	1	0	0	2	2	0	0	0	0	3	0	0	0	0	1	1	0	1	0	0	0	0	0	0	0	1	1	0	0	0	1	0
hsa-mir-5691	0	0	0	0	0	0	0	0	0	0	0	0	0	1	0	0	0	1	0	0	0	0	0	0	0	1	0	0	0	0	0	0	0	0	0	0	0	0	0	0	0	0	0	1	0	0	0	0	1
hsa-mir-6859-3	0	0	0	0	0	0	0	0	0	0	0	0	0	0	0	0	0	0	0	0	0	0	0	0	0	0	0	0	0	0	0	0	0	0	0	0	0	0	0	0	0	0	0	0	0	0	0	0	0
hsa-mir-3181	0	0	0	0	0	0	0	0	0	0	0	0	0	0	0	2	0	0	0	0	0	0	0	0	1	0	0	0	0	0	0	0	0	0	0	0	0	0	0	0	0	0	0	0	1	0	2	0	0
hsa-mir-526b	0	18	4	18	17	10	0	2	15	2	3	5	1	0	0	0	1	14	7	14	24	1	1	7	1	9	9	5	4	3	10	42	2	5	3	40	3	2	86	3	0	5	2	2	1	4	0	0	3
hsa-mir-5010	1	1	1	9	2	7	1	4	6	1	1	0	2	6	2	7	3	1	1	2	1	4	2	2	4	3	6	7	1	1	6	11	5	4	3	0	5	3	5	4	1	3	2	4	3	3	10	1	2
hsa-mir-7159	0	0	0	0	0	0	0	0	0	0	0	0	0	0	0	0	0	0	0	0	0	0	0	0	0	0	0	0	0	0	0	0	0	0	0	0	0	0	0	0	0	0	0	0	0	0	0	0	0
hsa-mir-550a-2	3	3	3	7	5	4	2	4	3	5	6	1	10	10	5	14	2	3	3	4	11	28	21	6	12	11	13	13	7	4	16	21	10	5	10	7	11	5	12	3	8	5	14	5	6	6	16	19	9
hsa-mir-487a	3	12	8	45	18	11	7	2	86	3	9	8	6	10	3	7	7	7	7	2	4	7	1	0	7	21	5	1	3	5	0	17	3	1	4	3	13	4	28	0	1	6	21	9	32	1	0	3	9
hsa-mir-1911	1	0	0	2	0	1	1	7	2	0	1	1	1	1	0	3	0	0	0	21	0	2	0	0	1	0	11	0	20	0	19	26	2	0	0	0	0	0	0	1	0	0	68	2	0	2	0	82	0
hsa-mir-8087	0	0	0	0	0	0	0	0	0	0	0	0	0	0	0	0	0	0	0	0	0	0	0	0	0	0	0	0	0	0	0	0	0	0	0	0	0	0	0	0	0	0	0	0	0	0	0	0	0
hsa-mir-4686	0	0	0	0	0	0	0	0	0	0	0	0	0	0	0	0	0	0	0	0	0	0	0	1	0	0	0	0	0	0	0	0	0	0	0	0	0	0	0	0	0	0	0	0	0	0	0	0	0
hsa-mir-6090	0	0	0	0	0	0	0	0	0	0	0	0	0	0	0	0	0	0	0	0	0	0	0	0	0	0	0	0	0	0	0	0	0	0	0	0	0	0	0	0	0	0	0	0	0	0	0	0	0
hsa-mir-4769	0	0	0	0	0	0	0	0	0	0	0	0	0	0	0	0	0	0	0	1	0	0	0	0	0	0	0	0	0	0	0	2	0	0	0	0	0	0	0	0	0	0	0	0	0	0	0	0	0
hsa-mir-216a	1	0	2	15	8	3	1	1	30	0	4	1	3	3	1	0	0	0	0	0	1	2	2	0	0	0	1	0	1	0	0	3	2	0	2	0	1	1	12	0	0	1	3	3	2	1	2	1	0
hsa-mir-8068	0	0	0	0	0	0	0	0	0	0	0	0	0	0	0	0	0	0	0	0	0	0	0	0	0	0	0	0	0	0	0	0	0	0	0	0	0	0	0	0	0	0	0	0	0	0	0	0	0
hsa-mir-517a	1	14	7	7	16	12	0	6	13	9	11	10	0	1	1	5	2	5	6	7	3	0	1	12	1	0	2	0	5	1	9	20	4	2	3	21	3	2	52	2	1	6	2	5	3	4	0	0	3
hsa-mir-4472-1	0	0	0	0	0	0	0	0	0	0	0	0	0	0	0	0	0	0	0	0	0	0	0	0	0	0	0	0	0	0	0	0	0	0	0	0	0	0	0	0	0	0	0	0	0	0	0	0	0
hsa-mir-6871	0	0	0	0	0	0	0	0	0	0	0	0	0	0	0	0	0	0	0	0	0	0	0	0	1	0	1	0	0	1	1	1	0	0	1	0	0	1	0	1	0	0	0	0	1	0	0	0	3
hsa-mir-4520-2	0	0	0	0	0	0	0	1	0	0	0	0	0	0	0	0	0	0	1	0	0	0	1	0	1	0	0	0	0	0	0	2	0	0	1	0	1	0	1	0	0	0	0	0	0	0	0	0	0
hsa-mir-4459	0	0	0	0	0	0	0	0	0	0	0	0	0	0	0	0	0	0	0	0	0	0	0	0	0	0	0	0	0	0	0	0	0	0	0	0	0	0	0	0	0	0	0	0	0	0	0	0	0
hsa-mir-374a	4007	6980	7722	12829	4513	9070	9448	5617	15497	7541	4674	6831	4241	6156	3986	8561	6579	4241	2807	2929	12383	4435	8053	1714	5518	7439	6765	8006	4315	4846	11481	11000	628	3020	1117	10115	7480	2533	5533	2753	1749	4989	7684	6389	6223	7823	4622	1323	5596
hsa-mir-3169	0	0	0	0	0	0	0	0	0	0	0	0	0	0	0	0	0	0	0	0	0	0	0	0	0	0	0	0	0	0	0	0	0	0	0	0	0	0	0	0	0	0	0	0	0	0	0	0	0
hsa-mir-3162	0	0	0	0	0	0	0	0	0	0	0	0	0	0	0	0	0	0	0	0	0	0	0	0	0	0	0	0	0	0	0	0	0	0	0	0	0	0	0	0	0	0	0	0	0	0	0	0	0
hsa-mir-5197	0	0	0	0	0	0	0	0	0	0	0	0	0	0	0	0	0	0	0	0	0	0	0	0	0	0	0	0	0	0	0	0	0	0	0	0	0	0	0	0	0	0	0	0	0	0	0	0	0
hsa-mir-490	0	4	0	5	2	2	1	0	7	0	2	1	1	0	1	0	0	0	0	0	0	0	0	0	0	0	1	0	0	0	0	0	0	0	0	0	0	0	0	0	0	1	0	2	0	0	0	0	0
hsa-mir-514b	0	0	1	0	0	0	0	1	0	0	0	0	1	0	0	0	0	2	0	0	1	0	0	0	0	0	0	0	0	1	0	1	0	0	0	0	0	0	0	0	0	0	7	0	0	0	0	0	0
hsa-mir-4540	0	0	0	0	0	0	0	0	0	0	0	0	0	0	0	0	0	0	0	0	0	0	0	0	0	0	0	0	0	0	0	0	0	0	0	0	0	0	0	0	0	0	0	0	0	0	0	0	0
hsa-mir-3133	0	0	0	1	0	0	0	0	0	0	0	0	0	1	0	0	0	0	0	0	0	1	1	0	0	0	1	0	1	0	0	0	0	0	0	0	0	0	0	0	0	0	0	0	0	0	0	0	0
hsa-mir-7974	1	2	0	4	3	0	0	1	0	1	0	1	1	1	7	13	1	3	2	9	1	3	9	2	3	2	9	2	1	2	5	6	3	5	0	5	7	0	1	1	2	2	3	5	6	3	2	0	2
hsa-mir-3118-4	0	0	0	0	0	0	0	0	0	0	0	0	0	0	0	0	0	0	0	0	0	0	0	0	0	0	0	0	0	0	0	0	0	0	0	0	0	0	0	0	0	0	0	0	0	0	0	0	0
hsa-mir-4787	0	4	1	4	1	0	1	1	0	0	0	1	3	0	1	1	4	2	0	0	1	3	0	1	0	1	0	6	2	0	1	3	2	2	0	1	0	1	1	5	0	2	3	5	0	1	4	7	0
hsa-mir-7150	0	0	0	0	0	0	0	0	0	0	0	0	0	0	0	0	0	0	0	0	0	0	0	0	0	0	0	0	0	0	0	0	0	0	0	0	0	0	0	0	0	0	0	0	0	0	0	0	0
hsa-mir-4323	0	0	0	0	0	0	0	0	0	0	0	0	0	0	0	0	0	0	0	0	0	0	0	0	0	0	0	0	0	0	0	0	0	0	0	0	0	0	0	0	0	0	0	0	0	0	0	0	0
hsa-mir-6785	0	0	0	0	0	0	0	0	0	0	0	0	0	0	0	0	0	0	0	0	0	0	0	0	0	0	0	0	2	0	0	0	0	0	1	0	0	0	1	0	0	0	0	0	1	0	0	0	0
hsa-mir-518b	0	4	2	2	7	5	0	9	16	0	3	5	0	0	0	9	4	4	5	3	0	0	1	11	1	6	7	0	4	2	3	21	9	1	2	8	2	0	30	3	2	3	1	2	1	4	0	0	4
hsa-mir-4713	0	0	0	1	1	0	0	1	0	0	0	0	0	0	0	2	1	0	4	2	0	1	1	0	1	2	3	3	1	1	6	0	3	8	2	1	0	5	1	3	1	0	2	0	0	2	7	1	3
hsa-mir-5186	0	0	0	0	0	0	0	0	0	0	0	0	0	0	0	0	0	0	0	0	0	0	0	0	0	0	0	0	0	0	0	0	0	0	0	0	0	0	0	0	0	0	0	0	0	0	0	0	0
hsa-mir-369	57	178	173	659	170	222	142	79	1565	127	115	75	84	81	159	62	44	39	22	23	52	79	37	38	34	117	79	40	40	22	18	219	15	34	32	59	98	106	186	10	16	101	171	144	191	59	7	18	28
hsa-mir-4273	0	0	0	0	0	0	0	0	0	0	0	0	0	0	0	0	0	0	0	0	0	0	0	0	0	0	0	0	0	0	0	0	0	0	0	0	0	0	0	0	0	0	0	0	0	0	0	0	0
hsa-mir-518e	1	1	1	10	7	1	0	1	8	0	3	4	0	0	0	4	1	0	1	3	1	3	1	1	1	2	3	1	1	0	6	7	6	0	2	6	0	1	16	2	0	2	2	0	3	6	0	0	2
hsa-mir-548ap	0	0	0	0	0	0	0	0	0	0	0	0	0	0	0	0	0	0	0	0	0	0	0	0	0	0	0	0	0	0	0	0	0	0	0	0	0	0	0	0	0	0	0	0	0	0	0	0	0
hsa-mir-5580	0	0	0	0	0	1	0	0	0	0	0	0	0	0	0	0	0	0	0	0	0	0	0	0	0	0	0	0	0	0	0	0	0	0	0	0	0	0	1	0	0	0	0	0	0	0	0	1	0
hsa-mir-576	11	54	32	90	20	37	9	36	42	28	23	34	38	59	25	44	34	59	73	45	90	42	54	75	49	91	95	80	82	46	106	62	19	32	29	48	48	29	99	70	37	40	101	29	34	34	63	39	27
hsa-mir-4424	2	0	1	4	0	3	2	0	1	3	0	1	0	0	0	0	0	0	0	0	1	2	1	0	0	0	0	1	0	0	0	3	0	1	0	0	0	1	1	0	0	0	2	0	0	1	2	0	0
hsa-mir-4644	0	1	0	0	0	0	0	0	1	0	0	0	0	0	0	0	0	0	0	0	0	0	0	0	0	0	0	0	0	0	0	0	0	0	0	0	0	0	0	1	0	0	0	0	0	0	0	0	0
hsa-mir-3180-4	0	0	0	0	0	0	0	0	0	0	0	0	2	0	0	0	0	0	0	0	0	0	0	0	0	0	0	0	0	0	0	0	0	0	2	0	1	0	0	1	0	0	0	0	1	0	0	0	0
hsa-mir-4700	0	0	2	1	0	0	0	0	0	0	0	0	0	0	0	0	1	1	0	0	1	0	0	0	0	0	0	0	0	2	2	0	1	0	0	0	0	0	0	1	0	0	0	0	1	1	1	0	2
hsa-mir-4322	0	0	0	0	0	0	0	0	0	0	0	0	0	0	0	0	0	0	0	0	0	0	0	0	0	0	0	0	0	0	0	0	0	0	0	0	0	0	0	0	0	0	0	0	0	0	0	0	0
hsa-mir-6863	0	0	0	0	0	0	0	0	0	0	0	0	0	0	0	0	0	0	0	0	0	0	0	0	0	0	0	0	0	0	0	0	0	0	0	0	0	0	0	0	0	0	0	0	0	0	0	0	0
hsa-mir-548z	0	0	0	0	0	0	0	0	0	0	0	0	0	0	0	0	0	0	0	0	0	0	0	0	0	0	0	0	0	0	0	0	0	0	0	0	0	0	0	0	0	0	0	0	0	0	0	0	0
hsa-mir-5591	0	0	0	0	0	0	0	0	0	0	0	0	0	0	0	0	0	0	0	0	0	0	0	0	0	0	0	0	0	0	0	0	0	0	0	0	0	0	0	0	0	0	0	0	0	0	0	0	0
hsa-mir-4662b	0	0	1	0	0	0	0	0	0	0	0	0	0	0	0	0	0	0	0	0	0	0	0	0	0	0	0	0	0	0	1	0	0	0	0	0	0	0	0	0	0	1	1	0	0	0	0	0	0
hsa-mir-28	4951	16571	12833	28492	9979	16320	15754	18293	27897	14466	13279	13817	15207	16573	11130	31327	18994	11920	13654	9783	34978	21611	32331	5632	16694	16456	26206	20037	13372	10656	38613	20258	6964	12525	14117	23831	17729	8829	30150	7156	6799	22022	17092	20928	18821	11099	13628	14773	14595
hsa-mir-4266	0	0	0	0	0	0	0	0	0	0	0	0	0	0	0	0	0	0	0	0	0	0	0	0	0	0	0	0	0	0	0	0	0	0	0	0	0	0	0	0	0	0	0	0	0	0	0	0	0
hsa-mir-6132	0	0	0	0	0	0	1	0	1	0	2	2	1	0	1	0	0	0	0	0	1	0	0	1	0	0	0	0	0	2	0	0	0	0	0	0	0	0	2	0	0	0	0	1	1	1	0	0	0
hsa-mir-6128	0	0	0	0	0	0	0	0	0	0	0	0	0	0	0	0	0	0	0	0	0	0	0	0	0	0	0	0	0	0	0	0	0	0	0	0	0	0	0	0	0	0	0	0	0	0	0	0	0
hsa-mir-3197	0	0	0	0	0	0	0	0	0	0	0	0	0	0	0	0	0	0	0	0	0	1	0	0	0	0	0	0	0	0	0	0	0	0	0	0	0	0	0	0	0	0	0	0	0	0	0	0	0
hsa-mir-3616	0	0	0	0	0	0	0	2	0	0	1	0	2	0	1	0	0	0	1	0	0	0	0	0	0	0	0	1	0	0	1	2	0	0	0	0	0	0	2	0	0	1	0	0	0	0	0	0	0
hsa-mir-7108	0	0	0	0	0	0	0	0	0	0	0	0	0	0	0	0	1	0	0	0	0	0	0	0	0	0	0	0	0	0	0	0	1	0	0	0	0	0	0	0	1	0	0	0	0	1	0	0	0
hsa-mir-3184	0	0	0	0	0	0	0	0	0	0	0	0	0	0	0	0	0	0	0	0	0	0	0	0	0	0	0	0	0	0	1	0	0	0	0	0	0	0	0	0	0	0	0	0	0	0	0	0	0
hsa-mir-429	87	133	305	237	194	157	250	5258	288	367	532	364	194	190	316	419	216	170	705	229	37	905	713	275	268	288	594	614	253	397	438	1066	129	303	191	258	342	122	993	349	117	381	557	337	231	80	868	500	163
hsa-mir-8085	0	0	0	0	0	0	0	0	0	0	0	0	0	0	0	0	0	0	0	0	0	0	0	0	0	0	1	0	0	0	0	0	0	0	0	0	0	0	0	0	0	0	0	0	0	0	0	0	0
hsa-mir-151a	5282	4810	12151	9914	9342	13344	12953	23435	21119	9229	13195	14014	7354	3900	6350	16037	7760	2643	1845	3017	6853	16830	14778	2462	9938	9491	6982	6180	5847	6875	17286	7552	13698	15011	6823	7409	15467	11671	24048	4352	2678	13630	15157	12263	17185	12326	18252	6703	14360
hsa-mir-7158	0	0	0	0	0	0	0	0	1	0	0	0	0	0	0	1	0	0	0	0	0	0	0	0	0	1	0	0	0	0	0	0	0	0	0	0	0	0	0	0	0	0	0	0	0	0	0	0	0
hsa-mir-4722	1	0	0	0	0	0	0	0	0	0	0	0	0	0	0	0	0	0	0	0	0	0	0	0	1	0	0	0	0	0	0	0	2	0	0	0	0	0	1	0	1	0	0	0	0	0	1	1	0
hsa-mir-3168	0	0	0	0	0	0	0	0	0	0	0	0	0	0	0	0	0	0	0	0	0	0	0	0	1	0	0	0	0	0	0	0	0	0	0	0	0	0	0	0	0	0	0	0	0	0	0	0	0
hsa-mir-23a	5530	13503	19286	31651	22513	37142	23498	26851	32295	10084	18190	31244	17871	7993	19775	17304	20213	8055	9217	12448	26842	18615	35757	14691	19950	35581	20543	17559	18790	19722	41059	21959	22259	40482	16016	32846	24261	20275	35618	24023	8467	32298	36591	35808	25029	19849	64728	18917	22633
hsa-mir-23b	3264	7285	12537	13806	14495	18394	14207	15192	13383	4992	11890	17505	10382	6159	11471	3137	3931	1891	3402	2033	5539	5129	6578	2266	6057	8513	2765	9856	3847	3865	6965	8068	5860	10889	2681	11985	5517	6138	16668	4604	1686	5924	7613	9087	3889	5762	49995	6535	6144
hsa-mir-1256	0	0	2	0	0	0	0	0	0	0	1	0	0	0	0	0	0	0	0	0	0	0	1	1	0	0	2	1	0	0	0	0	0	0	0	0	1	0	0	0	0	0	1	0	0	1	0	0	0
hsa-mir-147b	1	2	2	5	3	3	0	14	0	1	1	2	1	0	1	15	1	10	5	2	1	5	1	7	14	6	5	14	8	2	6	4	5	11	1	6	2	10	26	2	1	2	26	13	4	2	20	1	1
hsa-mir-1283-2	0	0	0	1	0	0	0	2	1	0	0	2	0	0	0	1	0	0	0	0	1	0	0	0	0	3	0	0	0	0	4	1	1	0	0	0	0	0	4	0	0	2	0	0	0	1	0	0	0
hsa-mir-3677	6	2	21	29	14	14	12	24	15	24	3	24	17	1	13	178	19	12	17	8	11	9	23	4	34	20	20	27	8	17	28	15	23	45	14	11	30	22	77	19	24	34	19	43	50	48	58	26	54
hsa-mir-302d	0	0	0	3	0	0	0	0	0	0	0	1	0	0	1	0	0	0	0	0	0	0	0	0	0	0	0	0	0	0	0	0	0	0	0	0	0	0	2	0	0	0	0	0	0	0	0	0	0
hsa-mir-3652	0	0	2	3	2	4	3	6	2	5	2	3	11	0	0	0	8	4	3	0	1	12	3	0	1	4	6	8	2	5	7	2	5	7	5	1	12	0	14	2	1	6	1	6	5	8	23	5	4
hsa-mir-139	114	1436	793	1990	689	1412	988	809	2783	352	450	958	794	1462	715	298	157	261	112	127	181	301	255	250	323	669	242	244	376	268	288	411	218	211	128	618	186	219	714	115	121	305	482	282	236	498	193	71	397
hsa-mir-519c	0	0	1	0	1	0	0	1	1	0	0	0	0	0	0	0	0	2	2	4	0	0	0	1	0	1	3	0	0	1	0	4	1	0	0	2	0	0	4	0	0	0	1	0	0	0	0	0	0
hsa-mir-8058	0	0	0	0	0	0	1	0	0	0	0	0	0	0	0	0	0	0	0	0	0	0	0	0	0	0	0	0	0	0	0	0	0	0	0	0	0	0	0	0	0	0	0	0	0	0	0	0	0
hsa-mir-4652	1	0	0	1	0	3	0	1	0	0	0	0	0	1	0	32	14	0	2	3	0	132	44	4	4	17	11	8	12	0	34	73	20	21	30	0	14	0	24	3	0	26	50	0	9	5	1	9	11
hsa-mir-5189	0	0	0	0	0	1	0	0	0	0	0	0	0	1	0	0	0	0	0	1	0	0	0	0	0	0	0	0	0	0	0	0	0	0	0	0	0	0	0	0	0	0	0	0	0	0	0	0	0
hsa-mir-26a-2	6211	7349	16707	10906	6022	16367	13165	20837	22477	11766	10998	12030	8717	4157	5533	6106	3560	3182	2631	2017	3412	5341	4730	3458	6818	4042	4287	5026	2822	1759	3960	8524	6836	7138	2032	4220	3656	4940	8503	2080	2366	3103	5119	10756	3906	14020	18474	1599	3858
hsa-mir-4444-2	3	1	4	3	2	2	1	1	3	4	4	3	1	1	2	2	0	1	0	1	0	7	5	1	1	2	6	1	0	2	2	2	1	6	0	2	2	2	2	1	0	0	2	4	4	2	20	1	0
hsa-mir-600	0	0	0	0	0	0	0	0	0	0	0	0	0	0	0	0	0	0	0	0	0	0	1	0	2	0	0	0	0	0	0	1	0	1	1	0	0	0	0	0	1	0	0	2	0	0	1	0	1
hsa-mir-6504	0	1	0	0	0	0	0	0	0	2	0	1	0	0	1	0	0	0	0	0	0	2	0	0	0	0	0	0	0	0	0	0	1	0	0	0	0	0	0	0	0	0	0	0	0	0	0	0	0
hsa-mir-3915	0	0	0	0	0	2	0	0	1	0	0	0	0	0	0	0	0	0	0	0	0	1	0	0	0	0	0	0	0	0	0	0	0	0	0	0	1	0	0	0	0	0	0	0	0	0	0	0	0
hsa-mir-4292	0	0	0	0	0	0	0	0	0	0	0	0	0	0	0	0	0	0	0	0	0	0	0	0	0	0	0	0	0	0	0	0	0	0	0	0	0	0	0	0	0	0	0	0	0	0	0	0	0
hsa-mir-3202-1	1	0	0	0	1	0	0	0	0	0	1	0	0	0	0	0	1	0	0	0	0	0	0	0	0	0	0	0	0	0	0	0	2	0	0	0	0	0	1	0	0	0	0	0	0	0	1	0	0
hsa-mir-4655	0	0	0	0	0	0	0	0	0	0	0	0	0	0	0	0	0	0	0	0	0	0	0	0	0	0	0	0	0	0	0	0	0	0	0	0	0	0	0	0	0	0	0	0	0	0	0	0	0
hsa-mir-4473	1	1	2	1	1	2	0	5	1	0	4	0	1	1	2	0	0	0	0	2	1	0	3	0	6	0	0	1	3	0	1	2	1	3	0	1	0	0	3	3	1	1	8	2	0	2	6	3	0
hsa-mir-4506	0	0	0	0	0	0	0	0	0	0	0	0	0	0	0	0	0	0	0	0	0	0	0	0	0	0	0	0	0	0	0	0	0	0	0	0	0	0	0	0	0	0	0	0	0	0	0	0	0
hsa-mir-3615	7	25	25	37	18	22	14	21	17	43	13	34	28	20	34	72	19	13	18	26	25	46	37	37	25	19	39	12	15	31	56	11	64	35	21	18	16	15	52	32	24	33	16	24	19	30	106	10	40
hsa-mir-3151	0	1	0	0	0	0	0	0	0	0	0	0	0	0	0	0	0	0	0	0	0	0	0	0	0	0	0	0	0	0	0	0	0	0	0	0	0	0	0	0	0	0	0	0	0	0	0	0	0
hsa-mir-6511a-2	0	0	0	0	0	0	0	0	0	0	0	0	0	0	0	0	0	0	0	0	0	0	0	0	0	0	0	0	0	0	0	0	0	0	0	0	0	0	0	0	0	0	0	0	0	0	0	0	0
hsa-mir-5092	0	0	0	3	1	1	0	0	0	0	0	1	0	0	1	5	0	1	3	1	1	0	2	1	0	1	1	1	0	1	1	3	0	0	2	1	3	0	3	0	0	0	0	0	0	1	0	0	2
hsa-mir-3654	0	0	1	3	2	1	0	0	2	0	0	0	2	0	1	1	1	0	0	0	0	4	1	0	0	2	1	1	0	0	0	0	1	2	1	0	2	0	1	0	0	0	0	0	0	0	0	0	1
hsa-mir-4283-2	0	0	0	0	0	0	0	0	0	0	0	0	0	0	0	0	0	0	0	0	0	0	0	0	0	0	0	0	0	0	0	0	0	0	0	0	0	0	0	0	0	0	0	0	0	0	0	0	0
hsa-mir-3131	0	0	0	1	0	2	0	1	0	0	0	0	0	0	0	0	0	0	0	0	0	0	0	0	0	0	0	0	0	0	0	1	1	0	1	0	0	0	0	0	0	0	0	0	1	0	0	0	0
hsa-mir-1182	0	0	0	0	0	0	0	0	0	0	0	0	0	0	0	0	0	0	0	0	0	0	0	0	0	0	0	0	0	0	0	0	0	0	0	0	0	0	0	0	0	0	0	0	0	0	0	0	0
hsa-mir-549a	0	1	2	1	4	0	0	2	0	0	0	3	0	1	1	3	1	0	3	1	5	6	2	0	0	1	0	1	1	0	5	6	0	4	6	2	0	1	4	1	3	15	1	3	3	1	1	0	0
hsa-mir-548al	0	0	0	0	0	0	0	0	0	0	0	0	0	0	0	0	0	0	0	0	0	0	0	0	1	1	0	0	0	0	0	0	0	0	0	0	0	0	0	0	0	0	0	0	0	0	0	0	0
hsa-mir-548aa-2	0	0	0	0	0	0	1	0	0	0	0	0	0	0	0	0	0	0	0	0	0	0	0	0	0	0	0	0	0	0	0	0	0	0	0	0	0	0	0	0	0	0	0	0	0	0	0	0	0
hsa-mir-3176	0	0	1	0	1	0	0	2	0	1	0	1	0	0	0	4	0	0	1	0	0	0	1	0	0	1	2	0	0	0	3	1	0	1	2	0	2	0	1	1	1	1	3	1	1	1	3	0	1
hsa-mir-6830	0	0	0	0	0	0	0	0	0	0	0	0	0	0	0	0	1	0	0	0	1	0	0	1	0	0	0	0	0	0	0	0	0	0	0	0	0	0	0	0	0	0	0	0	0	0	0	0	0
hsa-mir-663a	0	0	0	0	0	0	0	0	0	0	0	0	0	0	0	0	0	0	0	0	0	0	0	0	0	0	0	0	0	0	0	0	0	0	0	0	0	0	0	0	0	0	0	0	0	0	0	0	0
hsa-mir-4319	0	0	0	0	0	0	0	0	0	0	0	0	0	0	0	0	0	0	0	0	0	0	0	0	0	0	0	0	0	0	0	0	0	0	0	0	0	0	0	0	0	0	0	0	0	0	0	0	0
hsa-mir-199b	4311	12650	23260	36708	25820	28853	19435	13109	25945	13881	6340	18653	13156	13389	17806	12894	8424	7730	3543	7686	32128	4462	11985	5048	20259	13224	19438	10484	9304	6228	13938	37829	14037	10128	6432	19982	11310	10023	49882	2426	2139	8172	30787	38905	16025	23767	7444	6297	14666
hsa-mir-6757	0	1	0	1	1	0	0	0	0	0	0	0	0	0	1	0	0	0	0	0	0	1	0	0	0	1	0	0	0	0	0	0	0	0	0	0	0	0	0	0	0	0	3	0	0	0	0	0	1
hsa-mir-3646	0	0	0	0	0	0	0	0	0	0	0	0	0	0	0	0	0	0	0	2	0	1	1	0	0	0	0	0	0	1	0	1	0	0	2	0	0	0	0	0	0	0	0	0	0	0	0	0	0
hsa-mir-659	1	1	5	3	8	7	6	19	7	3	11	14	6	7	7	4	8	4	3	0	7	6	12	3	9	3	3	11	1	4	12	4	4	10	4	10	7	3	16	6	2	7	2	2	4	12	15	5	3
hsa-mir-328	4	120	41	115	44	93	113	108	173	41	166	57	94	47	73	61	40	64	23	19	254	118	36	27	168	154	38	70	54	109	92	66	59	28	16	51	101	43	372	42	6	52	124	63	68	28	130	359	54
hsa-mir-6895	0	0	0	0	0	0	0	0	0	0	0	0	0	0	0	0	0	0	0	0	0	1	0	0	0	1	0	0	0	1	0	1	0	1	0	0	0	0	0	1	0	1	0	0	0	0	2	1	0
hsa-mir-5089	0	4	9	0	0	3	0	4	0	0	0	17	3	3	2	0	0	0	0	0	0	0	0	0	0	0	2	0	0	0	0	0	0	0	0	0	0	0	1	0	0	0	0	0	0	1	0	0	0
hsa-mir-921	0	0	0	0	0	0	0	0	0	0	0	0	0	0	0	0	0	0	0	0	0	0	0	0	0	0	0	0	0	0	0	0	0	0	0	0	0	0	0	0	0	0	0	0	0	0	0	0	0
hsa-mir-4294	0	0	0	0	0	0	0	0	0	0	0	0	0	0	0	0	0	0	0	0	0	0	0	0	0	0	0	0	0	0	0	0	0	0	0	0	0	0	0	0	0	0	0	0	0	0	0	0	0
hsa-mir-345	8	40	26	71	15	36	23	73	35	23	36	13	32	14	43	84	24	30	60	26	45	101	61	14	96	67	67	37	25	57	43	51	27	22	26	20	95	34	277	12	8	66	41	78	40	15	155	85	20
hsa-mir-6873	0	0	0	0	0	0	0	1	0	0	1	0	0	0	0	0	0	0	1	0	1	1	0	0	1	0	0	0	1	0	1	0	0	0	2	0	0	0	0	0	0	0	0	0	2	0	0	0	0
hsa-mir-3190	1	2	0	6	0	2	2	0	1	2	0	2	0	0	0	0	0	1	0	0	1	0	0	0	1	0	0	2	1	0	1	3	2	1	1	0	0	0	0	0	1	2	1	1	2	1	3	0	1
hsa-mir-655	0	137	22	201	18	52	19	13	530	24	24	16	32	37	56	14	6	23	11	8	24	16	10	5	10	30	26	8	21	9	3	131	4	8	10	27	13	10	37	1	0	16	32	39	33	12	2	2	11
hsa-mir-4790	0	0	0	0	0	0	0	0	0	0	0	0	0	0	0	0	0	0	0	0	0	0	0	0	0	0	0	0	0	0	0	0	0	0	0	0	0	0	0	0	0	0	0	0	0	0	0	0	0
hsa-mir-4783	0	0	0	0	0	0	0	0	0	0	0	0	0	0	0	0	0	0	0	0	0	0	0	0	0	0	0	0	0	0	0	0	0	0	0	0	0	0	0	0	0	0	0	0	0	0	0	0	0
hsa-mir-3924	0	0	0	0	0	0	0	0	0	0	0	0	0	0	0	0	0	0	0	0	0	0	0	0	0	0	0	0	0	0	0	0	0	0	0	0	0	0	0	0	0	0	0	0	0	0	0	0	0
hsa-mir-1912	0	0	0	0	0	0	0	6	1	3	0	0	0	0	0	0	0	0	0	0	0	0	0	0	1	0	0	0	0	0	0	0	0	0	0	0	0	0	0	0	0	0	0	0	0	0	0	0	0
hsa-mir-150	4174	7130	6067	3891	2488	6285	3148	3715	5227	3792	1230	6598	6503	1306	11128	1152	1026	7744	1816	5434	813	1770	4789	1656	4461	3601	2019	5442	3399	2472	1752	4487	14512	6223	685	1269	1117	3206	21342	733	799	1233	2980	7383	1035	13229	43766	1208	1900
hsa-mir-6756	0	0	0	0	0	0	0	0	1	0	0	0	0	0	0	0	0	0	0	0	0	0	0	0	0	0	0	0	0	0	0	0	0	0	0	0	0	0	0	0	0	0	0	0	0	0	0	0	0
hsa-mir-4762	1	2	1	2	1	1	0	2	0	3	0	3	0	3	3	2	1	5	2	1	4	1	3	0	1	0	4	3	0	0	1	2	1	1	0	0	1	0	1	1	0	2	1	0	1	0	0	1	0
hsa-mir-572	0	0	0	0	0	1	0	0	0	0	0	0	0	0	0	0	0	0	0	2	0	0	0	0	0	0	0	0	0	0	0	0	1	1	0	1	0	0	0	0	0	0	0	0	0	0	1	0	0
hsa-mir-1197	0	2	4	3	7	2	3	2	3	2	1	5	0	0	1	2	0	1	1	0	0	0	0	0	0	1	0	0	1	0	0	1	1	0	3	0	1	0	1	0	0	2	2	2	16	2	0	0	0
hsa-mir-379	4971	12500	16810	50922	10353	20416	37804	8380	238343	12873	13059	12291	16237	5606	16746	4968	5517	1877	867	1140	4027	5544	2566	802	3689	5222	3936	2911	3284	1297	1949	11807	3563	3989	5963	4903	8763	6519	23910	317	1033	7435	7330	9346	20053	9639	372	1079	7632
hsa-mir-6071	0	0	0	0	0	0	0	0	0	0	0	0	0	0	0	0	0	0	0	0	0	0	0	0	0	0	0	0	0	0	0	0	0	0	0	0	0	0	0	0	0	0	0	0	0	0	0	0	0
hsa-mir-3916	0	0	0	0	0	1	0	0	0	0	0	0	0	0	0	0	0	0	0	0	0	0	0	0	0	0	0	0	0	0	0	0	1	0	0	0	0	0	0	0	0	0	0	0	1	0	0	0	0
hsa-mir-4255	0	0	0	0	0	0	0	0	0	0	0	0	0	0	0	0	0	0	0	0	0	0	0	0	0	0	0	0	0	0	0	0	0	0	0	0	0	0	0	0	0	0	0	0	0	0	0	0	0
hsa-mir-3182	0	0	1	0	0	0	0	0	0	0	0	0	0	0	0	0	0	0	0	0	0	0	0	0	0	0	0	0	0	0	0	0	0	0	0	0	0	1	0	1	0	0	0	0	0	0	0	0	0
hsa-mir-3674	0	0	0	0	0	0	0	0	0	0	0	0	0	0	0	0	0	0	0	0	0	0	0	0	0	0	0	0	0	0	0	0	0	0	0	0	0	0	0	0	0	0	0	0	0	0	0	0	0
hsa-mir-3683	0	0	0	0	0	0	0	0	0	0	0	0	0	0	0	0	0	0	0	0	0	0	0	0	0	0	0	0	0	0	0	0	0	0	0	0	0	0	0	0	0	0	0	0	0	0	0	0	0
hsa-mir-4680	0	1	0	2	3	1	0	1	0	0	0	0	2	0	1	0	0	0	0	2	3	0	2	0	0	0	1	1	2	0	1	0	2	2	1	0	0	0	2	0	0	0	0	1	0	2	1	0	0
hsa-mir-6819	0	0	0	0	0	0	0	0	0	0	0	0	0	0	0	3	0	0	0	0	0	0	1	0	0	0	0	0	0	0	0	0	0	2	0	0	1	0	0	0	0	1	0	1	0	0	0	1	1
hsa-mir-6124	0	0	0	0	0	0	0	0	0	0	0	0	0	0	0	0	0	0	0	0	0	0	0	0	0	0	0	0	0	0	0	0	0	0	0	0	0	0	0	0	0	0	0	0	0	0	0	0	0
hsa-mir-3194	1	3	0	1	1	1	0	0	2	0	1	3	1	0	2	1	1	1	0	1	2	0	2	2	6	1	1	1	1	1	0	1	0	0	0	1	0	1	7	0	0	1	0	2	0	2	2	6	0
hsa-mir-182	15398	35161	25830	83764	17089	30130	36814	85216	37675	54943	45694	25838	28525	73335	17313	98792	36552	105384	75625	51802	46948	40563	180179	24358	23983	161348	189828	58916	208548	93887	105699	151924	16013	43357	57000	122241	142816	18422	32984	46882	30871	18750	52236	20050	134792	28029	38901	30583	79556
hsa-mir-658	1	1	2	1	0	2	2	0	0	0	2	1	2	0	0	0	2	1	1	0	0	1	1	0	2	0	0	2	4	1	2	1	1	1	0	0	4	1	2	1	0	1	0	2	2	0	2	3	2
hsa-mir-329-1	1	3	7	13	3	1	5	2	40	6	2	3	3	4	5	1	1	1	0	0	2	5	1	2	1	3	1	0	3	0	2	7	2	1	2	0	2	2	3	0	0	3	5	7	9	2	0	0	3
hsa-mir-218-1	36	83	123	204	82	173	128	244	284	161	185	143	79	104	63	21	38	34	94	21	184	62	103	14	102	62	72	91	39	17	19	320	20	59	40	61	153	43	123	19	16	35	111	98	96	112	105	28	55
hsa-mir-4463	0	0	0	0	0	0	0	0	0	0	0	0	0	0	0	0	0	0	0	0	0	0	0	0	0	0	0	0	0	0	0	0	0	0	0	0	0	0	0	0	0	0	0	0	0	0	0	0	0
hsa-mir-4471	0	0	0	0	0	0	0	0	0	0	0	0	0	0	0	0	0	0	0	0	0	0	0	0	0	0	0	0	0	0	0	0	0	0	0	0	0	0	0	0	0	0	0	0	0	0	0	0	0
hsa-mir-3179-4	0	0	0	0	0	0	0	0	0	0	0	0	0	0	0	0	0	0	0	0	0	0	0	0	0	0	0	0	0	0	0	0	0	0	0	0	0	0	0	0	0	0	0	0	0	0	0	0	0
hsa-mir-3180-5	0	0	0	0	0	0	0	0	0	0	0	0	0	0	0	0	0	0	0	0	0	0	0	0	0	0	0	0	0	0	0	0	0	0	0	0	0	0	0	0	0	0	0	0	0	0	0	0	0
hsa-mir-6780a	0	0	0	1	1	0	1	0	0	0	0	0	0	0	0	0	0	0	0	0	0	0	0	0	0	3	0	0	0	0	0	0	0	0	0	1	0	1	0	0	0	0	0	0	0	0	0	0	0
hsa-mir-185	74	432	260	1051	402	716	158	409	336	189	275	497	171	581	456	417	436	163	156	135	398	478	654	477	641	695	630	281	358	191	1051	939	443	494	304	461	348	309	506	245	173	521	2089	556	331	589	786	155	630
hsa-mir-10b	32679	331709	235730	397110	75492	221411	178117	212148	321616	173977	52156	250888	229136	407282	129460	179197	117392	135688	109592	132546	99122	49710	172472	82896	160206	166780	202213	178821	102762	104929	172603	243245	39043	94999	40249	356421	62727	27587	215833	36608	79962	35038	68797	71219	82396	124239	64863	76658	203801
hsa-mir-4503	0	0	0	0	0	0	0	0	0	0	0	0	0	0	0	0	0	0	1	0	0	0	0	0	0	0	0	0	0	0	1	0	0	0	0	0	0	0	0	0	0	1	0	0	0	0	0	0	0
hsa-mir-5692c-1	0	0	0	0	0	0	0	0	0	0	0	0	0	0	0	0	0	0	0	0	0	0	0	0	0	0	0	0	0	0	0	0	0	0	0	0	0	0	0	0	0	0	0	0	0	0	0	0	0
hsa-let-7a-1	33263	66171	89385	79923	97004	114306	76495	141190	73982	41720	140156	164776	39775	39223	72259	40241	62770	15893	13507	16027	56386	36338	54043	10652	119348	38448	55970	32757	47525	29605	76452	50379	44841	76856	25410	91010	37356	53885	62631	12476	12522	52035	52629	66366	50163	91078	68884	12540	78061
hsa-mir-564	0	0	0	0	0	0	0	1	0	0	0	0	0	0	0	0	0	0	0	0	0	0	0	0	0	0	1	2	0	0	0	2	0	0	0	0	0	0	0	0	0	0	0	0	0	0	1	0	0
hsa-mir-6776	0	0	0	0	0	0	0	0	0	0	0	0	0	0	0	0	0	0	0	0	0	0	0	0	0	0	0	0	0	2	0	0	0	0	0	1	0	0	0	0	0	0	0	0	1	0	0	0	0
hsa-mir-5000	3	13	7	8	4	12	2	9	20	10	2	19	6	9	9	4	3	3	10	3	9	12	13	2	10	6	14	12	10	10	12	12	3	5	0	20	0	3	18	4	5	9	7	6	4	11	12	5	4
hsa-mir-587	0	0	0	0	0	0	0	0	0	0	0	0	0	0	0	0	0	0	0	0	0	0	0	0	0	0	0	0	0	0	0	0	0	0	0	0	0	1	0	0	0	0	0	0	0	0	0	0	0
hsa-mir-8086	0	0	0	0	0	0	0	0	0	0	0	0	0	0	0	0	0	0	0	0	0	0	0	0	0	0	0	0	0	0	0	0	0	0	0	0	0	0	0	0	0	0	0	0	0	0	0	0	0
hsa-mir-4764	0	0	0	0	0	0	0	0	0	0	0	0	0	0	0	0	0	0	0	0	0	0	0	0	0	0	0	0	0	0	0	0	0	0	0	0	0	0	1	0	0	0	0	0	0	0	0	0	0
hsa-mir-4509-2	0	0	0	0	0	0	0	0	0	0	0	0	0	0	0	0	0	0	0	0	0	0	0	0	0	0	0	0	0	0	0	0	0	0	0	0	0	0	0	0	0	0	0	0	0	0	0	0	0
hsa-mir-3186	0	0	0	0	0	0	0	0	0	0	0	0	0	0	0	1	0	0	0	0	0	0	0	0	0	0	0	0	0	0	0	0	0	0	0	0	0	0	0	0	0	0	0	0	0	0	1	0	0
hsa-mir-548d-2	0	0	1	1	0	0	1	0	0	0	0	0	0	0	0	1	0	0	0	0	0	1	1	1	0	2	1	0	0	0	0	3	0	0	1	0	0	0	2	2	0	1	2	1	0	0	0	0	0
hsa-mir-103a-1	13821	59702	45948	126223	51582	58180	30752	50155	45370	26327	21405	56566	23012	77034	37500	65943	48264	27184	23753	35948	59129	54584	82338	21511	56387	114708	92295	33971	72749	37196	97011	85151	42050	60155	33434	72677	52462	22485	47641	38430	23566	70074	60411	54304	86685	47819	90147	18614	54705
hsa-mir-2054	0	0	0	0	0	0	0	0	0	0	0	0	0	0	0	0	0	0	0	0	0	0	0	0	0	0	0	0	0	0	0	0	0	0	0	0	0	0	0	0	0	0	0	0	0	0	0	0	0
hsa-mir-196b	25	47	24	71	49	59	4	78	15	36	10	21	28	10	46	385	134	224	87	156	1306	1162	1207	182	1180	320	1106	1079	287	142	1196	857	86	471	35	311	1019	271	233	60	73	427	1774	176	732	82	2923	3516	309
hsa-mir-499b	0	0	0	0	0	0	0	1	1	0	0	0	0	0	0	0	0	0	0	0	0	0	0	0	0	1	0	0	0	0	0	1	0	0	0	0	0	0	1	0	0	0	1	0	0	0	0	0	0
hsa-mir-4290	0	0	0	0	0	0	0	0	0	0	0	0	0	0	0	0	0	0	0	0	0	0	0	0	0	0	0	0	0	0	0	0	0	0	0	0	0	0	0	0	0	0	0	0	0	0	0	0	0
hsa-mir-663b	0	0	0	0	0	0	0	0	0	1	0	0	0	0	0	0	0	0	0	0	0	0	0	0	0	0	0	0	0	0	0	0	0	0	0	0	0	0	0	0	0	0	0	0	0	0	0	0	0
hsa-mir-425	187	1310	998	2212	684	742	232	791	450	815	171	1028	609	1682	571	1101	655	695	1055	819	573	790	2311	2036	1062	1384	2759	525	793	940	761	2084	566	516	615	644	593	575	3076	1180	1301	572	696	799	1181	439	1224	863	464
hsa-mir-632	0	1	0	2	0	2	2	0	2	2	1	1	1	0	0	3	0	0	0	1	4	3	0	0	0	1	1	1	1	1	0	2	1	2	2	0	0	0	4	2	1	2	2	2	2	1	13	2	1
hsa-mir-646	0	0	0	0	0	0	0	0	0	0	0	0	0	0	0	0	0	0	0	0	0	0	0	0	0	0	0	0	0	0	0	0	0	0	0	0	0	0	0	0	0	0	0	0	0	0	0	0	0
hsa-mir-8070	0	0	0	0	0	0	0	0	0	0	0	0	0	0	0	0	0	0	0	0	0	0	0	0	0	0	0	0	0	0	0	0	0	0	0	0	0	0	0	0	0	0	0	0	0	0	0	0	0
hsa-mir-4695	0	0	0	0	0	1	0	0	0	0	0	0	0	0	0	1	0	0	0	0	0	0	0	1	0	0	0	0	0	0	0	0	0	0	0	1	0	0	0	0	0	0	0	0	0	0	0	0	1
hsa-mir-133a-2	65	38886	2212	49367	1578	17968	9875	172	35294	710	44	1981	6844	1792	7153	471	569	7602	1803	65	17	4281	6	472	158	2201	446	1528	2616	1601	25	2426	108	727	1458	1992	2489	1874	1445	315	42	5574	1167	1605	1943	436	3	7	651
hsa-mir-92a-1	6241	20777	18705	47279	19873	21189	13240	18885	23219	10991	11054	30678	20995	34507	26612	41020	20084	16184	27986	29208	24180	49223	73834	19813	17044	41270	39995	52285	23291	49375	42309	29803	19134	14993	32693	37468	31484	11082	57877	26580	11367	35964	19115	21509	46518	10392	37118	16046	33234
hsa-mir-4527	0	0	0	0	0	0	0	0	0	0	0	0	0	0	0	0	0	0	0	0	0	0	1	0	0	0	0	0	0	0	0	0	0	0	0	0	0	0	0	0	0	0	0	0	0	0	0	0	0
hsa-mir-6751	0	2	0	0	0	0	0	0	0	0	0	0	0	1	0	1	0	0	1	0	2	0	0	0	0	0	1	0	0	0	0	1	0	0	0	0	0	0	0	0	0	0	2	1	0	0	1	0	0
hsa-mir-107	140	280	480	597	455	935	350	608	446	281	322	591	261	224	441	365	235	109	89	117	157	306	378	116	314	366	265	201	183	83	614	255	648	586	214	223	307	380	627	120	154	403	382	487	367	656	2265	181	460
hsa-mir-526a-2	0	0	0	0	0	0	0	0	0	0	0	0	0	0	0	0	0	0	0	0	0	0	0	0	0	0	0	0	0	0	0	0	0	0	0	0	0	0	0	0	0	0	0	0	0	0	0	0	0
hsa-mir-412	5	50	36	36	144	69	13	50	237	7	29	54	33	10	56	25	39	9	23	4	12	72	51	13	7	11	71	43	66	0	32	232	31	30	30	12	4	7	42	5	1	68	7	6	32	50	2	3	77
hsa-mir-6771	0	0	0	0	0	0	0	0	0	0	0	0	0	0	0	0	0	0	0	0	0	0	0	0	1	0	0	0	0	0	1	0	2	0	2	0	0	0	0	0	0	0	0	0	0	0	0	0	0
hsa-mir-4488	0	0	0	0	0	0	0	0	0	0	0	0	0	0	0	0	0	0	0	0	0	0	0	0	0	0	0	0	0	0	0	0	0	0	0	0	0	0	1	0	0	0	0	0	0	0	1	1	0
hsa-mir-4454	0	1	10	0	4	3	1	3	20	0	1	6	2	1	2	0	0	0	0	1	1	0	0	0	0	1	1	2	1	1	0	0	4	1	0	0	1	1	0	2	1	3	0	0	1	0	1	1	2
hsa-mir-635	0	0	0	0	0	0	0	0	0	0	0	0	0	0	0	0	0	0	0	0	0	0	0	0	0	0	0	0	0	0	0	0	0	0	0	0	0	0	1	0	0	0	0	0	0	0	0	0	0
hsa-mir-6738	0	2	0	1	0	0	0	0	1	1	0	0	0	0	0	0	0	0	0	0	0	0	0	0	2	1	0	0	0	0	0	1	0	0	0	0	0	0	0	0	0	0	0	0	0	0	0	0	0
hsa-mir-4257	0	0	0	0	0	0	0	0	0	0	0	0	0	0	0	0	0	0	0	0	0	0	0	0	0	0	0	0	0	0	0	0	0	0	0	0	0	0	0	0	0	0	0	0	0	0	0	0	0
hsa-mir-3973	0	0	0	0	0	0	0	0	0	0	0	0	0	0	0	0	0	0	0	0	0	0	0	0	0	0	0	0	0	0	0	0	0	0	0	0	0	0	0	0	0	0	0	0	0	0	0	0	0
hsa-mir-665	1	4	4	10	2	6	4	0	30	3	8	1	5	2	7	0	2	0	0	0	1	1	1	1	1	2	0	2	4	2	0	0	0	0	2	2	1	2	8	0	1	2	1	3	3	0	1	2	3
hsa-mir-4780	0	0	0	0	0	0	0	4	1	0	2	0	0	0	0	0	0	0	0	0	0	0	2	0	0	0	0	0	0	0	0	0	0	0	0	0	0	0	0	0	0	0	0	0	0	0	0	0	0
hsa-mir-4536-2	0	3	2	1	3	0	2	2	2	2	2	0	1	1	0	0	2	0	1	0	2	1	0	0	0	0	0	0	0	0	0	2	0	1	1	1	1	0	2	0	0	2	1	2	0	0	0	0	0
hsa-mir-181a-1	738	4035	2683	7301	3760	4588	1898	3220	5329	1608	1509	2982	1880	2275	3469	2489	2883	2035	1066	2300	10334	1819	5023	1202	5070	5628	7044	4183	9044	2302	7556	4382	3835	4746	1374	7021	2095	3254	5809	1879	1036	3273	9527	5161	5030	6835	17406	977	2955
hsa-mir-524	0	0	0	2	4	0	0	1	4	1	0	0	0	0	0	0	0	0	1	0	1	0	0	0	0	0	0	0	1	0	0	2	1	0	0	1	1	1	1	0	0	0	0	0	0	0	0	0	0
hsa-mir-548x	0	0	0	0	0	0	0	0	0	0	0	0	0	0	0	0	0	0	0	0	0	0	0	0	0	0	0	0	0	0	0	4	0	0	0	0	0	0	0	0	0	0	0	0	0	0	0	0	0
hsa-mir-519a-1	0	2	0	12	5	0	0	1	2	0	3	1	1	0	0	2	0	8	2	11	31	4	1	10	0	33	7	2	2	1	53	13	3	2	2	6	2	2	38	6	1	6	18	0	3	3	0	11	2
hsa-mir-1538	1	3	1	1	0	1	0	1	0	1	1	1	1	0	1	0	3	1	0	0	0	0	3	1	2	0	2	1	0	2	0	1	1	0	0	0	3	0	3	1	0	0	0	0	2	0	6	3	3
hsa-mir-3620	0	0	1	1	0	0	0	2	0	0	1	0	1	0	2	2	0	0	0	0	1	0	2	1	2	1	0	0	0	0	1	0	0	0	0	0	0	0	0	0	0	0	1	1	3	0	1	0	1
hsa-mir-3678	3	5	5	10	4	13	11	1	14	9	1	5	3	0	4	1	4	0	0	4	4	2	3	1	4	0	3	2	1	1	3	4	2	3	1	5	3	1	3	2	9	6	2	2	0	2	5	3	1
hsa-mir-3976	0	0	0	0	0	0	0	0	0	0	0	0	0	0	0	0	0	0	0	0	0	0	0	0	0	0	0	0	0	0	0	0	0	0	0	0	0	0	0	0	0	0	0	0	0	0	0	0	0
hsa-mir-6500	0	0	0	0	0	0	0	2	1	0	0	0	0	0	0	0	0	0	0	0	0	0	0	0	0	0	0	0	0	0	0	0	0	0	0	0	0	0	0	0	0	0	0	0	0	0	1	0	0
hsa-mir-595	0	0	0	0	0	0	0	0	0	0	0	0	0	0	0	0	0	0	0	0	0	0	0	0	0	0	0	0	0	0	0	0	0	0	0	0	0	0	0	0	0	0	0	0	0	0	0	0	0
hsa-mir-3198-1	0	1	0	0	0	0	0	0	0	0	0	0	0	0	0	0	0	0	0	0	0	0	0	0	0	0	0	0	0	0	1	1	0	0	0	0	0	0	0	1	0	0	3	0	0	0	0	0	0
hsa-mir-5739	0	0	0	0	0	0	0	0	0	0	0	0	0	0	0	0	0	0	0	0	0	0	0	0	0	0	0	0	0	0	0	0	0	0	0	0	0	0	0	0	0	0	0	0	0	0	0	0	0
hsa-let-7e	1212	4928	4100	5815	4753	7847	4478	6973	7325	2318	10766	8723	1691	2264	2970	4575	4346	1715	1371	1841	10965	2079	2611	935	10357	5103	5758	1682	7059	2451	6113	4733	7240	9699	3040	7134	3745	5690	5487	1804	716	9553	17195	7247	8843	6681	2693	1080	9270
hsa-mir-5692c-2	0	0	0	0	1	0	0	0	0	0	0	0	0	0	0	0	0	0	0	0	0	0	0	0	0	0	0	0	0	0	0	0	0	0	0	1	0	0	0	0	0	0	0	0	0	0	0	0	0
hsa-mir-1915	0	0	0	0	0	0	2	0	0	0	0	0	0	0	0	2	0	0	0	0	0	0	0	0	1	1	1	0	0	0	0	0	0	0	0	0	0	0	0	0	0	1	4	1	0	0	0	2	0
hsa-mir-7107	0	0	0	0	0	0	0	0	0	0	0	0	0	0	0	0	0	0	0	0	0	0	0	0	0	0	0	0	0	0	0	0	0	0	0	0	0	0	0	0	0	0	0	0	0	0	0	0	0
hsa-mir-7151	0	11	0	2	0	2	1	0	2	0	1	1	0	0	0	0	0	1	0	0	0	3	0	0	0	0	0	1	2	0	0	0	0	1	1	0	0	0	0	0	0	2	1	0	0	0	0	0	1
hsa-mir-184	1	9	6	86	13	17	5	6	27	71	8	2	6	2	1	15	21	3	2	12	3	6	4	0	1	6	1	2	3	5	3	11	20	1	2	18	3	10	4	1	1	40	24	10	3	9	84	0	18
hsa-mir-323b	1	0	4	12	15	4	3	7	14	2	6	3	2	4	8	13	4	13	3	2	20	3	2	8	10	36	9	2	3	9	11	8	8	3	2	7	13	10	189	1	0	3	77	9	34	2	3	34	11
hsa-mir-548an	0	0	0	0	0	0	0	0	0	0	0	0	0	0	0	0	0	0	0	0	0	0	0	0	0	0	0	0	0	0	0	0	0	0	0	0	0	0	0	0	0	0	0	0	0	0	0	0	0
hsa-mir-6760	0	0	0	0	0	0	0	0	0	0	0	0	0	0	0	0	0	0	0	0	0	0	1	0	0	0	0	0	0	0	0	0	0	0	0	0	0	0	0	0	0	0	0	0	0	0	0	0	0
hsa-mir-4677	10	42	42	39	31	42	24	27	51	16	26	35	23	22	21	49	33	20	13	26	62	49	39	17	56	48	77	52	34	19	76	54	12	24	12	57	39	21	64	15	6	40	65	38	30	38	52	12	28
hsa-mir-3680-1	1	2	0	0	0	1	0	0	0	3	0	0	0	0	1	3	2	3	0	0	2	0	2	0	1	0	2	2	1	3	3	4	2	3	2	1	2	0	1	4	2	0	0	0	1	5	2	0	2
hsa-mir-6846	0	0	1	0	1	0	0	0	0	0	0	0	0	0	0	0	0	0	0	0	0	0	0	0	0	0	0	0	0	0	0	0	0	0	0	0	2	0	0	0	1	1	0	0	0	0	0	1	0
hsa-mir-7-3	1	3	1	3	0	2	0	4	0	4	0	0	3	0	2	6	2	3	4	4	1	23	4	1	4	1	10	2	6	3	7	6	6	14	4	0	4	6	1	6	3	6	24	15	5	4	6	3	1
hsa-mir-4524a	0	2	0	2	2	0	2	2	10	0	0	2	3	1	1	0	1	1	1	0	0	0	0	0	2	0	0	1	0	0	1	0	0	0	0	0	0	0	2	0	0	1	0	0	0	0	0	0	0
hsa-mir-4515	0	2	0	0	0	2	0	0	0	0	1	0	0	0	1	0	0	1	0	0	0	0	0	0	1	0	1	1	0	0	0	0	4	0	1	0	0	0	0	0	1	0	0	2	0	2	4	0	0
hsa-mir-4737	0	0	0	0	0	0	0	0	0	0	0	0	0	0	0	0	0	0	0	0	0	0	0	0	0	0	0	0	0	0	0	0	0	0	0	0	0	0	0	0	0	0	0	0	0	0	0	0	0
hsa-mir-4469	0	0	0	0	0	0	0	0	1	0	1	0	0	0	1	0	0	0	0	0	0	0	0	0	1	1	0	1	0	0	0	0	3	1	0	0	0	0	0	0	0	0	1	0	0	0	1	0	0
hsa-mir-3174	0	0	0	3	0	2	0	0	0	0	0	0	0	0	0	2	0	0	0	0	4	2	1	0	1	0	2	0	1	1	2	0	0	1	2	0	2	0	0	0	1	1	1	2	2	1	0	0	1
hsa-mir-4526	0	0	0	0	0	0	0	0	0	0	0	0	0	0	0	0	0	0	0	0	0	0	0	0	2	1	0	0	1	0	0	0	0	1	0	0	0	0	0	0	0	0	0	0	0	0	0	1	0
hsa-mir-4259	0	0	0	0	0	0	0	0	0	0	0	0	0	0	0	0	0	0	0	0	0	0	0	0	0	0	0	0	0	0	0	0	0	0	0	0	0	0	0	0	0	0	0	0	0	0	0	0	0
hsa-mir-6511a-4	0	0	0	0	0	0	0	0	0	0	0	0	0	0	0	0	0	0	0	0	0	0	0	0	0	0	0	0	0	0	0	0	0	0	0	0	0	0	0	0	0	0	0	0	0	0	0	0	0
hsa-mir-3127	2	46	8	62	3	16	23	22	24	7	4	11	6	12	16	13	10	13	17	11	26	20	26	3	32	38	19	12	14	10	34	21	8	9	9	12	13	8	28	8	6	10	14	8	15	10	17	6	23
hsa-mir-5191	0	0	0	0	0	0	0	0	0	0	0	0	0	0	0	0	0	0	0	0	0	0	0	0	0	0	0	0	0	0	0	0	0	0	0	0	0	0	0	0	0	0	0	0	0	0	0	0	0
hsa-mir-4651	0	0	0	0	0	1	0	0	0	0	1	0	2	0	0	0	0	0	0	0	0	1	1	0	0	0	0	1	0	0	1	0	0	0	0	0	1	0	0	1	0	2	0	0	1	0	0	0	2
hsa-mir-383	0	2	0	4	0	2	2	20	10	2	6	5	0	3	0	0	0	0	0	0	9	5	0	0	0	0	0	0	0	0	0	0	0	0	0	1	0	0	1	0	0	4	0	1	0	0	0	0	0
hsa-mir-4660	0	0	0	2	2	0	0	2	2	0	0	1	0	4	0	6	1	2	2	0	5	1	4	2	6	3	3	2	5	2	4	2	3	0	0	5	1	1	3	0	0	0	1	3	1	3	8	0	2
hsa-mir-520d	0	1	1	3	2	2	0	2	1	0	2	2	0	0	0	0	0	2	1	2	0	0	0	0	0	0	1	0	0	0	2	3	3	0	0	4	2	0	7	0	1	1	1	0	0	1	0	0	0
hsa-mir-541	0	9	3	18	7	8	5	0	64	4	5	4	2	5	4	9	4	3	2	3	2	9	1	1	3	6	1	3	1	2	1	14	0	5	2	0	1	1	12	0	1	7	14	3	29	3	0	1	3
hsa-mir-4659b	0	0	1	0	0	0	0	0	1	0	0	0	0	0	0	0	0	0	0	0	0	0	0	0	0	0	0	0	0	0	0	0	0	0	0	0	0	0	0	0	0	0	0	0	0	0	0	0	1
hsa-mir-6843	0	0	1	0	0	0	1	8	1	0	0	0	0	2	2	3	0	0	0	0	0	0	0	0	0	1	0	0	0	0	0	1	0	0	0	0	0	0	1	0	0	0	0	0	0	0	0	0	0
hsa-mir-3944	0	0	1	1	0	0	1	0	0	0	0	0	1	0	1	0	1	0	0	0	3	0	3	0	3	1	2	0	0	2	4	0	3	2	1	1	0	0	5	0	0	0	2	0	3	1	3	1	0
hsa-mir-146a	538	859	1049	1034	165	1809	545	1908	3218	1421	740	1105	699	302	1059	530	403	715	640	561	280	599	1072	299	1596	1030	1456	1018	422	465	624	2089	1074	888	74	715	239	856	1251	139	232	194	908	3014	385	2026	4049	111	486
hsa-mir-5087	0	0	0	0	1	0	2	2	1	0	0	0	0	0	0	1	0	0	0	0	0	0	0	0	1	0	0	0	2	0	0	0	0	1	0	0	0	0	0	0	0	1	0	0	0	0	0	1	0
hsa-mir-7844	1	2	0	2	0	0	0	1	1	0	0	0	0	0	0	5	0	2	0	0	1	0	0	1	1	2	5	1	2	6	3	0	0	2	1	0	2	0	2	2	0	1	0	0	1	0	1	0	1
hsa-mir-1268b	0	0	0	0	0	0	0	0	0	0	0	0	0	0	0	0	0	0	0	0	0	0	0	0	0	0	0	0	0	0	0	0	0	0	0	0	0	0	0	0	0	0	0	0	0	0	0	0	0
hsa-mir-3124	0	0	0	0	0	0	0	0	0	0	0	0	0	0	0	1	0	0	0	0	0	0	0	0	1	1	0	0	1	0	0	0	0	1	0	0	3	0	1	0	0	1	1	0	2	0	3	0	1
hsa-mir-181a-2	1635	7908	5604	11696	4919	7598	5415	5609	9874	3606	3751	7287	4525	4876	5153	8885	6484	4755	1689	4740	52247	3083	13447	1995	6987	9192	16482	8239	16590	7485	15744	6090	5955	12495	3580	13056	4479	5847	11379	3768	1917	6471	19798	8859	8560	10857	15764	2800	4613
hsa-mir-4759	0	0	0	0	0	0	1	1	1	0	0	0	0	0	0	0	2	0	0	0	0	0	0	0	1	0	0	0	1	1	0	0	0	0	0	0	0	0	0	0	1	0	0	0	0	0	0	0	0
hsa-mir-7855	0	1	0	0	0	2	0	0	1	0	1	0	0	2	1	0	0	0	0	0	0	0	0	0	0	0	0	0	0	0	0	0	0	0	0	0	0	0	0	0	0	0	0	0	0	0	0	0	0
hsa-mir-4739	0	0	0	0	0	0	0	0	0	0	0	0	0	0	0	2	0	0	0	0	2	1	0	0	1	0	4	2	0	0	0	0	0	0	0	0	0	0	0	0	0	0	0	0	0	1	0	0	0
hsa-mir-548ba	0	0	0	2	0	0	0	0	0	0	0	1	0	0	0	0	1	0	0	0	1	2	0	0	0	0	0	0	0	0	0	3	0	0	0	1	0	0	1	0	0	0	0	2	0	0	0	0	0
hsa-mir-6719	0	0	0	0	0	0	0	0	0	0	0	0	0	0	0	0	0	0	0	0	0	0	0	0	0	0	0	0	0	0	0	0	0	0	0	0	0	0	0	0	0	0	0	0	0	0	0	0	0
hsa-mir-5702	0	0	0	0	0	0	0	0	2	0	0	0	0	0	0	0	0	0	2	1	0	0	0	1	0	0	0	0	0	0	3	0	0	1	0	1	0	0	0	0	0	0	0	0	1	0	0	0	0
hsa-mir-4281	0	0	0	0	0	0	0	0	0	0	0	0	0	0	0	0	0	0	0	0	0	0	0	0	0	0	0	0	0	0	0	0	0	0	0	0	0	0	0	0	0	0	0	0	0	0	0	0	0
hsa-mir-1302-8	0	0	0	0	0	0	0	0	0	0	0	0	0	0	0	0	0	0	0	0	0	0	0	0	0	0	0	0	0	0	0	0	0	0	0	0	0	0	0	0	0	0	0	0	0	0	0	0	0
hsa-mir-874	6	95	70	123	83	103	84	168	101	17	55	131	90	83	84	100	56	78	178	38	480	136	59	58	122	142	96	67	95	89	72	96	87	57	48	147	92	39	237	87	14	47	334	160	93	94	360	116	57
hsa-mir-8052	0	0	0	0	0	0	0	0	0	0	0	0	0	0	0	0	0	0	0	0	0	0	0	0	0	0	0	0	0	0	0	0	0	0	0	0	0	0	0	0	0	0	0	0	0	0	0	0	0
hsa-mir-5588	0	0	0	0	0	2	2	1	0	0	0	0	1	2	0	0	0	1	0	1	0	1	1	1	0	1	1	2	0	0	0	2	0	0	0	3	0	0	0	2	0	1	0	0	0	0	4	0	0
hsa-mir-4496	0	0	0	0	0	0	0	0	0	0	0	0	0	0	0	0	0	0	0	0	0	0	0	0	0	0	0	1	0	0	0	0	0	0	0	0	0	0	0	0	0	0	0	0	0	0	0	0	0
hsa-mir-3941	0	3	0	3	1	1	2	4	3	3	1	3	0	2	4	1	1	2	1	3	3	8	3	1	2	2	3	2	1	5	2	5	1	1	4	5	1	5	7	2	2	0	3	1	2	0	3	0	2
hsa-mir-135a-1	1	74	13	14	10	94	13	21	9	5	14	14	7	16	24	0	0	0	5	1	1	0	2	0	0	2	0	0	1	0	0	0	0	0	0	8	0	0	0	0	0	0	0	0	0	0	0	0	1
hsa-mir-92a-2	5857	18694	17481	42386	18682	20273	12755	17903	22049	10538	10193	28985	20534	29474	24712	39582	18696	14610	26099	26719	21529	45925	68280	18477	15800	36797	36542	46590	20105	45480	39504	27689	17917	14369	31380	31677	30125	10647	53649	25038	11058	34402	17712	20256	44288	9681	33534	15536	31948
hsa-mir-526a-1	0	0	0	0	1	0	0	0	0	0	0	0	0	0	0	0	0	0	1	0	0	0	0	0	0	0	0	0	0	0	0	0	0	0	0	0	0	0	0	0	0	0	0	0	0	0	0	0	0
hsa-mir-545	0	0	0	1	0	0	0	1	1	1	0	4	0	1	1	1	2	3	3	1	8	2	2	0	2	0	8	0	1	4	3	4	0	1	1	3	0	2	7	2	1	0	3	1	4	3	7	3	5
hsa-mir-7856	0	0	0	0	0	0	0	0	0	0	0	0	0	0	0	0	0	0	0	0	0	0	0	0	0	0	0	0	0	0	0	0	0	0	0	0	0	0	0	0	0	0	0	0	0	0	0	0	0
hsa-mir-4510	0	0	0	1	0	0	6	0	0	0	0	0	3	0	0	0	0	0	0	0	0	0	0	0	0	0	0	0	0	0	0	1	0	0	0	0	0	0	0	0	0	0	0	0	0	0	0	0	0
hsa-mir-3135b	0	0	0	0	0	0	0	0	0	0	0	0	0	0	0	0	0	0	0	0	0	0	0	0	0	0	0	0	0	0	0	0	0	0	0	0	0	0	0	0	0	0	0	0	0	0	0	0	0
hsa-mir-6515	0	0	0	0	0	1	0	0	0	1	1	0	1	0	0	1	0	0	0	0	0	0	1	0	0	0	2	0	0	0	0	1	0	3	0	0	0	0	2	1	0	0	0	0	2	1	10	0	0
hsa-mir-6741	0	0	0	0	0	0	0	0	0	0	0	0	0	0	0	3	0	0	0	0	0	1	0	0	0	0	0	0	1	1	0	0	0	1	0	0	0	0	0	0	0	0	0	0	0	0	2	0	0
hsa-mir-1302-4	0	0	0	0	0	0	0	0	0	0	0	0	0	0	0	0	0	0	0	0	0	0	0	0	0	0	0	0	0	0	0	0	0	0	0	0	0	0	0	0	0	0	0	0	0	0	0	0	0
hsa-mir-1291	1	0	2	10	6	1	0	2	0	0	1	0	1	4	0	1	1	4	4	1	3	9	7	1	4	3	5	5	0	2	0	11	2	0	1	2	1	2	7	1	0	1	1	0	1	0	2	1	0
hsa-mir-1246	0	0	0	1	0	5	0	1	0	0	0	1	0	0	0	0	0	1	0	0	0	0	0	1	0	0	0	0	0	0	0	0	0	1	0	0	0	0	0	0	0	0	0	0	0	0	2	0	0
hsa-mir-7706	0	3	2	11	4	4	2	8	4	2	2	9	3	8	11	9	4	3	1	5	20	9	16	3	7	16	12	8	7	5	19	6	5	13	4	20	2	1	15	8	2	10	11	6	16	7	55	0	14
hsa-mir-5195	0	0	0	0	0	0	0	0	0	0	0	0	0	0	0	0	0	0	0	0	0	0	0	0	0	0	0	0	0	0	0	0	0	0	0	0	0	0	1	0	0	0	0	0	0	0	0	0	0
hsa-mir-223	541	4913	757	6472	1577	2909	821	3366	2225	8467	324	757	3237	1151	2802	2012	2107	1627	1132	4198	622	2359	2693	8039	5918	4211	8527	1542	766	1152	3374	4083	2584	1477	1213	1134	661	2508	1491	2059	1790	6313	1286	3017	628	2886	1710	357	1380
hsa-mir-376a-1	4	35	15	122	14	27	10	6	195	9	4	7	20	16	20	6	2	11	2	3	8	19	0	4	3	9	7	1	1	1	2	27	5	3	11	4	4	11	31	1	0	7	22	20	24	6	1	2	2
hsa-mir-3668	0	0	0	0	0	0	0	0	0	0	0	0	0	0	0	0	0	0	0	0	0	0	0	0	0	0	0	0	0	0	0	0	0	0	0	0	0	0	0	0	0	0	0	0	0	0	0	0	0
hsa-mir-3655	0	1	1	1	0	1	1	0	1	0	1	1	3	0	0	0	0	0	0	0	0	1	1	1	0	1	0	0	1	0	0	0	0	1	0	1	0	0	3	1	0	2	1	4	0	1	0	1	0
hsa-mir-4730	0	0	0	0	0	0	0	0	0	0	0	0	0	0	0	0	0	0	0	0	0	0	0	0	0	0	0	0	0	0	0	0	2	0	0	0	0	0	0	0	0	0	0	0	0	0	0	0	0
hsa-mir-4417	0	0	0	0	0	0	0	0	0	0	0	0	0	0	0	0	0	0	0	0	0	0	0	0	0	0	0	0	0	0	0	0	0	0	0	0	0	0	0	0	0	0	0	0	0	0	0	0	0
hsa-mir-6077	0	0	0	0	0	0	0	0	0	0	0	0	0	0	0	0	0	0	0	0	0	0	0	0	0	0	0	0	0	0	0	0	0	0	0	0	0	0	0	0	0	0	0	0	0	0	0	0	0
hsa-mir-3910-1	0	0	0	0	0	0	0	1	0	0	0	0	0	0	0	0	1	0	0	0	0	0	0	0	0	0	0	0	0	0	0	5	0	0	0	0	0	0	0	0	0	0	0	0	1	1	0	0	0
hsa-mir-3163	0	0	0	0	1	0	0	0	0	0	2	0	1	0	0	0	0	0	0	0	0	0	0	0	0	0	0	0	0	0	0	0	0	0	0	0	0	0	0	0	2	0	0	0	0	0	0	0	0
hsa-mir-4451	0	0	2	0	2	0	0	0	0	1	0	0	0	0	0	0	0	0	0	2	0	2	0	0	1	0	0	0	0	0	0	0	0	1	0	0	0	2	2	0	0	0	0	0	0	1	0	1	1
hsa-mir-3928	0	0	0	1	6	5	1	2	1	4	4	9	7	0	4	5	1	1	1	3	8	5	7	1	4	8	11	4	3	5	13	8	8	5	1	5	3	10	13	4	0	5	5	7	3	3	7	4	6
hsa-mir-628	15	127	37	234	37	106	78	122	172	19	82	34	50	22	41	50	27	44	31	11	52	57	30	37	68	36	43	52	17	16	59	50	15	23	7	52	49	29	104	18	9	45	79	48	28	57	62	24	11
hsa-mir-4302	0	0	0	0	0	0	0	0	0	0	0	0	0	0	0	0	0	0	0	0	0	0	0	0	0	0	0	0	0	0	0	0	0	0	0	0	0	0	0	0	0	0	0	0	0	0	0	0	0
hsa-mir-4479	0	0	0	0	0	1	0	0	1	0	1	0	0	0	0	0	0	0	0	0	0	1	1	0	0	1	1	0	0	0	0	0	0	1	1	0	1	0	1	0	0	1	2	1	0	0	4	1	0
hsa-mir-509-3	1	15	53	22	3	14	12	7	4	22	0	19	5	17	9	2	5	1	2	0	15	1	24	0	2	0	1	2	7	17	6	9	0	1	1	5	0	0	1	0	0	3	88	3	0	0	6	1	7
hsa-mir-96	11	20	40	64	42	42	16	82	37	38	38	34	24	44	28	106	29	101	95	49	34	46	381	74	32	153	167	60	128	106	91	160	19	45	60	95	202	25	52	91	58	24	60	32	108	27	94	44	51
hsa-mir-496	6	31	32	92	42	40	65	17	409	21	32	15	9	9	25	6	19	5	0	2	13	20	4	11	6	26	5	4	11	10	5	33	10	8	16	14	22	28	75	1	3	41	43	19	91	26	6	4	10
hsa-mir-3658	0	0	0	1	0	0	0	0	0	0	0	0	0	0	0	0	0	0	0	0	0	0	0	0	0	0	0	0	0	0	0	0	0	0	0	0	0	0	0	0	0	0	0	0	0	2	0	0	0
hsa-mir-4482	0	1	0	0	0	0	0	0	2	0	0	0	0	0	0	0	0	3	0	0	0	0	0	0	0	1	0	0	0	0	3	0	1	0	0	0	0	1	0	0	0	0	0	0	0	0	3	0	0
hsa-mir-6131	0	0	0	0	0	0	0	0	0	0	0	0	0	0	0	0	0	0	0	0	0	0	0	0	0	0	0	0	0	0	0	0	0	0	0	0	0	0	0	0	0	0	0	0	0	0	0	0	0
hsa-mir-8079	0	0	0	0	0	0	0	0	0	0	0	0	0	0	0	0	0	0	0	0	0	0	0	0	0	0	0	0	0	0	0	0	0	0	0	0	0	0	0	0	0	0	0	0	0	0	0	0	0
hsa-mir-548au	1	0	1	0	1	4	0	0	0	1	1	1	0	1	2	2	0	0	0	2	1	0	2	0	2	0	1	2	0	0	1	1	0	0	0	1	0	0	3	2	1	0	0	1	1	0	3	5	1
hsa-mir-125b-2	454	2453	2688	4689	2467	3237	3024	3671	4125	2132	5421	3024	2119	2020	2419	665	608	908	1270	556	1934	1442	627	501	1634	1833	844	1030	834	837	815	2294	877	378	671	1883	2050	593	4223	247	248	1201	1602	1601	1379	1193	7683	456	1242
hsa-mir-4721	0	0	0	0	0	0	0	0	0	0	0	0	0	0	0	0	0	0	0	0	0	0	0	0	0	0	0	0	0	0	0	0	0	0	0	0	0	0	0	0	0	0	0	0	0	0	1	0	0
hsa-mir-3198-2	0	0	0	0	2	1	1	0	0	0	0	1	0	0	0	0	0	0	0	0	0	0	1	0	1	0	1	0	1	0	0	1	0	0	0	0	0	1	0	0	0	1	0	0	0	0	1	0	0
hsa-mir-891b	0	1	0	0	0	0	0	0	0	0	0	0	0	0	0	0	0	0	1	0	0	0	0	0	0	0	0	0	0	0	0	0	0	0	0	1	0	0	0	1	0	0	0	0	0	0	0	0	0
hsa-mir-762	0	0	0	0	0	0	0	0	0	0	0	0	0	0	0	0	0	0	0	0	0	0	0	0	0	0	0	0	0	0	0	0	0	0	0	0	0	0	0	0	0	0	0	0	0	0	0	0	0
hsa-mir-105-2	0	21	7	1	0	10	1	0	1	0	0	7	1	3	5	636	278	0	0	0	248	3	598	0	3	2	3	0	0	10	3342	15	151	0	110	2	6	1	329	96	0	1	143	0	364	0	60	232	197
hsa-mir-4529	1	1	7	2	0	2	1	2	8	1	3	5	3	2	2	1	2	1	1	1	1	1	1	0	1	0	2	2	0	0	0	3	2	1	0	2	2	1	1	1	0	0	1	2	1	1	3	0	2
hsa-mir-548l	1	0	1	4	1	0	0	0	0	0	0	0	0	0	0	1	0	0	0	0	1	0	1	0	0	0	1	0	0	0	0	0	1	0	1	0	1	0	2	0	0	0	2	0	0	0	0	0	0
hsa-mir-2681	0	0	1	4	0	0	0	3	0	0	0	0	0	2	0	0	0	0	0	0	0	0	0	0	0	0	0	0	0	0	0	0	0	0	0	0	0	0	0	0	0	0	0	0	0	0	0	0	0
hsa-mir-548p	0	0	0	0	0	0	0	0	0	0	0	0	0	0	0	0	0	0	0	0	0	0	0	0	0	0	0	0	0	0	0	0	0	0	0	0	0	0	0	0	0	0	0	0	0	0	0	0	0
hsa-mir-5194	0	0	0	0	0	0	0	0	0	0	0	0	0	0	0	0	0	0	0	0	0	0	0	0	0	0	0	0	0	0	0	0	0	0	0	0	0	0	0	0	0	0	0	0	0	0	1	0	0
hsa-mir-4443	1	0	9	5	3	2	2	0	23	6	9	1	12	0	0	2	4	0	0	0	0	1	1	0	0	3	2	0	0	0	3	1	1	12	21	2	4	7	3	1	5	8	1	4	25	4	12	3	6
hsa-mir-1471	0	0	0	0	0	0	0	0	0	0	0	0	0	0	0	0	0	0	0	0	0	0	0	0	0	0	0	0	0	0	0	0	0	0	0	0	0	0	0	0	0	0	0	0	0	0	0	0	0
hsa-mir-4754	0	0	0	3	0	0	1	1	2	0	0	1	0	1	0	1	0	1	0	0	0	0	0	0	1	1	1	1	1	0	3	0	0	1	0	0	0	1	1	0	0	1	1	0	2	0	1	1	0
hsa-mir-1289-2	0	0	0	0	0	0	0	0	0	0	0	0	0	0	0	0	0	0	0	0	0	0	0	0	0	0	0	0	0	0	0	0	0	0	0	0	0	0	0	0	0	0	0	0	0	0	0	0	0
hsa-mir-3666	0	0	0	0	0	0	0	0	0	0	0	0	0	0	0	0	0	0	0	0	0	0	0	0	0	0	0	0	0	0	0	0	0	0	0	0	0	0	0	0	0	0	0	0	0	0	0	0	0
hsa-mir-6764	1	0	2	1	1	0	0	1	0	1	0	0	0	0	0	0	0	1	0	0	0	0	0	0	0	1	0	0	1	1	4	2	0	1	1	3	0	0	1	0	0	1	0	0	2	0	4	0	1
hsa-mir-6747	0	0	1	1	1	1	0	0	0	0	0	1	0	0	0	2	0	0	0	0	0	0	1	0	0	1	1	2	1	0	1	0	1	3	2	1	0	0	0	2	1	0	0	1	3	0	4	0	1
hsa-mir-2392	0	0	0	0	0	0	0	0	0	0	0	0	0	0	0	0	0	0	0	0	0	0	0	0	0	0	0	0	0	0	0	0	0	0	0	0	0	0	0	0	0	0	0	0	0	0	0	0	0
hsa-mir-510	0	0	0	0	0	0	0	0	0	0	0	0	0	0	0	0	0	0	0	0	0	0	0	0	0	0	0	0	0	0	0	0	0	0	0	0	0	0	0	0	0	0	0	0	0	0	0	0	0
hsa-mir-152	1180	1091	3603	3129	3353	4529	4875	3224	6817	2274	1972	3562	1510	667	1617	2631	1861	446	576	443	2215	2748	2384	285	2681	1871	1380	670	1232	564	2420	2297	1837	3010	1742	1880	2695	2216	3950	347	463	2641	3165	3429	2187	2989	1972	1668	2823
hsa-mir-4502	0	0	0	0	0	0	0	0	0	0	0	0	0	0	0	1	0	0	0	0	0	1	0	0	0	0	0	0	0	0	1	0	0	0	0	1	0	0	0	0	0	1	0	0	0	0	0	0	0
hsa-mir-520f	1	1	0	5	4	1	0	0	4	0	3	1	0	0	0	7	1	10	2	4	1	1	0	3	1	1	9	1	1	0	3	22	3	2	2	2	0	1	5	1	1	2	2	3	1	1	1	0	1
hsa-mir-1263	0	0	0	0	0	0	0	0	0	0	0	0	0	0	0	0	0	0	0	0	0	0	0	0	0	0	0	0	0	0	0	0	0	0	0	0	0	0	0	0	0	0	0	0	0	0	0	3	0
hsa-mir-4277	0	0	0	0	0	0	0	0	0	0	0	0	0	0	0	0	0	0	0	0	0	0	0	0	0	0	0	0	0	0	0	0	0	0	0	0	0	0	0	0	0	0	0	0	0	0	0	0	0
hsa-mir-224	68	184	206	393	290	171	48	224	81	115	15	373	192	145	313	461	854	588	503	614	320	301	1364	531	154	1869	1523	444	1345	2043	2671	378	762	590	262	1192	666	240	794	733	115	284	627	448	931	205	1210	311	709
hsa-mir-6797	1	1	2	0	1	0	0	0	0	0	0	0	0	0	0	1	0	0	1	0	1	0	1	2	0	1	0	1	0	0	1	1	1	2	2	0	0	1	4	0	0	0	3	0	1	2	0	1	1
hsa-mir-4768	0	0	1	1	2	1	0	0	0	0	1	0	0	0	0	2	0	0	0	0	2	1	0	0	2	0	0	0	0	0	2	0	0	0	1	2	0	0	1	0	1	0	3	1	0	2	0	0	0
hsa-mir-3199-2	1	5	14	12	6	11	10	7	15	1	8	10	10	6	4	5	3	0	2	4	5	6	7	1	3	3	7	1	8	0	21	7	1	10	4	3	3	3	10	3	2	6	4	2	5	10	3	0	6
hsa-mir-3680-2	0	0	0	2	0	0	0	0	1	0	0	2	0	0	0	1	2	0	1	2	0	1	0	0	2	0	1	0	2	1	3	0	0	0	1	0	1	1	1	2	0	0	1	1	0	0	1	0	1
hsa-mir-4315-1	0	0	0	0	0	0	0	0	0	0	0	0	0	0	0	1	0	0	0	0	0	0	0	1	0	0	0	0	0	0	0	0	0	0	0	0	0	0	0	0	0	0	0	0	0	0	0	0	0
hsa-mir-6817	0	0	0	0	0	0	0	0	0	0	0	0	0	0	0	0	0	0	0	0	0	0	0	0	0	0	0	0	0	0	0	0	0	0	0	0	0	1	0	1	0	0	0	0	1	0	2	0	0
hsa-mir-4301	0	0	0	0	0	0	0	0	0	0	0	0	0	0	0	0	0	0	0	0	0	0	0	0	0	0	0	0	0	0	0	0	0	0	0	0	0	0	0	0	0	0	0	0	0	0	0	0	0
hsa-mir-4735	0	0	0	1	0	0	0	0	0	0	0	0	0	0	0	0	0	0	0	0	0	0	0	0	0	0	0	0	0	0	0	0	0	1	0	0	0	0	0	0	0	1	0	0	0	0	1	0	0
hsa-mir-618	0	7	1	7	2	1	1	1	6	2	1	0	4	0	4	0	2	3	1	4	1	3	3	8	6	2	10	0	3	3	11	9	1	1	1	2	2	0	2	0	0	6	7	6	2	3	3	1	0
hsa-mir-1224	0	0	0	0	0	2	0	4	2	1	4	0	0	1	1	1	1	1	0	0	0	0	0	1	0	0	1	0	0	0	3	7	2	0	0	1	0	1	2	0	0	4	0	1	0	1	2	8	0
hsa-mir-509-1	0	11	68	18	1	13	7	6	3	14	0	23	5	10	11	1	5	0	2	2	14	2	14	0	1	3	0	1	6	17	4	4	0	0	0	1	1	2	1	0	0	2	74	2	3	1	1	1	8
hsa-mir-1827	0	0	0	0	0	0	0	0	0	0	0	0	0	0	0	0	0	0	0	0	0	0	0	0	0	0	0	0	0	0	0	0	0	0	0	0	0	0	0	0	0	0	0	0	0	0	0	0	0
hsa-mir-3147	0	0	0	0	0	0	0	0	0	0	0	0	0	0	0	0	0	0	0	0	0	0	0	0	0	0	0	0	0	0	0	0	0	0	0	0	0	0	0	0	0	0	1	0	0	0	0	0	0
hsa-mir-6727	0	0	0	1	0	0	0	0	0	0	0	0	0	0	0	0	0	0	0	0	0	1	0	0	0	0	0	2	0	1	0	0	0	0	0	0	0	0	0	1	0	0	1	0	1	0	0	0	0
hsa-mir-6083	0	0	0	0	0	0	0	0	0	0	0	0	0	0	0	0	0	0	0	0	0	0	0	0	0	0	0	0	0	0	0	0	0	0	0	0	0	0	0	0	0	0	0	0	0	0	0	0	0
hsa-mir-6079	0	0	0	0	0	0	0	0	0	0	0	0	0	0	0	0	0	0	0	0	0	0	0	0	0	0	0	0	0	0	0	0	0	0	0	0	0	0	0	0	0	0	0	0	0	0	0	0	0
hsa-mir-592	0	5	7	3	1	5	3	9	6	1	1	1	4	5	11	19	5	7	5	6	41	6	26	2	12	9	35	25	9	7	20	18	2	2	0	12	4	3	32	2	2	4	8	5	3	5	7	3	2
hsa-mir-4279	0	0	0	0	0	0	0	0	0	0	0	0	0	0	0	0	0	0	0	0	0	0	0	0	0	0	0	0	0	0	0	0	0	0	0	0	0	0	0	0	0	0	0	0	0	0	0	0	0
hsa-mir-1973	0	0	0	0	0	0	0	0	0	0	0	0	0	0	0	0	0	0	0	0	0	0	0	0	0	0	0	0	0	0	0	0	0	0	0	0	0	0	0	0	0	0	0	0	0	0	0	0	0
hsa-mir-6810	0	0	0	1	0	0	2	0	0	0	0	0	0	0	0	0	0	2	0	0	0	1	0	0	1	2	1	0	1	0	0	2	0	0	0	0	0	0	0	0	0	0	0	0	0	0	1	0	0
hsa-mir-941-1	0	0	0	0	0	0	0	0	0	0	0	0	0	0	0	0	0	0	0	0	0	0	0	0	0	0	0	0	0	0	0	0	0	0	0	0	0	0	2	0	0	0	0	0	0	0	1	0	0
hsa-mir-5700	0	0	0	0	0	0	0	0	0	0	0	0	0	0	0	0	0	0	0	0	0	0	1	0	0	0	0	0	0	0	0	0	0	0	0	0	0	0	0	0	0	0	0	0	0	0	0	0	0
hsa-mir-3945	0	0	0	1	0	2	0	1	0	2	0	0	0	0	0	0	0	0	1	1	1	0	0	0	0	0	0	1	1	0	0	0	0	0	0	0	0	1	0	0	0	1	0	0	1	0	2	1	0
hsa-mir-4748	0	1	0	0	0	0	0	0	0	0	0	0	0	0	0	0	0	0	0	0	0	0	0	0	1	0	0	0	0	1	0	0	0	0	0	0	0	0	0	0	0	0	0	1	0	0	0	0	0
hsa-mir-3065	50	166	346	468	239	131	284	1428	156	251	58	371	88	308	517	58	42	44	113	54	37	193	244	81	58	142	134	64	192	40	269	201	38	322	66	229	115	19	121	24	80	275	252	19	40	39	82	135	43
hsa-mir-6502	2	1	2	3	2	12	4	2	5	1	0	2	0	0	0	3	1	0	0	0	0	0	0	0	3	1	3	3	0	0	3	1	2	3	3	0	0	1	2	0	0	4	2	0	0	0	2	0	2
hsa-mir-1286	0	0	0	0	0	0	0	0	0	0	0	0	0	0	0	0	0	0	0	0	0	0	0	0	0	0	0	0	0	0	0	3	0	0	0	0	0	0	0	0	0	0	0	0	0	0	0	1	0
hsa-mir-423	135	693	449	948	475	493	322	617	448	273	479	502	364	617	455	721	531	601	929	442	1290	643	1003	487	870	1000	1474	557	817	841	968	1072	757	655	509	831	421	462	1005	761	248	642	931	715	531	479	1311	362	528
hsa-mir-7973-1	0	0	0	0	0	0	0	0	0	0	0	0	0	0	0	0	0	0	0	0	0	0	0	0	0	0	0	1	0	0	0	0	0	0	0	0	0	0	2	0	0	0	0	0	0	0	0	0	0
hsa-mir-6514	1	4	4	7	3	6	3	2	7	6	1	2	1	0	1	0	5	2	0	2	3	2	1	0	2	3	3	1	4	2	11	2	0	4	0	2	3	2	5	2	1	4	2	2	8	4	5	4	4
hsa-mir-302c	0	0	0	0	0	0	0	0	0	0	0	0	0	0	0	0	0	0	0	0	0	0	0	0	0	0	0	0	0	0	0	0	0	0	0	0	0	0	0	0	0	0	1	0	0	0	0	0	0
hsa-mir-616	0	15	2	11	4	5	3	7	5	1	9	6	5	7	7	4	4	16	5	8	27	11	9	14	13	17	8	8	11	7	24	7	6	4	6	1	5	3	39	16	2	5	17	7	3	5	27	13	4
hsa-mir-1225	0	0	0	0	0	0	0	0	1	0	0	0	0	0	0	1	0	0	0	0	0	0	0	0	0	0	0	0	0	1	0	1	0	0	0	1	1	0	1	0	0	0	0	1	1	0	0	0	0
hsa-mir-627	1	10	4	15	10	16	1	9	5	4	2	6	6	4	6	15	3	12	11	5	3	5	14	9	7	5	9	5	2	7	13	22	3	11	9	3	6	3	9	5	6	2	8	7	3	2	5	4	6
hsa-mir-4792	0	0	2	1	0	0	0	0	0	1	0	0	0	0	0	0	0	0	0	0	0	0	0	0	0	0	0	0	0	0	0	0	1	0	0	0	0	0	0	0	0	0	0	0	0	0	0	0	1
hsa-mir-613	0	0	0	0	0	0	0	0	0	0	0	0	0	0	0	0	0	0	0	0	0	0	0	0	0	0	0	0	0	0	0	0	0	0	0	0	0	0	0	0	0	0	0	0	0	0	0	0	0
hsa-mir-1273a	0	0	0	0	0	0	0	0	0	0	0	0	0	0	0	0	0	0	0	1	0	0	0	0	0	0	0	0	0	0	0	0	0	0	0	0	0	0	0	0	0	0	0	0	0	0	0	0	0
hsa-mir-4740	0	0	1	2	2	4	1	1	3	0	1	0	2	5	0	0	0	0	0	0	0	1	0	0	0	0	0	0	2	0	0	0	0	0	0	0	0	0	1	0	0	0	0	1	1	0	0	0	1
hsa-mir-6761	1	3	8	5	2	6	7	3	7	2	1	8	10	3	5	10	1	2	0	1	1	1	3	1	5	2	4	3	0	2	8	2	6	3	2	1	2	1	16	2	1	0	2	1	7	0	4	2	3
hsa-mir-4766	0	0	0	4	0	0	0	0	0	0	0	1	0	1	6	3	1	1	1	2	2	3	2	6	5	1	4	3	3	6	4	1	0	0	0	0	1	1	7	2	0	0	2	3	2	2	0	3	0
hsa-mir-6733	1	2	5	3	1	1	2	3	2	3	1	3	1	1	4	4	0	0	1	1	0	3	0	0	3	0	2	2	0	2	4	1	2	2	1	6	1	0	2	1	1	1	1	3	3	5	3	1	1
hsa-mir-4297	0	0	0	0	0	0	0	0	0	0	0	0	0	0	0	0	0	0	0	0	0	0	0	0	0	0	0	0	0	0	0	0	0	0	0	0	0	0	0	0	0	0	0	0	0	0	0	0	0
hsa-mir-483	0	24	12	57	12	21	17	2	78	5	2	8	10	10	6	10	12	8	14	17	44	7	9	15	28	16	12	14	26	8	25	9	74	4	15	25	3	6	25	0	5	12	29	44	17	12	6	5	10
hsa-mir-4313	0	0	0	0	0	0	0	0	0	0	0	0	0	0	0	0	0	0	0	0	0	0	0	0	0	0	0	0	0	0	0	0	0	0	0	0	0	0	0	0	0	0	0	0	0	0	0	0	0
hsa-mir-5100	0	0	0	0	1	0	0	0	0	1	0	0	0	0	0	0	0	0	0	0	0	0	0	0	0	0	0	0	0	0	0	0	0	0	0	0	0	0	0	0	0	0	0	0	0	0	0	0	1
hsa-mir-8089	0	0	0	0	0	0	0	0	0	0	0	0	0	0	0	0	0	0	0	0	0	0	0	0	0	0	0	0	0	0	0	0	0	0	0	0	0	0	0	0	0	0	0	0	0	0	0	0	0
hsa-mir-2276	0	0	0	0	0	0	0	0	0	0	0	0	0	0	0	0	0	0	0	0	0	0	0	0	0	0	0	0	0	0	0	1	1	0	0	0	0	0	0	0	0	0	0	1	0	0	0	0	0
hsa-mir-2909	0	0	0	0	0	0	0	0	0	0	0	0	0	0	0	0	0	0	0	0	0	0	0	0	0	0	0	0	0	0	0	0	0	0	0	0	0	0	0	0	0	0	0	0	0	0	0	0	0
hsa-mir-1323	0	1	1	0	7	2	0	0	4	0	4	0	0	0	0	1	0	0	0	0	0	0	0	0	0	0	0	0	0	0	0	5	2	0	0	1	0	1	5	0	0	0	0	1	1	2	1	0	2
hsa-mir-106b	1113	1342	2793	3220	2103	4727	1547	2624	2691	2618	840	2633	2138	1460	1869	3366	2084	1169	1311	1818	1298	6367	7313	1225	1688	2595	4167	2910	1536	1355	3615	4147	2708	3098	2450	1506	2930	3190	11483	1284	1233	4656	3354	3556	3259	2882	8336	2476	2662
hsa-mir-3612	0	0	0	0	0	1	0	1	0	0	0	0	0	0	0	0	0	0	0	0	0	0	0	0	0	0	0	0	0	0	0	0	0	0	0	0	0	0	0	0	0	0	0	0	0	0	0	0	0
hsa-mir-6125	3	5	1	0	6	2	1	0	2	0	1	4	5	1	1	4	3	2	0	1	0	8	2	2	4	0	6	1	0	1	4	1	1	3	4	1	1	2	2	1	2	4	2	4	0	4	16	2	2
hsa-mir-4489	0	0	0	0	0	0	0	0	0	0	0	0	0	0	0	0	0	0	0	0	0	0	1	0	1	1	1	0	0	0	0	0	0	0	0	0	0	0	0	0	0	0	1	0	0	0	0	0	0
hsa-mir-4751	0	0	1	0	0	0	0	0	0	0	0	0	0	0	0	0	0	0	0	0	0	0	0	0	0	0	1	0	0	0	0	0	0	0	0	0	0	0	0	0	0	0	0	0	0	0	1	0	0
hsa-mir-219a-2	0	0	0	3	0	1	0	5	0	0	0	0	0	1	0	1	0	0	0	0	2	1	1	0	1	2	0	1	2	0	0	0	0	0	0	1	0	0	3	0	0	2	1	2	0	1	6	0	0
hsa-mir-4635	0	0	0	2	0	0	0	0	0	0	0	0	0	0	0	0	0	0	0	0	0	0	0	0	0	0	0	0	0	0	0	0	0	0	0	0	0	0	0	0	0	0	0	0	0	0	0	0	0
hsa-mir-1249	1	5	18	14	6	22	9	6	25	9	1	21	3	5	4	15	7	6	9	6	10	26	19	19	16	20	13	6	6	6	30	12	19	1	10	14	19	15	26	8	7	8	22	38	20	13	25	15	12
hsa-mir-548o-2	0	0	3	4	2	1	0	3	3	0	3	4	1	2	0	7	0	0	0	1	2	5	4	0	4	3	0	3	0	0	2	0	0	1	2	2	0	2	2	0	1	0	1	1	2	3	8	1	2
hsa-mir-548ad	0	0	0	0	0	0	0	0	0	0	0	0	0	0	0	0	0	0	0	0	0	0	0	0	0	0	0	0	0	0	0	0	0	0	0	0	0	0	0	0	0	0	0	0	0	0	0	0	0
hsa-mir-2113	0	1	0	0	0	0	0	0	0	0	0	0	0	0	0	0	0	0	0	0	0	0	0	0	0	0	1	0	0	0	0	0	0	0	0	0	0	0	0	0	0	1	0	0	0	0	0	0	0
hsa-mir-375	6564	11721	109871	16998	9615	12288	209787	300938	158133	24941	364870	78046	8461	80927	12930	1035	1222	426	23062	1557	106	1322	7262	1439	449	869	494	1943	561	3708	603	508	385	707	662	2416	78	445	23694	600	6293	5109	1415	276	4005	116	391	4807	1828
hsa-mir-4305	0	0	0	0	0	0	0	0	0	0	0	0	0	0	0	0	0	0	0	0	0	0	0	0	0	0	0	0	0	0	0	0	0	0	0	0	0	0	0	0	0	0	0	0	0	0	0	0	0
hsa-mir-6894	0	0	0	0	0	0	0	1	3	0	3	0	0	0	1	0	0	0	1	0	1	1	1	0	1	1	2	1	0	0	0	0	1	2	0	0	0	1	1	2	0	0	0	1	0	0	1	0	0
hsa-mir-132	117	435	330	1400	507	740	652	734	1158	565	339	740	192	197	320	465	467	234	167	143	627	370	580	260	659	1242	541	435	459	310	1006	815	553	518	498	504	508	376	961	158	247	960	1079	905	746	1005	1384	362	596
hsa-mir-4663	0	0	0	0	0	0	0	0	0	0	0	0	0	0	0	0	0	0	0	0	0	0	0	0	0	0	0	0	0	0	0	0	0	0	0	0	0	0	0	0	0	0	0	0	0	0	0	0	0
hsa-mir-6849	0	0	0	0	0	0	0	0	0	0	0	0	0	0	0	0	0	0	0	0	0	0	0	0	0	0	0	0	0	0	0	0	0	0	0	0	0	0	0	0	0	0	0	0	0	0	0	0	0
hsa-mir-7851	0	0	0	0	0	0	0	0	0	0	0	0	0	0	0	0	0	0	0	0	0	0	0	0	0	0	0	0	0	0	0	0	0	0	0	0	0	0	1	0	0	0	0	0	0	0	0	0	0
hsa-mir-5581	0	1	0	2	0	0	3	1	0	0	1	1	0	2	3	1	0	0	0	0	1	2	4	1	1	3	3	0	1	1	1	0	0	0	1	0	0	0	1	0	0	1	1	1	2	0	0	1	1
hsa-mir-520b	1	4	1	6	6	3	0	0	3	0	4	2	0	0	0	3	1	2	4	6	5	2	0	7	2	5	7	1	1	0	5	19	4	0	1	2	2	0	17	1	2	1	2	2	1	3	1	2	0
hsa-mir-4436b-1	0	0	0	0	0	0	0	0	0	1	0	0	0	0	0	0	0	0	0	0	0	0	0	0	0	0	0	0	0	0	0	0	0	0	0	0	0	0	0	0	0	0	0	0	0	0	1	0	0
hsa-mir-920	0	0	0	0	0	0	0	0	0	0	0	0	0	0	0	0	0	0	0	0	0	0	0	0	0	0	0	0	0	0	0	0	0	0	0	0	0	0	0	0	0	0	0	0	0	0	0	0	0
hsa-mir-1244-2	0	0	0	0	0	0	0	0	0	0	0	0	0	0	0	0	0	0	0	0	0	0	0	0	0	0	0	0	0	0	0	0	0	0	0	0	0	0	0	0	0	0	0	0	0	0	0	0	0
hsa-mir-3122	0	0	0	0	0	0	0	0	0	0	0	0	0	0	0	0	0	0	0	0	0	0	0	0	0	0	0	0	0	0	0	0	0	0	0	0	0	0	0	0	0	0	0	0	0	0	0	0	0
hsa-mir-4723	0	0	1	0	0	0	0	0	0	0	0	0	0	0	0	1	0	0	0	0	0	0	0	0	0	1	1	0	0	0	0	1	0	1	0	0	0	0	0	0	0	0	1	1	0	0	0	0	0
hsa-mir-1255a	0	0	2	5	0	6	0	5	2	0	3	0	1	2	1	3	0	3	1	0	2	2	2	1	0	0	2	1	0	6	1	1	3	1	2	3	1	0	0	0	2	1	9	4	1	3	1	0	0
hsa-mir-4755	0	0	2	0	0	3	1	2	0	0	0	3	0	0	0	3	0	0	1	0	3	2	1	1	0	0	0	1	2	0	3	0	0	0	2	2	1	0	0	1	0	0	1	1	0	0	0	0	1
hsa-mir-4461	6	12	9	23	4	7	2	1	1	26	1	4	3	2	3	9	4	1	11	2	0	31	7	1	2	3	16	6	1	3	3	4	5	11	6	4	10	12	2	3	1	3	2	2	9	4	2	10	9
hsa-mir-6778	0	0	0	0	0	0	0	0	0	0	0	0	0	0	0	0	0	0	0	0	0	0	0	0	0	0	0	0	0	1	0	0	0	0	0	0	0	0	0	0	0	0	0	0	0	0	0	1	0
hsa-mir-301b	0	2	4	7	0	1	0	2	1	1	0	4	2	2	2	11	1	4	4	3	9	6	15	5	6	10	15	4	10	5	9	5	1	6	6	0	4	2	11	10	0	4	17	3	3	2	5	26	1
hsa-mir-3143	1	0	1	1	0	1	0	0	1	0	0	3	1	0	0	1	1	0	0	1	0	0	1	0	1	0	0	0	0	0	0	0	3	0	2	0	0	0	0	0	1	0	1	1	0	0	1	0	0
hsa-mir-6717	0	1	2	3	0	3	1	0	11	0	5	2	1	0	3	0	0	0	0	0	0	0	0	0	0	1	0	0	0	0	0	0	1	0	0	0	0	0	0	0	0	0	0	0	0	1	0	0	0
hsa-mir-517b	1	14	7	7	16	12	0	6	13	9	11	10	0	1	1	5	2	5	6	7	3	0	1	12	1	0	2	0	5	1	9	20	4	2	3	21	3	2	52	2	1	6	2	5	3	4	0	0	3
hsa-mir-3671	0	0	0	0	0	0	0	0	0	0	0	0	0	0	0	0	0	0	0	0	0	0	0	0	0	0	0	0	0	0	0	0	0	0	0	0	0	0	0	0	0	0	0	0	0	0	0	0	0
hsa-mir-582	583	940	1104	2422	1018	1280	2285	5494	2564	1888	2999	1979	1464	1467	821	1271	580	665	1060	1084	2859	6200	2205	951	1085	702	2181	2573	520	1149	1646	3383	215	731	489	1318	1116	1024	3337	287	721	6684	1151	1271	1151	1300	1435	767	804
hsa-mir-620	0	0	0	0	0	0	0	0	0	0	0	0	0	0	0	0	0	0	0	0	0	0	0	0	0	0	0	0	0	0	0	0	0	0	0	0	0	0	0	0	0	0	0	0	0	0	0	0	0
hsa-mir-4689	0	0	0	0	0	0	0	0	0	0	0	0	0	0	0	0	0	0	0	0	0	0	0	0	0	0	0	0	0	0	0	0	0	2	1	0	0	0	0	1	0	1	0	1	1	0	0	0	0
hsa-mir-922	0	0	0	0	0	0	0	0	0	0	0	0	0	0	0	0	0	0	0	0	0	0	0	0	0	0	0	1	0	0	0	0	0	0	0	0	0	0	0	0	0	0	0	0	0	0	0	0	0
hsa-mir-3116-2	0	0	0	0	0	0	0	0	0	0	0	0	0	0	0	0	0	0	1	0	0	0	0	0	0	0	0	0	0	0	0	0	0	1	0	0	0	0	0	0	0	0	0	0	0	0	0	0	0
hsa-mir-1301	4	28	8	41	4	14	10	27	25	10	6	11	11	18	2	55	18	24	36	11	76	26	47	14	55	63	84	39	23	25	67	72	26	28	21	33	28	23	58	34	22	47	65	49	40	28	128	51	20
hsa-mir-764	0	0	0	0	0	0	0	0	0	0	0	0	0	0	0	0	0	0	0	0	0	0	0	0	0	0	0	0	0	0	0	0	0	0	0	0	0	0	0	0	0	0	0	0	0	0	0	0	0
hsa-mir-320c-2	0	3	1	1	1	1	0	0	0	1	2	1	1	2	1	2	1	1	0	1	4	3	2	1	3	0	3	2	0	1	1	2	2	0	3	1	0	0	3	0	0	2	1	4	0	0	3	1	2
hsa-mir-6743	0	0	1	0	0	0	0	0	0	0	0	0	0	0	0	0	0	0	0	0	1	0	0	0	0	0	2	0	0	1	1	0	0	0	0	0	0	1	0	0	0	1	0	0	0	0	0	0	0
hsa-mir-130a	59	321	274	642	335	289	142	238	274	164	210	289	184	308	170	665	206	449	498	483	599	299	1065	409	459	715	1707	321	348	484	146	724	241	256	235	256	204	231	647	457	132	361	693	318	346	175	405	125	134
hsa-mir-4648	0	0	0	0	0	0	0	0	0	0	0	0	0	1	0	0	0	0	0	0	0	0	0	0	0	0	0	0	0	1	0	0	0	1	0	0	0	0	0	1	0	0	1	0	2	0	0	0	0
hsa-mir-6803	0	0	1	1	0	1	0	2	0	0	0	0	0	0	0	1	1	0	2	3	0	2	1	1	3	0	1	1	2	2	0	1	0	0	0	1	1	0	1	2	1	0	1	0	0	1	4	1	0
hsa-mir-2278	0	0	0	0	0	0	0	0	0	0	0	0	2	1	0	0	0	1	2	0	2	0	0	0	0	0	3	0	0	2	1	0	1	1	1	1	1	0	2	0	0	0	3	0	0	1	0	0	0
hsa-mir-9-3	111	728	265	4650	90	297	1166	436	2270	453	978	304	222	752	211	484	674	510	576	1080	1061	693	3411	154	962	511	639	6041	560	297	3980	15957	83	162	205	900	4110	96	19061	85	172	8692	4653	353	217	359	13154	4822	300
hsa-mir-3662	0	1	1	4	2	2	1	0	1	2	0	0	0	4	4	27	6	3	2	8	3	2	8	4	6	4	19	0	4	7	13	17	1	4	4	15	4	0	2	4	7	7	1	3	6	2	1	0	8
hsa-mir-3200	0	17	1	13	5	8	8	16	11	8	6	1	3	10	8	10	3	3	3	1	4	1	7	5	1	23	6	8	6	3	17	21	5	6	1	4	11	3	6	6	1	25	18	4	7	5	9	49	10
hsa-mir-6853	0	1	0	0	0	0	0	1	1	0	0	0	0	0	0	0	0	0	0	0	0	0	0	0	0	0	0	0	0	1	0	0	2	1	0	0	1	0	0	0	0	1	0	0	0	0	0	0	1
hsa-mir-32	136	99	268	254	196	391	141	420	265	349	248	265	196	147	140	157	99	93	92	87	82	239	226	111	87	96	176	248	81	78	158	287	55	279	45	137	120	180	289	94	107	166	167	545	98	351	398	92	87
hsa-mir-633	0	0	0	0	0	0	0	0	0	0	0	0	0	0	0	0	0	0	0	0	0	0	0	0	0	0	0	0	0	0	0	0	0	0	0	0	0	0	0	0	0	0	0	0	0	0	0	0	0
hsa-mir-610	0	0	0	0	0	0	0	0	0	0	0	0	0	0	0	0	0	0	0	0	0	0	0	0	0	0	0	0	0	0	0	0	0	0	0	0	0	0	0	0	0	0	0	0	0	0	0	0	0
hsa-mir-4741	0	0	1	0	0	1	3	1	0	0	0	0	1	0	0	0	1	0	0	0	0	2	0	0	1	0	1	1	0	0	3	0	0	0	0	0	5	0	0	0	1	0	0	2	1	3	2	1	2
hsa-mir-6879	0	0	0	2	1	0	0	0	0	0	1	0	0	1	0	0	0	0	0	0	3	0	0	0	1	1	1	1	1	1	1	1	1	0	0	0	0	0	0	0	1	0	0	2	3	0	1	1	0
hsa-mir-374c	0	0	0	0	0	1	0	0	0	0	0	0	0	0	0	0	0	1	0	0	0	1	0	0	0	0	0	0	0	0	1	0	0	0	0	0	1	1	0	1	0	0	0	0	0	0	0	0	0
hsa-mir-8071-1	0	0	0	0	0	0	0	0	0	0	0	0	0	0	0	0	0	0	0	0	0	0	0	0	0	0	0	0	0	0	0	0	0	0	0	0	0	0	0	0	0	0	0	0	0	0	0	0	0
hsa-mir-19b-1	53	595	315	1003	453	515	122	358	267	169	184	484	267	554	347	314	155	476	816	736	591	297	1247	887	170	572	1225	608	332	684	385	1044	120	201	228	472	220	141	459	626	183	384	368	395	334	176	539	156	236
hsa-mir-556	0	2	0	1	0	0	2	7	0	2	7	1	2	0	0	3	0	0	0	0	0	4	6	0	0	0	2	2	0	0	2	3	2	3	0	1	1	0	3	0	1	4	0	1	0	0	3	3	1
hsa-mir-4639	0	0	0	0	0	1	0	0	1	0	0	0	0	0	0	2	0	0	0	0	0	0	0	0	0	0	0	0	0	0	0	0	0	0	0	0	1	0	0	0	0	1	0	0	0	0	0	0	0
hsa-mir-3687-2	0	0	0	0	0	0	0	0	0	0	0	0	0	0	0	0	0	0	0	0	0	0	0	0	0	0	0	0	0	0	0	0	0	0	0	0	0	0	0	0	0	0	0	0	0	0	0	0	0
hsa-mir-554	0	0	0	0	0	0	0	0	0	0	0	0	0	0	0	0	0	0	0	0	0	0	0	0	0	0	0	0	0	0	0	0	0	0	0	0	0	0	0	0	0	0	0	0	0	0	0	0	0
hsa-mir-4801	0	0	0	0	0	0	0	0	0	0	0	0	0	0	0	0	0	0	0	0	0	0	0	0	0	0	0	0	0	0	0	0	0	0	0	0	0	0	0	0	0	0	0	0	0	0	0	0	0
hsa-mir-140	1794	12963	8867	26243	8726	14997	13863	8689	19347	4278	8250	14605	6534	10894	7739	3019	3780	2247	1316	2004	12214	5570	4486	1712	7063	8236	3946	4255	3699	2800	5026	7123	6678	4542	2399	6682	2985	4176	10823	1068	1564	5665	4714	5696	2835	11187	14665	1165	5235
hsa-mir-6775	0	0	0	0	1	0	0	0	0	0	0	0	1	1	1	0	0	0	0	1	0	0	0	0	0	0	0	0	0	1	0	0	0	1	0	0	0	0	0	1	0	0	0	0	1	0	0	1	0
hsa-mir-4658	0	0	0	0	0	0	0	0	0	0	0	0	0	0	0	5	0	1	0	0	2	2	0	2	3	0	4	0	1	0	13	5	2	1	1	0	0	0	1	2	0	0	2	0	0	2	0	1	1
hsa-let-7d	549	1600	1500	2623	1106	2440	1650	2939	2854	1523	1474	1815	1825	1105	1353	2637	1633	1287	1406	909	4221	2906	1858	720	3182	2500	3059	2218	1386	1771	3116	3330	1690	2835	1565	1855	2542	1591	3372	707	765	2126	3855	4480	1472	1904	3562	1942	1808
hsa-mir-3663	1	0	0	0	0	0	0	0	0	0	0	0	0	0	0	0	0	0	0	0	0	0	0	0	0	0	1	0	0	0	0	0	0	0	0	0	0	0	0	0	0	0	0	0	0	0	0	0	0
hsa-mir-513a-1	0	0	0	0	0	0	1	0	0	1	0	0	0	0	0	0	0	0	0	0	0	0	0	0	0	0	0	0	0	0	0	0	0	0	0	0	0	1	0	0	0	0	1	0	0	0	2	0	0
hsa-mir-378g	0	0	0	0	0	0	0	0	0	0	0	0	0	0	1	0	0	0	0	0	0	0	0	0	0	0	0	0	0	0	0	0	0	0	0	0	0	0	1	0	0	0	0	0	0	0	0	0	0
hsa-mir-6746	0	0	0	0	0	0	0	0	0	0	0	0	0	0	0	0	0	1	0	0	1	1	0	0	0	0	0	0	0	0	0	0	0	0	0	0	0	0	0	0	0	1	0	0	0	0	0	0	0
hsa-mir-6513	0	0	3	0	1	2	0	6	0	1	0	2	0	1	4	1	2	0	0	0	0	2	1	0	1	1	0	0	0	0	2	2	1	1	0	2	0	3	1	0	0	0	2	1	1	0	1	0	1
hsa-mir-1324	0	0	0	0	0	0	0	0	0	0	0	0	0	0	0	0	0	0	0	0	0	0	0	0	0	0	0	0	0	0	0	0	0	0	0	0	0	0	0	0	0	0	0	0	0	0	0	0	0
hsa-mir-662	0	0	0	0	0	0	0	0	0	0	0	0	0	0	0	2	0	0	0	0	0	0	0	0	0	0	0	0	0	0	0	0	0	0	0	0	0	0	0	1	0	0	0	0	1	0	0	0	0
hsa-mir-604	0	0	0	0	0	0	0	0	0	0	0	0	0	0	0	0	0	0	0	0	0	0	0	0	0	0	0	0	0	0	0	0	0	0	0	0	0	0	0	0	0	1	0	0	0	0	0	0	0
hsa-mir-4291	0	0	0	0	0	0	0	0	0	0	0	0	0	0	0	0	0	0	0	0	0	0	0	0	0	0	0	0	0	0	0	0	0	0	0	0	0	0	0	0	0	0	0	0	0	0	0	0	0
hsa-mir-605	1	3	2	6	0	6	2	3	11	0	3	0	1	1	0	0	1	0	0	0	3	0	0	0	2	1	1	0	2	0	0	7	3	0	1	4	0	1	2	0	0	0	2	3	2	2	0	0	0
hsa-mir-1193	0	1	0	8	0	0	0	2	4	0	1	0	1	0	0	0	0	0	0	1	0	0	0	0	0	2	0	0	0	0	0	0	0	0	0	0	0	0	0	0	0	0	0	0	2	0	1	0	0
hsa-mir-1260b	2	0	1	0	0	0	2	0	1	0	1	1	0	0	0	2	0	0	2	1	1	0	0	1	0	1	0	0	0	0	1	1	9	4	7	1	3	3	0	2	0	0	0	0	5	1	0	2	2
hsa-mir-6840	0	0	0	0	0	0	0	0	0	0	0	0	0	0	0	0	0	0	0	0	0	0	1	0	0	0	0	0	0	0	0	0	0	0	0	0	1	0	1	0	1	0	0	0	2	0	2	0	0
hsa-mir-4726	0	0	0	3	0	0	1	0	0	1	0	0	0	0	0	2	0	0	1	0	1	0	1	1	0	0	0	0	1	1	1	0	0	0	0	0	0	0	1	0	1	1	0	0	0	0	1	0	0
hsa-mir-1277	2	6	7	4	1	1	2	2	3	2	5	3	6	3	6	5	7	10	14	11	16	1	6	10	17	6	12	9	7	6	15	7	0	7	2	9	6	0	10	12	0	1	9	4	9	2	9	5	3
hsa-mir-4509-3	0	0	0	0	0	0	0	0	0	0	0	0	0	0	0	0	0	0	0	0	0	0	0	0	0	0	0	0	0	0	0	0	0	0	0	0	0	0	0	0	0	0	0	0	0	0	0	0	0
hsa-mir-1237	1	0	0	0	0	0	0	0	0	0	0	0	1	0	0	0	0	0	0	4	1	0	0	0	1	1	0	0	1	0	1	0	0	0	0	0	1	0	1	0	0	0	2	0	1	0	1	0	2
hsa-mir-1976	15	41	24	71	14	42	24	55	21	37	28	31	34	20	34	31	55	36	18	19	32	52	43	21	58	72	59	86	27	26	85	42	52	45	42	40	16	46	127	23	25	72	36	58	39	45	151	31	26
hsa-mir-15a	160	1245	500	3441	680	1081	285	650	577	315	202	721	382	1381	751	666	461	739	1115	726	970	794	1580	692	1078	2196	2777	864	2087	923	850	2009	350	551	311	2043	446	496	1061	468	272	983	1041	837	879	648	1940	163	308
hsa-mir-6772	1	0	0	1	1	0	0	1	0	0	0	1	0	0	0	0	0	0	0	0	0	0	0	0	0	2	0	0	0	1	0	0	0	0	0	1	0	1	2	0	0	0	2	1	1	0	0	1	0
hsa-mir-4513	0	0	0	0	0	0	0	0	0	0	0	0	0	0	0	0	0	0	0	0	0	0	0	0	0	0	0	0	0	1	0	0	0	1	0	0	0	0	0	0	0	0	0	0	0	0	0	0	0
hsa-mir-3940	0	2	1	1	0	3	0	1	1	1	2	5	4	0	5	11	2	6	1	5	4	4	2	14	5	2	9	7	3	3	14	3	6	15	1	3	2	5	17	4	6	3	1	10	11	7	20	3	8
hsa-mir-9-1	107	682	239	4554	97	259	1076	473	2283	398	935	275	233	781	233	422	646	516	644	1052	1051	708	3431	169	993	505	585	6141	535	294	3973	15730	70	170	210	892	4134	106	19507	85	182	8947	4527	319	208	350	12903	4663	304
hsa-mir-217	35	67	35	601	191	68	120	92	435	34	97	50	18	161	51	77	15	79	48	19	252	98	72	24	32	60	71	30	82	23	27	335	24	21	68	69	58	78	256	11	19	138	225	34	76	54	38	56	26
hsa-mir-640	0	0	0	0	0	0	0	0	0	0	0	0	0	0	0	0	0	0	0	0	0	0	0	0	0	0	0	0	0	0	0	0	0	0	0	0	0	0	0	0	0	0	0	0	0	0	0	0	0
hsa-mir-4500	0	0	0	0	0	0	0	0	0	0	0	0	0	0	0	0	0	0	0	0	0	0	0	0	0	0	0	0	0	0	0	0	0	0	0	0	0	0	0	0	0	0	0	0	0	0	0	0	0
hsa-mir-6833	0	0	1	1	0	0	0	0	0	0	0	0	0	0	0	0	0	0	0	0	0	0	0	1	1	1	0	0	0	0	0	0	2	0	0	1	0	0	1	0	0	0	1	0	2	2	3	0	0
hsa-mir-421	6	9	11	17	10	20	9	14	25	6	2	12	7	4	8	53	9	5	14	3	22	27	21	12	21	21	18	6	16	16	40	15	12	20	11	16	20	18	12	18	6	27	53	29	71	21	46	9	19
hsa-mir-4799	0	0	0	0	0	0	0	0	0	0	0	1	0	1	0	0	0	0	0	0	0	0	0	0	0	0	0	0	0	0	0	0	0	0	0	1	0	1	0	1	0	0	0	2	0	1	1	0	0
hsa-mir-548i-3	0	0	0	0	0	0	0	0	0	0	0	0	0	0	0	0	0	0	0	0	0	0	0	0	0	0	0	0	0	0	0	0	0	0	0	0	0	0	0	0	0	0	0	0	0	0	0	0	0
hsa-mir-6715b	0	1	0	1	0	0	0	0	1	0	0	0	0	0	0	0	0	0	0	0	0	0	0	0	0	0	0	0	0	0	0	0	0	0	0	0	0	0	0	0	0	0	0	0	0	0	1	0	0
hsa-mir-509-2	0	7	41	14	1	11	6	3	3	13	0	18	5	17	10	0	0	2	1	1	15	2	12	0	3	0	2	0	7	26	5	2	1	0	3	4	1	1	1	0	0	1	82	1	3	1	4	1	3
hsa-mir-4472-2	0	0	0	0	0	0	0	0	0	0	0	0	0	0	0	0	0	0	0	0	0	0	0	0	0	0	0	0	0	0	0	0	0	0	0	0	0	0	0	0	0	0	0	0	0	0	0	0	0
hsa-mir-591	0	0	0	0	0	0	0	0	0	0	0	0	0	0	0	0	0	0	0	0	0	0	0	0	0	0	0	0	0	0	0	0	0	1	0	0	0	0	0	0	0	0	0	0	0	0	0	0	0
hsa-mir-639	1	0	0	0	1	2	1	0	2	0	5	4	2	1	0	2	2	0	1	0	0	4	1	1	1	0	1	5	0	0	1	0	7	6	2	0	0	2	7	0	0	2	7	9	1	5	39	1	1
hsa-mir-671	3	32	12	50	33	28	18	42	43	20	26	31	13	13	17	96	25	53	33	23	130	23	65	15	58	63	120	30	48	34	95	86	38	41	21	41	35	34	58	29	11	42	86	45	52	35	65	47	39
hsa-mir-4429	0	0	0	0	0	0	0	0	0	0	0	0	0	0	0	0	0	0	0	0	0	0	0	0	0	0	0	1	0	0	0	0	0	0	0	0	0	0	0	0	0	0	0	0	0	0	0	0	0
hsa-mir-6769a	0	0	0	1	2	0	0	0	0	0	0	0	0	0	0	0	0	0	0	1	0	0	0	0	1	0	0	0	0	0	2	0	0	0	0	0	0	0	0	0	0	0	1	0	1	0	1	0	1
hsa-mir-3591	0	5	0	21	1	6	1	0	2	0	0	0	0	0	3	0	0	2	1	0	0	0	0	0	0	0	0	0	0	0	0	0	0	0	0	1	0	0	0	0	0	2	0	0	1	0	0	0	0
hsa-mir-6127	0	0	0	0	0	0	0	0	0	0	0	0	0	0	0	0	0	0	0	0	0	0	0	0	0	0	0	0	0	0	0	0	0	0	0	0	0	0	0	0	0	0	0	0	0	0	0	0	0
hsa-mir-4725	0	0	0	1	1	0	0	0	0	0	0	0	0	0	0	3	1	0	0	0	2	0	0	0	0	2	1	0	0	0	2	0	1	2	0	1	0	0	0	1	0	2	1	0	1	0	0	2	2
hsa-mir-583	0	0	0	0	0	0	0	0	0	0	0	0	0	0	0	0	0	0	0	0	0	0	0	0	0	0	0	0	0	0	0	0	0	0	0	0	0	0	0	0	0	0	0	0	0	0	0	0	0
hsa-mir-3139	0	0	1	0	0	0	0	1	0	0	0	0	0	0	0	0	0	0	0	0	0	0	1	0	0	0	0	0	0	0	1	0	0	0	0	0	1	2	0	1	0	0	2	0	0	0	0	0	0
hsa-mir-4493	0	0	0	0	0	0	0	0	0	0	0	0	0	0	0	0	0	0	0	0	0	0	0	0	0	0	0	0	0	0	0	0	0	0	0	0	0	0	0	0	0	0	0	0	0	0	0	0	0
hsa-mir-4524b	0	0	0	0	0	0	0	0	0	0	0	0	0	0	0	0	0	0	0	0	0	0	0	0	0	0	0	0	0	0	0	0	0	0	0	0	0	0	0	0	0	0	0	0	0	0	0	0	0
hsa-mir-376c	16	262	117	557	88	223	106	84	2000	63	77	47	152	57	181	27	27	29	20	15	26	54	22	13	10	49	53	21	18	9	6	219	8	27	37	17	46	33	151	2	16	51	61	87	82	23	3	4	13
hsa-mir-484	40	136	295	420	221	226	66	178	226	292	98	188	271	312	213	315	180	266	203	395	370	215	349	401	247	303	585	268	235	314	280	410	328	272	207	308	243	190	741	309	228	239	284	564	343	212	497	422	330
hsa-mir-6812	0	0	0	0	0	0	0	0	0	0	0	0	0	1	0	0	0	0	0	0	0	1	0	0	0	0	0	0	0	0	0	0	0	0	0	0	0	0	0	1	0	0	0	0	1	0	2	0	0
hsa-mir-4422	0	0	1	0	0	0	2	1	0	0	0	0	0	0	0	0	1	0	0	0	0	0	1	0	0	0	0	0	0	1	0	0	2	0	0	0	0	0	0	0	0	0	0	0	0	0	0	0	0
hsa-mir-488	0	1	1	8	3	6	8	22	2	7	0	3	1	3	4	0	0	1	0	0	0	0	4	0	0	2	0	0	0	0	0	0	0	0	0	0	0	1	1	0	0	0	7	0	0	3	0	1	0
hsa-mir-650	0	0	0	0	0	0	0	0	0	0	0	0	0	0	0	0	0	0	0	0	0	0	0	0	0	0	0	0	0	0	0	0	3	0	0	0	0	0	2	0	0	0	0	0	0	0	1	0	0
hsa-mir-548i-2	0	0	0	0	0	0	0	0	0	0	0	0	0	0	0	0	0	0	0	0	0	0	0	0	0	0	0	0	0	0	0	0	0	0	0	0	0	0	0	0	0	0	0	0	0	0	0	0	0
hsa-mir-1178	0	0	0	0	0	0	0	0	0	0	0	0	0	0	0	0	0	0	0	0	0	0	0	0	0	0	0	0	0	0	0	0	0	0	0	0	0	0	0	0	0	0	0	0	0	0	0	0	0
hsa-mir-129-2	8	10	11	45	62	22	27	14	33	3	14	10	5	0	2	14	5	2	1	6	8	3	22	0	7	11	0	5	1	2	1	29	15	53	19	13	42	13	10	40	1	27	8	4	5	7	3	14	13
hsa-mir-34b	6	9	6	20	9	8	1	2466	11	13	3	3	5	4	4	31	8	5	13	48	43	9	50	16	22	9	148	36	48	10	10	14	12	19	4	26	8	16	41	58	11	13	33	23	17	11	126	20	4
hsa-mir-6724-4	0	0	0	0	0	0	0	0	0	0	0	0	0	0	0	0	0	0	0	0	0	0	0	0	0	0	0	0	0	0	0	0	0	0	0	0	0	0	0	0	0	0	0	0	0	0	0	0	0
hsa-mir-3179-2	0	0	0	0	0	0	0	0	0	0	0	0	0	0	0	0	0	0	0	0	0	0	0	0	0	0	0	0	0	0	0	0	0	0	0	0	0	0	0	0	0	0	0	0	0	0	0	0	0
hsa-mir-6085	0	0	0	0	0	0	0	0	0	0	0	0	0	0	0	0	0	0	0	0	0	0	0	0	0	0	0	0	0	0	0	0	0	0	0	0	0	0	0	0	0	0	0	0	0	0	0	0	0
hsa-mir-6834	0	0	0	1	0	0	1	0	2	0	0	0	0	0	0	1	0	0	0	1	0	0	0	0	0	0	1	0	0	0	0	0	1	1	0	0	1	0	0	0	1	1	0	0	3	0	2	1	1
hsa-mir-6715a	2	1	0	6	1	6	3	0	1	0	2	3	0	0	1	0	0	1	0	2	0	3	0	0	0	0	2	0	1	0	0	0	0	1	3	0	0	1	0	0	0	3	0	0	1	0	0	2	0
hsa-mir-1267	0	0	0	0	0	0	0	0	0	0	0	0	0	0	0	0	0	0	0	0	0	0	0	0	0	0	0	0	0	0	0	0	0	0	0	0	0	0	0	0	0	0	0	1	0	0	0	0	0
hsa-mir-504	0	5	4	9	7	9	7	8	16	0	0	3	2	0	3	0	2	1	1	0	2	3	0	0	2	1	0	1	0	1	0	5	3	0	4	2	8	1	7	12	0	2	3	9	1	1	0	1	0
hsa-mir-4747	0	0	0	0	0	0	0	0	0	0	0	0	0	0	0	0	0	0	0	0	0	0	0	0	0	0	0	0	0	0	0	0	0	0	0	0	0	0	1	0	0	0	0	0	0	0	0	0	1
hsa-mir-5685	0	0	0	0	0	0	0	0	0	0	0	0	0	0	0	0	0	0	0	0	1	0	0	0	0	0	0	0	0	0	0	0	0	0	0	0	0	0	0	0	0	0	0	0	0	0	0	0	0
hsa-mir-4679-2	0	0	0	0	1	0	0	0	0	0	0	1	0	0	0	0	0	0	0	0	0	0	0	0	0	0	0	0	0	0	0	0	0	0	0	0	0	0	0	0	0	0	0	0	0	0	0	0	0
hsa-mir-141	1820	2603	6437	3725	5768	4110	5358	23807	4314	4643	9808	8681	4421	4541	5685	7717	5070	5373	7272	4671	877	6450	11721	4117	5869	10235	5265	12628	6650	6813	26161	6047	1407	3567	3350	8522	12258	2196	16477	7697	2021	11791	11448	4257	4982	3102	21097	12556	4577
hsa-mir-548av	0	0	0	0	0	1	0	0	0	0	0	0	0	0	0	0	0	0	1	0	0	0	0	0	0	0	0	0	0	0	0	0	0	0	0	0	0	0	1	0	0	0	0	0	0	0	0	0	0
hsa-mir-760	1	0	3	2	2	6	1	6	3	4	2	3	4	0	4	21	1	0	0	0	8	3	3	0	0	0	0	3	1	1	4	3	4	3	5	0	4	5	6	1	1	3	7	2	6	2	32	12	3
hsa-mir-6795	0	0	0	0	0	0	0	0	0	0	0	0	0	0	0	0	1	0	0	0	0	0	0	0	0	0	0	0	0	1	2	0	0	0	0	0	0	0	2	1	0	0	1	0	1	0	0	0	0
hsa-mir-6069	0	0	0	0	0	0	0	0	0	0	0	0	0	0	0	0	0	0	0	0	0	0	0	0	0	0	0	0	0	0	0	0	0	0	0	0	0	0	0	0	0	0	0	0	0	0	0	0	0
hsa-mir-1269b	0	1	0	0	0	1	0	16	3	0	0	0	0	3	0	0	0	0	0	22	1	0	2	0	0	1	0	0	0	0	1509	0	42	0	0	0	32	0	5	1	0	0	577	1	0	1	3	982	0
hsa-mir-4776-1	0	1	5	0	4	2	1	1	0	1	0	4	0	0	1	0	0	0	0	0	0	0	0	1	0	0	0	1	0	0	0	0	0	3	0	0	0	0	1	0	0	0	0	0	0	0	0	0	0
hsa-mir-3942	0	0	6	2	2	2	1	3	0	0	3	5	3	3	4	2	1	0	0	0	1	2	5	1	0	1	1	3	0	2	7	4	0	0	1	1	0	1	1	1	0	2	3	1	0	1	4	0	3
hsa-mir-4643	0	0	0	0	0	0	0	0	0	0	1	0	0	0	0	0	0	0	0	0	0	0	0	0	0	0	0	0	0	0	0	0	0	0	0	0	0	0	0	0	0	0	2	0	0	0	0	0	0
hsa-mir-124-3	0	0	2	2	0	0	0	0	1	0	0	0	0	0	0	0	0	0	0	0	0	0	1	0	0	0	0	0	0	0	0	0	0	0	0	0	1	0	0	0	0	0	0	0	0	0	0	1	0
hsa-mir-6726	0	0	2	0	0	0	0	1	0	0	2	1	1	0	0	0	0	0	0	0	0	0	0	2	0	1	0	0	1	0	0	0	2	0	0	0	0	1	2	0	1	0	0	1	0	1	0	0	3
hsa-mir-4645	0	0	0	0	1	0	0	2	2	0	1	0	1	1	1	4	0	2	3	1	1	3	2	0	5	0	4	4	2	0	2	1	2	1	0	4	0	0	3	1	0	0	2	1	0	0	2	0	2
hsa-mir-4448	0	0	0	0	1	0	0	0	0	0	0	0	0	0	0	0	0	0	0	0	0	0	0	0	0	0	0	0	0	0	0	0	0	0	0	0	0	0	0	0	0	0	0	0	0	1	0	0	0
hsa-mir-3179-3	0	0	0	0	0	0	0	0	0	0	0	0	0	0	0	0	0	0	0	0	0	0	0	0	0	0	0	0	0	0	0	0	0	0	0	0	0	0	0	0	0	0	0	0	0	0	0	0	0
hsa-mir-4776-2	0	0	5	0	6	1	1	1	0	0	0	4	0	0	3	0	0	0	0	0	0	0	0	2	1	0	0	0	0	1	0	0	0	0	0	0	1	0	1	0	0	0	0	0	0	0	0	0	0
hsa-mir-6862-1	0	1	0	0	1	0	0	0	0	0	0	0	0	0	0	0	0	0	1	0	1	0	0	0	1	0	0	0	0	0	0	1	0	0	0	0	0	0	1	0	0	0	0	0	0	0	0	0	0
hsa-mir-7704	0	0	0	0	0	0	0	0	0	0	0	0	0	0	0	0	0	0	0	0	0	1	0	0	0	0	0	0	0	0	0	0	0	0	0	0	0	0	0	0	0	0	0	0	1	0	1	0	0
hsa-mir-520e	0	0	1	0	1	0	0	0	0	0	0	1	0	0	0	0	0	0	0	1	0	0	0	1	0	1	0	0	0	0	1	4	0	2	0	0	0	0	5	0	0	0	1	1	2	0	0	0	0
hsa-mir-557	0	0	0	0	0	0	0	0	0	0	0	0	0	0	0	0	0	0	0	0	0	0	0	0	0	0	0	0	0	0	0	0	0	0	0	0	0	0	0	0	0	0	0	0	0	0	0	0	0
hsa-mir-1321	0	0	0	0	0	0	0	0	0	0	0	0	0	0	0	0	0	0	0	0	0	0	0	0	0	0	0	0	0	0	0	0	0	0	0	0	0	0	0	0	0	0	0	0	0	0	0	0	0
hsa-mir-3125	0	0	0	0	0	0	2	0	0	0	1	0	0	0	0	0	0	0	0	0	0	1	0	0	0	0	0	0	0	0	0	0	1	0	0	0	0	0	1	0	0	0	0	1	1	0	0	0	1
hsa-mir-759	0	0	0	0	0	0	0	0	0	0	0	0	0	0	0	0	0	0	0	0	0	0	0	0	0	0	0	0	0	0	0	0	0	0	0	0	0	0	0	0	0	0	0	0	0	0	0	0	0
hsa-mir-7854	0	0	2	1	3	0	0	0	0	0	0	2	0	0	0	16	4	1	2	0	0	3	3	1	4	6	2	2	2	3	4	5	4	6	2	1	0	4	5	1	0	7	7	2	0	6	5	2	2
hsa-mir-492	0	0	0	0	0	0	0	0	0	0	0	0	0	0	0	2	0	0	0	0	0	1	0	0	0	0	0	0	0	0	0	0	0	0	0	0	0	0	0	0	0	0	0	0	0	0	0	0	0
hsa-mir-4462	0	0	0	0	0	0	0	0	0	0	0	0	0	0	0	0	0	0	0	0	0	0	0	0	0	0	0	0	0	0	0	0	0	0	0	0	0	0	0	0	0	0	0	0	0	0	0	0	0
hsa-mir-33a	25	21	195	124	180	143	58	151	64	62	103	168	338	37	179	128	209	87	202	103	46	93	201	98	46	76	72	196	27	169	201	135	41	107	58	54	311	92	283	139	110	139	86	117	129	42	194	574	55
hsa-mir-2053	0	0	0	0	0	0	0	0	0	0	0	0	0	0	0	0	0	0	0	0	0	0	0	0	0	0	0	0	0	0	0	0	0	0	0	0	0	0	0	0	0	0	0	0	0	0	0	0	0
hsa-mir-1273g	0	0	0	0	0	0	0	0	0	0	0	0	0	0	0	0	0	0	0	0	0	0	0	0	0	0	0	0	0	0	0	0	0	0	0	0	0	0	0	0	0	0	0	0	0	0	0	0	0
hsa-mir-297	0	0	0	0	0	0	0	0	0	0	0	0	0	0	0	0	0	0	0	0	0	0	0	0	0	0	0	0	0	0	0	0	0	0	0	0	0	0	0	0	0	0	0	0	0	0	0	0	0
hsa-mir-1268a	0	0	0	0	0	0	0	0	0	0	0	0	0	0	0	0	0	0	0	0	0	0	0	0	0	0	0	0	0	0	0	0	0	0	0	0	0	0	0	0	0	0	0	0	0	0	0	0	0
hsa-mir-4704	0	0	0	0	0	0	0	0	0	0	0	0	0	0	0	0	0	0	0	0	0	0	0	0	0	0	0	0	0	0	0	0	0	0	0	0	0	0	0	0	0	0	0	0	0	0	0	0	0
hsa-mir-6788	1	0	0	0	0	0	0	1	1	0	0	0	0	0	0	1	1	1	0	0	0	0	0	1	0	2	1	0	1	0	3	0	1	0	0	0	0	0	1	0	0	0	0	0	1	0	0	0	0
hsa-mir-4671	0	1	0	0	0	1	0	0	0	0	0	0	0	0	0	0	0	1	0	0	0	0	0	0	0	0	0	0	0	0	0	0	0	0	0	0	0	0	0	0	0	0	0	0	0	0	0	0	0
hsa-mir-6890	0	0	0	0	0	0	0	0	0	1	0	0	0	0	0	0	0	0	0	0	0	0	0	0	0	0	0	0	0	0	0	0	0	0	0	0	0	0	0	0	0	0	0	0	0	0	0	0	0
hsa-mir-186	315	1379	764	2021	661	1033	629	1587	1362	587	1172	1026	552	1082	980	1069	665	814	690	586	3939	921	1046	706	1667	1355	1401	1154	1265	1153	1789	1815	833	881	459	1155	507	575	1840	1214	372	722	1815	977	538	1187	1846	430	505
hsa-mir-4507	0	0	0	0	0	0	0	0	0	0	0	2	0	0	0	0	0	0	0	0	0	0	0	0	0	0	0	0	0	0	0	0	0	0	0	0	0	0	0	0	0	0	0	0	0	0	1	0	0
hsa-mir-378e	0	0	0	0	0	0	0	0	0	0	0	1	0	0	0	0	0	0	0	0	0	0	0	0	0	0	0	0	0	0	0	0	0	0	0	0	0	0	1	0	0	0	0	0	0	0	0	0	0
hsa-mir-497	16	89	112	171	101	157	72	122	169	63	77	104	110	117	97	46	33	50	27	24	140	46	47	24	37	45	57	57	38	34	38	133	38	30	35	56	45	45	158	17	15	35	66	137	47	79	118	56	40
hsa-mir-6847	0	0	0	0	1	0	0	0	0	0	0	0	0	0	0	0	0	0	0	0	0	0	0	0	0	0	0	0	0	0	1	0	0	0	0	0	0	0	0	0	0	2	1	0	2	0	0	0	0
hsa-mir-218-2	36	85	115	217	84	177	113	270	325	155	165	148	72	108	46	30	44	41	84	33	171	63	92	13	111	38	64	97	61	23	22	297	14	58	41	60	162	55	136	27	12	42	104	109	86	94	103	25	58
hsa-mir-4785	2	1	2	2	2	1	0	0	1	2	0	0	1	0	0	1	0	0	1	0	0	0	1	1	1	0	0	0	1	0	0	1	2	1	3	0	1	2	0	1	0	1	1	2	1	0	1	0	1
hsa-mir-609	0	0	0	2	0	0	0	0	0	0	0	0	0	0	0	0	0	0	0	0	0	0	0	0	0	0	0	0	0	0	0	0	0	0	0	0	0	0	0	0	0	0	0	0	0	0	0	0	0
hsa-mir-7515	0	0	0	0	0	0	0	0	0	0	0	0	0	0	0	0	0	0	0	0	0	0	0	0	0	0	0	0	0	0	0	0	0	0	0	0	0	0	0	0	0	0	0	0	0	0	0	0	0
hsa-mir-424	113	145	178	320	451	529	82	174	262	427	153	125	188	64	134	1738	871	511	273	586	1204	464	684	271	1300	468	2116	434	952	455	729	860	203	581	155	563	1093	904	969	551	433	402	1017	893	921	346	380	258	532
hsa-mir-1307	816	4789	3074	6015	3523	3679	3317	3375	3856	2346	1962	5925	2295	4130	8330	13246	4570	6163	7080	4180	8767	7811	9322	6290	5661	11369	14931	6694	8262	10869	26566	9273	4246	7513	3897	4058	4618	2551	11002	8327	2195	5543	12361	4875	4432	5026	14520	9964	4995
hsa-mir-3943	0	0	0	0	0	0	0	0	1	0	0	1	0	0	0	1	0	0	1	0	1	0	0	0	0	0	0	0	0	0	0	2	0	0	0	0	0	0	0	0	0	0	0	2	0	0	0	0	0
hsa-mir-1264	0	0	0	0	0	0	0	1	0	0	0	0	0	0	0	0	0	0	0	0	0	0	0	0	0	0	0	0	0	0	0	0	0	0	0	0	0	0	0	0	0	0	0	0	0	0	0	0	0
hsa-mir-1295a	3	2	3	5	9	3	3	14	3	14	2	12	5	2	4	1	0	0	0	0	6	3	7	0	1	1	0	13	0	0	3	7	17	2	0	5	3	6	33	0	2	4	2	1	2	4	14	3	0
hsa-mir-1290	0	0	0	0	0	0	0	0	0	0	0	0	0	0	0	0	0	0	0	0	0	0	0	0	0	0	0	0	0	0	0	0	0	0	0	0	0	0	0	0	0	0	0	0	0	0	0	0	0
hsa-mir-376b	3	21	14	56	19	29	10	10	113	12	7	7	12	28	17	4	8	10	9	2	8	13	8	6	0	23	24	6	5	6	5	78	0	7	4	10	12	7	28	2	0	11	18	19	20	4	0	3	3
hsa-mir-6508	0	0	1	1	0	0	0	1	0	0	0	1	1	0	1	0	0	0	0	0	0	0	0	0	2	0	0	0	0	0	0	0	0	0	0	2	0	0	2	1	0	0	0	0	0	0	0	0	0
hsa-mir-4427	0	0	0	0	0	0	0	0	0	0	0	0	0	0	0	0	0	0	0	0	0	0	0	0	0	0	0	0	0	0	1	0	0	0	0	0	0	0	0	0	0	0	0	0	0	0	0	0	0
hsa-mir-507	0	0	2	0	0	3	0	0	0	2	0	0	0	0	1	0	0	0	0	0	1	0	0	0	0	0	0	0	0	1	0	0	0	0	0	0	0	0	0	0	0	0	4	0	0	0	0	0	0
hsa-mir-3157	0	3	1	10	3	3	2	6	5	0	2	4	1	3	3	7	1	3	3	1	0	3	2	1	2	0	0	1	1	2	2	2	1	2	1	0	3	0	5	1	3	4	1	4	0	1	7	1	0
hsa-mir-1261	0	0	0	0	0	0	0	0	0	0	0	0	0	0	0	0	0	0	0	0	0	0	0	0	0	0	0	0	0	0	0	0	0	0	0	0	0	0	0	0	0	0	0	0	0	0	0	0	0
hsa-mir-6870	1	0	0	0	0	0	1	0	0	0	0	0	0	0	0	1	2	1	0	1	0	0	2	0	1	1	2	0	5	1	3	0	2	1	0	2	0	0	0	3	0	1	1	0	1	0	2	0	1
hsa-mir-6509	9	8	21	11	21	20	14	4	6	10	8	25	11	11	14	15	21	3	5	8	8	12	26	8	13	20	9	15	6	9	25	11	7	13	10	27	11	11	21	3	12	5	12	11	10	23	12	1	10
hsa-mir-4520-1	0	1	1	0	1	1	0	0	1	0	1	3	0	0	0	0	0	0	1	0	0	0	2	0	0	0	0	0	1	0	2	0	1	1	0	0	0	0	0	0	0	0	1	0	0	0	1	1	1
hsa-mir-302a	0	2	0	9	0	1	1	0	3	0	0	0	0	0	0	0	0	0	0	0	0	0	0	0	0	0	0	0	0	0	0	0	0	0	0	1	0	1	1	0	0	0	0	0	0	0	0	0	0
hsa-mir-202	2	0	0	12	1	11	10	2	6	5	1	1	1	3	0	0	0	4	1	1	3	0	0	1	0	0	1	2	0	1	0	3	1	1	0	0	2	2	2	0	0	1	1	0	0	9	1	0	2
hsa-mir-4649	0	0	1	1	0	0	0	0	1	1	2	2	0	0	2	1	0	0	0	1	5	0	0	0	1	2	1	0	1	0	1	2	4	1	0	1	1	1	3	0	0	1	2	3	2	4	0	1	2
hsa-mir-8066	0	0	0	0	0	0	0	0	0	0	0	0	0	0	0	0	0	0	0	0	0	0	0	0	0	0	0	0	0	0	0	0	0	0	0	0	0	0	0	0	0	0	0	0	0	0	0	0	0
hsa-mir-6730	1	0	2	1	1	0	2	5	2	0	4	1	2	1	2	0	0	0	0	0	0	0	0	0	2	1	0	2	0	0	1	0	0	2	0	0	0	0	3	0	0	2	0	1	1	0	4	2	0
hsa-mir-4750	0	0	0	0	0	0	0	0	0	0	0	0	0	0	0	0	0	0	0	0	0	0	0	0	0	0	0	0	0	0	0	0	0	0	0	0	0	0	0	0	0	1	0	0	0	0	0	0	0
hsa-mir-4508	0	0	0	0	0	0	0	0	0	0	0	0	0	0	0	0	0	0	0	0	0	0	0	0	0	0	0	0	0	0	0	0	0	0	0	0	0	0	0	0	0	0	0	0	0	0	0	0	0
hsa-mir-937	6	0	9	3	5	4	4	1	4	4	1	7	0	0	5	18	2	5	3	7	4	1	17	13	7	7	20	2	10	11	55	2	11	36	8	4	10	43	30	34	16	14	18	11	42	8	13	34	11
hsa-mir-3661	0	0	0	0	0	0	0	0	0	0	0	0	0	0	0	0	0	1	0	0	0	0	0	0	0	0	0	0	0	0	0	0	0	0	0	0	0	0	0	0	0	0	0	1	1	0	0	0	0
hsa-mir-6780b	0	1	0	0	0	0	0	0	0	0	0	0	0	0	0	0	0	2	1	0	1	0	0	0	2	0	0	1	0	0	0	0	0	0	0	0	0	0	0	1	0	0	1	0	0	1	1	0	0
hsa-mir-4535	0	0	0	0	0	0	0	0	0	0	0	0	0	0	0	0	0	0	0	0	0	0	0	0	0	0	0	0	0	0	0	0	0	0	0	0	0	0	0	0	0	0	0	0	0	0	0	0	0
hsa-mir-4522	0	0	1	0	0	0	0	1	0	0	0	0	0	0	0	0	0	0	0	0	0	0	0	0	1	0	0	5	0	0	0	0	1	0	0	1	0	0	8	0	0	0	1	1	0	1	4	2	1
hsa-mir-6782	0	1	0	0	0	0	0	0	0	1	0	0	0	0	0	1	0	0	0	0	0	0	0	0	0	0	0	0	0	0	0	0	0	0	0	0	0	0	0	0	0	0	0	0	0	1	0	1	0
hsa-mir-1181	0	1	2	4	3	4	1	2	2	1	2	3	3	0	0	2	2	0	0	2	0	1	1	0	1	0	2	2	0	1	1	1	1	3	3	2	2	2	2	2	0	3	1	5	1	7	15	2	0
hsa-mir-551b	0	2	1	4	2	4	1	10	5	3	1	2	6	4	13	2	2	1	0	1	1	1	1	3	2	1	1	0	0	4	0	3	2	2	0	2	8	1	17	6	0	1	4	3	1	1	11	169	3
hsa-mir-6805	0	0	0	1	0	0	0	0	0	2	0	0	0	0	0	0	0	0	1	0	0	0	0	0	0	0	0	0	1	0	2	1	1	0	0	1	0	2	0	0	0	1	0	0	0	1	1	0	2
hsa-mir-4712	0	1	0	0	0	0	0	0	0	0	0	0	0	0	0	0	0	0	0	0	0	0	0	0	0	0	0	0	0	0	0	0	0	0	0	1	0	0	0	1	0	0	0	0	0	0	1	0	0
hsa-mir-6130	0	0	0	0	0	0	0	0	0	0	0	0	0	0	0	0	0	0	0	0	0	0	0	0	0	0	0	0	0	0	0	0	0	0	0	0	0	0	0	0	0	0	0	0	0	1	0	0	0
hsa-mir-518a-1	0	0	0	0	2	2	0	2	2	1	1	4	0	0	0	3	1	0	5	0	1	0	0	0	1	0	1	0	0	1	2	7	1	2	1	3	0	1	8	0	1	5	1	1	3	0	0	0	0
hsa-mir-2355	60	174	96	420	78	224	120	163	295	215	44	184	144	104	174	733	363	373	342	349	2121	410	967	263	239	546	1381	164	519	765	1068	810	113	343	446	713	123	265	897	788	279	333	853	454	439	319	209	346	297
hsa-mir-4474	0	0	0	0	0	0	1	1	0	0	0	0	0	0	0	0	0	0	0	0	1	0	0	0	0	0	0	0	0	0	0	0	2	0	0	0	0	1	0	0	0	0	1	0	0	1	2	0	0
hsa-mir-4711	0	0	0	0	0	0	0	0	0	0	0	0	0	0	0	0	0	0	0	0	0	0	0	0	0	1	0	0	0	0	0	0	0	0	0	0	0	0	0	0	0	0	0	0	0	0	0	0	0
hsa-mir-941-2	0	0	0	0	0	0	0	0	0	0	0	0	0	0	0	0	0	0	0	0	0	0	0	0	0	0	0	0	0	0	0	0	0	0	0	0	0	0	0	0	0	0	0	0	0	0	0	0	0
hsa-mir-1294	0	3	2	3	1	7	0	0	1	2	1	1	0	1	3	2	0	0	0	0	2	1	0	2	0	0	0	3	4	0	1	1	3	3	2	0	1	1	2	0	3	0	1	3	1	0	2	0	3
hsa-mir-3650	0	0	0	0	0	0	0	0	0	0	0	0	0	0	0	0	0	0	0	0	0	2	0	0	0	0	1	0	0	0	0	0	0	0	1	0	0	0	0	0	0	0	0	0	0	0	1	0	0
hsa-mir-8076	0	0	0	0	0	0	0	0	0	0	0	0	0	0	0	0	0	0	0	0	0	0	0	0	0	0	0	0	0	0	0	0	0	0	0	0	0	0	0	0	0	0	0	0	0	0	0	0	0
hsa-mir-648	0	0	0	0	0	0	0	0	0	0	0	0	0	0	0	0	0	0	0	0	0	0	0	0	0	0	0	0	0	0	0	0	0	0	0	0	0	0	0	0	0	0	0	0	0	0	0	0	0
hsa-mir-8088	0	0	0	0	0	0	0	0	0	0	0	0	0	0	0	0	0	0	0	0	0	0	0	0	0	0	0	0	0	0	0	0	0	0	0	0	0	0	0	0	0	0	0	0	0	0	0	0	0
hsa-mir-6865	0	0	0	0	0	0	0	0	0	0	0	0	0	0	0	0	0	1	1	0	0	0	0	0	0	0	0	0	0	0	0	0	0	0	0	0	1	0	0	0	0	0	0	0	0	0	0	0	0
hsa-mir-6748	0	1	0	1	0	1	0	0	0	0	0	1	1	0	2	2	1	1	1	1	0	2	1	0	0	3	2	0	0	1	0	2	1	2	0	0	0	1	0	1	0	0	2	1	2	0	1	0	0
hsa-mir-532	747	6152	2782	10776	4236	4496	3064	5118	7657	1764	3917	4743	1999	2876	4398	1771	1928	1790	1226	1448	4430	3022	3730	1526	3094	6025	2085	5024	2751	3635	5119	4591	3248	2312	2035	5146	3223	1609	10822	2791	767	3471	3810	2785	2181	3986	8933	1335	5154
hsa-mir-6506	0	0	0	1	0	1	0	0	1	0	0	0	0	0	0	0	0	1	0	0	0	1	0	0	1	0	1	0	0	0	1	0	0	0	0	1	0	0	0	0	0	0	0	0	0	3	1	0	1
hsa-mir-499a	5	181	47	611	14	168	280	14	309	7	2	33	75	14	143	1	3	17	4	1	0	16	4	2	5	14	1	7	4	0	0	4	0	2	7	8	13	39	16	2	2	34	3	4	14	6	5	0	1
hsa-mir-147a	0	0	0	0	0	0	0	0	0	0	0	0	0	0	0	0	0	0	0	0	0	0	0	0	0	0	0	0	0	0	0	0	0	0	0	0	0	0	0	0	0	0	0	0	0	0	0	0	0
hsa-mir-7846	0	2	0	0	0	1	0	1	0	0	1	1	1	0	0	3	1	0	0	0	0	2	0	0	1	1	1	0	0	0	1	2	1	4	0	0	0	1	2	1	1	3	0	4	0	2	10	0	2
hsa-mir-1292	1	0	2	1	6	1	0	3	1	0	1	1	4	2	0	6	1	3	4	2	0	4	0	3	1	3	2	1	0	6	6	2	3	6	2	3	0	0	2	9	0	2	2	3	10	1	7	1	0
hsa-mir-299	5	1295	286	818	106	729	461	35	2679	37	66	139	146	66	183	16	58	35	12	14	21	16	6	22	22	52	39	12	31	20	18	81	18	38	45	31	50	19	101	7	14	59	57	66	96	35	1	9	91
hsa-mir-3926-1	1	1	3	5	1	4	2	6	4	7	2	1	6	3	3	1	2	1	0	0	10	0	2	0	2	6	0	2	1	1	0	7	4	1	1	4	0	0	6	0	1	1	3	3	1	2	1	2	1
hsa-mir-4760	0	0	0	0	0	0	0	0	0	0	0	0	1	0	0	0	0	0	0	0	0	0	0	0	0	0	0	0	0	0	0	0	0	1	0	0	0	0	0	0	2	0	0	0	0	1	0	0	0
hsa-mir-1302-1	0	0	0	0	0	0	0	0	0	0	0	0	0	0	0	0	0	0	0	0	0	0	0	0	0	0	0	0	0	0	0	0	0	0	0	0	0	0	0	0	0	0	0	0	0	0	0	0	0
hsa-mir-1297	0	0	0	0	0	0	0	0	0	0	0	0	0	0	0	0	0	0	0	0	0	0	0	0	0	0	0	0	0	0	0	0	0	0	0	0	0	0	0	0	0	0	0	0	0	0	0	0	0
hsa-mir-7702	1	1	1	2	1	8	3	8	4	3	3	9	3	6	4	3	5	19	3	8	0	5	0	0	15	1	3	11	10	1	14	10	8	14	2	3	3	2	4	9	13	0	8	7	0	19	66	1	4
hsa-mir-5690	0	2	0	3	4	2	0	0	4	2	1	4	2	0	5	1	2	2	1	0	2	1	0	1	0	0	0	1	2	0	0	1	0	1	0	1	2	2	3	1	0	0	2	3	2	3	3	0	1
hsa-mir-6770-2	0	0	0	0	0	0	0	0	0	0	0	0	0	0	0	0	0	0	0	0	0	0	0	0	0	0	0	0	0	0	0	0	0	0	0	0	0	0	0	0	0	0	0	0	0	0	0	0	0
hsa-mir-146b	1035	2461	1293	13938	1866	1854	1193	5119	1358	2377	559	1905	852	1128	1854	4069	3045	3442	2199	1724	6475	3432	3616	1939	13689	10649	15469	2979	4921	1852	4336	15243	2071	3707	1231	6604	2833	2097	2622	956	1760	3077	6609	6077	1800	5150	10024	756	1140
hsa-mir-5692a-1	0	0	0	0	0	0	0	0	0	0	0	0	0	0	0	0	0	0	0	0	0	0	0	0	0	0	0	0	0	0	0	0	0	0	0	0	0	0	0	0	0	0	0	0	0	0	0	0	0
hsa-mir-26b	1146	4912	5101	5546	3006	5970	2720	6302	5125	3161	3670	4370	5058	4507	2242	2885	1965	4072	3238	2176	4225	3382	2949	5688	4724	3489	3320	2648	2573	2507	1868	5027	854	2388	1391	2782	1849	1577	3606	2483	2011	1978	3441	3746	1879	2313	2420	1533	1220
hsa-mir-3660	0	0	0	0	0	0	0	0	0	0	0	0	0	0	0	0	0	0	0	0	0	0	0	0	0	0	0	0	0	0	0	0	2	0	0	0	4	0	2	0	0	0	4	0	0	0	0	1	0
hsa-mir-508	14	133	709	355	22	119	126	68	70	168	3	243	62	188	105	10	24	10	10	0	161	24	169	3	13	13	17	22	75	127	38	65	17	5	3	52	32	14	22	10	0	16	530	15	2	17	40	4	63
hsa-mir-3657	0	0	0	1	0	0	0	0	0	1	0	0	0	0	0	0	0	0	0	0	0	0	0	0	0	0	0	0	0	0	0	1	0	0	1	0	0	0	0	0	0	1	0	0	0	1	0	0	0
hsa-mir-4258	0	0	0	0	0	0	0	0	0	0	0	0	0	0	0	0	0	0	0	0	0	0	0	0	0	0	0	0	0	0	0	0	0	0	0	0	0	0	0	0	0	0	0	0	0	0	0	0	0
hsa-mir-377	6	101	55	350	41	123	66	38	781	26	43	32	52	37	63	9	7	14	11	5	20	25	14	5	10	34	18	18	15	10	10	192	15	14	13	15	31	20	106	0	0	33	49	77	49	22	1	9	14
hsa-mir-4716	0	0	0	0	0	1	0	0	0	0	0	0	1	0	0	0	0	0	0	0	0	0	0	0	1	0	0	0	0	0	1	0	0	0	0	0	0	0	0	0	0	0	0	0	0	0	1	0	0
hsa-mir-548ag-2	0	1	0	2	3	3	0	1	3	1	0	0	0	0	0	0	1	0	0	0	0	0	0	0	0	0	0	0	0	0	0	0	0	0	0	1	0	0	2	0	0	0	1	1	0	0	1	0	0
hsa-mir-1250	0	0	0	2	0	0	1	0	0	0	0	0	0	0	0	0	0	0	0	0	0	0	0	1	0	1	0	1	0	0	0	0	0	1	0	0	0	1	0	1	0	0	0	2	0	1	0	0	2
hsa-mir-1245a	7	8	4	27	7	4	2	7	7	3	3	9	4	15	1	12	19	20	11	10	173	16	12	3	20	6	42	6	62	9	7	75	4	10	12	34	31	12	22	1	3	6	19	27	33	17	0	2	12
hsa-mir-4509-1	0	0	0	0	0	0	0	0	0	0	0	0	0	0	0	0	0	0	0	0	0	0	0	0	0	0	0	0	0	0	0	0	0	0	0	0	0	0	0	0	0	0	0	0	0	0	0	0	0
hsa-mir-198	0	0	0	0	0	0	0	0	0	0	0	0	0	0	0	0	0	0	0	0	3	0	0	0	0	0	0	0	1	0	0	1	0	0	0	1	0	0	0	0	0	0	0	0	0	0	0	0	0
hsa-mir-7-1	30	64	58	100	64	79	62	174	64	139	76	102	103	34	81	137	107	84	65	85	105	294	157	59	96	63	175	166	80	91	163	156	35	126	112	133	131	40	234	83	85	132	189	141	46	90	203	223	56
hsa-mir-191	294	1437	1050	2339	917	1234	627	2322	1184	892	1002	1097	1183	1323	1075	1512	743	1770	1107	1371	2909	1696	1590	1161	4397	1948	4328	1699	1516	1257	1241	2384	741	791	688	1322	878	836	3101	1207	704	832	1738	1433	877	837	2340	1220	541
hsa-mir-761	0	0	0	0	0	0	0	0	0	0	0	0	0	0	0	0	0	0	0	0	0	0	0	0	0	0	0	0	0	0	0	0	0	0	0	0	0	0	0	0	0	0	0	0	0	0	0	0	0
hsa-mir-516b-1	0	1	0	5	1	0	0	0	8	0	1	3	0	0	0	1	0	1	0	2	2	2	0	3	0	1	1	0	1	1	1	9	0	0	0	3	0	2	8	0	0	0	1	1	0	1	0	1	1
hsa-mir-1275	0	0	1	1	3	0	0	2	2	0	0	1	2	2	2	0	0	0	0	0	0	1	0	0	0	0	2	0	0	0	2	0	1	0	1	0	0	0	1	0	0	0	0	1	0	0	0	5	1
hsa-mir-200a	1143	1213	2771	2209	1853	1558	3329	22190	2696	3542	4573	3744	1933	2038	3827	3061	3263	1628	3935	2264	233	10637	7938	2407	2765	3650	5626	9314	3059	3906	5991	4069	1254	2724	4045	4847	2763	1291	15801	2741	1499	4982	2744	1925	2654	1220	9854	5645	1950
hsa-mir-363	10	67	53	164	24	88	18	108	79	62	163	72	34	161	43	12	19	9	10	29	8	15	36	129	21	25	35	131	19	17	28	44	16	29	14	19	3	19	113	21	42	146	15	29	15	20	460	24	15
hsa-mir-4425	0	0	0	0	0	0	0	0	0	0	0	0	0	0	1	0	0	0	0	0	1	0	0	1	1	0	0	0	1	0	0	0	0	0	0	1	0	0	0	0	0	0	0	1	0	0	0	0	0
hsa-mir-6511a-1	0	0	0	0	0	0	0	0	0	0	0	0	0	0	0	0	0	0	0	0	0	0	0	0	0	0	0	0	0	0	0	0	0	0	0	0	0	0	0	0	0	0	0	0	0	0	0	0	0
hsa-mir-641	1	4	1	1	2	0	0	1	1	1	0	0	0	0	0	1	0	0	2	0	1	1	0	0	0	0	3	0	0	0	0	3	0	0	1	1	0	1	0	1	0	2	1	1	0	0	0	0	0
hsa-mir-6499	13	24	25	26	33	14	9	20	6	8	5	26	11	17	30	41	21	14	25	61	3	16	27	17	18	31	43	16	65	43	202	11	26	40	10	72	19	7	20	60	14	29	38	8	44	11	98	18	26
hsa-mir-6842	7	5	9	7	5	17	14	17	17	10	20	12	12	4	8	27	8	6	5	17	8	7	13	9	25	13	5	14	2	5	19	3	25	15	15	13	6	13	47	7	5	42	21	26	24	11	49	12	18
hsa-mir-3664	0	0	0	0	0	0	0	4	2	0	3	0	0	0	0	3	2	1	3	1	0	0	3	0	0	1	1	0	1	2	3	1	0	1	2	0	0	0	0	6	0	1	2	1	0	0	0	1	1
hsa-mir-466	0	3	2	1	0	0	1	0	0	0	0	2	3	4	0	1	0	0	1	0	2	0	2	0	0	0	0	0	1	1	0	5	1	0	0	1	0	0	1	0	0	0	0	0	0	1	0	0	0
hsa-mir-6770-3	0	0	0	0	0	0	0	0	0	0	0	0	0	0	0	0	0	0	0	0	0	0	0	0	0	0	0	0	0	0	0	0	0	0	0	0	0	0	0	0	0	0	0	1	0	0	0	0	0
hsa-mir-4656	0	0	0	0	0	0	0	0	0	0	0	0	0	0	0	0	0	0	0	0	0	0	0	0	0	0	0	0	0	0	0	0	0	0	0	0	0	0	0	0	0	0	0	0	0	0	0	0	0
hsa-mir-1302-2	0	0	0	0	0	0	0	0	0	0	0	0	0	0	0	0	0	0	0	0	0	0	0	0	0	0	0	0	0	0	0	0	0	0	0	0	0	0	0	0	0	0	0	0	0	0	0	0	0
hsa-mir-769	52	77	121	114	143	180	100	223	119	84	60	169	108	48	104	125	69	28	59	42	85	120	303	47	90	95	116	122	51	45	79	148	118	95	67	88	124	176	256	62	27	89	163	167	110	86	437	160	66
hsa-mir-548f-1	0	0	0	0	0	0	0	0	1	0	0	0	0	0	0	94	0	1	3	4	0	0	11	0	1	0	17	0	3	0	1	2	0	9	3	0	1	5	0	2	2	10	5	5	0	0	0	10	0
hsa-mir-5011	0	0	0	0	0	0	0	0	0	0	0	0	0	0	0	0	0	0	0	0	0	0	0	0	0	0	0	0	0	0	0	0	0	0	0	0	0	0	0	0	0	0	0	0	0	0	0	0	0
hsa-mir-3135a	0	1	0	1	0	0	0	0	0	0	0	2	0	0	0	0	0	0	0	0	0	0	0	0	0	0	0	0	0	0	0	0	0	0	0	0	0	0	0	0	0	0	0	0	0	0	0	0	0
hsa-mir-4676	0	1	6	9	1	3	2	5	11	2	1	3	5	0	4	3	2	2	1	0	1	7	4	1	7	4	4	5	2	3	2	3	1	2	9	1	1	4	3	3	2	8	2	1	1	5	7	1	6
hsa-mir-5682	0	0	0	1	0	0	0	0	0	0	0	0	0	0	0	0	0	0	0	0	0	0	0	0	0	0	0	0	0	0	0	2	0	0	1	0	0	0	0	0	0	0	0	0	0	0	0	0	0
hsa-mir-6820	0	2	1	0	3	0	1	3	4	0	1	3	2	0	1	3	0	0	3	0	3	0	0	2	5	2	3	2	2	1	4	2	2	0	1	2	2	2	4	3	0	1	1	0	0	1	2	1	5
hsa-mir-6723	0	3	3	7	0	1	0	5	3	1	6	0	3	1	0	1	2	2	0	0	0	3	1	1	0	1	2	0	1	1	0	0	0	0	3	1	0	1	2	1	0	1	0	0	1	0	0	1	0
hsa-mir-5094	0	0	0	0	0	0	0	0	0	0	0	0	0	0	0	0	0	0	0	0	0	0	1	0	0	0	1	0	0	0	1	1	0	0	0	0	0	0	0	2	0	0	0	0	0	0	1	0	0
hsa-mir-936	0	0	0	0	2	1	1	0	0	0	0	0	0	0	0	2	0	0	0	0	0	0	0	0	0	1	0	0	0	2	0	0	1	1	1	1	0	1	0	0	1	0	0	1	0	0	0	0	0
hsa-mir-8080	0	0	0	0	0	0	0	0	0	0	0	0	0	0	0	0	0	0	0	0	0	0	0	0	0	0	0	0	0	0	0	0	0	0	0	0	0	0	0	0	0	0	0	0	0	0	0	0	0
hsa-mir-6858	0	0	0	0	0	0	0	1	0	0	0	0	0	1	0	0	0	0	0	0	1	0	1	0	0	1	0	0	0	0	1	0	1	1	1	0	0	1	1	0	0	0	1	0	0	0	0	1	0
hsa-mir-3974	0	0	0	0	0	0	0	0	0	0	0	0	0	0	0	0	0	0	0	0	0	0	0	0	0	0	0	0	0	0	0	0	0	0	0	0	0	0	0	0	0	0	0	0	0	0	0	0	0
hsa-mir-3142	0	0	0	0	0	0	0	0	0	0	0	0	0	0	0	0	0	0	0	0	0	0	0	0	0	0	0	0	0	0	0	0	0	0	0	0	0	0	0	0	0	0	0	0	0	0	0	0	0
hsa-mir-7641-2	0	0	0	1	7	0	0	0	0	1	0	0	0	2	1	2	0	0	0	0	0	1	2	1	0	1	1	0	1	1	1	5	1	3	1	1	1	1	0	0	1	2	0	0	0	0	1	0	3
hsa-mir-4719	0	0	0	0	0	0	0	0	0	0	0	0	0	0	0	0	0	0	0	0	0	0	0	0	0	0	0	0	0	0	0	0	0	0	0	0	0	0	0	0	0	0	0	0	0	0	0	0	0
hsa-mir-376a-2	2	27	13	57	3	12	3	4	157	10	4	5	17	2	16	7	0	7	4	2	6	8	2	1	1	9	5	1	2	1	2	25	3	5	7	1	4	5	9	0	0	9	13	9	22	1	0	1	5
hsa-mir-448	0	0	0	0	0	0	0	0	1	0	0	0	0	0	0	0	0	0	0	0	0	0	0	0	0	0	0	0	0	0	0	1	0	0	0	0	0	1	0	0	0	0	4	1	0	0	0	2	0
hsa-mir-4703	0	0	0	0	0	0	1	0	0	0	0	0	0	0	0	0	0	0	0	0	0	0	0	0	0	0	0	0	0	0	0	0	0	0	0	0	0	0	0	0	0	0	0	0	0	0	2	0	0
hsa-mir-4666b	0	0	0	0	0	0	0	0	0	0	0	0	0	0	0	0	0	0	0	0	0	0	0	0	0	0	0	0	0	0	0	0	0	0	0	0	0	0	0	0	0	0	0	0	0	1	0	0	0
hsa-mir-4633	0	0	1	0	0	0	1	0	0	0	3	0	1	0	0	0	0	0	0	0	0	0	0	0	0	0	0	0	0	0	0	0	0	0	0	0	0	0	0	0	0	0	0	0	0	0	0	0	0
hsa-mir-638	0	0	0	0	0	0	0	0	0	0	0	0	0	0	0	0	0	0	0	0	0	0	0	0	0	0	0	0	0	0	0	0	0	0	0	0	0	0	0	0	0	0	0	0	0	0	0	0	0
hsa-mir-6823	0	0	0	0	0	0	0	0	0	0	0	0	0	0	0	0	0	1	0	0	1	0	0	0	0	0	0	0	0	0	0	0	0	1	0	0	0	1	0	0	0	0	0	0	2	0	0	0	0
hsa-mir-4793	0	0	0	0	0	0	0	0	0	0	0	0	0	0	0	2	0	0	0	1	0	1	0	0	1	0	0	0	0	0	0	0	0	0	0	0	0	1	1	1	0	1	0	0	0	0	0	0	0
hsa-mir-6885	0	0	0	1	1	0	0	1	0	0	0	0	0	0	0	2	0	0	0	0	3	0	1	1	0	1	1	1	1	0	0	1	1	0	0	0	0	0	1	0	0	0	0	0	2	0	1	0	1
hsa-mir-4794	0	0	1	0	0	0	0	0	0	0	0	0	0	0	0	0	0	0	0	0	2	0	0	0	0	0	0	0	0	0	0	1	0	0	0	1	2	0	0	0	0	0	0	0	0	0	0	0	0
hsa-mir-888	0	1	0	3	0	2	0	0	1	0	0	0	0	0	0	0	0	0	0	0	0	0	0	0	0	0	0	0	0	0	0	0	0	0	0	0	0	0	0	0	0	0	0	0	0	0	0	0	0
hsa-mir-203b	108	595	352	356	236	643	180	220	34	248	43	606	452	510	514	1080	468	395	2086	433	20	684	791	237	136	1348	991	180	3774	532	980	3085	43	161	435	2732	478	58	2780	624	263	945	343	288	895	83	409	1208	853
hsa-mir-3939	0	0	0	0	0	0	0	0	0	0	0	3	0	0	0	0	0	0	0	1	0	0	0	0	0	0	1	0	0	0	0	0	0	0	0	0	0	1	0	0	0	0	0	2	1	0	0	0	0
hsa-mir-4718	0	0	0	0	0	0	0	0	0	0	0	0	0	0	0	0	0	0	0	0	0	0	0	0	0	0	0	0	0	0	0	0	0	0	0	0	0	0	0	0	0	0	0	0	0	0	0	0	0
hsa-mir-651	7	27	12	34	25	21	16	34	29	6	9	29	10	13	29	60	7	4	7	9	29	36	44	15	8	33	41	27	8	25	34	39	9	27	5	19	18	5	35	24	8	20	30	18	9	20	72	12	29
hsa-mir-6783	0	1	1	3	2	3	0	0	3	0	0	0	1	7	0	3	3	2	0	1	2	2	3	1	2	1	3	1	2	1	2	0	1	3	3	3	1	0	2	3	2	1	3	1	4	1	2	2	1
hsa-mir-4261	0	0	0	0	0	0	0	0	0	0	0	0	0	0	0	0	0	0	0	0	0	0	0	0	0	0	0	0	0	0	0	0	0	0	0	0	0	0	0	0	0	0	0	0	0	0	0	0	0
hsa-mir-5579	2	1	5	3	8	4	0	3	0	1	0	6	4	3	3	4	5	0	10	4	4	0	17	2	3	10	7	2	3	2	4	5	9	2	6	2	3	4	6	14	4	12	11	6	5	4	0	3	7
hsa-mir-7156	0	1	0	0	1	0	0	0	0	0	0	0	0	0	0	2	3	1	0	0	24	2	5	0	2	0	3	0	1	1	2	1	0	1	0	1	0	1	2	2	0	0	1	2	1	1	4	2	0
hsa-mir-548az	0	0	0	1	0	0	0	0	0	0	0	0	0	0	0	0	0	0	0	0	0	1	0	0	0	0	1	0	0	0	0	0	0	0	0	0	0	0	0	0	0	0	1	0	0	0	0	0	0
hsa-mir-566	0	0	0	0	0	0	0	0	0	0	0	0	0	0	0	0	0	0	0	0	0	0	0	0	0	0	0	0	0	0	0	0	0	0	0	0	0	0	0	0	0	0	0	0	0	0	0	0	0
hsa-mir-4439	0	0	0	0	0	0	0	0	0	0	0	0	0	0	0	0	0	0	0	0	0	0	0	0	0	0	0	0	0	0	0	0	0	0	0	0	0	0	0	0	0	0	0	0	0	0	0	0	0
hsa-mir-4498	0	0	0	0	0	0	0	0	0	0	0	0	0	0	0	0	0	0	0	0	0	0	0	0	0	0	0	0	0	0	0	0	0	0	0	0	0	0	0	0	0	0	0	0	0	0	0	0	0
hsa-mir-138-2	3	5	0	12	0	5	2	4	5	1	11	4	1	0	2	3	2	9	16	1	5	6	11	1	2	3	4	7	4	8	6	19	15	7	0	3	0	10	6	16	1	5	27	3	1	5	21	8	1
hsa-mir-3192	0	2	0	0	0	0	0	0	1	0	0	0	0	0	0	0	0	0	0	2	1	0	1	0	1	1	0	0	0	1	2	1	0	0	0	0	0	0	0	0	0	1	0	0	0	0	0	0	1
hsa-mir-3653	2	35	14	71	17	13	5	6	38	5	8	16	4	30	11	8	7	50	27	21	50	36	38	11	44	39	60	18	21	35	17	37	14	4	8	29	8	18	78	7	7	0	11	11	13	10	34	26	2
hsa-mir-1236	0	0	0	0	0	0	0	0	0	0	1	0	0	0	0	0	0	0	0	0	0	0	0	0	0	0	0	0	0	0	0	0	0	0	0	0	0	0	0	0	0	0	1	0	1	0	0	0	0
hsa-mir-4288	0	0	0	0	0	0	0	0	0	0	0	0	0	0	0	0	0	0	0	0	0	0	0	0	0	0	0	0	0	0	0	0	0	0	0	0	0	0	0	0	0	0	0	0	0	0	0	0	0
hsa-mir-326	12	13	27	14	13	31	17	28	92	48	23	20	31	7	5	15	13	6	4	3	14	9	5	7	26	36	4	11	3	5	13	7	63	25	12	7	10	28	52	2	16	20	30	39	17	19	49	16	26
hsa-mir-4450	0	0	0	0	0	0	0	0	0	0	0	0	0	0	0	0	0	0	0	0	0	0	0	0	0	0	0	0	0	0	0	0	0	0	0	0	0	0	0	0	0	0	0	0	0	0	0	0	0
hsa-mir-125a	566	2326	1888	3580	994	1733	2451	2707	3767	1770	3084	1838	1676	2534	1394	2011	1453	2157	1454	1703	8175	1339	1624	982	3060	4777	3713	1723	4694	1572	2184	3559	1467	1392	1035	4340	1820	1882	3566	1195	401	1667	5105	2346	3425	1227	1477	1257	1751
hsa-mir-544a	0	1	0	0	0	1	0	0	1	0	0	0	0	2	1	0	0	0	0	0	0	0	0	0	0	1	0	0	0	0	0	0	0	0	0	0	0	0	0	0	0	0	1	1	0	0	0	0	0
hsa-mir-30a	22705	331560	87305	588703	55536	239025	274596	165729	704306	173071	470558	99535	131027	127916	113495	19099	20676	43899	21709	12354	82359	43010	82242	12363	26597	50081	46425	61152	31035	20486	39915	72357	15224	27588	50699	70553	38415	49365	124210	10628	7709	46383	33956	35118	36484	49763	39577	9483	24211
hsa-mir-3919	0	0	0	1	1	0	0	0	2	0	0	1	0	1	0	0	0	0	0	0	0	1	0	0	0	0	0	0	0	0	0	0	0	0	0	0	0	0	0	0	0	1	0	0	0	0	0	0	0
hsa-mir-548aw	1	0	2	2	0	2	1	0	1	1	0	6	1	1	1	0	0	0	0	0	3	1	0	1	0	1	0	1	1	0	0	1	0	0	2	0	0	0	2	0	0	0	2	1	0	1	0	2	1
hsa-mir-4276	0	0	0	0	0	0	0	0	0	0	0	0	0	0	0	0	0	0	0	0	0	0	0	0	0	0	0	0	0	0	0	0	0	0	0	0	0	0	0	0	0	0	0	0	0	0	0	0	0
hsa-mir-7-2	2	1	2	0	0	3	1	1	0	5	2	1	1	3	1	13	4	0	2	5	0	37	10	2	5	2	19	0	4	3	17	8	7	9	6	4	3	8	3	4	5	12	13	7	6	4	5	1	2
hsa-mir-1299	0	0	0	0	0	0	0	0	0	0	0	0	0	0	0	0	0	0	0	0	0	0	0	0	0	0	0	0	0	0	0	0	0	0	0	0	0	0	0	0	0	0	0	0	0	0	0	0	0
hsa-mir-6801	0	0	0	0	0	0	0	0	0	0	0	0	0	0	0	1	0	0	0	0	1	0	0	0	0	0	1	0	0	0	0	0	0	0	0	1	0	0	1	1	0	0	0	0	0	0	0	0	0
hsa-mir-3667	0	0	0	0	0	0	0	0	0	0	0	1	0	0	1	1	0	0	0	2	0	0	1	0	0	0	0	1	1	1	1	3	4	4	0	0	0	0	1	0	0	2	1	0	0	0	0	0	0
hsa-mir-6763	0	1	1	0	0	0	0	1	0	0	1	0	0	0	0	1	1	0	0	0	0	0	0	0	2	0	0	0	0	0	0	1	0	0	0	0	0	0	2	1	0	0	1	0	0	0	5	2	1
hsa-mir-320b-1	1	7	3	6	2	4	1	12	0	5	8	6	7	2	5	30	3	6	7	6	20	20	10	3	17	14	17	18	2	9	12	5	7	5	16	3	8	5	19	2	3	8	6	4	7	1	28	8	2
hsa-mir-134	636	1728	1830	6257	2895	3333	4220	1202	12357	1774	1428	1655	1190	1093	1228	1746	1189	995	487	531	1571	1712	718	327	1033	1914	2001	823	1346	542	690	4080	948	1066	1859	1237	2203	1679	8685	134	285	2109	2577	2871	6963	2000	96	806	1869
hsa-mir-548h-1	0	0	0	0	0	0	0	0	0	0	0	0	0	0	0	0	0	0	0	0	0	0	0	0	0	0	0	0	0	0	0	0	0	0	0	0	0	0	0	0	0	0	0	0	0	0	0	0	0
hsa-mir-33b	13	0	23	9	7	18	4	26	9	9	31	18	34	1	17	17	6	12	12	6	2	22	14	9	9	8	7	31	5	8	12	15	2	22	5	0	30	12	83	1	14	25	19	21	3	5	95	46	14
hsa-mir-3164	0	0	0	2	0	0	0	0	0	0	0	0	0	0	0	0	0	0	0	0	0	1	0	0	0	1	0	0	0	0	0	3	1	0	0	0	0	0	0	0	0	0	0	0	0	0	0	0	2
hsa-mir-6781	0	0	0	0	0	0	0	0	0	1	0	0	2	1	1	1	0	1	0	1	0	0	0	0	0	0	1	0	0	0	1	0	2	0	3	1	0	0	2	1	0	1	0	1	0	0	0	7	1
hsa-mir-3138	0	1	1	0	1	0	1	1	2	1	0	0	0	0	0	3	0	0	0	1	1	1	0	0	1	0	0	0	0	0	0	0	0	0	1	1	1	2	0	0	1	1	0	0	1	0	0	1	0
hsa-mir-92b	64	96	231	257	337	239	155	7466	333	265	77	303	185	170	154	479	237	68	181	90	226	877	1280	278	182	335	309	440	199	167	449	762	523	439	446	221	314	452	752	243	138	460	816	372	371	300	1600	276	193
hsa-mir-6078	0	0	0	0	0	0	0	0	0	0	0	0	0	0	0	0	0	0	0	0	0	0	0	0	0	0	0	0	0	0	0	0	0	0	0	0	0	0	0	0	0	0	0	0	0	0	0	0	0
hsa-mir-183	7248	9796	14562	18713	9927	13584	11470	30144	9661	20533	10883	15447	12206	17828	10352	63054	17774	24870	30996	23976	20240	14982	103295	11595	9328	60491	74985	12897	57892	37737	42893	74054	10077	24704	31695	32251	86459	13232	12628	29116	15389	13204	29741	8331	80599	10570	18297	22371	55707
hsa-mir-1281	0	0	0	0	0	0	0	0	0	0	0	0	0	0	0	0	0	0	0	0	0	0	0	0	0	0	0	0	0	0	0	0	0	0	0	0	0	0	0	0	0	0	0	0	0	0	0	0	0
hsa-mir-708	249	829	898	1513	1355	1195	318	616	355	327	61	1294	737	1096	1290	1634	752	1059	3362	2235	1917	291	2728	662	1183	3194	3113	873	2521	1084	2212	3293	554	762	873	3593	2001	695	1825	2050	460	807	1597	2286	898	991	1512	1159	543
hsa-mir-4531	0	0	0	0	0	0	0	0	0	0	0	0	0	0	0	0	0	0	0	0	0	0	0	0	0	0	0	0	0	0	0	0	0	0	0	0	0	0	0	0	0	0	0	0	0	0	0	0	0
hsa-mir-3975	0	0	0	0	0	0	0	0	0	0	0	0	0	0	0	0	0	0	0	0	0	0	0	0	0	0	0	0	0	0	0	0	0	0	0	0	0	0	0	0	0	0	0	0	0	0	0	0	0
hsa-mir-5688	0	0	0	0	0	0	0	0	0	0	0	0	0	0	0	0	0	0	0	0	0	0	0	0	0	0	0	0	0	0	0	0	0	0	0	0	0	0	0	0	0	0	0	0	0	0	0	0	0
hsa-mir-4325	0	0	0	0	0	0	0	0	0	0	0	0	0	0	0	0	0	0	0	0	0	0	0	0	0	0	0	0	0	0	0	0	0	0	0	0	0	0	0	0	0	0	0	0	0	0	0	0	0
hsa-mir-103b-2	0	0	0	0	0	0	0	0	0	0	0	0	0	0	0	0	0	0	0	0	0	0	0	0	0	0	0	0	0	0	0	0	0	0	0	0	0	0	0	0	0	0	0	0	0	0	0	0	0
hsa-mir-3614	18	15	17	37	18	48	12	30	26	10	8	14	14	5	23	109	28	36	6	19	8	30	28	33	68	19	65	21	28	7	55	28	51	169	21	10	5	47	65	37	41	36	41	56	16	95	98	3	14
hsa-mir-6866	0	0	0	0	0	0	0	0	0	0	0	0	0	0	0	0	0	0	0	0	0	0	0	0	0	0	0	0	2	0	0	0	0	0	0	0	0	0	0	0	0	0	0	0	0	0	0	0	0
hsa-mir-548v	0	5	3	8	2	1	0	4	3	2	13	4	6	5	3	3	1	8	10	0	4	0	4	6	1	10	1	6	5	7	4	4	0	0	0	2	0	0	20	8	1	2	6	0	2	1	0	12	2
hsa-mir-643	2	4	1	12	1	2	1	4	4	0	4	0	2	2	4	2	1	4	2	2	5	3	5	1	5	6	7	6	4	2	1	2	1	2	0	3	3	2	4	3	2	3	8	5	2	7	12	4	2
hsa-mir-892a	1	0	2	6	0	0	2	0	0	0	0	0	0	2	0	0	0	0	0	0	0	1	0	0	0	1	0	0	0	0	1	0	0	0	0	0	0	0	0	1	0	0	0	0	0	1	0	0	0
hsa-mir-515-2	0	3	0	1	1	1	0	1	2	0	3	0	0	0	0	0	0	2	2	1	1	0	0	2	0	0	2	1	0	2	1	11	0	0	0	4	0	0	3	0	0	2	0	0	0	0	1	0	0
hsa-mir-301a	1	17	15	61	20	15	7	13	20	10	9	10	8	27	35	66	17	57	84	45	98	35	73	52	54	75	255	32	34	34	56	66	18	40	13	31	18	35	111	141	12	49	84	19	56	14	72	143	14
hsa-mir-548ac	0	0	0	0	0	0	0	0	0	0	0	0	0	0	0	0	0	0	0	0	0	0	0	0	0	0	1	0	0	0	0	0	0	0	0	0	0	0	0	0	0	0	0	0	0	0	0	0	0
hsa-mir-4642	0	0	0	0	0	0	0	0	0	0	0	0	0	0	0	1	0	0	0	0	0	0	0	0	0	0	0	0	0	0	0	0	0	0	0	0	0	0	0	0	0	0	0	2	0	0	0	0	0
hsa-mir-567	0	0	0	0	0	0	0	0	0	0	0	0	0	0	0	0	0	0	0	0	0	0	0	0	0	0	0	0	0	0	0	0	0	0	0	0	0	0	1	0	0	0	0	0	1	0	0	0	0
hsa-mir-6839	0	0	0	0	0	0	0	0	0	1	0	1	1	0	0	0	0	0	0	1	0	0	0	0	0	0	0	0	1	0	1	0	3	0	0	0	0	0	0	0	0	1	1	0	0	0	0	0	1
hsa-mir-7113	0	0	0	0	1	0	0	0	0	0	1	0	0	0	0	0	0	0	0	0	0	1	1	0	0	0	1	0	0	0	1	0	0	0	0	0	1	0	0	1	0	0	0	1	3	0	1	0	0
hsa-mir-4293	0	0	0	0	0	0	0	0	0	0	0	0	0	0	0	0	0	0	0	0	0	0	0	0	0	0	0	0	0	0	0	0	0	0	0	0	0	0	0	0	0	0	0	0	0	0	0	0	0
hsa-mir-5047	0	0	0	0	0	0	0	0	0	0	0	0	0	0	0	0	2	0	0	0	0	0	0	0	0	0	0	0	0	0	0	0	0	0	0	0	0	0	0	0	0	0	0	0	0	1	0	0	0
hsa-mir-4705	0	2	2	1	0	1	2	4	1	1	1	1	0	1	0	0	0	0	1	0	0	0	1	0	0	0	0	0	0	0	0	0	0	0	0	0	1	0	1	0	0	0	0	0	0	0	0	0	0
hsa-mir-4538	0	0	1	0	0	0	0	0	0	0	0	0	0	0	0	0	0	0	0	0	0	0	0	0	0	0	0	0	0	0	0	0	1	0	0	0	0	0	0	0	0	0	0	0	0	0	0	0	0
hsa-mir-6724-2	0	0	0	0	0	0	0	0	0	0	0	0	0	0	0	0	0	0	0	0	0	0	0	0	0	0	0	0	0	0	0	0	0	0	0	0	0	0	0	0	0	0	0	0	0	0	0	0	0
hsa-mir-125b-1	367	2353	2259	4370	2081	2944	2565	3260	3560	1800	4407	2665	1893	1840	2155	664	624	883	1162	538	1856	1411	599	528	1411	1876	887	1041	847	788	794	2273	835	337	655	1858	1740	540	3882	245	208	1053	1580	1634	1145	1119	5909	445	1109
hsa-mir-516a-1	1	10	1	3	2	4	0	2	11	2	4	5	0	0	0	6	2	9	10	4	26	5	0	5	0	10	7	1	2	0	25	23	4	1	1	13	2	3	15	1	2	2	12	5	3	6	1	0	1
hsa-mir-5701-1	0	0	0	0	0	0	0	0	0	0	0	0	0	0	0	0	0	0	0	0	0	0	0	0	0	0	0	0	0	0	0	0	0	0	0	0	0	0	0	0	0	0	0	0	0	0	0	0	0
hsa-mir-885	1	44	8	56	1	13	10	7	28	1	963	14	8	4	16	6	2	11	0	1	3	5	0	2	1	18	3	0	6	1	0	3	0	0	1	8	1	1	15	0	0	9	1	2	3	2	29	2	0
hsa-mir-6779	0	0	0	0	0	0	0	0	0	0	0	0	0	0	1	0	0	1	0	0	1	0	0	1	1	0	0	0	0	0	0	0	0	0	0	0	0	0	0	1	0	0	0	0	0	0	1	0	0
hsa-mir-4771-2	0	0	0	0	0	0	0	0	0	0	0	0	0	0	0	1	0	0	0	0	0	0	0	0	0	0	0	0	0	0	0	0	0	0	0	0	0	0	0	1	0	0	0	0	0	0	0	0	0
hsa-mir-548e	0	2	0	3	2	2	0	3	0	0	1	8	3	0	4	6	1	1	4	0	1	6	6	1	4	2	2	0	0	1	6	2	0	12	1	3	1	4	4	1	0	2	4	3	3	4	8	2	0
hsa-mir-4311	0	0	0	0	0	0	0	0	0	0	0	0	0	0	0	0	0	0	0	0	0	0	0	0	0	0	0	0	0	0	0	0	0	0	0	0	0	0	0	0	0	0	0	0	0	0	0	0	0
hsa-mir-4316	0	0	0	0	0	0	0	0	0	0	0	0	0	0	0	0	0	0	0	0	0	0	0	0	0	0	0	0	0	0	0	0	0	0	0	0	0	0	0	0	0	0	0	0	0	0	0	0	0
hsa-mir-27b	9976	13720	40148	19150	34956	46162	18581	26123	29691	18190	11572	41071	23109	13758	18029	6033	6614	4335	10674	4031	8126	12202	18935	8244	6786	9519	5271	15640	5588	5580	9290	20262	6507	14951	5783	15217	12854	14718	21654	9477	4261	9962	14838	17974	8726	8006	44499	9151	9032
hsa-mir-548m	0	0	0	0	0	0	0	0	0	0	0	0	0	0	0	0	0	0	0	0	0	0	0	0	0	0	0	0	0	0	0	0	0	0	0	0	0	0	0	0	0	0	0	0	0	0	0	0	0
hsa-mir-8064	0	0	0	0	0	0	0	0	0	0	0	0	0	0	0	0	0	0	0	0	0	0	0	0	0	0	0	0	0	0	0	0	0	0	0	0	0	0	0	0	0	0	0	0	0	0	0	0	0
hsa-mir-133a-1	86	40518	2831	52564	1888	21481	12292	199	41298	939	43	2361	8051	1792	8162	556	687	7825	1903	77	19	5245	5	484	219	2532	543	1840	2682	1772	21	3014	160	902	1711	2277	2877	2515	1687	433	37	6647	1410	2063	2384	482	2	12	793
hsa-mir-3159	0	1	0	0	0	2	0	0	0	0	0	1	0	0	0	0	0	0	0	0	0	0	0	0	0	0	0	0	0	0	0	0	0	0	0	0	0	0	0	0	0	0	0	0	0	1	0	0	0
hsa-mir-654	84	207	318	618	384	492	486	268	3997	330	292	213	234	92	209	84	128	48	43	25	74	164	44	19	53	183	36	87	45	28	29	407	93	63	159	62	277	147	708	2	13	336	230	419	544	204	23	82	145
hsa-mir-571	0	0	0	0	0	0	0	0	0	0	0	0	0	0	0	0	0	0	0	0	0	0	0	0	0	0	0	0	0	0	0	0	0	0	0	0	0	0	0	0	0	0	0	0	0	0	0	0	0
hsa-mir-8054	0	0	0	0	0	0	0	0	0	0	0	0	0	0	0	0	0	0	0	0	0	0	0	0	0	0	0	0	0	0	0	0	0	0	0	0	0	0	0	0	0	0	0	0	0	0	0	0	0
hsa-mir-3935	0	0	0	0	0	0	0	0	0	0	0	0	0	0	0	6	0	0	0	0	1	0	0	0	0	0	2	0	0	0	0	0	0	1	1	0	0	2	0	3	0	0	0	0	0	0	0	0	0
hsa-mir-4795	0	0	0	0	0	1	0	0	2	0	0	0	0	0	1	0	0	0	0	0	0	0	0	0	1	0	0	1	0	0	0	0	0	0	0	0	0	0	2	0	0	0	1	0	0	0	4	0	0
hsa-mir-5694	0	0	0	0	0	0	2	0	0	0	0	0	0	0	0	0	0	0	0	0	0	1	0	0	0	0	1	0	0	0	0	0	0	0	0	0	0	0	0	0	0	0	0	0	0	0	0	0	0
hsa-mir-1234	0	0	0	1	0	0	0	0	0	0	0	0	0	0	1	0	0	0	0	0	0	0	0	1	0	0	0	0	1	0	0	0	0	0	0	0	1	0	1	1	0	0	0	0	0	0	3	0	0
hsa-mir-18a	7	47	53	189	46	103	8	20	27	38	11	33	42	92	48	327	22	112	244	235	91	95	595	119	57	143	658	68	77	189	113	347	46	97	71	53	55	74	124	112	56	109	111	121	149	39	148	58	92
hsa-mir-7110	0	0	1	0	1	0	0	0	1	0	0	0	1	0	0	1	0	0	0	2	3	0	1	0	1	1	1	0	0	0	3	1	0	3	1	0	0	0	1	2	0	1	0	1	0	0	0	0	0
hsa-mir-1229	0	1	0	1	0	0	1	0	1	0	1	0	0	0	0	3	1	0	1	1	0	1	1	5	3	3	1	0	0	1	3	2	2	3	2	0	0	0	1	8	0	3	4	0	1	0	4	2	0
hsa-mir-2117	0	0	0	0	0	0	0	0	0	0	0	0	1	0	0	0	0	3	0	0	0	0	0	0	0	0	0	0	0	0	0	1	0	0	0	0	0	0	0	0	0	0	0	0	0	0	0	0	0
hsa-mir-128-2	106	1481	660	2424	488	1305	970	407	3549	255	195	600	631	115	1051	356	238	188	138	81	133	738	386	119	324	533	257	314	268	248	521	510	459	343	358	512	444	713	665	126	71	1122	689	702	552	526	1266	156	574
hsa-mir-4432	0	0	0	0	0	0	0	0	0	0	0	0	0	0	0	0	0	0	0	0	0	0	0	0	0	0	0	0	0	0	0	0	0	0	0	0	0	0	0	0	0	0	0	0	0	0	0	0	0
hsa-mir-1908	0	0	0	0	0	0	0	0	0	0	0	0	0	0	0	1	0	0	0	0	0	0	0	0	0	0	0	0	1	0	0	0	0	0	0	0	3	0	0	0	0	1	0	3	0	1	0	0	0
hsa-mir-129-1	1	3	5	38	51	12	27	5	8	5	7	10	2	5	1	19	2	2	1	3	6	6	30	1	7	11	2	5	0	1	1	34	6	72	11	13	45	8	10	52	1	25	3	7	3	5	2	8	11
hsa-mir-8072	0	1	0	0	0	0	0	0	1	1	0	0	0	0	0	2	1	1	0	0	0	3	1	0	0	0	0	1	1	0	0	2	0	1	0	0	0	2	1	1	1	0	2	1	2	0	2	2	0
hsa-mir-371b	0	0	0	0	3	0	1	0	1	0	0	2	1	0	0	0	2	0	0	0	0	1	0	0	7	0	1	0	0	0	0	3	0	1	1	0	0	1	1	1	0	1	0	0	1	0	0	0	1
hsa-mir-4744	0	1	0	0	0	0	0	0	0	0	0	0	0	0	1	1	0	0	1	0	1	0	0	0	1	0	0	0	0	0	0	0	0	0	0	0	0	0	0	0	0	0	0	0	0	0	0	0	0
hsa-mir-2115	0	2	1	7	0	4	1	7	0	3	0	1	0	0	1	2	3	1	0	1	0	1	1	3	11	4	2	0	0	0	2	2	1	0	0	0	0	0	0	0	3	5	1	0	0	1	0	0	1
hsa-mir-215	14	6	31	40	18	38	14	20	36	39	19	18	19	12	19	19	11	6	0	6	4	12	5	7	7	3	5	19	6	3	13	6	16	29	6	18	7	26	34	4	5	11	12	6	6	38	74	19	9
hsa-mir-4268	0	0	0	0	0	0	0	0	0	0	0	0	0	0	0	0	0	0	0	0	0	0	0	0	0	0	0	0	0	0	0	0	0	0	0	0	0	0	0	0	0	0	0	0	0	0	0	0	0
hsa-mir-4796	2	1	0	0	0	0	0	0	2	0	1	1	2	0	0	0	1	0	0	0	0	0	1	0	0	0	1	1	0	0	0	1	0	0	0	0	0	0	0	0	0	1	0	1	0	0	3	1	0
hsa-mir-106a	5	44	23	214	24	47	7	52	32	23	96	31	34	131	38	31	6	50	69	31	52	19	33	107	14	23	165	125	21	28	22	65	73	22	30	14	12	22	112	141	13	111	13	24	32	13	380	29	40
hsa-mir-5190	0	0	0	0	0	0	0	0	0	0	0	0	0	0	0	0	0	0	0	0	0	0	0	0	0	0	0	0	0	0	0	0	0	0	0	0	0	0	0	0	0	0	0	0	0	0	0	0	0
hsa-mir-4329	0	0	0	0	0	0	0	0	0	0	0	0	0	0	0	0	0	0	0	0	0	0	0	0	0	0	0	0	0	0	0	0	0	0	0	0	0	0	0	0	0	0	0	0	0	0	0	0	0
hsa-mir-4315-2	0	0	0	0	0	0	0	0	0	0	0	0	0	0	0	0	0	0	0	0	0	0	0	0	0	0	0	0	0	0	0	0	0	0	0	0	0	0	0	0	0	0	0	0	0	0	0	0	0
hsa-mir-520g	0	1	1	5	4	0	0	0	6	1	1	0	0	0	0	1	0	1	3	2	0	4	1	2	0	0	6	0	5	1	7	20	1	1	0	6	1	1	7	1	0	2	0	2	0	0	0	0	0
hsa-mir-6848	0	0	0	0	0	0	0	0	0	0	0	0	0	0	0	0	0	0	0	0	0	0	0	0	0	0	1	0	0	0	0	0	1	0	0	0	0	0	0	0	0	0	0	0	0	0	0	0	0
hsa-mir-4665	0	0	0	0	1	0	0	1	0	1	0	0	0	0	0	0	0	0	0	0	4	0	1	2	0	1	1	0	1	2	2	2	0	1	0	1	0	0	2	7	0	5	3	0	1	0	1	3	0
hsa-mir-4784	2	0	0	1	0	1	2	1	3	4	0	0	1	0	0	1	0	0	0	0	0	3	1	0	0	2	2	0	0	0	0	0	1	0	1	1	0	0	1	2	0	0	2	3	1	2	1	1	3
hsa-mir-4267	0	0	0	0	0	0	0	0	0	0	0	0	0	0	0	0	0	0	0	0	0	0	0	0	0	0	0	0	0	0	0	0	0	0	0	0	0	0	0	0	0	0	0	0	0	0	0	0	0
hsa-mir-6825	0	0	0	0	0	1	0	0	0	0	0	0	0	0	0	1	0	0	0	0	2	1	0	0	0	0	0	0	1	1	2	0	0	0	0	1	0	0	0	0	0	0	0	0	0	0	0	0	0
hsa-mir-580	6	5	3	9	5	4	4	3	2	0	1	4	1	7	6	3	1	5	1	2	2	7	16	2	5	5	7	5	4	1	21	4	1	2	5	5	0	1	6	1	1	4	4	4	2	8	15	1	2
hsa-mir-451a	2330	22635	3613	48166	1158	40484	642	2729	7473	26692	1342	1719	2537	41022	9722	476	2775	589	928	6353	5918	171	4454	11919	204	1086	5379	502	3833	2946	4670	9541	798	3400	2284	2013	899	5497	2758	1561	9062	1107	638	2006	784	1648	1219	248	4475
hsa-mir-3160-2	0	0	0	0	0	0	0	0	0	0	0	0	0	0	0	0	0	0	0	0	0	0	0	0	0	0	0	0	0	0	0	0	0	0	0	0	0	0	0	0	0	0	0	0	0	0	0	0	0
hsa-mir-656	5	9	11	24	7	16	10	4	52	10	7	1	4	7	9	1	5	4	2	0	3	8	5	0	0	4	9	1	7	0	1	22	2	2	2	6	9	5	19	0	0	8	15	12	10	3	0	0	7
hsa-mir-6512	2	2	5	8	7	6	2	7	1	4	0	10	5	7	9	2	2	1	3	0	0	0	3	0	1	2	0	7	0	5	8	2	0	5	0	4	13	0	4	1	0	0	1	0	0	0	3	17	1
hsa-mir-4734	0	0	1	1	0	0	0	0	0	1	1	0	0	0	0	0	0	0	0	0	0	1	0	0	0	0	0	0	0	0	1	0	0	0	0	0	0	0	1	0	0	1	0	0	0	1	1	0	1
hsa-mir-6505	0	3	2	5	0	4	1	0	6	0	0	0	1	0	1	0	0	0	0	0	0	2	0	0	0	4	0	0	0	0	0	0	0	0	0	0	0	0	0	0	0	1	0	0	0	1	0	0	0
hsa-mir-6073	0	0	0	0	0	0	0	0	0	1	0	0	1	0	0	0	0	0	0	0	0	0	0	0	0	0	0	0	0	0	0	0	0	0	0	1	1	0	0	0	2	0	0	0	0	1	2	0	1
hsa-mir-4710	0	0	0	0	0	0	0	0	1	0	0	0	1	0	0	0	1	1	0	0	0	0	0	0	0	1	0	0	0	0	0	0	0	0	0	0	0	0	0	0	0	0	0	0	0	0	1	0	0
hsa-mir-4495	0	0	0	0	0	0	0	0	0	0	0	0	0	0	0	0	0	0	0	0	0	0	0	0	0	0	0	0	0	0	0	0	0	0	0	0	0	0	0	0	0	0	0	0	0	0	0	0	0
hsa-mir-6511a-3	0	0	0	0	0	0	0	0	0	0	0	0	0	0	0	0	0	0	0	0	0	0	0	0	0	0	0	0	0	0	0	0	0	0	0	0	0	0	0	0	0	0	0	0	0	0	0	0	0
hsa-mir-335	77	145	246	618	208	313	241	263	495	486	617	417	281	364	219	227	224	132	249	235	85	192	764	116	307	325	671	422	178	109	383	314	115	153	94	182	226	159	340	64	43	301	688	112	701	213	753	335	401
hsa-mir-1260a	0	0	0	0	0	1	0	0	0	0	0	0	0	0	0	0	0	0	0	0	0	0	0	0	0	0	0	0	0	0	0	0	0	0	0	0	0	0	0	0	0	0	0	0	0	0	0	0	0
hsa-mir-1285-1	0	0	0	0	0	0	0	0	0	0	0	0	0	0	0	0	0	0	1	0	1	0	0	1	0	0	0	0	0	0	0	0	0	0	0	0	0	0	0	0	0	0	0	0	0	0	0	0	0
hsa-mir-5572	0	0	0	0	0	0	0	0	0	0	0	0	0	0	0	0	0	0	0	0	0	0	0	0	0	0	0	0	0	0	0	0	0	0	0	0	0	0	0	0	1	0	0	0	0	0	0	0	0
hsa-mir-195	138	196	665	308	269	621	437	355	828	454	304	425	297	288	171	266	133	99	49	41	213	141	176	40	169	75	222	63	80	46	42	391	150	95	63	88	118	182	167	11	49	67	118	372	132	259	170	37	99
hsa-mir-3684	1	1	4	4	5	2	0	3	1	1	0	2	1	2	2	3	0	0	0	1	1	0	4	3	1	1	1	1	1	1	3	1	0	0	0	3	1	2	10	1	0	2	1	1	0	1	1	2	1
hsa-mir-758	61	104	134	426	234	262	284	155	583	173	86	148	51	86	87	122	79	28	20	26	91	150	58	25	73	208	76	50	62	26	42	322	65	74	83	73	178	123	494	3	23	195	249	245	552	181	7	33	129
hsa-mir-4430	0	0	0	0	0	0	0	0	0	0	0	0	0	0	0	0	0	0	0	0	0	1	0	0	0	0	0	0	0	0	0	0	0	0	0	0	1	0	1	0	0	0	0	1	0	0	0	0	0
hsa-mir-3926-2	2	4	7	12	4	6	6	7	8	5	0	3	2	8	4	1	1	0	0	0	11	0	1	1	2	3	0	5	0	2	2	9	4	0	0	8	4	5	12	0	0	1	3	4	3	4	2	3	4
hsa-mir-3156-3	0	0	0	0	0	0	0	0	0	0	0	0	0	0	0	0	0	0	0	0	0	0	0	0	0	0	0	0	0	0	0	0	0	0	0	0	0	0	0	0	0	0	0	0	0	0	0	0	0
hsa-mir-6739	0	1	0	0	0	0	2	0	0	0	0	0	0	0	0	0	2	0	0	0	0	0	0	0	1	0	0	0	0	0	0	1	0	0	0	0	0	0	0	0	0	0	0	0	0	0	1	0	0
hsa-mir-4745	0	0	0	0	0	0	0	0	0	0	0	0	0	0	0	7	0	1	1	0	1	0	0	0	0	1	2	1	2	0	4	0	0	1	1	0	0	1	1	2	2	1	1	2	5	1	1	0	2
hsa-mir-3925	0	0	0	1	0	0	0	1	1	0	0	0	0	0	0	0	0	0	0	0	0	0	0	0	0	0	0	0	1	0	0	0	0	1	0	0	0	1	1	0	0	1	1	3	1	0	1	0	0
hsa-mir-5093	0	0	0	0	0	0	0	0	0	0	0	0	0	0	0	0	0	0	0	0	0	0	0	0	0	0	0	0	0	0	0	0	0	0	0	0	0	0	1	0	0	0	0	0	0	0	0	0	0
hsa-mir-642a	0	7	4	8	3	1	1	38	2	3	18	0	2	3	4	3	0	11	7	5	4	18	11	2	14	17	3	12	9	6	12	2	9	2	5	6	11	1	44	4	4	10	40	9	1	8	25	12	4
hsa-mir-3180-1	0	0	0	0	0	0	0	0	0	0	0	0	0	0	0	0	0	0	0	0	0	0	0	0	0	0	0	0	0	0	0	0	0	0	0	0	0	0	0	0	0	0	0	0	0	0	0	0	0
hsa-mir-7161	1	0	0	0	0	0	0	0	0	0	0	0	0	0	0	0	0	0	0	0	0	0	1	0	1	0	0	0	0	0	0	0	0	0	0	1	0	0	0	0	0	0	0	0	0	1	0	0	0
hsa-mir-4262	0	0	0	0	0	0	0	0	0	0	0	0	0	0	0	0	0	0	0	0	0	0	0	0	0	0	0	0	0	0	0	0	0	0	0	0	0	0	0	0	0	0	0	0	0	0	0	0	0
hsa-mir-6877	2	1	2	1	0	0	0	4	3	0	0	1	0	0	1	5	6	0	0	0	4	1	2	0	1	1	4	0	1	2	3	0	2	2	3	2	1	1	5	1	0	3	1	1	0	0	3	0	3
hsa-mir-2114	0	2	1	3	6	1	1	5	1	2	4	0	1	1	0	0	1	1	1	0	0	0	2	0	0	1	0	0	0	0	0	0	0	1	0	0	0	3	2	1	0	2	0	2	0	2	0	0	0
hsa-mir-4765	0	0	0	0	0	0	0	0	0	0	0	0	0	0	0	0	0	0	0	0	0	0	0	0	0	0	0	0	0	0	0	0	0	0	0	0	0	0	0	0	0	0	0	0	0	0	0	0	0
hsa-mir-3607	6	118	39	389	102	22	31	32	29	3	24	20	45	81	173	28	23	64	39	57	73	97	136	20	503	120	138	134	84	77	102	141	19	11	8	101	55	23	634	19	14	27	116	16	12	11	283	337	4
hsa-mir-4303	0	0	0	0	0	0	0	0	0	0	0	0	0	0	0	0	0	0	0	0	0	0	0	0	0	0	0	0	0	0	0	0	0	0	0	0	0	0	0	0	0	0	0	0	0	0	0	0	0
hsa-mir-1302-10	0	0	0	0	0	0	0	0	0	0	0	0	0	0	0	0	0	0	0	0	0	0	0	0	0	0	0	0	0	0	0	0	0	0	0	0	0	0	0	0	0	0	0	0	0	0	0	0	0
hsa-mir-4530	0	0	0	0	0	0	0	0	1	0	0	0	0	0	0	0	0	0	0	0	0	0	0	0	0	0	0	0	0	0	0	0	0	0	0	0	0	0	0	0	0	0	0	0	0	0	0	0	0
hsa-mir-550a-3	1	4	4	4	3	0	0	6	1	0	1	1	0	1	2	4	2	4	1	0	4	12	6	5	6	4	3	3	10	2	12	10	4	5	5	5	3	3	11	2	1	2	12	2	1	0	5	4	3
hsa-mir-586	0	0	0	0	0	0	0	0	0	0	0	0	0	0	0	1	0	0	0	0	0	0	0	1	0	0	0	0	0	0	2	0	0	0	0	0	0	1	0	0	0	0	0	0	0	0	1	0	1
hsa-mir-3150a	0	0	1	0	0	0	0	0	0	0	0	0	0	1	0	3	0	1	0	0	0	4	1	0	0	1	2	0	0	1	0	1	0	0	0	0	1	0	0	0	0	0	1	0	0	0	1	0	1
hsa-mir-3134	0	0	0	0	0	0	0	0	0	0	0	0	0	0	0	0	0	0	0	0	0	0	0	0	0	0	0	0	0	0	0	0	0	0	0	0	0	0	0	0	0	0	0	0	0	0	0	0	0
hsa-mir-1273c	0	0	0	0	0	0	0	0	0	0	0	0	0	0	0	0	0	0	0	0	0	1	0	0	0	0	0	0	0	0	0	0	0	0	0	0	0	0	0	0	0	0	0	0	0	0	0	0	0
hsa-mir-4634	0	0	2	0	0	1	2	0	0	0	0	0	1	0	0	0	0	0	0	0	0	0	0	0	0	0	0	0	0	0	0	0	0	0	0	0	0	0	0	0	0	0	0	0	0	0	0	0	0
hsa-mir-4486	0	0	0	0	0	0	0	0	0	0	0	0	0	0	0	0	0	0	0	0	0	0	0	0	0	0	0	0	0	0	0	0	0	0	0	0	0	0	0	0	0	0	0	0	0	0	0	0	0
hsa-mir-5001	0	2	4	0	4	3	1	4	0	3	1	3	3	1	1	9	2	6	2	2	1	2	2	0	7	4	3	9	0	3	15	6	2	5	3	2	0	0	9	1	0	2	9	7	4	7	21	6	4
hsa-mir-6852	2	1	0	1	2	2	0	1	0	4	0	2	1	1	3	4	4	2	0	0	0	0	5	4	2	11	6	0	3	3	3	0	1	9	4	1	0	5	0	1	0	1	1	8	0	4	7	0	18
hsa-mir-711	0	0	0	0	0	0	0	0	0	0	0	0	0	0	0	0	0	0	0	0	0	0	0	0	0	0	0	0	0	1	0	0	0	0	0	0	0	0	0	0	0	0	0	0	0	0	0	0	0
hsa-mir-8081	0	0	0	0	0	0	0	0	0	0	0	0	0	0	0	0	0	0	0	0	0	0	0	0	0	0	0	0	0	0	0	0	0	0	0	0	0	0	0	0	0	0	0	0	0	0	0	0	0
hsa-mir-4497	0	0	0	0	0	0	0	0	0	0	0	0	0	0	0	0	0	0	0	0	0	0	0	0	0	0	0	0	0	0	0	0	1	0	0	0	0	0	0	0	0	0	0	0	0	0	0	0	0
hsa-mir-4681	0	0	0	0	0	0	0	0	0	0	0	0	0	0	0	0	0	0	0	0	0	0	0	0	0	0	0	0	0	0	0	0	0	0	0	0	0	0	0	0	0	0	0	0	0	0	0	0	0
hsa-mir-7157	0	0	0	0	0	0	0	0	0	0	0	0	0	0	0	0	0	0	0	0	0	0	0	0	0	0	0	0	0	0	0	0	0	0	0	0	0	0	0	0	0	0	0	0	0	0	0	0	0
hsa-mir-8485	0	0	0	0	0	0	0	0	0	0	0	0	0	0	0	0	0	0	0	0	0	0	0	0	0	0	0	0	0	0	0	0	0	0	0	0	0	0	0	0	0	0	0	0	0	0	0	0	0
hsa-mir-3978	0	0	0	0	0	0	0	0	0	0	0	0	0	0	0	0	0	0	0	0	0	0	0	0	0	0	0	0	0	0	0	0	0	0	0	0	0	0	0	0	0	0	0	0	0	0	0	0	0
hsa-mir-6737	0	1	0	0	0	1	0	0	1	0	0	0	0	0	0	4	0	0	0	1	0	0	1	0	0	1	0	1	0	1	0	0	2	2	0	0	0	0	0	0	0	0	0	0	1	0	3	0	1
hsa-mir-548ar	0	0	0	0	0	0	0	0	0	0	0	0	1	0	0	1	0	0	0	0	0	0	0	0	0	0	0	0	0	0	0	2	0	0	0	0	0	0	0	0	0	0	0	0	0	0	0	0	3
hsa-mir-3183	0	0	0	0	0	0	0	0	0	0	1	1	1	0	0	0	0	0	0	0	0	0	0	0	1	2	0	0	0	0	0	0	0	0	0	0	0	0	1	0	0	0	0	2	0	0	0	0	0
hsa-mir-138-1	2	8	3	28	2	10	5	2	13	0	18	2	1	2	2	5	3	3	28	7	23	6	14	4	14	5	8	8	6	10	5	30	15	7	1	4	1	9	20	19	0	15	45	2	0	13	22	14	0
hsa-mir-4491	8	4	5	13	2	3	11	12	4	19	2	7	5	1	3	0	2	1	0	1	2	2	5	0	6	0	3	12	0	0	4	24	2	2	0	0	3	1	21	0	2	0	2	2	0	12	19	1	4
hsa-mir-6869	0	0	0	0	0	0	0	0	0	0	0	0	0	0	0	0	0	0	0	0	0	0	0	0	0	0	0	0	0	0	0	0	0	0	0	0	1	0	0	0	0	0	0	0	0	0	1	0	0
hsa-mir-4641	0	0	0	0	0	0	0	0	0	0	0	0	0	0	0	0	0	0	0	0	0	0	0	0	0	0	0	0	0	0	0	1	0	0	0	0	0	0	0	0	0	0	0	0	0	0	0	0	0
hsa-mir-454	8	36	24	56	7	39	8	22	21	15	9	19	23	38	17	44	20	83	55	61	82	48	51	40	63	37	248	37	70	48	61	77	13	34	17	54	20	25	77	45	24	22	58	48	24	26	69	41	15
hsa-mir-6824	0	0	0	0	0	0	0	0	0	0	0	0	0	1	0	0	0	0	0	0	0	0	0	0	0	0	0	0	0	0	0	1	0	0	0	0	0	0	0	1	0	0	0	1	0	0	0	0	0
hsa-mir-3606	0	0	1	0	0	0	0	0	0	0	0	1	0	0	0	0	0	1	0	0	1	0	0	0	0	0	0	0	0	0	0	1	0	0	0	0	0	0	0	0	0	0	0	1	0	0	0	0	0
hsa-mir-3927	0	0	0	1	0	0	0	0	0	0	0	0	0	0	0	0	1	1	0	0	0	0	0	0	0	0	0	0	1	0	0	0	0	0	1	4	1	0	4	0	3	1	0	0	0	0	0	0	0
hsa-mir-5088	0	0	0	1	0	0	0	0	1	0	0	0	0	0	0	0	0	0	0	0	1	0	0	0	0	0	0	0	1	0	0	0	1	0	0	2	0	0	0	0	0	0	0	0	0	0	0	0	0
hsa-mir-26a-1	6325	7100	16537	10899	5950	16114	13034	21057	22126	11602	11068	11924	8769	4110	5527	6130	3452	3210	2528	2087	3365	5349	4638	3395	6750	3925	4283	4997	2873	1756	3991	8334	6713	7136	1978	4148	3627	4932	8402	2091	2349	3103	5002	10654	3798	13922	18424	1589	3807
hsa-mir-493	21	312	133	507	123	169	154	41	2541	23	136	43	106	73	190	35	44	39	10	28	114	86	50	19	68	148	57	42	40	26	20	208	47	49	80	80	83	75	292	2	12	96	196	122	316	90	5	21	71
hsa-mir-122	0	10	0	0	0	10	1	0	0	0	0	0	0	0	4	0	0	0	0	0	1	0	8	0	0	0	1	0	0	0	0	2	0	0	0	0	0	1	0	0	0	1	0	0	1	1	0	0	0
hsa-mir-4672	0	0	0	1	0	0	0	0	0	0	0	0	0	0	1	0	0	0	0	0	0	0	0	0	0	0	0	0	0	0	0	0	0	0	0	0	0	0	0	0	0	0	0	1	0	0	0	0	0
hsa-mir-3178	0	1	0	0	0	2	0	0	1	2	0	0	0	0	0	0	0	0	1	0	0	0	0	0	0	0	0	0	0	1	0	0	2	0	0	0	1	0	2	0	0	0	0	7	0	0	6	0	0
hsa-mir-144	324	2363	710	13650	201	5965	275	362	983	2461	283	436	477	8306	2597	144	1033	68	56	793	666	54	884	1912	64	257	1061	85	862	405	975	685	256	899	503	559	165	732	845	329	1303	156	128	210	288	406	413	58	1502
hsa-mir-24-2	3675	7995	16632	11498	12156	23260	8149	10573	21293	10652	3604	16510	7965	4780	5978	14695	6036	3528	3803	5957	6196	7797	17993	5819	6784	10673	9713	4565	7667	6979	11753	9634	13687	15898	7995	8073	9556	11101	11307	13628	7905	14818	10884	11479	14753	7895	17550	5569	10043
hsa-mir-622	0	0	0	0	0	0	0	0	0	0	0	0	0	0	0	0	0	0	0	0	0	0	1	0	0	0	0	0	0	0	0	0	0	0	0	0	0	0	0	0	0	0	0	0	0	0	0	0	0
hsa-mir-876	0	0	0	0	0	0	0	1	0	0	0	0	0	0	0	3	0	0	0	1	0	3	13	0	0	0	0	0	3	0	1	4	0	0	0	0	0	0	0	0	0	5	2	7	0	0	22	0	0
hsa-mir-6831	0	0	0	0	0	0	0	0	0	0	0	0	0	0	0	0	0	0	0	0	0	0	0	0	1	0	0	0	0	0	0	0	0	0	0	0	0	0	0	0	0	0	0	0	0	0	0	0	0
hsa-mir-6859-2	0	0	0	0	0	0	0	0	0	0	0	0	0	0	0	0	0	0	0	0	0	0	0	0	0	0	0	0	0	0	0	0	0	0	0	0	0	0	0	0	0	0	0	0	0	0	0	0	0
hsa-mir-5587	0	0	0	0	0	0	0	0	0	0	0	0	0	0	0	0	0	0	0	0	0	0	0	0	0	0	0	0	0	0	0	0	0	0	0	0	0	0	1	0	0	0	0	0	0	0	0	0	0
hsa-mir-5090	0	0	1	2	0	1	0	3	3	0	0	2	2	0	1	0	0	0	0	0	0	0	1	0	1	0	1	1	0	1	2	0	9	3	0	0	1	1	0	1	0	0	2	0	0	4	6	0	0
hsa-mir-382	43	201	105	663	223	211	280	106	1411	66	167	143	99	97	210	84	93	48	24	39	142	98	63	21	83	173	130	75	100	53	58	290	108	92	75	145	117	116	593	21	19	176	251	200	430	204	16	21	132
hsa-mir-320e	0	0	2	0	0	0	0	2	0	0	0	0	1	0	0	0	0	0	0	0	0	0	0	0	0	0	0	2	0	0	0	1	0	0	0	0	0	0	1	0	0	0	1	0	0	0	0	0	0
hsa-mir-630	0	0	1	0	0	0	0	0	0	0	0	0	0	0	0	0	0	0	0	0	0	0	0	0	0	0	0	0	0	0	1	0	0	0	0	0	0	0	0	0	0	0	0	0	0	0	0	0	0
hsa-mir-362	9	294	26	306	41	66	33	112	167	28	27	35	35	99	47	37	24	95	73	84	145	59	69	40	29	139	63	75	74	92	49	207	13	28	24	95	43	31	84	46	14	39	64	55	29	41	103	15	35
hsa-mir-4442	0	0	2	0	0	0	2	1	2	2	1	1	4	0	0	0	0	0	0	0	1	3	0	0	0	1	0	1	0	0	0	1	0	4	2	1	0	0	3	0	2	0	1	3	1	3	5	0	2
hsa-mir-222	242	170	401	554	385	360	223	511	158	576	174	429	263	279	470	1824	241	664	502	986	539	761	509	621	1140	1280	1185	643	613	506	611	368	804	1157	557	1117	196	513	1081	965	274	194	532	444	491	347	2242	212	394
hsa-mir-4664	0	2	2	1	7	0	1	3	0	0	0	5	1	2	3	5	4	3	0	3	0	2	3	3	6	3	4	1	3	9	5	4	5	9	2	1	3	3	12	11	1	4	7	3	7	2	8	4	3
hsa-mir-1539	0	0	0	0	0	0	0	0	1	0	1	0	1	0	0	0	0	0	0	0	0	0	0	0	0	0	0	0	0	0	0	0	1	0	0	0	0	0	0	0	0	0	0	0	0	1	0	0	0
hsa-mir-5187	1	4	3	7	5	9	6	3	10	4	3	1	2	1	0	0	0	0	2	0	4	1	1	0	7	6	0	1	1	0	4	3	2	3	0	1	1	3	5	1	0	2	3	1	1	1	6	1	0
hsa-mir-3689d-1	0	0	0	0	0	0	0	0	0	0	0	0	0	0	0	0	0	0	0	0	0	0	0	0	0	0	0	0	0	0	0	0	0	0	0	0	0	0	0	0	0	0	0	0	0	0	0	0	0
hsa-mir-6081	0	0	0	1	0	0	0	0	1	0	0	0	0	0	0	0	0	0	0	0	0	0	0	0	0	0	0	1	0	0	0	0	0	0	0	0	0	0	0	0	0	0	0	0	0	0	0	0	0
hsa-mir-4804	0	0	0	1	1	0	0	0	0	0	0	0	0	0	1	1	0	0	0	0	0	1	1	0	0	0	1	1	0	0	0	0	0	1	0	0	0	1	2	0	0	0	0	0	0	0	2	0	0
hsa-mir-3156-1	0	0	0	0	0	0	0	0	0	0	0	0	0	0	0	0	0	0	0	0	0	0	0	0	0	0	0	0	0	0	0	0	0	0	0	0	0	0	0	0	0	0	0	0	0	0	0	0	0
hsa-mir-4464	0	0	0	0	0	0	0	0	0	0	0	0	0	0	0	0	0	0	0	0	0	0	0	0	0	0	0	0	0	0	0	0	0	0	0	0	0	0	0	0	0	0	0	0	0	0	0	0	0
hsa-mir-154	11	66	70	258	73	67	53	39	344	33	49	45	33	66	56	21	10	28	12	12	37	39	15	8	19	87	33	16	19	16	18	141	20	16	21	34	22	29	155	5	2	62	67	59	79	50	2	11	25
hsa-mir-601	0	0	0	0	0	0	0	0	0	0	0	0	0	0	0	0	0	0	0	0	0	0	0	0	0	0	0	0	0	0	0	0	0	0	0	0	0	0	0	0	0	0	0	0	0	0	0	0	0
hsa-mir-219b	0	2	0	1	1	2	0	2	1	3	1	1	1	0	1	0	0	2	0	3	4	4	6	1	1	2	2	1	1	1	3	6	1	2	1	5	1	0	2	1	1	1	2	3	0	2	1	0	0
hsa-mir-4272	0	0	0	0	0	0	0	0	0	0	0	0	0	0	0	0	0	0	0	0	0	0	0	0	0	0	0	0	0	0	0	0	0	0	0	0	0	0	0	0	0	0	0	0	0	0	0	0	0
hsa-mir-548h-5	0	0	0	0	0	0	0	0	0	0	0	0	0	0	0	0	0	0	0	0	0	0	0	0	0	0	0	0	0	0	0	0	0	0	0	0	0	0	0	0	0	0	0	0	0	0	0	0	0
hsa-mir-4709	0	2	5	7	1	0	4	4	4	3	5	5	1	5	7	0	4	3	1	2	9	3	2	0	4	1	4	5	1	1	5	5	1	0	3	6	2	1	4	1	0	3	2	6	2	3	3	0	3
hsa-mir-647	0	0	0	1	0	0	0	0	0	0	0	0	0	0	0	0	0	0	0	0	0	0	0	0	0	0	0	0	0	0	0	0	0	0	0	0	0	1	0	0	0	0	0	0	0	0	0	0	0
hsa-mir-6075	0	0	0	0	0	0	0	0	0	0	0	0	0	0	0	0	0	0	0	0	0	0	0	0	0	0	0	0	0	0	0	0	0	0	0	0	0	0	0	0	0	0	0	0	0	0	0	0	0
hsa-mir-1909	0	0	2	0	0	0	0	0	0	0	0	0	0	0	0	0	1	0	0	0	0	0	0	0	0	0	0	0	0	2	1	0	0	0	0	0	0	0	0	0	0	0	0	0	0	0	0	0	1
hsa-mir-1184-3	0	0	0	0	0	0	0	0	0	0	0	0	0	0	0	0	0	0	0	0	0	0	0	0	0	0	0	0	0	0	0	0	0	0	0	0	0	0	0	0	0	0	0	0	0	0	0	0	0
hsa-mir-8063	0	0	0	0	0	0	0	0	0	0	0	0	0	0	0	0	0	0	0	0	0	0	0	0	0	0	0	0	0	0	0	0	0	0	0	0	0	0	0	0	0	0	0	0	0	0	0	0	0
hsa-mir-6857	0	0	0	0	0	0	0	0	0	0	0	0	0	0	0	0	0	0	0	0	0	0	0	1	1	0	0	0	0	0	0	0	0	0	1	0	0	0	0	0	0	0	0	0	0	0	0	0	0
hsa-mir-718	0	0	0	0	0	0	0	0	0	0	0	0	0	0	0	0	0	0	0	0	0	0	0	0	0	0	0	0	0	0	0	0	0	0	0	0	0	0	1	0	0	0	0	0	0	0	2	0	0
hsa-mir-938	0	0	0	0	0	0	0	0	0	0	0	1	0	0	0	0	0	0	0	0	0	0	2	0	0	0	0	0	0	0	1	0	0	0	0	0	0	0	2	0	0	0	1	1	0	0	2	0	0
hsa-mir-887	5	61	13	54	24	70	12	18	11	9	9	16	6	30	27	16	2	21	9	7	120	10	23	7	15	18	22	11	7	12	17	50	15	8	4	10	7	10	24	2	3	4	24	32	12	15	32	1	10
hsa-mir-941-5	0	0	0	0	0	0	0	0	0	0	0	0	0	0	0	0	0	0	0	0	0	0	0	0	0	0	0	0	0	0	0	0	0	0	0	0	0	0	0	0	0	0	0	0	0	0	0	0	0
hsa-mir-3529	0	0	0	0	0	0	0	0	0	0	0	0	0	0	0	0	0	0	0	0	0	0	1	0	0	0	0	0	0	0	0	0	0	0	0	0	0	0	0	0	0	0	0	0	0	0	0	0	0
hsa-mir-19b-2	59	501	260	941	361	413	87	298	199	133	192	382	222	527	290	300	120	442	756	655	547	268	1146	931	169	484	1140	542	297	632	345	1047	105	194	171	422	188	134	396	662	157	282	300	322	300	120	356	140	188
hsa-mir-6084	0	0	1	8	0	1	1	0	2	0	0	0	1	0	3	0	1	0	1	0	0	0	0	0	0	0	0	0	0	0	0	0	1	0	0	0	0	0	0	0	0	0	0	1	1	0	1	1	0
hsa-mir-4269	0	0	0	0	0	0	0	0	0	0	0	0	0	0	0	0	0	0	0	0	0	0	0	0	0	0	0	0	0	0	0	0	0	0	0	0	0	0	0	0	0	0	0	0	0	0	0	0	0
hsa-mir-548at	0	0	1	0	0	0	0	0	1	0	0	0	0	0	0	0	0	0	0	0	0	0	0	0	0	0	0	0	0	0	0	1	0	0	0	0	0	0	1	0	0	0	0	0	0	0	0	0	0
hsa-mir-1-1	196	60256	5415	56684	3385	34611	17792	216	44356	1216	107	6003	6021	2747	12481	548	791	6058	1514	75	20	4706	4	254	378	1834	613	1105	3715	556	22	2987	101	856	1118	2971	2527	3742	991	277	51	9109	1638	1100	2502	1162	2	0	1066
hsa-mir-1913	0	0	0	0	0	0	0	0	0	0	0	0	0	0	0	0	0	0	0	0	0	0	0	0	0	0	0	0	0	0	0	0	0	0	0	0	0	0	0	0	0	0	0	0	0	0	0	0	0
hsa-mir-1270	1	6	7	10	4	7	0	0	3	0	2	2	0	5	3	0	0	3	2	0	3	1	2	2	11	3	4	4	3	3	3	2	1	1	1	0	2	6	7	0	1	4	9	4	2	3	6	0	0
hsa-mir-570	0	4	1	2	0	2	1	4	3	1	1	5	2	2	3	5	3	1	8	2	2	4	10	3	0	2	5	3	4	3	2	4	0	0	2	3	4	0	0	4	0	2	1	6	1	0	1	1	1
hsa-mir-3610	1	1	0	3	4	5	1	0	3	1	3	3	4	0	0	7	2	1	0	0	0	9	2	0	4	4	0	4	2	1	3	2	6	6	2	6	8	2	7	4	1	4	5	12	7	4	30	3	3
hsa-mir-489	0	4	2	7	1	8	0	2	9	0	0	0	3	0	1	0	0	0	2	0	4	7	1	0	1	0	0	1	1	0	3	8	1	1	1	0	3	1	2	0	0	0	1	5	1	0	0	0	0
hsa-mir-30e	54243	87057	95992	177058	42911	110140	145429	137534	224493	103159	133863	88741	95465	39635	59760	29138	35835	35247	21428	22670	55967	64735	52390	27543	46861	48796	40272	79250	33069	27161	58765	44056	22902	34861	18525	47122	27278	28773	118986	28419	13530	35128	41498	42464	28053	82125	94857	33522	24381
hsa-mir-10a	3884	16004	12135	38407	2704	9040	15494	186229	20790	7121	8589	12868	8503	14987	7752	11636	9797	10266	6252	6779	34815	9058	9561	2306	30464	11934	41211	13695	28403	3876	15801	14687	3277	11048	5695	49237	6845	12899	14794	3264	2692	13217	46213	11389	10262	16174	17088	55358	9485
hsa-mir-1298	0	0	0	0	0	1	1	14	3	0	2	0	0	3	0	0	1	0	0	0	0	0	0	0	0	0	0	0	0	0	0	0	0	0	0	0	0	1	0	0	0	0	0	0	2	0	1	0	0
hsa-mir-608	0	0	0	0	0	0	0	0	0	0	0	0	0	0	0	0	0	0	0	0	0	0	0	0	0	0	0	0	0	0	0	0	0	0	0	0	0	0	0	0	0	0	0	0	0	0	0	0	0
hsa-mir-378d-2	0	33	15	72	9	56	23	11	118	4	2	8	11	0	23	1	0	1	0	0	0	3	2	1	0	7	2	5	1	0	1	1	5	3	1	1	2	11	9	1	0	6	2	5	4	3	16	0	2
hsa-mir-548n	0	0	0	0	0	0	0	0	0	0	0	0	0	0	0	0	0	0	0	0	1	0	1	2	0	0	0	0	0	0	1	0	0	0	1	0	0	0	0	0	0	1	0	0	0	0	0	0	0
hsa-mir-649	0	0	0	0	0	0	0	0	0	0	0	0	0	0	0	0	0	0	0	0	0	0	0	0	0	0	0	0	0	0	0	0	0	0	0	0	0	0	0	0	0	0	0	0	0	0	0	0	0
hsa-mir-320c-1	0	2	3	6	1	5	2	4	1	1	4	2	9	3	0	5	0	1	1	4	5	6	5	0	4	5	6	5	0	2	5	3	3	1	1	4	4	1	4	0	0	3	2	1	6	1	5	1	3
hsa-mir-4260	0	0	0	0	0	0	0	0	0	0	0	0	0	0	0	0	0	0	0	0	0	0	0	0	0	0	0	0	0	0	0	0	0	0	0	0	0	0	0	0	0	0	0	0	0	0	0	0	0
hsa-mir-4423	0	0	1	3	0	1	0	40	2	0	0	4	0	1	0	0	2	1	0	0	0	0	1	1	0	0	0	0	1	0	2	5	0	0	0	1	0	1	4	0	0	0	3	1	3	0	0	0	0
hsa-let-7f-2	19492	43683	38173	41451	35414	73984	23844	60801	41261	20443	43036	67438	12034	15554	25418	22799	28253	5940	5465	5431	25091	35866	18290	3219	83994	13409	27808	13001	16652	8001	22344	29336	16790	34285	9017	37348	22774	28604	22351	4233	8056	33881	31864	34658	15450	43398	33423	2041	27570
hsa-mir-4449	0	6	0	8	1	1	1	1	1	0	0	1	0	2	3	3	2	1	7	5	1	5	1	4	1	2	2	1	0	1	2	2	1	3	2	0	2	2	5	2	8	0	1	0	0	4	6	1	1
hsa-mir-8077	0	0	0	0	0	0	0	0	0	0	0	0	0	0	0	0	0	0	0	0	0	0	0	0	0	0	0	0	0	0	0	0	0	0	0	0	0	0	0	0	0	0	0	0	0	0	0	0	0
hsa-mir-4715	0	0	0	0	0	0	0	0	0	0	0	0	0	0	0	0	0	0	0	0	0	0	0	0	0	0	0	0	0	0	0	0	0	0	0	0	0	0	0	0	0	0	0	0	0	0	0	0	0
hsa-mir-4788	0	0	4	1	0	0	0	3	0	0	0	2	1	0	1	22	0	0	0	3	23	5	1	2	1	6	4	1	1	4	2	0	0	7	1	3	3	2	4	2	0	13	0	3	1	2	1	0	4
hsa-mir-4781	0	0	0	2	0	2	0	3	4	1	0	1	2	0	1	0	1	0	0	0	4	0	1	0	2	3	0	1	2	1	5	1	3	4	0	2	0	0	5	0	2	1	1	1	0	2	1	1	1
hsa-mir-487b	10	97	45	321	39	99	80	51	757	48	60	37	25	51	83	17	14	16	12	8	37	29	5	7	9	73	14	24	23	3	15	101	5	17	17	25	39	24	110	1	2	36	61	38	42	28	3	6	19
hsa-mir-181b-1	180	438	514	887	508	622	304	629	707	304	319	665	331	411	572	903	666	671	218	544	1755	331	1078	213	803	800	1727	738	2056	691	2227	821	676	1595	234	1191	433	595	701	658	182	779	2889	829	1660	1281	2075	223	446
hsa-mir-4264	0	0	0	0	0	0	0	0	0	0	0	0	0	0	0	0	0	0	0	0	0	0	0	0	0	0	0	0	0	0	0	0	0	0	0	0	0	0	0	0	0	0	0	0	0	0	0	0	0
hsa-mir-6796	0	0	0	0	0	1	0	0	0	0	0	0	0	0	0	0	0	0	0	0	2	1	0	0	0	1	0	1	0	0	0	0	2	0	0	0	0	0	0	0	0	0	0	0	2	1	0	0	0
hsa-mir-4698	0	0	0	0	0	0	0	0	0	0	0	0	0	0	0	0	0	0	0	0	0	0	0	0	0	0	0	0	0	0	0	0	0	0	0	0	0	0	0	0	0	0	0	0	0	0	0	0	0
hsa-mir-4650-1	0	0	0	0	0	0	0	0	0	0	0	0	0	0	0	0	0	0	0	0	0	0	0	0	0	0	0	0	0	0	0	0	0	0	0	0	0	0	0	0	0	0	0	0	0	0	0	0	0
hsa-mir-3166	1	1	0	0	3	1	0	0	0	0	0	1	1	0	1	1	1	1	2	1	0	0	0	1	1	2	1	0	1	1	1	1	2	1	2	0	0	0	1	0	1	0	3	0	0	0	1	2	1
hsa-mir-544b	0	0	0	0	0	0	1	0	0	0	0	0	0	0	0	0	0	0	1	0	1	0	0	0	1	0	1	0	0	1	0	0	0	1	0	0	0	0	5	0	0	0	0	0	0	0	0	0	0
hsa-mir-3180-2	0	0	0	0	0	0	0	0	0	0	0	0	0	0	0	0	0	0	0	0	0	0	0	0	0	0	0	0	0	0	0	0	0	0	0	0	0	0	0	0	0	0	0	0	0	0	0	0	0
hsa-mir-3121	0	0	0	0	0	0	0	0	0	0	0	0	0	0	0	0	0	0	0	0	0	1	0	0	0	0	0	0	0	0	0	0	0	0	1	1	0	0	0	0	0	0	0	0	0	0	0	0	0
hsa-mir-3118-3	0	0	0	0	0	0	0	0	0	0	0	0	0	0	0	0	0	0	0	0	0	0	0	0	0	0	0	0	0	0	0	0	0	0	0	0	0	0	0	0	0	0	0	0	0	0	0	0	0
hsa-let-7a-2	33281	66179	90077	79908	95936	114460	76969	140360	73715	41387	139711	164424	39671	39708	72636	40032	62762	15513	13364	16282	55969	36298	53598	10547	119334	38984	55695	32357	47429	29143	75757	49585	44307	75941	25098	91280	37111	53505	62592	12440	12546	51554	52438	65819	50455	91021	68246	12763	77785
hsa-mir-634	0	0	0	0	0	0	0	0	0	0	0	0	0	0	0	0	0	0	0	0	0	0	0	0	0	0	0	0	0	0	0	0	0	0	0	0	0	0	0	0	0	0	0	0	0	0	0	0	0
hsa-mir-4802	0	0	3	0	0	1	0	4	1	0	0	0	0	0	1	0	0	0	0	0	0	0	3	0	0	1	3	0	2	0	1	1	1	0	0	1	0	1	1	0	0	0	0	1	0	2	1	0	0
hsa-mir-3119-1	0	0	0	0	0	0	0	0	0	0	0	0	0	0	0	0	0	0	0	0	0	0	0	0	0	0	0	0	0	0	0	0	0	0	0	0	0	0	0	0	0	0	0	0	0	0	0	0	0
hsa-mir-302e	0	0	0	0	0	0	0	0	0	0	0	0	0	0	0	0	0	0	0	0	0	0	0	0	0	0	0	0	0	0	0	0	0	0	0	0	0	0	0	0	0	0	0	0	0	0	0	0	0
hsa-mir-517c	0	1	2	1	2	0	0	1	6	1	2	2	1	0	0	0	0	0	3	0	0	0	0	0	0	0	2	0	0	0	5	4	0	3	1	5	1	1	6	0	0	0	1	0	0	4	0	0	1
hsa-mir-6826	0	0	0	0	0	0	0	0	0	0	0	0	0	0	0	0	0	0	0	0	0	0	0	0	0	0	1	0	0	0	2	0	1	0	0	0	0	0	0	0	0	0	0	2	0	0	0	0	0
hsa-mir-1184-2	0	0	0	0	0	0	0	0	0	0	0	0	0	0	0	0	0	0	0	0	0	0	0	0	0	0	0	0	0	0	0	0	0	0	0	0	0	0	0	0	0	0	0	0	0	0	0	0	0
hsa-mir-1251	0	7	8	4	4	35	2	1	1	1	7	6	5	1	46	0	0	0	0	0	0	0	0	0	0	0	0	0	0	0	0	0	0	0	0	0	0	0	0	0	0	0	0	0	0	0	0	1	0
hsa-mir-203a	345412	679483	2084420	459169	1490791	1022833	529777	213271	13592	330905	11969	2032042	471819	1105525	985336	183038	1020089	221783	609894	1127687	7135	76884	863474	747870	238235	810506	533270	205228	1412890	1080667	788375	284276	223286	1084446	357825	2754826	425896	59518	479324	1421624	698903	504986	96372	81059	1284453	34562	210818	812374	1751172
hsa-mir-1205	0	0	0	0	0	0	0	0	0	0	0	0	0	0	0	0	0	0	0	0	0	0	0	0	0	0	0	0	0	0	0	0	0	0	0	0	0	0	0	0	0	0	0	0	0	0	0	0	0
hsa-mir-4728	2	5	4	9	0	0	3	9	5	2	4	3	4	4	4	1	2	3	1	2	9	2	0	2	1	6	4	1	0	3	3	3	9	4	1	3	0	0	7	1	0	0	3	1	4	0	3	2	1
hsa-mir-1185-2	0	3	1	6	2	1	1	0	1	0	0	0	1	0	5	1	0	0	0	0	3	0	1	0	1	2	1	0	0	0	1	4	2	0	3	0	1	2	4	1	0	0	1	4	2	1	1	0	0
hsa-mir-6768	0	0	0	0	0	0	0	0	0	0	0	0	0	0	0	0	0	0	0	1	0	0	0	0	0	0	0	0	0	0	0	0	0	0	0	0	0	0	0	0	0	0	0	0	0	0	0	0	0
hsa-mir-31	75	90	207	176	547	176	26	194	11	123	14	118	91	182	91	1191	8	866	1493	1512	546	5	1511	951	389	52	4940	351	743	873	1464	440	258	1542	1004	885	335	748	313	1781	438	291	891	836	901	124	171	13	221
hsa-mir-452	544	423	1103	798	1180	1066	414	766	733	1050	156	1594	595	438	617	1512	1562	301	601	479	242	610	3912	554	638	1596	1911	567	1309	1165	4215	689	1074	1124	600	2026	962	867	1122	867	459	541	1828	1108	1743	721	1357	183	1948
hsa-mir-3188	0	0	0	0	0	0	0	0	1	0	0	0	1	0	0	1	0	0	0	0	0	1	1	1	0	1	1	1	0	0	0	1	3	2	0	0	0	1	0	0	0	0	2	1	6	0	3	1	0
hsa-mir-4798	0	0	0	0	0	0	0	0	0	0	0	0	0	0	0	1	0	0	0	0	0	0	0	0	0	0	0	0	0	0	0	0	0	0	0	0	0	0	0	0	0	0	0	0	0	0	0	0	0
hsa-mir-4455	0	0	0	0	0	0	0	0	0	0	0	0	0	0	0	0	0	0	0	0	0	0	0	0	0	0	0	0	0	0	0	0	0	0	0	0	0	0	0	0	0	0	0	0	0	0	0	0	0
hsa-mir-4283-1	0	0	0	0	0	0	0	0	0	0	0	0	0	0	0	0	0	0	0	0	0	0	0	0	0	0	0	0	0	0	0	0	0	0	0	0	0	0	0	0	0	0	0	0	0	0	0	0	0
hsa-mir-4298	0	0	0	0	0	0	0	0	0	0	0	0	0	0	0	0	0	0	0	0	0	0	0	0	0	0	0	0	0	0	0	0	0	0	0	0	0	0	0	0	0	0	0	0	0	0	0	0	0
hsa-mir-1208	0	0	0	0	0	0	0	0	0	0	0	0	0	0	0	0	0	0	0	0	0	0	0	0	0	0	0	0	0	0	0	0	0	0	0	0	0	0	0	0	0	0	0	0	0	0	0	0	0
hsa-mir-551a	0	0	0	3	1	5	0	0	0	6	1	0	2	0	3	2	1	1	0	0	2	8	0	0	2	0	0	1	0	1	1	3	0	0	0	0	0	1	3	0	1	2	5	5	1	0	0	4	0
hsa-mir-942	22	39	48	80	27	46	18	33	28	52	16	69	37	44	54	66	33	23	32	24	69	103	89	35	40	32	58	59	26	48	47	33	26	72	62	60	22	32	135	14	21	33	31	41	20	74	144	18	34
hsa-mir-3130-1	6	4	17	21	17	10	16	17	20	12	15	32	1	0	18	13	5	5	0	3	4	1	7	2	13	2	6	15	5	4	2	5	26	38	5	15	2	9	42	0	3	10	2	13	16	23	49	13	18
hsa-mir-548aj-1	0	0	0	0	0	0	0	0	0	0	0	0	0	0	0	0	0	0	0	0	0	0	0	0	0	0	0	0	0	0	0	0	0	0	0	0	0	0	0	0	0	0	0	0	0	0	0	0	0
hsa-mir-4436b-2	0	0	0	0	0	0	0	0	0	0	0	0	0	0	0	0	0	0	0	0	0	0	0	0	0	0	0	0	0	0	1	0	0	0	1	1	0	0	0	0	0	0	0	0	0	0	0	0	0
hsa-mir-4435-1	0	0	0	0	0	0	0	0	0	0	0	0	1	0	0	4	0	0	0	0	0	0	0	0	0	0	0	0	1	0	0	0	0	0	0	0	1	1	0	0	0	0	1	0	0	0	0	0	0
hsa-mir-520h	0	0	1	2	4	0	0	0	4	1	0	0	0	0	0	0	0	1	2	1	0	3	0	1	0	0	2	0	0	1	4	8	1	1	0	3	1	1	2	1	0	1	0	2	0	0	0	0	0
hsa-mir-4254	0	0	0	0	0	0	0	0	0	0	0	0	0	0	0	0	0	0	0	0	0	0	0	0	0	0	0	0	0	0	0	0	0	0	0	0	0	0	0	0	0	0	0	0	0	0	0	0	0
hsa-mir-7849	0	1	0	0	0	0	0	0	0	0	0	0	0	1	0	0	0	0	0	0	0	0	0	1	0	1	0	0	0	0	0	0	0	0	0	0	0	0	0	0	0	0	0	0	0	0	0	0	0
hsa-mir-151b	3	6	8	3	2	24	23	20	20	6	13	19	4	3	5	10	2	2	0	2	6	6	6	2	12	6	5	5	6	1	8	4	6	5	1	1	8	2	13	4	0	1	4	3	0	11	21	1	3
hsa-mir-4778	0	0	0	0	0	0	2	2	0	0	1	0	0	0	0	0	0	1	0	0	0	4	1	0	0	0	0	2	0	0	0	0	0	0	0	0	0	0	4	1	0	0	4	0	0	0	1	9	0
hsa-mir-3689a	0	0	0	0	0	0	0	0	0	0	0	0	0	0	0	0	0	0	0	0	0	0	0	0	0	0	0	0	0	0	0	1	0	0	0	0	0	0	0	0	0	0	0	0	0	0	0	5	0
hsa-mir-6777	0	0	0	0	1	2	0	2	0	0	0	0	2	0	2	5	1	0	0	1	0	0	0	0	0	0	0	3	0	1	3	0	1	1	5	0	0	0	2	1	0	4	1	0	1	0	5	0	2
hsa-mir-449a	0	0	0	2	1	1	1	1497	0	4	1	1	0	0	0	0	0	0	1	1	0	1	4	0	0	0	3	0	4	0	1	0	0	0	0	0	0	1	1	0	0	1	2	0	0	0	1	0	0
hsa-mir-1227	0	0	0	0	1	1	0	1	0	0	0	0	1	0	0	1	0	0	0	0	0	0	0	0	0	0	0	0	1	0	0	0	0	1	0	0	0	3	1	0	0	1	0	2	1	0	1	1	0
hsa-mir-7976	2	0	0	0	1	1	0	0	0	0	0	0	0	0	1	0	0	0	5	0	0	3	1	2	1	2	0	0	0	0	0	0	2	0	2	0	1	0	1	0	0	0	1	2	1	0	1	2	1
hsa-mir-4694	0	0	0	0	0	0	0	0	0	0	0	0	0	0	0	0	0	0	0	0	0	0	0	0	0	0	0	0	0	0	0	0	0	0	0	0	0	0	0	0	0	0	0	0	0	0	0	0	0
hsa-mir-4678	0	1	0	1	0	3	0	1	0	2	0	0	0	1	1	0	0	0	0	1	1	0	0	1	0	0	1	0	0	0	1	0	0	0	0	0	0	0	0	0	0	0	0	0	0	0	0	0	0
hsa-mir-3154	0	0	0	0	0	2	1	0	1	0	0	1	1	0	0	0	0	1	0	0	2	0	0	0	0	0	0	0	0	0	1	2	2	0	0	0	2	0	2	0	1	0	1	2	3	1	1	0	0
hsa-mir-548ae-2	0	0	0	0	0	0	0	0	0	0	0	0	0	0	0	0	0	0	0	0	0	0	0	0	0	0	0	0	0	0	0	0	0	0	0	0	0	0	0	0	0	0	0	0	0	0	0	0	0
hsa-mir-4757	1	1	1	3	0	0	0	0	1	0	0	0	1	0	0	1	0	0	0	0	0	0	0	0	0	0	0	0	0	0	1	0	0	0	0	0	0	1	0	0	0	1	0	1	0	0	0	0	0
hsa-mir-4265	0	0	0	0	0	0	0	0	0	0	0	0	0	0	0	0	0	0	0	0	0	0	0	0	0	0	0	0	0	0	0	0	0	0	0	0	0	0	0	0	0	0	0	0	0	0	0	0	0
hsa-mir-6072	0	0	0	0	0	0	0	0	0	0	0	0	0	0	0	0	0	0	0	0	0	0	0	0	0	0	0	0	0	0	0	0	0	0	0	0	0	0	0	0	0	0	0	0	0	0	0	0	0
hsa-mir-6837	3	6	2	19	4	7	4	7	6	11	4	3	5	1	4	9	5	3	1	6	5	7	6	4	8	11	11	7	11	2	10	13	3	1	3	11	6	4	16	3	4	1	4	4	11	4	8	2	4
hsa-mir-3180-3	0	0	0	0	0	0	0	0	0	0	0	0	0	0	0	0	0	0	0	0	0	0	0	0	0	0	0	0	0	0	0	0	0	0	0	0	0	0	0	0	0	0	0	0	0	0	0	0	0
hsa-mir-1972-1	0	0	0	0	0	0	0	0	0	0	0	0	0	0	0	0	0	0	0	0	0	0	0	0	0	0	0	0	0	0	0	0	0	0	0	0	0	0	0	0	0	0	0	0	0	0	0	0	0
hsa-mir-431	25	326	64	1038	123	127	126	31	1751	42	68	36	54	116	124	28	24	35	19	14	95	59	24	11	17	195	29	28	32	17	19	175	67	38	35	66	75	44	298	3	11	85	116	86	761	62	8	14	53
hsa-mir-6861	0	0	0	0	0	0	0	0	0	0	0	0	0	0	0	0	0	0	0	0	0	0	0	0	0	0	0	0	0	0	0	0	0	0	0	0	0	0	0	0	0	0	0	0	0	0	0	0	0
hsa-mir-6089-1	0	0	0	0	0	0	0	0	0	0	0	0	0	0	0	0	0	0	0	0	0	0	0	0	0	0	0	0	0	0	0	0	0	0	0	0	0	0	0	0	0	0	0	0	0	0	0	0	0
hsa-mir-660	54	634	201	1318	342	515	167	446	417	122	162	325	106	327	357	127	97	195	159	133	376	153	347	117	167	667	291	263	288	218	340	704	111	157	104	517	167	110	532	231	61	238	232	247	134	234	850	57	243
hsa-mir-3136	0	2	0	3	1	3	0	1	0	0	2	1	2	1	4	3	2	2	3	2	2	1	3	3	1	1	2	4	1	0	4	1	4	3	2	0	3	2	20	4	0	2	1	1	1	1	7	2	2
hsa-mir-3148	0	0	0	1	0	0	0	0	0	0	0	0	0	0	0	1	0	0	0	0	0	0	0	0	0	0	0	0	0	0	0	0	0	0	0	0	0	0	0	0	0	0	0	0	0	0	0	0	0
hsa-mir-8074	0	0	0	0	0	0	0	0	0	0	0	0	0	0	0	0	0	0	0	0	0	0	0	0	0	0	0	0	0	0	0	0	0	0	0	0	0	0	0	0	0	0	0	0	0	0	0	0	0
hsa-mir-5586	10	15	9	25	12	21	9	13	20	4	3	27	7	12	13	7	8	23	5	14	31	14	16	3	29	31	21	21	16	9	13	45	2	9	4	31	6	7	16	1	4	20	11	22	3	19	34	11	5
hsa-mir-4521	3	20	8	27	6	11	4	4	6	10	1	4	6	15	16	5	4	17	15	5	6	2	3	0	8	1	7	5	5	4	3	11	1	2	3	11	1	3	13	7	2	1	1	3	4	2	4	1	5
hsa-mir-1283-1	0	0	0	0	0	1	0	0	0	0	0	1	0	0	0	0	0	1	0	0	0	0	0	0	0	0	2	0	0	0	1	3	0	0	0	0	0	0	1	0	0	0	0	0	0	0	0	0	0
hsa-mir-4282	0	0	0	0	0	0	0	0	0	0	0	0	0	0	0	0	0	0	0	0	0	0	0	0	0	0	0	0	0	0	0	0	0	0	0	0	0	0	0	0	0	0	0	0	0	0	0	0	0
hsa-mir-1305	0	1	0	1	2	1	0	1	1	0	0	2	0	0	0	8	3	1	9	2	9	0	1	6	4	4	4	6	5	3	11	5	0	8	2	4	2	1	0	31	2	2	23	5	10	1	8	0	1
hsa-mir-3922	3	2	1	4	2	0	0	3	2	3	1	2	3	1	3	21	7	0	2	2	3	4	12	3	5	5	16	4	3	5	14	4	4	4	2	1	0	3	6	0	1	10	5	8	4	8	15	2	2
hsa-mir-7114	0	0	0	0	0	0	1	0	0	0	0	0	0	0	1	0	0	0	1	0	1	0	2	0	0	0	0	0	0	0	0	0	0	0	0	0	0	0	0	0	0	0	1	2	1	0	0	0	0
hsa-mir-196a-1	15	3	3	13	2	4	1	7	7	0	1	4	7	2	2	18	15	1	2	70	316	472	345	20	310	42	340	26	1	29	467	94	42	14	42	23	129	114	50	2	102	410	605	52	200	19	550	626	320
hsa-mir-1468	2	31	25	65	23	22	45	46	58	29	47	38	19	20	25	16	7	3	3	3	42	8	18	3	7	7	24	33	8	7	12	24	8	9	9	9	26	8	36	1	1	1	15	27	27	21	32	24	9
hsa-mir-302b	0	0	0	4	0	2	0	0	0	0	0	0	0	0	0	0	0	0	0	0	0	0	0	0	0	1	0	0	0	0	0	0	0	0	0	0	0	0	0	0	0	0	2	0	0	0	0	0	0
hsa-mir-6891	1	0	0	0	0	1	0	3	0	0	0	1	1	0	1	13	4	2	2	1	1	0	0	0	2	0	11	0	3	0	13	3	3	16	0	2	0	1	1	6	0	4	0	2	5	0	1	0	0
hsa-mir-4659a	0	0	1	1	0	0	0	1	0	0	0	0	0	1	0	0	0	0	0	0	0	0	0	1	0	0	0	0	0	1	0	0	0	0	0	0	0	0	0	0	0	0	0	0	0	1	0	0	0
hsa-mir-4523	0	0	0	1	0	0	0	0	0	0	0	0	0	0	0	0	1	0	0	0	2	0	0	0	0	1	1	0	0	1	3	0	1	0	0	0	0	0	0	1	0	1	0	0	0	0	1	2	0
hsa-mir-98	168	206	359	516	280	371	204	292	324	284	205	431	180	203	222	416	231	127	166	98	678	280	306	59	381	318	313	153	186	157	323	418	251	382	168	326	306	242	262	170	129	325	369	292	366	248	515	47	427
hsa-mir-652	30	58	103	272	89	176	71	177	101	99	63	159	146	62	136	126	72	40	43	38	65	91	105	48	143	158	101	84	60	60	271	85	189	136	111	68	83	95	268	106	48	151	122	138	141	109	791	75	177
hsa-mir-29b-2	740	1725	1036	3021	545	1580	957	4356	1715	847	1230	1117	913	1888	1851	687	389	1896	1655	1228	1216	703	1895	769	1644	1405	2924	2879	943	677	1381	4254	973	1230	392	1146	369	672	2035	756	333	597	2807	1112	328	3077	3804	473	213
hsa-mir-3713	0	0	0	0	0	0	0	0	0	0	0	0	0	0	0	0	0	0	0	0	0	0	0	0	0	0	0	0	0	0	0	0	0	0	0	0	0	0	0	0	0	0	0	0	0	0	0	0	0
hsa-mir-573	0	0	0	5	0	0	0	0	0	0	0	0	0	0	1	5	1	4	0	0	0	0	6	3	6	0	2	1	1	2	6	1	1	3	0	3	1	0	0	2	3	0	0	1	1	0	0	0	1
hsa-mir-596	0	0	0	0	0	0	0	0	0	0	0	0	1	0	0	0	0	0	0	0	0	0	0	0	0	0	0	0	0	0	0	0	0	0	0	0	0	0	0	0	0	0	0	0	0	0	0	0	0
hsa-mir-3165	0	0	0	0	0	0	0	0	0	0	0	0	0	0	0	0	0	0	0	0	0	0	0	0	0	1	0	0	0	0	0	1	0	0	0	0	0	0	0	0	0	0	0	0	0	0	0	0	0
hsa-mir-4683	1	1	1	0	0	0	0	0	0	0	2	0	1	0	1	0	0	0	1	0	1	0	0	0	0	0	2	0	3	1	0	0	0	2	0	0	0	0	0	0	0	0	4	0	0	0	0	1	0
hsa-mir-4426	0	0	0	0	0	0	0	0	0	0	0	1	0	0	0	0	0	0	0	0	0	0	0	0	0	0	0	0	0	0	0	0	0	0	0	0	0	0	0	0	0	0	0	0	0	0	0	0	0
hsa-mir-623	0	0	0	0	0	0	0	0	0	0	0	0	0	0	0	0	0	0	0	0	0	0	0	0	0	0	0	0	0	0	0	0	0	0	0	0	0	0	0	0	0	0	0	0	0	0	0	0	0
hsa-mir-3689b	0	0	0	0	0	0	0	0	0	0	0	0	0	0	0	0	0	0	0	0	0	0	0	0	0	0	0	0	0	0	0	0	0	0	0	0	0	0	0	0	0	0	0	0	0	0	0	6	0
hsa-mir-1825	0	0	0	0	0	0	0	0	0	0	0	1	0	0	0	0	0	0	0	0	0	0	0	0	0	0	0	0	0	0	0	0	0	0	0	0	0	0	0	0	0	0	0	0	0	0	0	0	0
hsa-mir-6878	0	0	0	0	0	0	0	1	0	0	0	0	0	0	0	0	0	1	0	0	1	0	0	0	0	0	0	0	0	0	0	0	0	0	0	1	0	0	0	0	0	0	0	0	0	0	0	0	0
hsa-mir-8078	0	0	0	0	0	0	0	0	0	0	0	0	0	0	0	0	0	0	0	0	0	0	0	0	0	0	0	0	0	0	0	0	0	0	0	0	0	0	0	0	0	0	0	0	0	0	0	0	0
hsa-mir-891a	13	26	22	71	10	17	66	54	47	17	10	25	2	16	34	11	0	3	25	4	7	7	2	1	1	11	1	0	4	8	4	1	4	4	21	3	1	19	20	123	0	2	10	11	4	2	2	0	8
hsa-mir-148a	66574	55903	65719	448091	60113	58316	339202	739688	478504	98999	1729154	113319	48757	49173	61103	46183	96226	37023	72143	66370	154544	51476	198872	49481	112838	59474	163121	400007	72631	65009	171441	220415	80657	122082	18781	107292	55565	61441	467262	48328	35405	38400	138599	73189	79243	432287	386552	60552	65117
hsa-mir-502	19	69	67	139	50	93	41	92	82	41	47	37	38	46	31	28	22	31	33	40	66	40	42	21	33	93	35	41	36	40	63	105	49	48	25	63	41	27	80	49	30	38	62	53	36	46	99	18	54
hsa-mir-3659	0	0	2	0	1	0	0	0	0	1	0	1	1	0	1	2	0	0	2	1	0	0	1	0	0	1	1	1	0	1	1	0	1	0	1	1	0	0	2	1	1	0	0	0	0	0	0	0	0
hsa-mir-3144	2	0	0	0	0	0	0	2	1	1	0	0	0	0	0	0	0	0	0	1	0	0	1	0	0	0	0	0	2	3	8	0	1	0	2	0	0	0	0	8	0	0	0	1	0	0	0	0	0
hsa-mir-642b	0	0	0	0	0	0	0	1	0	0	0	0	0	0	0	0	0	0	0	0	0	0	0	0	0	0	1	0	0	0	0	0	0	0	0	0	0	0	0	0	0	0	1	0	0	0	0	0	0
hsa-mir-4670	0	0	0	0	0	0	0	0	2	0	0	0	0	0	0	0	0	0	0	0	0	0	0	0	0	1	0	0	0	0	0	0	1	1	0	0	0	0	0	0	0	1	0	1	0	0	0	0	0
hsa-mir-5192	0	0	0	0	0	0	0	0	0	0	0	0	0	0	0	0	0	0	0	0	0	0	0	0	0	0	0	0	0	0	0	0	0	0	0	0	0	0	0	0	0	0	0	0	0	0	0	0	0
hsa-mir-21	356531	353762	322826	1681622	1165493	581709	237572	1122857	383461	454685	154516	698485	308121	376173	703588	1861060	1459013	691719	411532	696405	2647634	1328172	2423014	739790	1939126	3150224	2652428	1888216	2133463	852680	3075756	3180834	789518	1329199	578061	4685126	1614856	1036058	2439099	843212	420704	2171354	3026696	2690494	1149946	3273182	3179582	326312	1217446
hsa-mir-5589	0	0	0	0	0	0	1	0	0	0	0	0	0	0	0	0	0	0	0	0	0	0	0	0	0	0	0	0	0	0	0	0	0	0	0	0	0	0	0	0	0	0	0	0	0	0	0	0	0
hsa-mir-1537	0	1	0	1	0	3	0	1	0	0	0	0	1	0	2	1	0	1	0	0	1	0	2	5	8	0	1	2	1	2	1	1	0	2	0	1	0	2	2	0	1	0	2	1	0	1	3	0	1
hsa-mir-578	0	1	1	2	0	0	1	1	1	0	0	0	0	1	0	0	1	0	0	0	0	0	0	0	0	0	0	1	2	0	0	0	0	0	0	0	0	0	1	0	0	1	0	0	0	0	0	0	0
hsa-mir-7847	0	0	0	0	0	0	0	0	0	0	0	0	0	0	0	0	0	0	0	0	0	0	0	0	0	0	0	0	0	0	0	0	0	0	0	0	0	0	0	0	0	0	0	0	0	0	0	0	0
hsa-mir-6765	0	0	0	0	0	0	0	0	0	0	0	0	0	0	1	0	0	0	0	0	0	1	0	0	0	0	0	0	0	0	0	0	0	0	0	0	0	0	0	0	0	0	0	0	1	0	0	0	0
hsa-mir-8083	0	0	0	0	0	0	0	0	0	0	0	0	0	0	0	0	0	0	0	0	0	0	0	0	0	0	0	0	0	0	0	0	0	0	0	0	0	0	0	0	0	0	0	0	0	0	0	0	0
hsa-mir-6736	0	0	0	0	0	1	0	1	0	1	0	0	0	0	1	0	0	0	0	0	0	0	0	0	0	0	1	0	0	0	0	0	0	0	0	0	0	0	1	0	0	0	0	0	0	0	1	1	0
hsa-mir-3685	0	0	0	0	0	0	0	0	0	0	0	0	0	0	0	0	0	0	0	0	0	0	0	0	0	0	0	0	0	0	0	0	0	0	0	0	0	0	0	0	0	0	0	0	0	0	0	0	0
hsa-mir-3622b	0	0	0	0	0	0	0	0	1	0	0	0	1	0	0	0	0	0	0	0	0	0	0	0	0	0	0	0	0	0	0	0	0	0	0	0	0	0	0	0	1	0	0	0	0	0	0	0	0
hsa-mir-548am	0	0	0	0	0	0	0	0	0	0	0	0	0	0	0	0	0	0	0	0	0	0	0	0	0	0	0	0	0	0	0	0	0	0	0	0	0	0	0	0	0	0	0	0	0	0	0	0	0
hsa-mir-7845	0	0	0	2	4	1	0	0	0	0	1	2	0	0	0	0	1	0	2	0	0	1	0	1	0	1	4	0	0	0	1	0	0	0	2	2	1	0	1	1	0	1	0	1	0	2	3	0	0
hsa-mir-4470	0	0	0	0	1	1	0	0	0	0	0	0	3	0	1	0	0	0	0	0	0	1	3	0	0	1	0	1	0	0	0	1	2	0	0	0	0	2	2	0	0	1	3	0	1	0	2	0	0
hsa-mir-6880	0	0	0	0	0	0	0	0	0	0	0	1	0	0	0	0	1	0	0	0	0	0	0	0	1	0	0	0	0	0	0	0	0	0	0	0	0	0	0	0	0	0	0	0	0	0	1	0	0
hsa-mir-29a	48226	52438	104838	92978	50196	130359	74320	203577	176336	107645	51801	99816	70006	44581	41945	29647	18590	24652	18001	18314	17524	37552	43285	14355	27862	30127	33889	36153	17887	10965	21365	79571	44566	51965	26878	29011	20058	48907	40027	11607	19091	29883	42201	96983	22613	107870	89724	7193	14068
hsa-mir-3156-2	0	0	0	0	0	0	0	0	0	0	0	0	0	0	0	0	0	0	0	0	0	0	0	0	0	0	0	0	0	1	0	0	0	1	0	0	0	0	0	0	0	0	0	0	0	0	0	0	0
hsa-mir-4687	0	0	3	0	1	0	0	0	1	1	0	1	4	1	1	1	0	0	0	0	1	3	2	0	0	1	1	1	2	1	0	1	3	0	1	1	2	1	1	2	5	1	1	5	0	2	8	0	1
hsa-mir-7641-1	0	2	1	3	12	2	0	0	1	0	0	0	1	4	1	1	1	1	0	1	2	0	1	3	0	2	3	0	3	0	2	2	1	5	1	1	1	0	0	2	0	6	1	1	0	1	2	0	0
hsa-mir-6758	0	0	1	0	0	0	0	0	1	0	0	0	0	0	0	0	0	1	0	1	0	0	1	0	0	0	1	0	0	0	0	0	0	0	0	1	0	1	3	0	0	2	3	0	2	0	0	1	0
hsa-mir-924	0	0	0	0	0	0	0	0	0	0	0	0	0	0	0	0	0	0	0	0	0	0	0	0	0	0	0	0	0	0	0	0	0	0	0	0	0	0	0	0	0	0	0	0	0	0	0	0	0
hsa-mir-3160-1	0	0	0	0	0	0	0	0	0	0	0	0	0	0	0	0	0	0	0	0	0	2	0	0	0	0	0	0	0	0	0	0	0	0	0	0	0	0	0	0	0	0	0	0	0	0	0	0	0
hsa-mir-199a-1	1652	7052	9519	17115	11135	11612	8156	4945	10542	5595	2678	7721	5344	6884	7545	4958	3835	3300	1669	3196	20942	1924	5407	1980	9275	6127	7705	4726	5024	2873	5578	17281	6103	3777	2928	11224	5228	3851	21321	923	856	4042	13526	15549	7204	9370	3549	2667	6074
hsa-mir-4701	0	1	0	0	0	0	0	0	0	0	0	0	0	0	0	0	0	0	0	0	0	0	0	1	0	0	0	0	0	0	0	0	0	0	0	0	0	0	0	0	0	0	0	0	0	0	0	0	0
hsa-mir-4456	0	0	0	0	0	0	0	0	0	0	0	0	0	0	0	0	0	0	0	0	0	0	0	0	0	0	0	0	0	0	0	0	0	0	0	0	0	0	0	0	0	0	0	0	0	0	0	0	0
hsa-mir-513c	0	0	1	1	0	0	0	2	0	1	0	1	1	0	0	0	0	0	1	1	0	0	0	0	0	0	0	0	0	0	0	0	0	0	0	0	0	0	0	0	0	0	3	0	0	0	2	0	0
hsa-mir-1295b	0	0	0	0	1	0	0	0	0	0	1	0	0	0	1	0	0	0	0	0	2	0	0	0	0	0	0	120	0	0	1	0	0	0	0	1	2	1	2	0	0	0	1	0	0	1	0	0	1
hsa-mir-5705	0	0	0	0	0	0	0	0	0	0	0	0	0	0	0	0	0	0	0	0	0	0	0	0	0	0	0	0	0	0	0	0	0	0	0	0	0	0	0	0	0	0	0	0	0	0	0	0	0
hsa-mir-661	0	0	0	0	0	0	0	0	0	0	0	0	0	0	0	0	0	0	0	0	0	0	0	0	0	0	0	0	0	0	0	0	0	0	0	0	0	0	0	0	0	0	0	0	0	0	0	0	0
hsa-mir-4742	1	2	1	5	2	0	1	1	1	2	1	0	1	6	3	2	2	0	2	1	2	1	3	1	4	3	3	3	5	2	3	1	3	0	2	3	2	1	4	3	0	1	4	3	2	3	5	2	2
hsa-mir-4477b	0	0	0	0	0	0	0	0	0	0	0	0	0	0	0	0	0	0	0	0	0	0	0	0	0	0	0	0	0	0	0	0	0	0	0	0	0	0	0	0	0	0	0	0	0	0	0	0	0
hsa-mir-130b	21	37	81	107	57	88	40	101	72	50	68	80	50	45	40	190	128	64	167	68	153	336	532	101	90	217	219	108	104	96	156	163	111	120	122	48	207	130	331	72	52	174	232	172	133	108	188	234	128
hsa-mir-548as	0	0	0	0	0	0	0	0	0	0	0	0	0	0	0	0	0	0	0	0	0	0	0	0	0	0	0	0	0	0	0	0	0	0	0	0	0	0	0	0	0	0	0	0	0	0	0	0	0
hsa-mir-6808	0	0	2	2	0	1	1	2	3	0	1	0	0	0	1	3	1	0	0	0	0	1	0	0	1	1	1	0	2	0	3	1	1	6	0	0	2	4	6	0	0	2	1	1	1	1	1	1	0
hsa-mir-6718	2	3	7	25	14	3	3	3	3	7	1	7	10	1	10	18	3	6	6	3	0	2	1	2	21	2	8	3	6	3	10	10	9	12	2	2	4	8	5	4	7	5	2	10	4	9	4	4	7
hsa-mir-550a-1	2	3	4	7	3	5	3	6	5	8	2	3	5	6	8	17	6	2	3	2	13	20	16	12	10	9	7	6	7	4	17	12	8	4	11	5	10	8	21	5	6	8	21	8	12	10	17	11	7
hsa-mir-1204	0	0	0	0	0	0	0	0	0	0	0	0	0	0	0	0	0	0	0	0	0	0	0	0	0	0	0	0	0	0	0	0	0	0	0	0	0	0	0	0	0	0	0	0	0	0	0	0	0
hsa-mir-206	1558	256611	31296	282008	40698	139835	76820	1448	237877	5731	91	20012	31928	11216	41702	12977	12276	25905	9552	709	101	69350	44	4136	6486	42051	5485	21768	33999	18474	200	37024	3052	27212	30661	32961	30668	25530	17872	7111	238	126467	18704	28909	41189	19249	5	12	25272
hsa-mir-329-2	2	3	4	10	5	0	5	1	33	5	8	5	4	5	3	3	0	3	0	1	2	2	1	2	1	7	4	0	0	1	4	6	4	2	0	0	2	2	6	0	1	5	11	4	5	3	0	0	1
hsa-mir-3910-2	0	0	0	1	0	1	0	0	0	0	0	0	0	1	0	0	0	0	1	0	0	0	2	0	0	0	1	0	0	1	0	2	0	1	0	0	0	1	0	0	0	0	1	1	0	0	1	0	0
hsa-mir-6799	0	0	1	0	0	0	0	1	0	0	0	0	0	0	0	0	0	0	0	0	0	0	0	0	0	1	0	0	0	0	0	0	0	0	0	0	0	1	0	1	0	0	0	0	2	0	0	0	0
hsa-mir-4418	0	0	0	0	0	0	0	0	0	0	0	0	0	0	0	0	0	0	0	0	0	0	0	0	0	0	0	0	0	0	0	0	0	0	0	0	0	0	0	0	0	0	0	0	0	0	0	0	0
hsa-mir-409	54	126	110	544	236	149	231	96	407	57	103	87	87	190	147	76	117	111	63	46	218	213	107	51	92	292	154	133	138	55	58	436	148	93	113	153	145	154	868	11	20	203	314	220	357	215	15	39	140
hsa-mir-516b-2	0	1	0	1	2	1	0	0	1	0	1	1	0	0	0	0	0	1	2	3	0	2	0	1	0	0	3	0	0	0	0	5	0	3	0	3	0	0	5	0	0	1	0	1	0	2	0	0	1
hsa-mir-4328	0	0	0	0	0	0	0	0	0	0	0	0	0	0	0	0	0	0	0	0	0	0	0	0	0	0	0	0	0	0	0	0	0	0	0	0	0	0	0	0	0	0	0	0	0	0	0	0	0
hsa-mir-4330	0	0	0	0	0	0	0	0	0	0	0	0	0	0	0	0	0	0	0	0	0	0	0	0	0	0	0	0	0	0	0	0	0	0	0	0	0	0	0	0	0	0	0	0	0	0	0	0	0
hsa-mir-196a-2	7	10	2	11	2	9	5	8	6	1	5	4	9	1	6	14	22	3	9	90	526	520	366	31	344	41	473	21	6	42	502	107	35	19	44	26	138	127	35	2	105	440	627	47	204	29	515	645	341
hsa-mir-3116-1	0	0	0	1	0	0	0	0	0	0	0	0	0	0	0	1	0	0	0	0	0	0	0	0	0	0	0	0	0	0	0	0	0	0	0	0	1	0	0	0	0	0	0	0	0	0	0	0	0
hsa-mir-4512	0	0	0	0	0	0	0	1	0	0	0	0	0	0	0	0	0	0	0	0	0	0	0	0	0	0	0	0	0	0	0	0	1	0	0	0	0	0	0	0	1	0	0	0	0	0	0	0	0
hsa-mir-1200	0	0	0	0	0	0	0	0	0	0	0	0	0	0	0	0	0	0	0	0	0	0	0	0	0	0	0	0	0	0	0	0	0	0	0	0	0	0	0	0	0	0	0	0	0	0	0	0	0
hsa-mir-4296	0	0	1	0	0	0	0	0	0	0	0	0	0	0	0	0	0	0	0	0	0	0	0	0	0	0	0	0	0	0	0	0	0	0	0	0	0	0	0	0	0	0	0	0	0	0	0	0	0
hsa-mir-1306	2	19	22	24	12	31	19	26	28	19	19	9	20	10	12	31	26	18	16	11	65	22	34	22	43	42	27	23	22	29	51	69	45	32	14	10	36	38	71	24	13	39	95	53	28	24	48	50	39
hsa-mir-3937	0	1	0	0	0	0	0	0	0	0	0	2	0	0	0	0	0	0	0	0	0	0	0	0	1	0	0	1	0	0	0	0	0	0	0	0	0	0	0	0	0	0	0	0	0	0	0	0	0
hsa-mir-4749	0	0	1	0	0	0	0	0	0	0	0	0	0	0	0	0	0	0	0	0	0	1	0	0	0	1	0	0	0	0	0	0	2	0	0	0	0	1	6	0	1	1	0	5	0	0	1	1	0
hsa-mir-3609	0	2	1	3	0	0	0	0	0	1	0	0	0	1	0	0	0	1	0	0	1	2	2	0	1	0	5	1	0	0	1	7	1	0	2	10	0	1	7	0	0	2	0	2	0	0	4	0	1
hsa-mir-4457	0	0	0	0	0	0	0	0	0	0	0	0	0	0	0	0	0	0	0	0	0	0	0	0	0	0	0	0	0	0	0	0	0	0	0	0	0	0	1	0	1	0	0	0	0	0	0	0	0
hsa-mir-6068	1	0	0	0	0	0	0	0	0	0	0	0	0	0	0	0	0	0	0	0	0	0	0	0	0	0	0	0	0	0	0	0	0	0	0	0	0	0	0	0	0	0	0	0	0	0	0	0	0
hsa-mir-5699	1	1	3	4	1	2	1	2	4	2	3	2	3	1	2	3	4	2	1	0	4	8	6	2	6	12	4	0	1	1	6	9	4	2	7	5	5	3	3	0	2	1	8	13	2	1	6	0	5
hsa-mir-4662a	84	361	130	749	116	187	132	198	262	171	89	139	143	230	93	316	240	141	94	388	217	232	699	73	56	291	413	148	421	384	452	527	25	66	68	298	270	112	138	36	74	203	119	254	181	31	70	133	183
hsa-mir-4693	0	0	0	0	0	0	0	0	0	0	0	0	0	0	0	0	0	0	0	0	0	0	0	0	0	0	0	0	0	0	0	0	0	0	0	0	0	0	0	0	0	0	0	0	0	0	0	0	0
hsa-mir-4772	17	34	26	62	30	52	21	81	19	25	14	100	67	11	64	32	36	41	11	23	6	21	40	29	93	60	114	137	17	11	73	44	45	58	6	20	13	37	108	16	64	75	28	122	13	164	451	14	17
hsa-mir-6881	0	0	0	0	0	0	0	0	0	0	0	0	0	0	0	2	0	0	0	0	2	0	0	0	2	0	0	0	0	0	0	0	0	0	0	0	0	0	1	0	0	0	1	0	0	0	0	0	0
hsa-mir-584	106	426	622	861	389	671	526	282	1200	470	253	969	349	847	360	2191	396	305	240	731	477	390	1121	777	113	701	1283	152	500	1115	4444	505	479	1590	1210	832	364	620	676	1034	651	488	3084	467	541	546	119	47	1440
hsa-mir-3977	0	0	0	0	0	0	0	0	0	0	0	0	0	0	0	0	0	0	0	0	0	0	0	0	0	0	0	0	0	0	0	0	0	0	0	0	0	0	0	0	0	0	0	0	0	0	0	0	0
hsa-mir-153-2	5	44	55	40	20	31	46	134	76	9	65	47	61	22	78	39	35	34	31	19	130	100	17	30	183	35	70	54	30	25	71	40	15	84	18	10	45	18	174	7	3	35	108	37	31	12	78	28	9
hsa-mir-7112	0	0	1	2	0	0	0	0	0	0	0	0	1	1	0	3	0	0	0	1	0	0	0	0	0	1	7	0	0	2	3	0	1	0	0	0	2	0	0	6	0	1	4	0	1	0	3	4	0
hsa-mir-520a	0	12	6	14	6	7	0	11	30	3	3	3	0	0	0	2	3	4	3	3	6	4	1	4	3	2	5	3	2	1	1	42	3	2	4	16	9	8	32	0	2	2	2	2	0	6	0	0	1
hsa-mir-4733	0	0	0	0	0	0	0	0	1	0	1	0	0	0	0	0	0	0	0	0	3	0	0	0	0	0	1	0	0	0	0	1	0	0	0	2	1	3	0	0	0	0	0	0	0	0	0	0	0
hsa-mir-6859-4	0	0	0	0	0	0	0	0	0	0	0	0	0	0	0	0	0	0	0	0	0	0	0	0	0	0	0	0	0	0	0	0	0	1	0	0	0	0	0	0	0	1	0	0	0	0	0	0	0
hsa-mir-581	0	3	2	2	1	1	0	2	2	0	4	2	1	3	3	0	2	0	2	1	6	2	1	0	2	1	2	3	4	5	0	0	1	1	1	3	5	1	9	0	0	1	6	0	0	0	4	4	2
hsa-mir-6732	0	0	0	0	0	0	0	0	1	0	0	0	0	0	0	1	1	0	0	0	1	0	0	0	0	0	1	0	1	0	1	0	2	0	0	0	0	0	1	1	0	1	1	1	0	0	0	0	0
hsa-mir-4731	0	0	0	0	0	0	0	0	1	0	0	0	0	0	0	0	0	0	0	0	1	1	1	0	0	0	0	0	0	0	0	0	0	0	0	0	0	0	0	0	0	0	0	0	0	0	0	0	0
hsa-mir-200b	1071	1205	3072	2743	2011	1969	3058	36207	3849	3679	10728	4167	1932	1907	2542	2068	1625	1133	3899	1424	194	6278	4722	1757	1524	3128	3363	6795	2320	3013	3216	5163	1419	2713	2223	3909	2354	851	8605	1837	943	2867	2066	2270	1840	744	9087	2814	1476
hsa-mir-181b-2	149	475	427	883	494	574	275	519	616	239	333	616	273	390	494	851	538	749	237	519	1726	317	1081	220	769	800	1760	624	2099	640	2072	931	613	1464	258	1224	388	502	636	704	156	670	2812	775	1503	1288	1870	163	440
hsa-mir-4666a	0	0	1	1	0	0	0	0	1	1	0	0	0	0	0	0	1	0	0	0	0	2	0	0	0	0	0	0	0	0	0	0	0	0	0	1	0	0	0	0	0	0	0	1	0	0	1	1	0
hsa-mir-629	187	274	579	785	469	669	431	534	328	547	446	1069	437	321	804	973	546	314	252	300	499	723	974	487	641	913	718	596	586	638	950	796	704	611	742	870	475	405	1510	385	201	1074	1353	787	604	661	1337	227	1462
hsa-mir-367	0	0	0	0	0	0	0	0	0	0	0	0	0	0	0	0	0	0	0	0	0	0	0	0	0	0	0	0	0	0	0	0	0	0	0	0	0	0	0	0	0	0	0	0	0	0	0	0	0
hsa-mir-548aj-2	0	0	0	0	0	0	0	0	0	0	0	0	0	0	0	0	0	0	0	0	0	0	0	0	0	0	0	0	0	0	0	0	0	0	0	0	0	0	0	0	0	0	0	0	0	0	0	0	0
hsa-mir-4481	0	0	0	0	0	0	0	0	0	0	0	0	0	0	0	0	0	0	0	0	0	0	0	0	0	0	0	0	0	0	0	0	0	0	0	0	0	0	0	0	0	0	0	0	0	0	0	0	0
hsa-mir-6845	0	0	0	0	0	0	0	0	0	0	0	0	0	0	0	0	0	0	0	0	0	0	0	0	0	1	0	0	2	0	1	0	0	0	0	0	0	0	0	0	1	0	0	0	1	1	1	0	1
hsa-mir-5571	1	0	0	15	0	0	1	2	1	0	0	0	1	0	0	0	2	1	0	0	0	0	5	1	0	1	3	4	0	1	2	9	7	5	0	0	0	4	6	0	0	0	3	0	0	11	7	0	0
hsa-mir-197	163	1105	1205	1525	907	814	622	934	1837	760	941	1044	1145	1201	586	1394	1445	814	711	815	4769	1580	1926	1405	1410	3444	1484	1679	892	1600	1187	1644	1341	1029	1304	1196	996	759	2588	847	1032	1197	2190	1752	933	551	1238	923	739
hsa-mir-1-2	206	63486	5622	63089	3435	35492	19053	223	46535	1300	95	6171	6559	3112	13104	581	913	7079	1785	64	23	5194	0	299	422	1979	650	1181	3953	639	20	3378	104	913	1137	3232	2586	3903	1037	248	57	9405	1611	1125	2700	1215	5	2	1051
hsa-mir-411	40	265	269	989	142	244	413	106	6225	103	246	146	234	52	382	47	49	21	6	10	22	71	38	7	51	78	30	18	31	8	19	124	54	42	54	25	83	74	216	5	13	119	79	92	161	130	5	9	66
hsa-mir-518c	0	6	1	5	6	2	0	5	9	1	1	3	0	1	0	1	0	5	5	6	6	0	0	3	0	1	3	1	4	1	3	24	0	1	0	22	3	1	29	1	0	1	1	3	1	2	0	0	3
hsa-mir-7705	0	2	0	6	1	0	2	2	1	2	1	1	1	2	1	4	4	2	1	3	1	4	3	1	5	9	19	4	9	3	5	24	3	14	0	3	1	1	3	5	0	3	5	4	7	1	4	2	1
hsa-mir-5009	0	0	0	0	0	0	0	0	0	0	0	0	0	0	0	0	0	0	0	0	0	0	2	0	0	0	0	1	0	0	0	1	1	0	0	1	0	0	0	0	0	0	0	0	1	0	0	0	0
hsa-mir-4667	0	0	0	0	0	0	0	1	0	1	0	0	0	0	0	0	0	0	0	0	0	1	0	0	0	0	1	0	1	0	0	0	0	0	0	0	0	0	1	0	0	0	0	0	0	0	0	0	0
hsa-mir-1244-3	0	0	0	0	0	0	0	0	0	0	0	0	0	0	0	0	0	0	0	0	0	0	0	0	0	0	0	0	0	0	0	0	0	0	0	0	0	0	0	0	0	0	0	0	0	0	0	0	0
hsa-mir-3619	0	0	1	2	1	0	0	0	0	0	0	0	2	0	0	9	0	1	0	1	1	0	2	1	4	0	4	1	1	1	3	1	2	1	2	0	0	0	4	2	0	0	1	0	1	0	3	3	0
hsa-mir-7153	0	0	0	0	0	0	0	0	0	0	0	0	0	0	0	0	0	0	0	0	0	0	0	0	0	0	0	0	0	0	0	0	0	0	0	0	0	0	0	0	0	0	0	0	0	0	0	0	0
hsa-mir-153-1	0	4	6	5	0	9	9	10	12	1	7	4	6	2	3	4	3	0	2	2	19	7	1	4	5	3	4	4	0	0	1	10	0	3	3	2	4	5	12	1	0	2	10	9	0	4	4	3	1
hsa-mir-4434	0	2	0	1	1	0	0	0	5	1	0	0	0	0	0	2	0	1	0	0	2	1	1	0	0	0	2	1	0	0	0	2	0	2	0	0	0	0	2	0	0	2	2	1	0	0	3	0	0
hsa-mir-6129	0	0	0	0	0	0	0	0	0	0	0	0	0	0	0	0	0	0	0	0	0	0	0	0	0	0	0	0	0	0	0	0	0	0	0	0	0	0	0	0	0	0	0	0	0	0	0	0	0
hsa-mir-548f-5	0	0	0	0	0	0	0	0	0	0	0	0	0	0	0	0	0	0	0	0	0	0	0	0	0	0	0	0	0	0	0	0	0	0	0	0	0	0	0	0	0	0	0	0	0	0	0	0	0
hsa-mir-4494	0	1	0	0	1	1	0	0	0	0	0	0	0	0	0	0	0	0	1	0	0	0	0	1	2	1	1	0	0	2	1	1	0	0	0	0	0	0	1	0	0	0	0	1	0	0	0	0	0
hsa-mir-4274	0	0	0	0	0	0	0	0	0	0	0	0	0	0	0	0	0	0	0	0	0	0	0	0	0	0	0	0	0	0	0	0	0	0	0	0	0	0	0	0	0	0	0	0	0	0	0	0	0
hsa-mir-7843	0	0	0	0	0	0	0	0	2	0	0	0	0	0	0	0	0	0	0	0	0	0	0	0	0	0	0	0	0	0	0	0	0	0	0	0	0	0	0	0	0	0	0	0	0	0	0	0	0
hsa-mir-3913-2	3	2	3	16	8	5	4	11	7	5	4	2	3	4	7	3	5	3	2	3	8	3	19	1	11	5	6	15	8	3	6	8	2	3	1	6	5	38	32	5	0	3	14	4	11	7	10	3	7
hsa-mir-6818	0	0	0	3	0	1	1	0	0	0	0	1	0	0	1	0	1	0	0	0	0	3	0	1	1	1	0	1	1	1	1	0	0	1	0	0	0	0	2	1	0	0	1	0	0	0	2	1	0
hsa-mir-149	120	875	510	267	208	980	125	1121	208	549	121	707	568	671	403	302	132	213	4189	231	617	299	667	534	89	228	250	198	167	220	513	3566	112	555	816	313	436	172	1889	270	560	410	1009	409	159	51	365	1672	335
hsa-mir-5697	0	0	0	0	0	0	0	0	0	0	1	0	0	0	0	0	0	0	0	0	0	0	0	0	0	0	0	0	0	0	0	0	0	0	0	0	0	0	0	0	0	0	0	0	0	0	0	0	0
hsa-mir-5684	1	1	1	0	4	8	0	2	4	2	1	0	0	0	2	1	2	0	1	1	0	1	1	0	3	2	1	1	2	0	4	1	4	3	0	3	0	1	0	1	1	4	1	4	0	0	3	0	2
hsa-mir-4437	0	0	0	0	0	0	0	0	0	0	0	0	0	0	0	0	0	0	0	0	0	0	1	0	0	0	0	0	0	0	0	0	0	0	0	0	0	0	0	0	0	0	0	0	0	0	0	0	0
hsa-mir-6745	0	0	0	1	0	0	0	0	0	0	0	0	0	0	0	0	0	0	0	0	0	0	0	0	0	0	0	0	0	0	0	0	0	0	0	0	0	0	0	0	0	0	0	0	0	0	0	0	0
hsa-mir-4299	0	0	0	0	0	0	0	0	0	0	0	0	0	0	0	0	0	0	0	0	0	0	0	0	0	0	0	0	0	0	0	0	0	0	0	0	0	0	0	0	0	0	0	0	0	0	0	0	0
hsa-mir-5695	0	1	0	1	0	0	0	1	0	0	0	0	0	0	1	1	0	0	0	0	1	0	0	1	1	0	1	0	0	0	0	0	0	0	0	0	0	0	0	0	1	0	1	0	0	0	0	0	0
hsa-mir-1271	2	14	4	34	19	16	6	8	16	7	7	15	14	9	15	16	8	3	5	9	29	28	40	16	11	16	25	11	8	12	1	17	13	12	16	5	15	17	77	12	6	15	28	25	11	10	22	34	8
hsa-mir-4480	0	0	0	0	0	0	0	0	0	0	0	0	0	0	0	0	0	0	0	0	0	0	1	0	0	0	0	0	0	0	0	0	0	0	0	0	0	0	0	0	0	0	0	0	0	0	0	1	0
hsa-mir-4445	0	0	0	0	0	0	0	0	0	0	0	0	0	0	0	0	0	1	0	0	0	0	0	0	2	0	0	0	0	1	0	0	0	0	0	0	0	0	0	0	0	0	1	0	0	0	0	0	0
hsa-mir-6074	0	0	0	0	0	0	0	0	0	0	0	0	0	0	0	0	0	0	0	0	0	0	0	0	0	0	0	0	0	0	0	0	0	0	0	0	0	0	0	0	0	0	0	0	0	0	0	0	0
hsa-mir-1269a	30	6	37	18	3	2	2	18	1	37	2	13	6	0	21	125	0	0	3	24	982	430	1443	2	5	461	1360	28	240	15	8	52	16	761	91	5	0	2	45	33	0	1537	1271	4	15	2	1	3095	79
hsa-mir-6755	1	2	5	14	6	3	3	10	4	3	2	10	2	2	2	11	4	2	2	4	0	3	3	5	9	5	4	3	3	1	10	3	4	10	2	4	1	4	5	2	5	5	4	8	11	3	8	3	5
hsa-mir-4441	0	0	0	0	0	0	0	0	0	0	0	0	0	0	0	0	0	0	0	0	0	0	0	0	0	0	0	0	0	0	0	0	0	0	0	0	0	0	0	0	0	0	0	0	0	0	0	0	0
hsa-mir-4727	0	2	0	1	1	1	2	1	8	0	0	0	0	1	3	0	1	1	0	0	0	1	0	0	0	1	0	0	0	0	0	0	2	4	0	1	0	1	0	0	0	1	2	1	0	1	4	2	2
hsa-mir-548u	0	0	0	0	0	0	0	0	0	0	0	0	0	0	0	0	0	0	0	0	0	0	0	0	0	0	0	0	0	0	0	0	0	0	0	0	0	0	0	0	0	0	0	0	0	0	0	0	0
hsa-mir-124-1	0	0	2	0	0	0	0	1	2	0	1	0	0	0	0	0	0	0	0	0	0	0	0	0	0	0	0	0	0	0	0	1	0	0	0	0	0	0	0	0	0	0	0	1	1	0	0	0	0
hsa-mir-3611	0	0	0	1	0	0	0	1	0	1	1	0	0	0	0	1	0	0	1	0	1	1	1	0	0	0	1	0	0	0	0	2	0	0	0	0	0	0	0	0	1	0	0	1	0	0	1	0	0
hsa-mir-770	0	0	0	1	0	1	1	0	5	2	0	0	0	0	0	0	0	0	0	0	0	0	0	0	0	0	0	0	0	0	0	2	0	1	0	0	2	0	3	0	0	0	2	0	0	0	1	0	0
hsa-mir-4539	0	0	0	0	0	0	0	0	0	0	0	0	0	0	0	0	0	0	0	0	0	0	0	0	0	0	0	0	0	0	0	0	0	1	0	0	0	0	1	0	0	0	0	1	0	0	0	0	0
hsa-mir-4270	0	0	0	0	0	0	0	0	0	0	0	0	0	0	0	0	0	0	0	0	0	0	0	0	0	0	0	0	0	0	0	0	0	0	0	0	0	0	0	0	0	0	0	0	0	0	0	0	0
hsa-mir-4492	0	0	0	0	0	0	1	0	0	0	0	0	0	0	0	0	0	0	0	0	0	5	0	0	0	0	0	2	0	0	0	1	1	1	0	0	1	0	3	0	1	0	0	1	2	3	1	1	2
hsa-mir-6792	0	0	0	0	0	0	0	0	0	0	0	0	0	0	0	0	0	0	0	0	0	0	0	0	0	0	0	0	0	0	0	0	0	0	0	0	0	0	0	0	0	0	0	0	0	0	0	0	0
hsa-mir-3129	0	1	0	5	5	0	2	3	3	0	0	0	3	0	0	4	3	2	0	2	13	2	1	3	6	1	7	0	5	13	2	5	4	4	4	7	8	2	4	3	2	2	1	5	4	0	0	0	2
hsa-mir-588	0	0	0	0	0	0	0	0	1	0	0	0	1	0	0	1	0	0	0	1	0	0	0	0	1	0	0	0	0	0	0	0	0	0	0	0	0	0	0	0	0	3	0	1	0	0	5	0	0
hsa-mir-6868	0	0	0	1	0	0	0	1	3	0	5	2	4	1	0	1	1	0	0	0	0	1	2	0	1	2	1	1	1	1	2	2	0	5	0	1	0	0	1	4	0	1	5	1	0	3	3	3	0
hsa-mir-181d	18	60	34	105	36	60	51	92	107	32	94	64	34	39	54	51	53	35	16	35	107	30	163	13	85	116	84	57	60	32	121	85	38	32	21	121	108	20	42	19	11	47	127	95	39	135	141	37	67
hsa-mir-4528	0	0	0	1	0	0	0	0	1	0	0	0	0	0	0	0	0	0	0	0	0	0	0	0	0	0	0	0	0	0	0	0	0	0	0	0	0	0	0	0	1	0	0	0	0	0	1	0	1
hsa-mir-1254-2	0	2	1	0	0	0	0	1	0	1	0	1	3	1	1	6	1	5	5	1	4	1	2	2	2	5	2	0	0	1	2	1	3	0	3	1	0	1	4	2	0	0	1	0	0	1	5	0	4
hsa-mir-155	2330	1903	2734	3760	795	4124	2221	4466	1312	4110	825	2838	3280	1968	2067	2526	1400	4648	1899	2489	3965	5209	1237	1017	6158	2453	5740	6608	3353	1457	1917	7243	1889	5249	760	3057	1000	1616	3745	1836	2885	1762	2510	10825	1350	9679	12091	395	1176
hsa-mir-30c-1	181	3235	868	5537	553	1377	655	1283	2008	723	1574	755	711	1868	791	615	521	1832	1082	765	2153	1456	1271	591	1115	2036	1897	1482	1759	1014	1084	2044	328	335	468	1736	432	362	1181	687	251	488	887	627	549	405	618	321	335
hsa-mir-4436a	0	0	0	0	0	0	0	0	0	0	0	0	0	0	0	0	0	0	0	0	0	0	0	0	0	0	0	0	0	0	0	0	0	0	0	0	0	0	0	0	0	0	0	0	0	0	0	0	0
hsa-mir-4256	0	0	0	0	0	0	0	0	0	0	0	0	0	0	0	0	0	0	0	0	0	0	0	0	0	0	0	0	0	0	0	0	0	0	0	0	0	0	0	0	0	0	0	0	0	0	0	0	0
hsa-mir-3617	0	0	0	0	0	0	0	0	0	0	0	0	0	0	0	0	0	0	0	0	4	0	0	0	0	0	0	0	0	0	0	0	0	0	2	0	0	0	0	0	0	0	8	0	0	0	1	0	0
hsa-mir-3618	1	0	1	1	0	0	0	0	0	1	0	0	3	0	0	0	0	0	1	0	0	0	0	1	1	0	0	4	0	1	1	0	0	0	0	0	3	0	1	0	1	0	1	1	1	1	0	0	0
hsa-mir-8056	0	0	0	0	0	0	0	0	0	0	0	0	0	0	0	0	0	0	0	0	0	0	0	0	0	0	0	0	0	0	0	0	0	0	0	0	0	0	0	0	0	0	0	0	0	0	0	0	0
hsa-mir-6750	0	0	1	0	0	1	0	0	0	0	1	0	1	0	0	0	0	0	0	0	0	0	0	0	1	1	0	0	0	0	0	0	0	0	0	0	0	0	3	2	0	0	1	0	0	0	2	1	0
hsa-mir-6814	0	0	1	0	0	1	0	0	0	0	0	0	0	0	0	0	0	0	0	1	0	0	0	0	1	1	1	0	1	1	1	1	0	0	0	0	0	0	0	2	0	0	0	0	1	0	2	1	1
hsa-mir-522	1	0	4	5	6	4	0	4	3	1	2	4	0	0	0	7	1	0	0	3	5	1	0	0	0	5	1	0	1	0	10	10	3	2	0	2	0	1	5	0	0	4	2	4	1	5	0	0	0
hsa-mir-365a	135	567	400	399	145	427	191	147	647	741	139	213	215	344	145	851	340	506	192	621	1294	223	266	243	191	674	905	212	978	329	386	653	372	410	301	1141	270	237	259	398	190	238	372	368	324	158	65	70	264
hsa-mir-491	2	49	10	34	5	25	18	6	70	9	20	7	2	10	10	9	5	7	9	5	41	2	8	5	10	18	7	11	4	6	9	16	4	5	4	17	6	6	13	3	6	10	13	8	10	10	7	9	4
hsa-mir-3689f	0	0	0	0	0	0	0	0	0	0	0	0	0	0	0	0	0	0	0	0	0	0	1	0	0	0	0	0	0	0	0	0	0	0	0	0	0	0	0	0	0	0	0	0	0	0	0	0	0
hsa-mir-8084	0	0	0	0	0	0	0	0	0	0	0	0	0	0	0	0	0	0	0	0	0	0	0	0	0	0	0	0	0	0	0	0	0	0	0	0	0	0	0	0	0	0	0	0	0	0	0	0	0
hsa-mir-17	1095	4303	3865	7887	5062	5113	2419	3747	3627	1797	2499	6846	2839	4571	5189	6270	1664	2713	4871	5670	3482	3794	14720	3024	2646	7163	9556	4785	3177	7052	6392	5335	3482	4282	4280	4450	2812	2556	6728	4467	1556	6139	3676	3442	5942	3031	10477	2252	4323
hsa-mir-5584	0	0	0	0	0	0	1	0	0	0	0	0	0	0	0	0	0	0	0	0	0	0	0	0	0	0	0	0	0	1	0	1	0	0	0	0	1	1	0	0	0	0	0	0	1	0	0	0	0
hsa-mir-7106	0	0	0	0	0	0	0	0	0	0	0	0	0	0	0	0	0	0	0	0	0	0	0	0	0	0	0	0	0	0	0	0	0	0	0	0	0	0	0	0	0	0	0	0	0	0	0	0	0
hsa-mir-3908	0	0	0	0	0	0	0	0	0	0	0	0	0	0	0	0	0	0	0	0	0	0	0	0	0	0	0	0	0	0	0	0	0	0	0	0	0	0	0	0	0	0	0	0	0	0	0	0	0
hsa-mir-3686	0	0	0	0	0	0	0	0	0	0	0	0	0	0	0	0	0	0	0	0	0	0	0	0	0	0	0	0	0	0	0	0	0	0	0	0	0	0	0	0	0	0	0	0	0	0	0	0	0
hsa-mir-617	0	0	0	0	0	0	0	0	0	0	0	0	0	0	0	0	0	0	0	0	0	0	0	0	0	0	0	0	0	0	0	0	0	0	0	0	0	0	0	0	0	0	0	0	0	0	0	0	0
hsa-mir-513b	0	0	1	0	0	3	0	0	0	0	0	2	0	0	1	0	0	0	0	0	1	0	0	0	0	0	0	0	0	0	0	0	0	0	0	0	0	0	0	0	0	0	2	0	0	0	2	0	0
hsa-mir-205	12649	31162	38334	33253	58683	38295	8216	28051	3870	35181	8341	54796	60096	59513	58462	58709	48423	50624	101533	55723	14483	79926	90173	52225	15938	85619	74710	104074	89153	113050	123507	73890	44721	53529	46834	97688	84200	24752	139170	98852	24774	31860	50569	48462	76868	10917	89826	81757	25291
hsa-mir-1273e	0	0	0	0	0	0	0	0	0	0	0	0	0	0	0	0	0	0	0	0	0	0	0	0	0	0	0	0	0	0	0	0	0	0	0	0	0	0	0	0	0	0	0	0	0	0	0	0	0
hsa-mir-4275	0	0	0	0	0	0	0	0	0	0	0	0	0	0	0	0	0	0	0	0	0	0	0	0	0	0	0	0	0	0	0	0	0	0	0	0	0	0	0	0	0	0	0	0	0	0	0	0	0
hsa-mir-3187	1	1	2	1	0	1	0	0	0	1	0	1	0	0	1	6	1	1	0	0	1	1	0	0	1	2	0	2	0	3	2	7	1	1	3	0	5	2	1	0	0	6	5	6	4	1	4	0	2
hsa-mir-518a-2	0	1	0	0	4	1	0	3	3	0	1	3	0	1	0	0	0	2	0	2	0	0	0	1	0	0	0	1	0	1	1	8	0	4	0	3	1	2	6	1	0	1	0	1	0	0	1	0	4
hsa-mir-625	548	1321	818	1868	593	982	714	1190	968	937	6407	1118	880	820	670	1311	604	435	323	435	841	1300	1454	241	847	976	1189	1204	848	389	1028	2638	883	799	330	1489	431	924	2743	224	395	713	1305	1336	481	1896	2365	366	914
hsa-mir-597	0	0	0	0	0	1	0	1	0	0	0	0	0	0	0	1	0	0	0	0	0	0	0	0	0	0	1	0	0	0	0	0	0	2	1	0	0	0	0	0	1	0	2	1	0	0	5	0	1
hsa-mir-2116	0	1	0	5	3	4	3	0	6	1	2	4	0	0	0	1	0	5	0	0	2	3	1	1	1	2	1	2	3	0	11	2	2	4	0	3	2	3	10	3	1	1	6	1	0	2	6	2	0
hsa-mir-3158-2	0	0	0	0	0	2	2	0	1	0	0	1	0	1	0	0	0	0	1	0	0	2	0	0	0	1	0	0	0	0	0	0	1	1	0	0	1	0	3	0	0	1	2	0	1	0	0	0	0
hsa-mir-1278	0	0	0	2	0	0	1	0	1	1	0	0	1	0	1	0	0	0	0	0	1	0	0	1	0	1	0	0	0	2	0	1	0	0	0	0	0	0	0	0	0	0	0	0	0	0	0	0	0
hsa-mir-6816	0	0	0	0	0	0	0	0	0	0	0	0	0	0	0	0	0	0	0	0	0	0	0	0	0	0	0	0	0	0	0	2	0	0	0	0	0	0	0	0	0	0	0	0	0	0	0	0	0
hsa-mir-569	0	0	0	0	0	0	0	0	0	0	0	0	0	0	0	0	0	0	0	0	0	0	0	0	0	0	0	0	0	0	0	0	0	0	0	0	0	0	0	0	0	0	0	0	0	0	0	0	0
hsa-mir-3167	0	0	0	0	0	0	0	0	0	0	0	0	0	0	0	0	0	0	0	0	0	0	0	0	0	0	0	0	0	0	0	0	0	0	0	0	0	0	0	0	0	0	0	0	0	0	0	0	0
hsa-mir-3920	0	2	2	0	0	0	0	0	0	0	0	0	0	1	1	0	1	3	1	4	0	0	0	4	2	1	2	0	1	0	4	1	0	2	1	1	0	0	4	1	0	0	2	0	2	1	0	0	0
hsa-mir-6766	0	0	2	1	1	1	1	0	0	0	0	1	0	2	1	1	0	0	0	1	1	0	1	1	1	1	0	0	0	0	0	0	0	0	0	0	0	0	0	0	0	0	0	1	0	0	1	0	2
hsa-mir-3688-1	0	1	0	0	0	0	0	0	0	0	0	0	0	0	0	0	0	0	0	0	1	0	0	0	0	0	0	0	0	0	0	0	0	1	0	0	0	0	0	0	0	1	0	0	0	0	0	0	0
hsa-mir-5681b	0	0	0	0	0	0	0	0	0	0	0	0	0	0	0	0	0	0	0	0	0	0	0	0	0	0	0	0	0	0	0	0	0	0	0	0	0	0	0	0	0	0	0	0	0	0	0	0	1
hsa-mir-519d	0	3	0	3	4	5	0	3	5	1	0	1	0	1	0	2	0	1	1	2	4	0	0	2	0	3	3	1	2	0	4	8	3	1	1	9	0	2	18	2	0	0	2	2	0	2	0	0	1
hsa-mir-135a-2	1	83	26	21	21	186	32	16	12	0	42	26	16	17	52	0	0	1	6	0	0	1	0	0	0	3	0	0	1	0	0	0	0	0	0	12	1	0	2	0	0	0	0	0	0	0	1	0	0
hsa-mir-133b	83	5870	1896	9697	949	10339	6452	95	17755	618	21	983	4280	205	2814	369	305	1240	320	23	2	2952	2	151	106	861	178	813	445	541	14	1187	98	634	863	525	1199	1827	731	256	11	3110	757	1570	1262	302	0	6	461
hsa-mir-941-4	0	0	0	0	0	0	0	0	0	0	0	0	0	0	0	0	0	0	0	0	0	0	0	0	0	0	0	0	0	0	0	0	0	0	0	0	0	0	0	0	0	0	0	0	0	0	0	0	0
hsa-mir-4447	0	0	0	0	0	0	0	0	0	0	0	0	0	0	0	0	0	0	0	0	0	0	0	0	0	0	0	0	0	0	0	0	0	0	0	0	0	0	0	0	0	0	0	0	0	0	0	0	0
hsa-mir-3934	5	7	8	16	9	10	10	24	7	8	5	13	3	2	16	35	5	3	9	15	9	16	14	11	17	20	24	14	13	15	87	30	19	32	13	23	21	14	51	18	4	27	32	15	21	18	28	10	29
hsa-mir-1470	0	0	0	0	0	0	0	0	0	0	0	0	0	0	0	0	0	0	0	0	0	0	0	0	0	0	0	0	0	0	0	0	0	0	0	0	0	0	0	0	0	0	0	0	0	0	0	0	0
hsa-mir-514a-3	2	13	151	36	4	13	15	13	13	37	0	44	13	25	23	1	5	4	3	0	33	2	21	0	4	3	2	4	8	24	9	9	1	1	1	2	4	1	0	2	0	2	80	2	0	1	12	1	19
hsa-mir-5583-1	0	0	0	0	0	0	0	0	0	0	0	0	0	0	0	0	0	0	0	0	0	0	0	0	0	0	1	0	0	0	0	0	0	0	0	0	0	0	0	0	0	0	0	0	0	0	0	0	0
hsa-mir-675	7	365	90	1377	215	171	104	69	552	43	47	53	167	126	452	92	146	413	312	64	3238	1053	43	158	170	467	75	266	529	535	33	352	348	147	794	154	316	257	885	357	11	772	826	180	295	53	9	132	70
hsa-mir-8061	0	0	0	0	0	0	0	0	0	0	0	0	0	0	0	0	0	0	0	0	0	0	0	0	0	0	0	0	0	0	0	0	0	0	0	0	0	0	0	0	0	0	0	0	0	0	0	0	0
hsa-mir-7160	0	0	0	1	0	1	0	0	0	0	0	0	1	0	0	0	0	0	0	0	0	1	0	0	0	0	0	0	0	1	0	0	0	0	0	0	0	0	0	0	0	0	0	0	0	0	0	0	0
hsa-mir-4431	0	0	0	1	0	0	1	0	1	0	0	0	0	0	0	0	0	0	0	0	0	0	0	0	0	0	2	0	0	0	0	0	0	0	0	0	0	0	1	0	0	0	0	0	0	0	0	0	0
hsa-mir-548i-1	0	0	0	0	0	0	0	0	0	0	0	0	0	0	0	0	0	0	0	0	0	0	0	0	0	0	0	0	0	0	0	0	0	0	0	0	0	0	0	0	0	0	0	0	0	0	0	0	0
hsa-mir-7973-2	0	0	0	0	0	0	0	0	0	0	0	0	0	0	0	0	0	0	0	0	0	0	0	0	0	0	0	0	0	0	0	0	0	0	0	0	0	0	0	0	0	0	0	0	0	1	0	0	0
hsa-mir-6876	0	0	0	0	0	0	0	0	0	0	0	0	0	0	0	0	0	2	0	0	0	0	0	0	0	0	0	0	0	0	0	0	0	0	0	0	0	0	0	0	0	0	0	0	0	0	0	0	0
hsa-mir-934	1	2	1	6	3	1	12	24	28	11	27	1	0	0	0	21	0	0	2	2	1	1	2	10	0	9	0	2	0	3	11	3	17	4	18	1	6	0	11	3	0	2	12	0	0	1	5	4	1
hsa-mir-1258	2	12	14	26	1	8	28	21	41	33	8	8	17	12	3	1	1	1	0	2	1	0	0	0	8	3	2	4	5	1	0	5	5	1	1	2	0	0	1	1	2	7	4	8	2	1	1	1	2
hsa-mir-4536-1	0	1	0	2	0	1	2	2	1	1	2	2	1	1	2	0	1	0	0	0	0	0	0	0	0	0	0	1	2	0	0	2	2	0	0	0	2	0	0	0	0	0	1	2	0	3	3	0	1
hsa-mir-4312	0	0	0	0	0	0	0	0	0	0	0	0	0	0	0	0	0	0	0	0	0	0	0	0	0	0	0	0	0	0	0	0	0	0	0	0	0	0	0	0	0	0	0	0	0	0	0	0	0
hsa-mir-3123	0	0	0	0	0	0	0	0	0	0	0	0	0	0	0	0	0	0	0	0	0	0	0	0	0	0	0	0	0	0	0	0	0	0	0	0	0	0	0	0	0	0	0	0	0	0	0	0	0
hsa-mir-626	0	0	0	0	0	0	0	0	0	0	0	0	0	0	0	0	0	0	0	0	0	0	0	0	0	0	0	0	0	0	0	0	0	0	0	0	0	0	0	0	0	0	0	0	0	0	0	0	0
hsa-mir-552	0	5	0	9	0	5	0	1	9	1	1	0	0	0	2	1	1	0	0	0	0	4	1	0	2	1	0	0	1	0	1	3	1	0	0	0	1	2	0	0	0	3	0	2	0	0	0	0	0
hsa-mir-1233-2	0	0	0	0	0	0	0	0	0	0	0	0	0	0	0	0	0	0	0	0	0	0	0	0	0	0	0	0	0	0	0	0	0	0	0	0	0	0	0	0	0	0	0	0	0	0	0	0	0
hsa-mir-4285	0	0	0	0	0	0	0	0	0	0	0	0	0	0	0	0	0	0	0	0	0	0	0	0	0	0	0	0	0	0	0	0	0	0	0	0	0	0	0	0	0	0	0	0	0	0	0	0	0
hsa-mir-4324	0	0	0	0	0	0	0	0	0	0	0	0	0	0	0	0	0	0	0	0	0	0	0	0	0	0	0	0	0	0	0	0	0	0	0	0	0	0	0	0	0	0	0	0	0	0	0	0	0
hsa-mir-3938	0	0	0	0	0	0	0	0	0	0	0	0	0	0	0	0	0	0	0	0	0	0	0	0	0	0	0	0	0	0	0	0	0	0	0	0	0	0	1	0	0	0	0	0	0	0	2	0	0
hsa-mir-6893	0	0	0	0	0	0	0	0	0	0	0	0	0	0	0	0	0	0	0	0	0	0	0	0	0	0	0	0	0	0	0	0	0	0	0	0	0	0	0	0	0	0	0	0	0	0	0	0	0
hsa-mir-1289-1	0	0	0	1	1	0	0	0	0	1	0	0	1	0	0	0	0	0	0	1	0	0	0	0	0	0	0	0	0	0	0	0	0	0	0	0	0	0	0	0	0	1	0	0	0	0	0	0	0
hsa-mir-8082	0	0	0	0	0	0	0	0	0	0	0	0	0	0	0	0	0	0	0	0	0	0	0	0	0	0	0	0	0	0	0	0	0	0	0	0	0	0	0	0	0	0	0	0	0	0	0	0	0
hsa-mir-22	98016	1161087	356050	2603752	560519	823672	699352	530234	1732221	186434	329776	534937	376251	395445	694333	495000	432168	295753	181088	275589	1113764	589205	848047	196941	618920	1133044	605572	387909	812654	296934	939227	847975	395382	418127	401694	1067078	572158	411866	815576	232178	125042	890106	1000139	706944	546136	598613	515023	193769	584683
hsa-mir-99a	1492	4481	7592	10164	5109	9700	7999	13926	14328	11739	17948	9849	4839	3020	7093	337	526	500	1619	492	1571	1251	1135	727	1819	1296	334	2254	657	531	558	1870	898	389	525	2032	3527	894	7688	130	283	1745	1457	2085	1994	2729	27298	644	1550
hsa-mir-4284	0	0	0	1	0	0	0	0	0	0	0	0	1	0	0	0	0	0	0	0	0	0	0	0	0	0	0	0	0	0	0	0	0	1	0	0	0	0	0	0	0	0	0	0	0	0	0	1	0
hsa-mir-4446	0	0	0	0	0	0	0	0	0	2	0	0	0	0	0	1	0	0	0	0	0	0	1	0	3	0	0	4	2	0	0	1	1	0	0	0	0	0	1	1	0	2	0	2	1	0	1	0	0
hsa-mir-4758	0	0	1	1	0	0	1	1	0	1	0	0	0	0	0	4	0	1	0	0	1	1	1	1	1	1	1	0	0	1	6	1	0	2	3	0	0	2	1	5	0	4	1	1	1	0	2	4	1
hsa-mir-3912	1	7	11	6	3	6	6	6	9	3	4	12	1	1	4	4	3	0	2	1	2	4	4	0	1	6	0	1	2	1	6	4	4	5	0	5	3	2	5	0	1	4	3	8	1	8	13	2	3
hsa-mir-1302-3	0	0	0	1	0	0	0	0	0	0	0	0	0	0	0	0	0	1	0	1	0	0	0	0	0	0	0	0	0	0	0	0	0	0	0	0	0	0	0	0	0	0	0	0	0	0	0	0	0
hsa-mir-4774	0	0	0	0	0	0	0	0	0	0	2	0	0	0	0	0	0	0	0	0	0	0	0	1	0	0	0	0	0	0	0	0	0	0	0	0	0	0	0	0	0	1	0	0	0	0	0	0	0
hsa-mir-1302-6	0	0	0	0	0	0	0	0	0	0	0	0	0	0	0	0	0	0	0	0	0	0	0	0	0	0	0	0	0	0	0	0	0	0	0	0	0	0	0	0	0	0	0	0	0	0	0	0	0
hsa-mir-6851	0	0	0	0	0	0	1	0	0	0	0	0	0	0	1	0	2	0	0	0	2	0	0	1	1	2	0	2	0	1	0	0	0	0	1	1	0	1	2	0	0	0	0	0	0	0	1	0	1
hsa-mir-505	18	100	70	142	74	129	78	198	138	75	72	94	183	110	82	210	104	153	173	70	603	156	120	114	186	267	194	195	112	232	252	382	94	107	79	106	160	93	272	154	70	117	227	378	210	108	241	116	128
hsa-mir-1343	0	1	0	1	2	2	1	0	5	0	2	0	0	1	3	4	2	0	1	0	5	2	1	2	1	15	1	3	1	2	12	4	5	1	2	1	0	1	2	3	0	1	8	6	2	0	2	5	1
hsa-mir-1207	0	0	0	0	0	0	0	0	0	0	0	0	0	0	0	0	0	0	0	0	0	0	0	0	0	0	0	0	0	0	0	0	0	0	0	0	0	0	0	0	0	0	0	0	0	0	0	0	0
hsa-mir-3914-1	0	1	0	0	0	0	0	0	0	0	1	0	0	0	0	0	0	0	0	0	0	0	0	0	0	0	0	0	0	1	0	0	0	0	0	0	0	0	1	0	0	0	0	0	0	0	0	0	0
hsa-mir-765	0	0	0	2	0	0	0	0	0	1	1	1	1	0	0	0	1	1	0	1	0	1	1	0	1	0	0	0	0	0	0	1	2	3	1	2	0	0	1	0	0	1	0	0	0	1	1	4	0
hsa-mir-548a-2	0	0	0	0	0	0	0	0	0	0	0	0	0	0	0	0	0	0	0	0	0	0	0	0	0	0	0	0	0	0	0	0	0	0	0	0	0	0	0	0	0	0	0	0	0	0	0	0	0
hsa-mir-5006	0	0	0	1	0	2	1	0	0	0	0	0	0	0	0	0	0	0	0	0	0	2	0	0	0	0	0	0	0	0	0	0	0	0	0	1	1	0	0	0	0	0	0	0	0	0	1	0	0
hsa-mir-6165	0	0	0	0	0	0	0	0	0	0	0	0	0	0	0	0	0	0	0	0	0	0	0	0	0	0	0	0	0	0	0	0	0	0	0	0	0	0	0	0	0	0	0	0	0	0	0	0	0
hsa-mir-6882	0	0	0	0	1	3	0	1	0	2	1	0	0	0	1	0	1	0	0	0	1	0	0	0	0	1	0	0	0	0	0	0	0	0	0	0	0	0	1	2	1	1	0	1	0	0	1	0	0
hsa-let-7a-3	33496	66603	89774	80140	97944	115158	76552	141115	74196	41523	140451	164659	39713	39852	72582	40512	63335	15997	13422	16169	56889	36211	53717	10580	120278	39018	55892	33123	47713	29561	76659	50423	44620	77071	25397	91659	37080	53447	62699	12359	12464	52344	52784	66465	51329	91227	68968	12845	78512
hsa-mir-103a-2	13622	59942	46645	125421	51658	58334	31130	50039	45544	26319	21672	57320	23139	77271	37825	66665	48477	27113	23564	35923	58772	55084	82553	21768	55917	114892	92167	33741	72727	37236	97473	85240	42351	60272	33389	73423	52619	22506	47268	38475	23309	70779	60888	54527	87520	47956	91003	18608	55012
hsa-mir-378f	0	2	1	2	3	8	2	1	10	2	0	3	2	0	2	0	0	0	0	0	0	0	0	0	0	0	0	0	0	0	0	0	0	0	0	0	0	0	0	0	0	0	0	1	1	0	1	0	0
hsa-mir-5007	0	0	0	0	0	0	0	0	0	0	0	0	0	0	0	0	0	0	0	0	0	0	0	0	0	0	0	0	0	0	0	0	0	0	0	0	0	0	0	0	0	0	0	0	0	0	0	0	0
hsa-mir-432	16	149	60	523	112	105	136	33	778	35	96	31	38	74	79	11	23	28	5	8	59	61	18	7	18	114	27	17	35	14	7	136	24	10	34	30	30	48	172	1	7	73	102	42	342	42	1	13	32
hsa-mir-3189	0	0	2	1	0	0	0	4	0	0	0	0	0	0	0	1	0	0	0	0	0	1	0	0	0	0	1	0	0	0	0	1	0	0	0	0	0	0	0	0	0	0	0	0	0	0	0	0	0
hsa-mir-27a	6305	9433	19891	16002	18681	31414	12480	18620	24106	12437	5268	22564	13906	6170	13243	13541	10623	7849	11891	11308	15070	10736	36724	17153	8279	13007	15387	13536	10889	12758	24853	17194	10221	30510	12258	20546	17528	20722	20275	20392	6665	19917	24850	26055	19371	16502	27146	11518	12823
hsa-mir-542	516	770	673	2505	2071	1572	607	556	894	1375	368	553	410	221	489	2377	1412	700	315	660	10057	817	1704	390	675	1685	3236	1063	1810	624	2505	2365	527	1167	374	3094	1908	1650	2542	754	474	1392	2359	1683	2460	1607	2031	288	2119
hsa-mir-521-2	0	0	0	0	1	0	0	0	0	0	0	0	0	0	0	0	0	0	0	0	0	0	0	0	0	0	0	0	0	1	1	2	0	0	0	0	0	1	0	0	0	0	0	1	1	0	0	0	0
hsa-mir-4253	0	0	0	0	0	0	0	0	0	0	0	0	0	0	0	0	0	0	0	0	0	0	0	0	0	0	0	0	0	0	0	0	0	0	0	0	0	0	0	0	0	0	0	0	0	0	0	0	0
hsa-mir-7850	1	0	0	1	0	0	0	2	2	0	0	0	0	0	1	2	0	0	0	0	0	1	1	1	0	8	0	1	1	1	6	0	7	1	0	2	0	0	0	0	0	2	1	0	0	2	0	0	0
hsa-mir-410	54	240	187	767	344	463	422	147	4238	119	228	187	126	97	319	48	39	20	11	7	42	80	52	13	29	211	24	35	38	7	29	134	67	31	44	58	76	87	372	8	11	172	183	71	468	191	8	12	66
hsa-mir-4720	0	0	0	0	0	0	2	0	0	0	0	0	0	0	0	0	0	0	0	0	0	0	0	0	0	0	0	0	0	0	0	0	0	0	0	0	0	0	0	0	0	0	0	0	0	0	0	1	0
hsa-mir-4327	0	0	0	0	0	0	0	0	0	0	0	0	0	0	0	0	0	0	0	0	0	0	0	0	0	0	0	0	0	0	0	0	0	0	0	0	0	0	0	0	0	0	0	0	0	0	0	0	0
hsa-mir-539	5	163	12	424	20	43	46	22	1210	8	43	9	28	20	87	15	11	45	23	10	56	33	7	10	26	71	39	10	29	18	17	58	3	8	6	22	37	20	185	3	1	28	40	23	38	7	0	11	7
hsa-mir-521-1	0	0	0	1	1	1	0	0	2	0	1	0	0	0	0	0	0	0	0	2	0	0	2	0	1	1	0	0	0	0	0	3	0	2	0	1	0	0	1	0	0	0	1	1	1	2	0	0	0
hsa-mir-548aa-1	0	0	0	0	0	0	0	0	0	0	0	0	0	0	0	0	0	0	0	0	0	0	0	0	0	0	0	0	0	0	0	0	0	0	0	0	0	0	0	0	0	0	0	0	0	0	0	0	0
hsa-mir-6790	0	0	0	0	0	0	0	0	0	0	0	0	0	0	0	0	0	0	0	0	0	0	0	0	0	0	0	0	0	0	0	0	0	0	0	0	0	0	0	0	0	0	0	0	0	0	0	0	0
hsa-mir-3118-2	0	0	0	0	0	0	0	0	0	0	0	0	0	0	0	0	0	0	0	0	0	0	0	0	0	0	0	0	0	0	0	0	0	0	0	0	0	0	0	0	0	0	0	0	0	0	0	0	0
hsa-mir-6749	0	0	0	1	0	1	1	1	0	0	0	0	0	0	0	0	0	0	0	0	0	0	0	0	0	1	0	0	0	0	1	0	0	0	0	0	0	0	0	0	0	0	0	0	0	1	1	0	0
hsa-mir-4433a	0	2	2	1	0	0	0	0	2	0	1	0	2	0	0	0	1	0	0	1	0	1	1	1	0	0	0	0	0	0	0	0	0	0	0	0	0	0	0	2	0	0	0	0	0	0	0	0	1
hsa-mir-1248	2	18	3	40	42	6	3	5	4	4	1	5	1	15	5	9	1	5	8	3	5	15	37	6	3	13	24	9	8	7	34	29	4	0	2	14	4	8	15	6	1	11	3	3	8	2	18	7	5
hsa-mir-6720	4	25	6	17	5	34	24	5	46	4	2	14	6	10	6	88	32	3	2	8	8	45	17	4	3	2	28	0	7	4	67	22	22	5	9	17	11	32	16	3	4	39	20	14	61	3	16	37	38
hsa-mir-2052	0	0	0	0	0	0	0	0	0	0	0	0	0	0	0	0	0	0	0	0	0	0	0	0	0	0	0	0	0	0	0	0	0	0	0	0	0	0	0	0	0	0	0	0	0	0	0	0	0
hsa-mir-145	426	14850	4389	13287	3743	8196	5190	6377	8812	2392	11688	4140	6139	6424	4357	2688	3480	3773	2789	2790	17005	2230	2370	2725	6790	5624	5737	2326	4099	5385	1853	10981	3995	1774	2929	6624	8202	3339	10865	1178	1006	2307	9263	8578	6406	2391	2758	2436	2833
hsa-mir-6724-1	0	0	0	0	0	0	0	0	0	0	0	0	0	0	0	0	0	0	0	0	0	0	0	0	0	0	0	0	0	0	0	0	0	0	0	0	0	0	0	0	0	0	0	0	0	0	0	0	0
hsa-mir-8062	0	0	0	0	0	0	0	0	0	0	0	0	0	0	0	0	0	0	0	0	0	0	0	0	0	0	0	0	0	0	0	0	0	0	0	0	0	0	0	0	0	0	0	0	0	0	0	0	0
hsa-mir-767	1	34	6	2	3	15	7	0	3	0	0	6	3	11	4	512	421	2	2	0	450	1	1198	0	3	6	4	0	0	23	3586	38	283	1	267	5	7	2	446	95	0	4	191	1	458	1	143	248	257
hsa-mir-5693	0	0	0	0	0	0	0	0	1	0	0	0	0	0	0	0	0	0	0	0	0	0	0	0	0	1	0	0	0	0	0	0	0	0	0	2	0	0	0	0	0	1	0	0	0	0	0	0	0
hsa-mir-6860	0	0	0	0	0	0	2	0	0	0	0	0	0	0	0	4	0	0	0	0	0	0	0	0	0	1	0	1	0	0	0	0	0	0	0	0	0	0	0	0	0	5	1	0	0	1	1	0	0
hsa-mir-1284	0	0	1	1	1	1	2	2	4	1	1	2	1	0	1	0	4	3	2	2	3	2	0	0	1	1	3	3	1	0	0	2	1	0	0	1	0	0	2	0	0	2	1	2	1	1	1	1	0
hsa-mir-495	8	336	63	433	54	107	79	55	1526	68	169	37	47	128	144	21	19	38	16	9	61	31	20	11	20	97	46	19	31	10	16	136	13	17	19	31	27	20	98	3	12	52	100	37	98	32	3	8	28
hsa-mir-3120	0	0	0	1	0	0	0	0	0	0	0	0	0	0	0	0	0	0	0	0	0	0	0	0	0	0	2	0	0	0	0	0	0	0	0	0	0	0	0	0	0	0	0	0	0	0	0	0	0
hsa-mir-124-2	0	1	1	0	0	1	0	0	1	0	0	0	1	0	1	0	1	0	1	0	0	0	2	0	0	0	0	0	0	0	0	0	0	0	0	0	0	0	0	0	0	0	0	0	0	0	0	0	0
hsa-mir-1183	0	0	0	0	0	0	0	0	0	0	0	0	0	0	0	0	0	0	0	0	0	0	0	0	0	0	0	0	0	0	0	0	0	0	0	0	0	0	0	0	0	0	0	0	0	0	0	0	0
hsa-mir-1296	7	74	10	73	16	42	8	15	49	18	29	19	29	8	17	21	13	6	59	4	100	86	73	20	6	41	27	8	18	33	25	55	32	8	30	19	55	33	38	10	6	6	38	44	30	10	9	17	38
hsa-mir-619	0	0	0	0	0	0	0	0	0	0	0	0	0	0	0	0	0	0	0	0	0	0	0	0	0	0	0	0	0	0	0	0	0	0	0	0	0	0	0	0	0	0	0	0	0	0	0	0	0
hsa-mir-23c	0	0	1	0	0	1	9	1	1	0	0	2	2	0	0	0	1	0	1	0	0	0	1	0	6	4	0	2	0	0	1	0	6	0	0	2	2	1	1	0	1	0	1	2	0	0	4	0	0
hsa-mir-3130-2	5	5	15	16	6	15	12	15	11	12	20	30	4	0	18	3	7	3	1	1	4	3	9	3	15	0	2	12	4	1	2	5	26	31	4	13	4	10	35	0	9	10	4	19	10	18	47	13	12
hsa-mir-4654	0	0	0	0	0	0	0	0	0	0	0	0	0	0	0	1	0	0	0	0	0	0	0	0	0	0	0	0	0	0	1	0	0	0	0	0	0	0	2	0	0	0	0	0	0	0	0	0	0
hsa-mir-4646	0	0	0	0	0	0	0	0	0	0	0	0	0	0	0	0	0	0	0	0	0	1	1	0	0	0	1	1	0	0	1	0	0	0	0	0	0	1	0	0	1	0	0	0	1	0	0	0	1
hsa-mir-4699	0	0	1	8	0	0	1	0	2	0	3	0	2	0	0	0	0	0	0	0	0	1	0	0	0	0	0	0	0	0	0	1	0	0	0	0	0	0	0	1	0	1	0	0	1	0	0	0	0
hsa-mir-513a-2	0	0	0	0	0	0	0	0	0	1	0	0	0	1	0	0	0	0	0	1	0	0	0	0	3	0	0	1	0	0	0	0	0	0	0	0	0	1	0	0	0	0	1	0	0	0	1	0	0
hsa-mir-518d	0	0	0	0	0	0	0	0	0	0	0	0	0	0	0	0	0	0	0	0	0	0	0	0	0	0	1	0	0	0	0	0	0	0	0	0	0	0	0	1	0	0	0	0	0	0	0	0	0
hsa-mir-4308	0	0	0	0	0	0	0	0	0	0	0	0	0	0	0	0	0	0	0	0	0	0	0	0	0	0	0	0	0	0	0	0	0	0	0	0	0	0	0	0	0	0	0	0	0	0	0	0	0
hsa-mir-3917	0	1	3	2	8	10	7	3	7	7	8	6	6	1	5	15	12	1	9	3	4	28	7	1	6	6	7	26	2	2	2	5	8	5	5	4	9	4	19	3	1	13	5	8	7	11	19	4	5
hsa-mir-378j	0	0	0	0	0	0	0	0	0	0	0	0	0	0	0	0	0	0	0	0	0	0	0	0	0	0	0	0	0	0	0	0	0	0	0	0	0	0	0	0	0	0	0	0	0	0	0	0	0
hsa-mir-4696	0	0	0	0	0	0	0	0	0	0	0	0	0	0	0	0	0	0	0	0	0	0	0	0	0	0	0	0	0	0	0	0	0	0	0	0	0	0	0	0	0	0	0	0	0	0	0	0	0
hsa-mir-3605	0	2	2	6	2	2	3	6	5	5	3	3	3	2	3	7	3	2	3	1	15	14	5	3	6	13	9	7	9	2	5	4	5	4	2	1	4	3	12	3	2	4	10	6	13	2	10	7	7
hsa-mir-4763	0	1	0	0	0	0	0	0	0	0	1	1	0	0	0	1	0	1	1	0	1	0	0	0	2	0	2	0	0	2	2	2	0	0	0	0	0	0	1	0	0	1	0	1	4	0	0	2	0
hsa-mir-211	0	0	100	3	0	0	7	2	0	38	0	19	2	43	10	0	0	0	0	0	0	0	0	0	0	3	0	0	0	2	0	0	0	0	0	0	0	0	0	1	0	0	8	0	0	0	0	1	0
hsa-mir-512-2	0	2	0	3	7	1	0	1	7	1	2	1	0	0	0	6	1	7	4	7	1	0	0	1	1	1	5	3	1	0	8	33	3	3	3	4	2	3	12	0	0	7	3	3	2	3	0	0	0
hsa-mir-555	0	0	0	0	0	0	0	0	0	0	0	0	0	0	0	0	0	0	0	0	0	0	0	0	0	0	0	0	0	0	0	0	0	0	0	0	0	0	0	0	0	0	0	0	0	1	0	0	0
hsa-mir-2861	0	0	0	0	0	0	0	0	0	0	0	0	0	0	0	0	0	0	0	0	0	0	0	0	0	0	0	0	0	0	0	0	0	0	0	0	0	0	0	0	0	0	0	0	0	0	0	0	0
hsa-mir-548a-1	0	0	0	0	0	0	0	0	0	0	0	0	0	0	0	0	0	0	0	0	0	0	0	0	0	0	0	0	0	0	0	0	0	0	0	0	0	0	0	0	0	0	0	0	0	0	0	0	0
hsa-mir-6767	0	0	0	0	0	0	0	0	0	0	0	0	0	0	0	0	0	0	0	0	0	0	0	0	0	0	0	0	0	0	0	0	0	0	1	0	0	1	1	0	0	0	0	0	0	0	0	0	0
hsa-mir-548ag-1	0	0	0	1	0	0	0	1	0	0	0	0	0	0	0	0	0	0	0	0	0	0	0	0	0	0	0	0	0	0	0	0	0	0	0	0	0	0	0	0	0	0	0	0	0	0	0	0	0
hsa-mir-548o	1	0	4	2	1	2	1	1	0	2	1	7	3	1	0	9	1	3	0	0	0	0	3	2	2	2	0	1	1	0	4	1	2	2	0	1	0	0	4	0	2	1	1	5	2	0	9	0	1
hsa-mir-1244-4	0	0	0	0	0	0	0	0	0	0	0	0	0	0	0	0	0	0	0	0	0	0	0	0	0	0	0	0	0	0	0	0	0	0	0	0	0	0	0	0	0	0	0	0	0	0	0	0	0
hsa-mir-3173	0	3	2	1	0	1	1	4	4	1	3	0	2	0	0	1	2	2	2	1	3	3	3	1	2	3	4	0	2	4	8	13	2	1	1	1	1	0	4	2	1	2	0	5	1	1	4	3	0
hsa-mir-346	0	0	0	2	1	0	0	0	0	0	0	1	0	0	0	0	0	0	0	0	5	0	1	1	0	0	2	0	0	3	0	0	0	0	0	0	0	0	0	0	1	0	1	1	1	0	0	2	1
hsa-mir-338	387	8941	2841	11798	1573	2494	3328	2658	11955	1915	6096	2131	1474	10351	3825	936	991	1788	1141	1769	1766	4197	3810	1819	3989	3786	5293	2215	2260	1279	4407	3778	504	725	979	3031	544	719	1439	729	457	1628	2762	983	842	1430	1360	610	768
hsa-mir-4317	0	0	0	0	0	0	0	0	0	0	0	0	0	0	0	0	0	0	0	0	0	0	0	0	0	0	0	0	0	0	0	0	0	0	0	0	0	0	0	0	0	0	0	0	0	0	0	0	0
hsa-mir-3689c	0	0	0	0	0	0	0	0	0	0	0	0	0	0	0	0	0	0	0	0	0	0	0	0	0	0	0	0	0	0	0	0	0	0	0	0	0	0	0	0	0	0	0	0	0	0	0	0	0
hsa-mir-4682	0	0	0	0	0	0	0	0	0	0	0	0	0	0	0	0	0	0	1	0	0	0	0	0	0	0	0	0	0	0	0	0	0	0	0	0	0	0	0	0	0	0	0	0	0	0	0	0	0
hsa-mir-599	1	0	0	1	0	3	0	0	0	6	0	1	0	0	1	0	0	0	0	0	0	0	0	0	0	0	0	0	0	0	0	1	1	0	0	0	0	1	0	0	0	2	1	1	0	1	0	0	0
hsa-mir-5687	0	0	0	8	1	1	2	0	1	1	0	1	0	1	1	1	1	2	0	1	3	0	1	1	0	1	0	1	1	2	3	0	0	1	0	2	1	1	0	1	0	1	2	2	0	0	0	1	0
hsa-mir-892c	0	0	0	1	0	0	0	0	0	0	0	0	0	0	0	0	0	0	0	0	0	0	0	0	0	0	0	0	0	0	0	0	0	0	0	0	0	0	0	2	0	0	0	0	0	0	0	0	0
hsa-mir-6728	1	0	0	0	0	0	1	0	0	1	0	0	1	0	0	3	1	0	2	1	2	2	1	0	0	0	2	0	0	1	1	3	2	3	1	0	0	0	0	1	1	1	2	1	7	1	2	1	2
hsa-mir-6735	0	1	1	0	1	1	0	0	0	0	0	0	0	2	0	0	0	0	1	1	3	0	1	0	0	0	0	0	3	0	2	0	1	1	0	4	1	0	1	0	0	1	0	0	2	0	1	0	1
hsa-mir-5196	0	0	0	0	0	0	0	0	0	0	0	0	0	0	0	0	0	0	0	0	0	0	0	0	0	0	0	0	0	0	0	0	0	0	0	0	0	0	0	0	0	0	0	0	0	0	1	0	0
hsa-mir-6759	0	0	0	0	0	0	0	0	0	0	0	0	0	0	0	0	0	0	0	0	0	0	0	0	0	0	0	0	0	0	0	0	0	0	0	0	0	0	0	0	0	0	0	0	0	0	0	0	0
hsa-mir-548c	0	0	0	0	0	0	0	0	0	0	0	0	0	0	0	0	0	0	0	0	0	0	0	0	0	0	0	0	0	0	0	0	0	0	0	0	0	0	0	0	0	0	0	0	0	0	0	0	0
hsa-mir-5003	0	0	2	3	3	0	1	0	0	8	1	2	1	2	3	4	1	2	1	2	1	3	0	2	2	1	3	1	1	1	3	1	1	3	1	3	1	1	4	0	1	3	2	3	2	1	2	1	1
hsa-mir-563	0	0	0	0	0	0	0	0	0	0	0	0	0	0	0	0	0	0	0	0	0	0	0	0	0	0	0	0	0	0	0	0	0	0	0	0	0	0	0	0	0	0	0	0	0	0	0	0	0
hsa-mir-6724-3	0	0	0	0	0	0	0	0	0	0	0	0	0	0	0	0	0	0	0	0	0	0	0	0	0	0	0	0	0	0	0	0	0	0	0	0	0	0	0	0	0	0	0	0	0	0	0	0	0
hsa-mir-4800	0	1	1	1	0	1	1	1	2	0	1	0	3	0	0	0	0	0	0	0	0	2	0	0	0	0	1	0	0	0	4	1	0	0	0	0	0	1	1	0	0	2	0	1	0	1	0	0	0
hsa-mir-3195	0	0	0	0	0	0	3	0	0	0	0	0	1	0	0	0	0	0	0	0	0	0	0	0	0	0	0	0	1	0	0	0	0	0	0	0	0	2	1	0	0	0	0	0	0	2	0	0	0
hsa-mir-6855	0	0	0	2	0	1	1	1	0	0	0	0	0	2	0	0	0	0	0	1	0	0	0	0	1	0	0	0	0	0	4	1	0	1	0	2	0	0	0	0	0	0	0	3	0	0	4	1	0
hsa-mir-4791	5	0	11	2	2	5	5	11	3	5	2	5	5	0	6	1	0	0	0	0	0	2	3	2	0	1	0	2	0	0	0	1	0	2	1	0	1	2	8	0	0	1	2	3	5	4	6	5	2
hsa-mir-506	0	3	7	3	0	3	3	1	0	2	0	8	0	2	2	0	1	0	0	0	1	2	2	0	0	1	0	0	0	1	0	1	0	2	0	0	1	1	0	0	0	0	12	0	0	0	1	0	0
hsa-mir-4707	2	0	1	1	0	1	0	1	1	0	0	0	0	0	0	0	0	0	0	2	1	2	1	0	1	0	1	2	0	0	11	0	1	1	2	3	0	2	6	0	1	0	2	4	2	0	5	0	0
hsa-mir-208a	1	10	0	35	2	6	19	0	14	0	0	0	2	1	5	0	0	8	0	0	0	0	0	2	0	4	0	3	1	0	0	0	0	1	0	1	1	2	6	0	0	0	0	0	1	2	0	0	0
hsa-mir-3064	0	0	0	4	1	1	1	2	0	1	1	0	0	1	1	4	2	1	0	1	3	0	1	2	3	1	4	0	4	0	2	4	1	1	2	3	2	0	2	1	3	2	5	2	4	4	2	0	1
hsa-mir-4736	0	0	0	0	0	2	0	0	0	0	1	0	1	0	0	0	0	0	0	0	0	0	0	0	0	1	0	1	0	1	0	0	1	2	0	1	0	0	0	0	0	1	1	2	0	1	32	0	0
hsa-mir-3622a	1	1	3	1	1	0	1	2	2	1	2	1	1	1	1	0	0	0	0	0	1	3	0	0	0	0	0	0	0	1	0	0	2	0	0	0	4	0	4	0	0	0	0	0	0	0	0	0	0
hsa-mir-4761	0	0	0	0	0	0	0	0	0	0	0	0	0	0	0	0	0	0	0	0	0	0	0	0	0	0	0	0	0	0	2	0	0	0	0	0	0	0	1	0	0	1	0	0	0	0	0	1	0
hsa-mir-6774	0	1	0	0	0	0	0	0	0	0	0	0	1	0	0	0	0	0	0	0	0	0	0	0	1	1	0	0	0	0	0	0	1	0	0	0	0	0	0	0	0	0	0	1	0	0	5	1	1
hsa-mir-3672	0	0	0	0	0	0	0	0	0	0	0	0	0	0	0	0	0	0	0	0	0	0	0	0	0	0	0	0	0	0	0	0	0	0	0	0	0	0	0	0	0	0	0	0	0	0	0	0	0
hsa-mir-136	76	678	392	2539	418	575	420	270	4383	153	733	328	392	353	1219	77	67	173	101	57	266	89	97	114	92	289	195	188	133	65	89	451	39	88	67	152	147	107	1235	38	19	208	439	208	270	195	15	99	82
hsa-mir-6862-2	0	0	1	0	0	0	0	0	0	0	0	0	0	0	0	0	0	0	0	0	1	0	0	0	0	0	0	0	0	0	0	0	0	0	0	0	0	0	0	0	0	1	0	0	0	0	0	0	0
hsa-mir-4287	0	0	0	0	0	0	0	0	0	0	0	0	0	0	0	0	0	0	0	0	0	0	0	0	0	0	0	0	0	0	0	0	0	0	0	0	0	0	0	0	0	0	0	0	0	0	0	0	0
hsa-mir-657	0	0	0	0	0	0	0	0	0	0	0	0	0	0	0	0	0	0	0	0	0	0	1	0	0	0	0	0	0	0	0	0	0	0	0	0	0	0	0	0	0	0	0	0	0	0	0	0	0
hsa-mir-187	14	70	33	58	108	48	56	94	93	42	166	13	50	28	48	65	35	104	33	363	45	135	510	281	54	574	449	11	271	397	95	76	154	356	54	99	64	113	230	425	134	49	16	142	21	209	325	38	204
hsa-mir-3155b	0	0	0	0	0	0	0	0	0	0	0	0	0	0	0	0	0	0	0	0	0	0	0	0	0	0	0	0	0	0	0	0	0	0	0	0	0	0	0	0	0	0	0	0	0	0	0	0	0
hsa-mir-5703	0	0	1	0	1	2	0	2	5	1	1	1	2	0	0	1	1	0	0	0	1	3	2	0	1	1	1	2	0	1	1	0	0	1	1	5	0	0	0	0	0	1	4	11	0	4	9	2	0
hsa-mir-889	63	161	130	480	267	308	334	150	1160	78	163	133	79	136	208	86	57	42	16	23	102	73	66	32	47	198	119	72	58	24	74	360	44	77	59	114	78	99	341	5	14	112	228	137	252	216	23	19	111
hsa-mir-1252	0	0	0	0	0	0	0	0	0	0	0	0	0	0	0	0	0	0	0	1	0	0	0	0	0	0	0	0	0	0	0	0	0	0	0	0	0	0	0	0	0	0	0	0	0	0	0	0	0
hsa-mir-644a	0	0	0	0	0	0	0	0	0	0	0	0	0	0	0	0	0	0	0	0	0	0	0	0	0	0	0	0	0	0	0	0	0	0	0	0	0	0	0	0	0	0	0	0	0	0	0	0	0
hsa-mir-5689	0	0	0	0	0	0	0	0	0	0	0	0	0	0	0	0	0	0	0	0	0	0	0	0	0	0	0	0	0	0	0	0	0	0	0	0	0	0	0	0	0	0	0	0	0	0	0	0	0
hsa-mir-4746	2	2	5	14	9	6	5	9	1	6	1	14	8	13	14	38	12	4	22	7	8	41	18	8	19	22	30	50	14	15	24	58	8	14	9	18	40	10	53	6	11	25	10	13	11	17	55	18	25
hsa-mir-4786	2	9	4	5	4	9	6	8	12	2	2	1	0	1	5	1	7	1	1	0	2	1	5	0	6	0	0	5	0	2	0	8	8	1	7	3	3	4	2	1	4	5	2	12	3	5	5	2	6
hsa-mir-5692b	0	0	0	0	0	0	0	0	0	0	0	0	0	0	0	0	0	0	0	0	0	0	0	0	0	0	0	0	0	0	0	0	0	0	0	0	0	0	0	0	0	0	0	0	0	0	0	0	0
hsa-mir-4767	0	0	0	0	0	0	0	0	0	0	0	0	0	0	0	0	0	0	0	0	0	0	0	0	0	0	0	0	0	0	0	0	1	1	0	0	0	1	0	0	0	1	0	1	0	0	0	0	0
hsa-mir-4999	10	3	7	19	3	13	11	19	3	4	0	10	6	5	7	0	3	5	0	4	1	0	4	1	3	6	8	15	3	0	13	1	1	4	2	7	5	10	8	1	0	1	7	8	4	21	62	1	0
hsa-mir-3074	1	5	4	25	7	12	10	13	14	6	17	8	14	14	7	20	19	19	5	11	26	36	23	4	18	18	18	38	14	15	43	22	8	18	6	12	17	3	31	11	2	11	22	17	9	22	30	15	5
hsa-mir-3115	2	0	0	0	0	0	0	0	0	0	0	0	0	0	0	1	0	0	0	0	0	0	1	0	0	1	1	0	0	0	0	0	0	0	0	0	1	0	0	0	0	0	0	0	0	0	0	0	0
hsa-mir-6807	0	1	0	0	0	2	3	1	0	2	2	0	2	0	2	0	0	0	0	0	1	0	1	0	0	0	1	0	1	0	1	0	0	2	0	1	1	0	0	5	0	2	0	0	3	0	1	2	1
hsa-mir-548d-1	0	2	1	2	0	1	0	0	0	1	0	0	0	0	0	2	0	0	0	3	0	0	2	1	2	1	0	0	0	0	1	4	0	1	0	0	1	0	2	0	0	0	3	0	0	0	1	1	0
hsa-mir-500b	3	34	14	65	19	19	14	31	18	15	9	18	9	36	20	19	10	35	50	25	54	22	18	14	16	59	53	36	36	48	35	110	19	16	19	49	16	6	33	24	7	14	41	34	14	15	36	7	22
hsa-mir-548h-2	0	0	0	0	0	0	0	0	0	0	0	0	0	0	0	0	0	0	0	0	0	0	0	0	0	0	0	0	0	0	0	0	0	0	0	0	0	0	0	0	0	0	0	0	0	0	0	0	0
hsa-mir-4487	0	0	0	0	0	1	0	0	0	0	0	0	1	0	1	0	0	0	0	0	0	0	0	2	1	3	0	0	0	0	0	0	0	1	0	0	0	2	3	0	0	1	0	0	0	1	0	0	0
hsa-mir-30c-2	216	3756	1019	6268	789	1803	1155	1580	3279	920	3034	925	890	2085	849	698	524	1817	1113	749	2284	1518	1385	654	1230	2161	1966	1508	1809	1052	1100	2114	363	391	661	1788	579	536	1367	685	203	634	912	776	604	487	642	323	429
hsa-mir-3665	0	0	0	0	0	0	0	0	0	0	0	0	0	0	0	0	0	0	0	0	0	0	0	0	0	0	0	0	0	0	0	0	0	0	0	0	0	0	0	0	0	0	0	0	0	0	0	0	0
hsa-mir-548t	0	0	1	0	0	0	1	1	0	2	2	0	1	0	0	0	0	0	0	0	0	0	1	0	0	0	0	0	0	0	1	0	0	1	0	2	0	2	0	0	1	3	2	1	0	0	2	1	0
hsa-mir-6511b-1	0	10	1	7	2	5	5	8	6	0	3	3	4	11	1	3	0	8	2	2	7	5	2	2	8	13	6	3	5	1	8	7	3	3	0	8	9	1	10	3	2	2	3	1	6	1	10	5	4
hsa-mir-5787	0	0	0	0	0	0	0	0	0	0	0	0	0	0	0	0	0	0	0	0	0	0	0	0	0	0	0	0	0	0	0	0	0	0	0	0	0	0	0	0	0	0	0	0	0	0	0	0	0
hsa-mir-548k	1	0	1	1	0	0	0	0	0	0	0	1	0	0	0	2	0	0	0	1	0	0	6	0	0	2	1	0	1	3	0	9	0	0	3	0	0	2	1	2	0	3	2	2	1	2	3	1	0
hsa-mir-373	0	0	0	2	0	0	1	2	1	0	0	0	0	0	0	0	0	0	2	0	1	1	0	0	2	0	0	0	0	0	0	1	0	0	0	0	0	0	1	0	0	0	6	0	0	0	0	0	0
hsa-mir-590	35	89	102	202	73	81	41	93	92	44	63	100	60	57	84	99	37	86	113	67	101	71	231	77	112	92	149	67	65	88	99	142	32	94	31	77	87	87	214	68	44	96	162	113	64	92	188	81	54
hsa-mir-6753	0	0	0	0	0	0	0	0	0	0	0	0	0	0	0	3	0	0	0	0	0	0	0	0	1	0	0	0	0	0	0	1	0	1	1	0	0	0	0	0	0	0	0	0	0	0	3	0	0
hsa-mir-512-1	0	0	1	5	2	1	0	0	4	0	1	2	0	0	0	9	2	5	0	5	4	2	3	1	3	4	6	2	3	1	9	28	4	1	1	6	2	3	16	2	0	3	1	2	1	1	0	0	0
hsa-mir-585	2	8	3	19	12	3	5	9	9	3	2	10	3	1	6	0	2	0	1	1	4	0	2	0	0	5	1	3	7	1	2	2	1	2	2	4	5	10	2	1	0	2	0	1	2	2	3	0	10
hsa-mir-4286	0	0	0	0	1	6	0	1	1	0	1	0	0	0	0	1	0	0	0	0	1	0	0	1	0	1	0	0	0	1	0	0	2	0	0	0	1	0	1	0	0	1	1	0	2	0	0	0	0
hsa-mir-668	0	0	0	3	0	0	0	0	0	1	0	0	0	1	0	0	0	0	0	0	0	0	1	0	0	1	1	1	1	0	0	1	0	0	0	1	0	1	2	0	1	0	1	0	2	0	0	0	1
hsa-mir-4505	1	1	0	0	1	0	0	0	0	0	0	0	1	0	0	1	0	0	0	0	0	0	0	0	0	0	0	0	0	0	0	0	0	0	1	0	0	0	4	0	0	0	0	0	0	0	2	0	0
hsa-mir-6070	0	0	0	0	0	0	0	0	0	0	0	0	0	0	0	0	0	0	0	0	0	0	0	0	0	0	0	0	0	0	0	0	0	0	0	0	0	0	0	0	0	0	0	0	0	0	0	0	0
hsa-mir-4789	0	0	0	0	0	0	1	0	0	0	0	0	0	0	0	0	0	0	0	0	0	0	0	0	0	0	0	0	0	0	0	0	0	0	0	0	0	0	4	0	0	0	0	0	0	0	0	0	0
hsa-mir-3193	2	0	6	0	1	5	1	2	2	2	0	1	3	1	3	1	1	1	0	5	0	8	1	1	1	2	0	3	0	3	11	4	2	5	6	2	0	3	10	0	1	3	4	1	2	6	0	2	4
hsa-mir-29b-1	725	1644	1050	2719	493	1575	858	4167	1465	895	1146	1005	846	1740	1815	695	383	1814	1667	1280	1146	673	1845	762	1626	1246	2904	2836	975	646	1317	4050	957	1337	351	1084	404	717	1887	759	325	599	2715	1121	343	3059	3663	421	204
hsa-mir-3972	0	0	0	0	0	0	0	0	0	0	0	0	0	0	0	0	0	0	0	0	0	0	0	0	0	0	0	0	0	0	0	0	0	0	0	0	0	0	0	0	0	0	0	0	0	0	0	0	0
hsa-mir-6892	1	3	4	18	2	9	10	16	20	13	6	11	7	6	4	14	7	7	2	3	18	6	6	2	10	10	36	5	3	6	10	13	14	7	7	3	4	8	14	2	5	1	6	17	39	10	4	3	16
hsa-mir-6798	0	1	1	1	0	1	2	0	1	2	0	1	0	0	0	2	1	1	0	1	0	2	1	0	0	0	1	1	1	1	1	2	2	1	0	0	0	2	5	1	0	2	1	0	3	0	2	3	1
hsa-mir-548ax	0	0	0	0	0	0	0	0	0	0	0	0	0	0	0	0	0	0	0	0	0	0	0	0	0	0	0	0	0	0	0	0	0	0	0	0	0	0	0	0	0	0	0	0	0	0	0	0	0
hsa-mir-1262	5	5	18	5	15	8	9	10	7	6	10	8	1	11	10	12	4	4	3	3	4	7	6	1	3	8	5	8	7	2	12	5	4	4	9	11	7	6	9	6	2	6	2	2	10	3	1	3	7
hsa-mir-6793	0	0	1	1	0	0	0	0	2	2	0	0	0	2	0	0	0	0	1	0	0	1	4	1	1	2	4	0	1	1	2	0	0	1	1	1	0	1	2	4	2	1	1	0	2	3	5	2	2
hsa-mir-1228	2	0	1	7	9	4	4	2	0	2	0	3	2	1	2	3	4	7	3	1	25	6	1	4	8	12	10	1	4	2	7	4	1	13	1	4	3	7	8	6	3	8	13	4	19	2	11	0	1
hsa-mir-4289	0	0	0	0	0	0	0	0	0	0	0	0	0	0	0	0	0	0	0	0	0	0	0	0	0	0	0	0	0	0	0	0	0	0	0	0	0	0	0	0	0	0	0	0	0	0	0	0	0
hsa-mir-6076	0	0	1	0	0	0	0	0	0	0	0	0	0	0	0	0	0	0	0	0	0	0	0	0	0	0	0	0	0	0	0	0	0	0	0	0	0	0	0	0	0	0	0	0	0	0	0	0	0
hsa-mir-4483	0	0	0	0	0	0	0	0	0	0	0	0	0	0	0	0	0	0	0	0	0	0	0	0	0	0	0	0	0	0	0	0	0	0	0	0	0	0	0	0	0	0	0	0	0	0	0	0	0
hsa-mir-4280	0	0	0	0	0	0	0	0	0	0	0	0	0	0	0	0	0	0	0	0	0	0	0	0	0	0	0	0	0	0	0	0	0	0	0	0	0	0	0	0	0	0	0	0	0	0	0	0	0
hsa-mir-4775	0	1	1	4	1	1	0	0	0	1	0	1	1	0	0	3	3	2	0	0	2	0	3	1	0	4	2	0	0	2	1	1	0	2	1	1	1	0	2	0	0	1	2	3	0	3	1	0	0
hsa-mir-3196	0	0	0	0	0	0	0	0	0	0	0	0	0	0	0	0	0	0	0	0	0	1	0	1	0	0	0	0	0	0	0	0	0	0	0	0	0	0	0	1	0	0	0	0	0	0	0	0	0
hsa-mir-3690-1	1	1	1	1	3	18	2	1	0	0	0	11	2	0	1	20	5	1	1	3	1	4	2	0	101	3	11	2	4	3	5	2	2	4	0	41	6	3	3	2	1	19	3	0	1	4	11	1	1
hsa-mir-602	0	0	0	0	0	0	0	0	0	0	0	0	0	0	0	0	0	0	0	0	0	0	0	0	0	0	0	0	0	0	0	0	0	0	0	0	0	0	0	0	0	0	0	0	0	0	0	0	0
hsa-mir-4743	0	0	0	0	0	0	0	0	1	0	0	0	0	0	0	0	0	0	0	0	1	0	0	0	3	0	0	0	0	1	0	2	0	1	0	0	0	0	0	0	0	1	0	0	0	0	2	0	0
hsa-mir-4779	0	0	0	0	0	0	0	1	0	0	0	0	1	0	0	0	0	0	0	0	0	0	0	0	0	0	0	0	0	0	0	0	0	0	0	0	0	0	0	0	1	0	0	1	0	0	0	0	0
hsa-mir-16-2	505	1073	1155	3006	783	2297	582	1248	1019	1377	427	1038	1002	1183	862	1589	1052	1001	1290	1057	828	1841	2169	1224	1788	1144	3439	1834	1149	866	1071	1718	758	994	632	781	836	1359	2612	635	998	1023	964	1463	1014	1440	3596	749	554
hsa-mir-135b	32	28	81	84	128	31	57	367	106	72	64	64	13	116	30	393	57	191	360	221	80	311	451	196	74	410	409	320	297	182	245	641	49	138	171	148	276	160	359	180	155	210	329	100	223	102	127	19	51
hsa-mir-494	1	19	9	52	9	17	15	3	38	12	3	2	7	14	5	10	6	12	12	3	16	25	4	4	4	16	18	3	9	5	3	86	4	7	9	9	11	13	20	0	3	11	20	30	28	10	0	1	3
hsa-mir-6872	0	0	0	0	0	0	0	0	0	0	0	0	0	0	0	0	0	0	0	0	0	0	0	0	0	0	0	0	0	0	0	0	0	0	0	0	0	0	0	0	0	2	0	0	0	0	0	0	0
hsa-mir-664a	42	200	69	402	78	201	99	253	244	80	244	90	82	225	98	69	66	118	85	72	659	156	121	47	94	224	135	151	224	92	150	353	135	34	47	196	127	53	126	63	28	93	105	172	101	94	87	11	43
hsa-mir-3613	40	38	68	141	57	88	21	54	74	84	19	73	47	34	34	78	55	50	128	51	72	82	168	74	65	65	127	51	35	95	60	101	13	60	21	57	48	45	77	43	41	57	111	124	86	46	84	13	13
hsa-mir-4679-1	0	0	0	0	0	0	0	1	0	0	0	0	0	0	0	0	0	0	0	0	0	0	0	0	2	0	0	0	0	0	0	0	0	1	0	0	0	0	0	0	0	0	0	0	0	0	0	0	0
hsa-mir-190a	12	14	26	97	15	93	21	46	76	33	111	29	24	36	16	24	5	13	15	6	61	3	8	20	20	20	24	3	29	6	12	44	7	25	7	16	21	20	18	11	10	9	14	21	14	16	8	4	21
hsa-mir-4465	0	0	0	0	0	0	0	0	0	0	0	0	0	0	0	0	0	0	0	0	0	0	0	0	0	0	0	0	0	0	0	0	0	0	0	0	0	0	0	0	0	0	0	0	0	0	0	0	0
hsa-mir-34c	24	56	134	180	121	44	31	17373	94	127	20	51	20	74	18	261	84	47	63	140	186	122	482	63	123	50	699	160	177	23	73	127	85	139	83	130	63	79	220	191	106	130	147	143	144	111	1358	38	28
hsa-mir-7152	0	0	0	0	0	1	1	0	1	2	1	0	0	0	0	0	0	0	1	0	1	0	0	0	0	0	1	1	0	0	0	1	1	0	1	0	0	1	1	0	0	0	0	0	0	0	6	0	0
hsa-mir-342	178	1131	409	1385	347	770	208	545	280	303	222	519	336	652	856	855	414	1133	951	847	1289	642	1065	324	1405	1759	2625	1224	1297	612	986	4195	1294	610	135	756	426	252	1860	343	334	532	993	1386	692	1281	2251	208	233
hsa-mir-378c	22	619	220	669	85	922	494	222	2165	107	89	229	266	32	269	24	20	31	10	12	13	93	19	4	44	41	14	59	38	15	68	37	48	61	30	31	48	99	89	10	17	126	65	38	49	75	237	9	39
hsa-mir-3201	0	0	0	0	0	0	0	0	0	0	0	0	0	0	0	0	0	0	0	0	0	0	0	0	0	0	0	0	0	0	0	0	0	0	0	0	0	0	0	0	0	0	0	0	0	0	0	0	0
hsa-mir-3146	0	0	0	0	0	1	1	0	0	0	0	0	1	0	0	0	1	0	0	0	0	1	1	0	0	1	0	1	0	0	1	0	0	0	0	0	0	0	1	0	0	0	1	0	0	0	0	0	0
hsa-mir-4420	0	0	0	0	0	0	0	0	0	0	0	0	0	0	0	0	0	0	0	0	0	0	0	0	0	1	0	0	0	0	0	0	0	0	0	0	0	0	1	0	0	0	0	0	0	0	0	0	0
hsa-mir-4295	0	0	0	0	0	0	0	0	0	0	0	0	0	0	0	0	0	0	0	0	0	0	0	0	0	0	0	0	0	0	0	0	0	0	0	0	0	0	0	0	0	0	0	0	0	0	0	0	0
hsa-mir-361	868	2302	1964	4047	1894	2433	1959	3313	3056	1327	1432	2418	1391	1901	1927	2554	1718	1240	848	1812	3297	1982	1953	768	1910	3449	2934	2330	2681	1530	4173	2883	2819	2179	953	3006	1147	1439	3665	1652	682	1371	2251	2637	1894	2491	7558	742	1895
hsa-mir-4738	0	3	2	0	1	1	0	0	2	0	1	0	1	0	0	0	0	0	2	0	0	2	0	0	1	2	0	4	0	0	2	1	1	0	0	0	5	1	3	0	0	1	0	1	0	0	7	1	0
hsa-mir-4511	0	0	0	0	0	2	0	1	0	0	0	0	0	1	1	0	0	0	0	0	1	0	1	0	0	0	0	0	0	1	0	1	0	1	1	0	1	0	0	0	0	1	0	0	0	0	1	0	0
hsa-mir-603	0	0	0	0	0	0	0	0	0	0	0	0	0	1	0	0	0	0	0	0	0	0	0	0	0	0	0	0	0	0	0	0	0	0	0	0	0	0	0	0	0	0	1	0	0	0	0	0	0
hsa-mir-7978	0	0	0	0	0	0	0	0	0	0	0	1	0	0	0	0	0	0	0	0	0	0	0	0	0	0	0	0	0	0	0	0	0	0	0	0	0	0	0	0	0	0	0	0	0	0	0	1	0
hsa-mir-6850	0	0	0	0	0	0	0	0	0	0	0	0	0	0	0	1	1	0	0	0	0	0	0	0	1	0	1	0	0	0	2	0	0	2	1	0	0	1	0	0	0	8	1	0	0	0	0	0	0
hsa-mir-3929	0	0	0	0	0	0	0	0	0	0	0	0	0	0	0	2	0	0	0	0	0	0	0	0	0	0	0	0	1	0	0	0	0	0	0	0	0	0	0	0	0	1	0	0	0	0	0	0	1
hsa-mir-3918	0	0	0	1	2	0	1	1	0	1	0	0	0	0	0	0	0	0	0	0	0	0	1	0	0	0	0	0	0	0	0	0	0	0	1	0	0	1	1	0	1	0	0	0	1	2	0	0	0
hsa-mir-615	0	0	0	1	0	0	0	0	1	0	0	0	0	0	0	11	1	7	8	1	50	7	6	2	11	3	21	1	10	2	26	9	6	9	16	2	27	19	1	2	1	17	50	15	18	6	13	58	10
hsa-mir-4684	0	0	0	0	0	0	0	0	0	0	0	1	0	0	0	1	1	0	0	0	0	0	0	0	0	0	1	0	0	0	0	0	0	1	0	0	0	0	1	0	1	0	0	1	0	0	0	0	1
hsa-mir-802	0	0	0	0	0	0	0	0	0	0	0	0	0	0	0	0	0	0	0	0	0	1	0	0	0	0	0	0	0	0	0	0	0	0	0	0	0	0	0	0	0	0	0	0	0	0	0	0	0
hsa-mir-4756	0	0	0	0	0	0	0	1	0	0	0	0	0	0	0	0	0	0	0	0	0	0	0	0	0	0	0	0	0	0	0	0	0	0	0	0	0	0	2	0	0	1	0	0	0	0	0	0	0
hsa-mir-520c	0	0	0	4	1	0	0	0	1	0	0	1	0	0	0	3	0	1	3	6	0	1	0	4	0	2	5	1	0	0	0	13	1	0	1	1	0	0	0	0	2	0	1	0	1	3	0	0	0
hsa-mir-1245b	0	1	0	0	0	0	0	0	0	1	0	1	0	0	0	1	0	0	0	0	0	0	0	2	2	0	0	0	0	1	0	0	0	0	1	0	0	0	2	0	0	0	0	0	0	0	1	0	0
hsa-mir-5696	2	0	2	1	3	1	2	5	4	4	2	2	6	2	2	1	0	1	1	0	0	3	3	1	1	2	0	0	1	1	0	1	0	1	0	0	1	1	5	1	0	2	2	0	0	2	7	2	1
hsa-mir-7975	0	0	0	0	0	0	0	0	0	0	0	0	0	0	0	0	0	0	0	0	0	0	0	0	0	0	0	0	0	0	0	0	0	0	0	0	0	0	0	0	0	0	0	0	0	0	0	0	0
hsa-mir-8075	0	0	0	0	0	0	0	0	0	0	0	0	0	0	0	0	0	0	0	0	0	0	0	0	0	0	0	0	0	0	0	0	0	0	0	0	0	0	0	0	0	0	0	0	0	0	0	0	0
hsa-mir-4729	0	0	0	0	0	3	2	0	0	0	0	0	0	0	0	1	0	0	0	0	0	0	0	0	0	0	0	0	0	0	0	0	0	0	0	0	0	0	0	0	0	0	0	0	1	0	0	0	0
hsa-mir-6773	0	1	0	0	0	0	0	0	1	0	0	0	0	0	0	2	0	0	0	1	1	0	0	0	0	0	0	0	0	1	0	0	0	0	0	0	0	0	0	0	0	0	0	0	0	0	0	0	1
hsa-mir-4636	1	2	0	2	0	1	1	5	3	0	0	6	3	1	1	1	1	1	2	1	10	0	1	1	1	2	2	1	5	8	4	2	0	0	0	6	1	1	5	1	0	0	3	0	1	0	1	0	2
hsa-mir-5096	0	0	0	0	0	0	0	0	0	0	0	0	0	0	0	0	0	0	0	0	0	0	0	0	0	0	0	0	0	0	0	0	0	0	0	0	0	0	0	0	0	0	0	0	0	0	0	0	0
hsa-mir-935	0	20	5	17	5	18	8	14	43	1	13	5	12	3	13	5	2	3	2	7	6	4	2	2	2	5	0	3	6	3	21	23	2	2	2	3	6	3	7	0	0	84	317	4	4	0	5	29	5
hsa-mir-940	6	2	14	5	13	4	3	4	5	20	2	14	12	6	14	35	5	6	12	6	8	13	18	11	14	20	10	9	3	16	24	21	16	8	17	10	22	21	45	10	10	14	14	18	35	10	21	44	23
hsa-mir-1199	0	0	0	0	0	0	0	0	0	0	0	0	0	0	0	0	0	0	0	0	0	0	0	0	0	0	0	0	0	0	0	0	0	0	0	0	0	0	0	0	0	0	0	0	0	1	0	0	0
hsa-mir-944	262	311	694	415	660	614	192	267	431	412	21	832	368	279	521	4954	1300	333	1127	244	50	1308	2607	308	575	1035	1214	403	599	692	2711	4736	365	1092	1020	1055	742	255	864	1163	1011	263	922	417	1197	650	679	164	1989
hsa-mir-7109	0	0	0	0	0	0	0	0	0	0	0	0	0	0	0	0	0	0	0	0	1	0	0	0	0	0	0	0	0	0	0	0	0	0	0	0	0	0	0	0	0	0	0	0	1	0	0	0	0
hsa-mir-4638	0	1	2	1	3	1	0	0	1	0	4	0	1	1	2	2	0	3	1	4	1	0	2	3	8	2	9	0	3	5	3	0	2	5	0	4	0	1	10	2	0	1	6	0	1	0	12	6	5
hsa-mir-7111	0	0	0	0	0	0	0	0	2	0	0	0	0	0	0	0	0	0	1	0	0	1	0	1	0	0	0	0	0	0	1	0	1	2	0	0	0	0	0	0	0	0	1	0	1	0	1	0	0
hsa-mir-3921	0	0	0	0	0	0	0	0	0	0	0	0	0	0	0	0	0	0	0	0	0	0	0	0	0	0	0	0	0	0	0	0	0	0	0	0	0	0	0	0	0	0	0	0	0	0	0	0	0
hsa-mir-320d-1	0	2	5	0	0	2	1	1	2	0	0	1	2	0	1	5	1	0	0	2	4	2	0	0	0	1	1	4	1	2	1	2	2	0	1	0	0	1	2	1	0	1	1	3	1	0	0	1	0
hsa-mir-3960	0	0	0	0	0	0	0	0	0	0	0	0	0	0	0	0	0	0	0	0	0	0	0	0	0	0	0	0	0	0	0	1	0	0	0	0	0	0	0	0	0	0	0	0	0	0	0	0	0
hsa-mir-422a	0	0	0	0	0	0	0	0	0	0	0	0	0	0	0	0	0	0	0	0	0	0	0	0	0	0	0	0	0	0	0	0	0	0	0	0	0	0	0	0	0	0	0	0	0	0	0	0	0
hsa-let-7b	45579	52786	111595	91786	121000	120446	142194	130536	98333	81081	167132	159222	76164	46903	83388	83142	110875	35486	25656	25498	113282	37579	98294	23388	122219	81277	89873	56098	83581	73792	175679	75065	81014	91438	64947	127874	65155	73696	145610	17552	23654	46964	60690	97668	152194	107374	77985	21743	137040
hsa-mir-6742	0	0	0	0	1	0	0	1	1	0	0	0	1	1	1	2	0	0	0	0	0	0	0	1	0	2	1	0	0	0	2	0	0	0	0	0	0	0	0	1	0	1	0	0	1	1	0	1	0
hsa-mir-4438	0	0	1	0	0	2	0	0	0	0	0	0	0	0	0	0	0	0	0	0	0	0	0	0	0	0	0	0	0	0	0	0	0	0	0	0	0	0	0	0	0	0	0	0	0	0	0	0	0
hsa-mir-548ao	0	0	0	0	0	0	0	0	1	0	0	2	0	0	0	0	0	0	0	0	0	0	3	0	1	0	0	0	0	0	0	0	0	0	0	0	0	0	0	0	0	0	0	0	0	0	0	0	0
hsa-mir-4419a	0	0	0	0	0	0	0	0	0	0	0	0	0	0	0	0	0	0	0	0	0	0	0	0	0	0	0	0	0	0	0	0	0	0	0	0	0	0	0	0	0	0	0	0	0	0	0	0	0
hsa-mir-4647	0	0	1	0	0	0	0	1	0	0	1	0	0	1	0	0	0	0	0	0	0	0	0	0	0	0	0	0	0	0	2	0	0	1	0	0	0	1	0	1	0	0	0	0	1	0	0	0	0
hsa-mir-4251	0	0	0	0	0	0	0	0	0	0	0	0	0	0	0	0	0	0	0	0	0	0	0	0	0	0	0	0	0	0	0	0	0	0	0	0	0	0	0	0	0	0	0	0	0	0	0	0	0
hsa-mir-4476	0	1	0	0	0	0	0	0	1	0	0	0	0	0	0	1	0	0	0	0	0	0	0	0	0	0	0	0	0	0	0	0	0	0	0	0	0	0	0	0	0	0	0	0	0	0	3	0	1
hsa-mir-5582	0	2	0	1	1	1	0	0	0	1	0	0	0	1	0	3	0	0	2	0	2	0	1	3	0	0	3	2	0	3	0	0	0	1	0	0	1	0	0	1	0	1	2	0	1	0	4	1	0
hsa-mir-548x-2	0	0	0	0	0	0	0	0	0	0	0	0	0	0	0	0	0	0	0	0	0	0	0	0	0	0	0	0	0	0	0	0	0	0	0	0	0	0	0	0	0	0	0	0	0	0	0	0	0
hsa-mir-1257	0	0	0	0	0	0	0	0	0	0	0	1	0	0	0	2	0	0	0	0	0	0	0	0	0	0	0	0	0	0	0	0	0	0	0	0	0	2	0	0	0	0	0	0	0	2	0	0	0
hsa-mir-3670-3	0	0	0	0	0	0	0	0	0	0	0	0	0	0	0	0	0	0	0	0	0	0	0	0	0	0	0	0	0	0	0	0	0	0	0	0	0	0	0	0	0	0	0	0	0	0	0	0	0
hsa-mir-3177	0	0	0	1	0	0	0	0	0	0	0	0	0	0	1	0	0	0	0	1	0	0	0	0	0	0	1	0	1	0	6	0	8	0	0	1	0	0	0	0	0	0	0	0	1	0	1	0	4
hsa-mir-593	0	0	0	0	0	0	0	0	0	0	0	0	0	0	0	0	0	0	0	0	0	0	0	0	0	0	0	0	0	0	0	0	0	0	0	0	0	0	0	0	0	0	0	0	0	0	0	0	0
hsa-mir-6752	0	0	0	0	0	0	0	0	0	0	0	0	0	0	2	0	0	0	0	0	1	0	0	0	0	0	0	0	0	0	0	0	0	0	0	0	0	0	0	0	0	0	0	0	0	0	0	0	0
hsa-mir-1255b-1	0	0	0	0	0	0	0	0	0	0	0	0	0	0	0	0	0	0	0	0	0	0	0	0	0	0	0	0	0	0	0	0	0	0	0	0	0	0	0	0	0	0	0	0	0	0	0	0	0
hsa-mir-378b	1	0	0	0	0	2	2	0	1	0	1	0	1	0	2	0	0	0	0	0	0	0	0	0	0	0	0	1	0	0	0	0	0	0	0	0	1	0	0	0	0	0	1	0	1	0	2	0	0
hsa-mir-3170	0	2	1	3	1	0	1	0	0	1	7	0	1	1	1	8	1	1	4	3	8	6	4	2	0	4	0	7	4	1	3	4	1	0	2	1	5	1	10	0	0	3	5	2	3	1	0	4	3
hsa-mir-101-2	22227	44913	96797	115814	44818	116585	109167	130280	175565	56137	79057	92597	74490	26177	79122	8045	10824	8797	4255	7418	8014	18041	22077	6311	11063	23108	9863	33919	6197	6691	18627	28518	10404	20396	7907	21333	11522	23965	73666	21165	4944	26105	20428	32501	16399	57166	134401	12838	12351
hsa-mir-3909	0	2	3	2	3	5	11	2	3	0	3	4	3	1	5	3	0	1	1	1	3	6	2	3	0	6	1	4	2	4	5	6	3	1	2	2	4	1	4	1	2	4	2	7	2	4	3	2	2
hsa-mir-548ah	0	0	0	0	0	0	0	0	0	0	0	0	0	0	0	0	0	0	0	0	0	0	0	0	0	0	0	0	0	0	0	0	0	0	0	0	0	0	0	0	0	0	0	0	0	0	0	0	0
hsa-mir-3923	1	0	0	1	2	0	1	0	2	0	0	0	0	0	0	0	0	0	0	0	0	0	2	0	0	0	0	0	1	0	0	6	0	0	0	0	0	0	0	0	0	1	0	1	0	0	0	0	1
hsa-mir-29c	24419	20343	31581	44440	11010	42312	42639	106764	62808	32930	59129	26383	24529	14394	17752	2766	5021	5073	4833	4302	1362	5867	11401	2570	4245	5074	4864	22923	2138	1801	6270	23363	16053	14359	2865	6457	3208	13911	20090	1738	4503	5391	9367	13797	3475	60786	39830	3178	3110
hsa-mir-3179-1	0	0	0	0	0	0	0	0	0	0	0	0	0	0	0	0	0	0	0	0	0	0	0	0	0	0	0	0	0	0	0	0	0	0	0	0	0	0	0	0	0	0	0	0	0	0	0	0	0
hsa-mir-4714	0	0	0	3	0	0	1	1	0	0	0	1	1	0	0	1	0	0	1	2	0	0	2	0	0	0	0	1	1	0	6	1	1	0	5	2	0	0	11	3	0	1	0	1	0	0	2	2	0
hsa-mir-559	0	0	0	0	0	0	0	0	0	0	0	0	0	0	0	0	0	0	0	0	0	0	0	0	0	0	0	0	0	0	0	2	0	0	0	0	0	0	0	0	0	1	0	0	1	0	0	0	1
hsa-mir-194-2	89	370	270	878	242	498	268	532	491	205	524	404	208	449	435	217	220	169	47	135	184	255	341	178	382	927	275	604	290	75	452	388	166	363	92	494	192	78	528	76	86	232	401	245	107	383	1214	214	251
hsa-mir-449b	0	0	0	0	0	0	0	179	0	0	0	0	0	0	0	0	0	0	0	0	0	0	0	0	0	0	1	0	0	0	0	0	1	0	0	0	0	0	0	0	0	0	3	0	0	0	0	0	0
hsa-mir-6838	0	0	0	0	0	1	1	0	0	1	0	0	0	0	0	0	0	0	0	0	0	0	0	0	0	0	1	0	0	0	0	1	0	1	0	0	1	0	0	0	0	0	0	2	0	0	0	0	0
hsa-mir-296	7	14	36	29	23	34	13	28	62	32	50	22	35	6	8	2	8	20	4	4	18	15	13	1	5	4	24	1	2	5	8	15	8	6	7	3	37	13	90	0	2	27	44	14	16	10	20	263	1
hsa-mir-877	0	0	2	3	5	4	1	7	0	3	3	10	2	4	1	27	4	13	11	7	20	3	12	4	20	7	36	1	7	13	22	12	9	20	9	6	3	12	11	15	3	12	20	10	31	5	11	4	16
hsa-mir-6510	118	88	333	74	154	150	215	465	7	182	33	522	240	132	350	15	11	24	5	8	0	21	38	4	55	55	14	251	15	8	150	3	10	19	7	42	45	7	493	64	12	10	55	29	164	3	2455	148	15
hsa-mir-6516	1	3	1	5	1	3	5	0	3	4	0	2	0	2	0	1	3	1	1	2	4	0	2	1	4	2	2	1	2	1	9	1	1	1	0	3	0	2	1	2	0	0	3	3	1	8	5	0	0
hsa-mir-548ab	0	0	0	0	0	0	0	0	0	0	0	0	0	0	0	0	0	0	0	0	0	0	0	0	0	0	0	0	0	0	0	0	0	0	0	0	0	0	0	0	0	0	0	0	0	0	0	0	0
hsa-mir-525	1	2	1	4	6	6	0	3	6	3	1	3	0	0	0	0	1	1	2	4	2	0	0	0	1	2	3	0	0	0	2	25	2	3	2	12	3	0	23	1	0	5	0	1	4	0	0	1	1
hsa-mir-5583-2	0	0	0	1	0	0	0	0	0	0	0	0	0	0	0	0	0	0	0	0	0	0	0	0	0	0	0	0	0	0	0	0	0	0	0	0	0	0	0	0	0	0	0	0	0	0	0	0	1
hsa-mir-1279	0	0	0	0	0	0	0	0	0	0	0	0	0	0	0	0	0	0	0	0	0	0	0	0	0	0	0	0	0	0	0	0	0	0	0	0	0	0	0	0	0	0	0	0	0	0	0	0	0
hsa-mir-6841	0	0	0	0	0	0	0	0	0	0	0	0	0	0	0	0	0	0	1	0	0	0	0	0	0	0	0	0	0	0	0	0	0	0	0	1	0	0	0	0	0	0	0	0	0	0	0	0	0
hsa-mir-6827	0	1	1	1	1	1	0	0	1	0	0	0	0	0	0	0	1	0	0	0	3	0	0	0	0	0	1	0	0	0	0	0	0	0	0	0	0	0	0	0	1	0	0	0	0	0	0	0	0
hsa-let-7g	1394	2847	3389	4111	2960	5190	1718	5584	3538	1630	4828	6519	1674	1865	2867	1720	1546	1642	1180	1300	2110	1882	1929	1170	7293	1651	2968	2063	1484	1320	1644	3480	1917	2695	776	1931	1602	2112	4054	895	1042	1961	2928	3529	1542	4776	5004	929	1812
hsa-mir-6811	0	0	0	0	0	0	0	0	0	0	0	0	0	0	0	0	0	0	0	0	0	0	0	0	0	1	0	0	0	0	0	0	0	0	0	0	0	0	0	0	0	0	0	0	0	0	0	0	0
hsa-mir-378h	0	0	0	0	0	0	0	0	0	0	0	0	0	0	0	0	0	0	0	0	0	0	0	0	0	0	0	0	0	0	0	0	0	0	0	0	0	0	0	0	0	0	0	0	0	0	0	0	0
hsa-mir-3145	0	0	0	1	0	0	0	0	0	0	0	0	0	0	0	0	0	0	0	0	1	1	1	0	0	0	0	0	0	1	1	0	0	0	0	0	0	0	0	1	0	0	0	1	0	0	0	0	0
hsa-mir-1304	2	5	10	6	8	8	8	4	6	8	1	5	5	1	3	9	16	0	2	1	93	11	8	6	10	2	1	0	2	7	5	5	17	10	7	0	12	5	1	8	6	7	95	9	16	5	2	2	11
hsa-mir-2682	0	0	0	0	0	0	0	0	0	0	0	0	0	0	1	0	1	0	0	0	0	0	0	0	0	0	0	0	0	0	9	0	1	0	0	0	0	0	2	0	0	0	0	0	1	0	0	0	0
hsa-mir-4771-1	0	0	0	0	0	0	0	0	1	0	0	1	0	0	0	0	0	0	0	0	0	0	0	0	0	0	0	0	0	0	0	0	0	0	0	0	0	0	0	0	0	0	0	0	0	0	0	0	0
hsa-mir-6822	0	0	0	1	0	0	0	1	0	0	0	0	0	0	0	0	0	0	0	0	0	0	0	0	0	0	0	0	0	0	0	0	0	0	0	0	1	0	2	0	0	0	0	0	0	0	0	0	0
hsa-mir-6786	0	0	0	0	0	0	0	0	0	0	0	0	0	0	0	0	0	0	0	0	0	0	0	0	0	0	1	0	0	0	0	2	0	0	0	0	0	0	0	0	0	1	0	0	0	0	0	0	0
hsa-mir-500a	210	2393	636	3028	717	820	586	730	1153	606	386	835	535	1704	778	695	638	1250	1111	933	2798	1010	1517	542	994	2549	1400	1826	1588	1314	1647	3133	400	439	492	2758	866	326	1685	1045	348	757	1049	836	696	551	927	307	1358
hsa-mir-6794	0	0	0	0	0	0	0	0	0	0	0	0	0	0	0	0	0	0	0	0	0	0	0	0	0	0	0	0	0	0	0	0	0	0	0	0	1	0	0	0	0	1	0	0	0	0	0	0	0
hsa-mir-4675	0	0	0	0	0	1	0	0	0	0	0	0	0	0	0	0	0	0	0	0	1	0	0	0	0	0	0	0	0	0	0	0	0	0	0	0	2	0	0	0	0	0	0	0	0	0	0	0	0
hsa-mir-4706	0	0	0	0	0	0	0	0	0	0	0	0	0	0	0	1	0	0	0	0	0	0	0	0	0	0	0	0	0	0	1	1	0	0	0	0	0	0	0	0	0	0	0	0	0	0	1	0	0
hsa-mir-8069-1	0	0	0	0	0	0	0	0	0	0	0	0	0	0	0	0	0	0	0	0	0	0	0	0	0	0	0	0	0	0	0	0	0	0	0	0	0	0	0	0	0	0	0	0	0	0	0	0	0
hsa-mir-548i-4	0	0	0	0	0	0	0	0	0	0	0	0	0	0	0	0	0	0	0	0	0	0	0	0	0	0	0	0	0	0	0	0	0	0	0	0	0	0	0	0	0	0	0	0	0	0	0	0	0
hsa-mir-6511b-2	1	7	1	8	4	2	2	5	3	2	5	6	5	8	5	5	1	1	2	2	14	9	3	1	4	11	1	3	3	3	4	5	4	2	2	7	2	1	10	7	0	3	4	6	11	2	5	6	3
hsa-mir-589	69	188	175	252	138	257	164	323	266	151	213	276	154	158	228	315	188	153	164	197	585	354	621	125	296	289	545	281	311	193	1224	395	221	314	275	358	206	242	642	102	78	211	378	384	291	340	738	174	272
hsa-mir-1272	0	0	0	0	0	0	0	0	0	0	0	0	0	0	0	0	0	0	0	0	0	0	0	0	0	0	0	0	0	0	0	0	0	0	0	0	0	0	0	0	0	0	0	0	0	0	0	0	0
hsa-mir-5091	0	0	1	2	1	4	2	2	8	8	7	4	3	0	0	1	1	1	0	1	0	11	0	0	2	1	0	2	1	1	1	2	3	1	0	5	5	0	2	1	1	3	3	7	2	5	19	0	2
hsa-mir-4478	0	0	0	0	0	0	0	0	0	0	0	0	0	0	0	0	0	0	0	0	0	0	0	0	0	0	0	0	0	0	0	0	0	0	1	0	0	0	0	0	0	0	0	0	0	0	0	0	0
hsa-mir-6802	0	2	2	1	0	5	1	4	2	1	0	1	0	0	2	1	1	0	1	2	1	0	3	0	0	2	0	2	0	0	1	3	2	0	0	0	1	2	0	1	0	1	1	0	4	0	2	1	0
hsa-mir-2277	0	2	0	7	4	1	0	2	1	0	2	2	1	2	4	4	2	1	1	2	8	6	6	2	6	5	15	5	3	4	10	4	2	3	0	3	2	1	20	3	0	5	3	5	2	1	17	16	0
hsa-mir-3153	0	0	0	0	0	0	0	0	0	0	0	0	0	0	0	0	0	0	0	0	0	0	0	0	0	0	0	0	0	0	0	0	0	0	0	0	0	0	0	0	0	0	0	0	0	0	0	0	0
hsa-mir-1266	3	25	6	24	7	24	28	97	39	18	49	13	11	14	5	121	10	5	8	1	2	40	20	2	7	7	5	14	5	3	12	23	3	4	66	7	5	3	50	2	5	16	4	4	8	7	16	16	3
hsa-mir-6080	0	0	0	0	0	0	0	0	0	0	0	0	0	0	0	0	0	0	0	0	0	0	0	0	0	0	0	0	0	0	0	0	0	0	0	0	0	0	0	0	0	0	0	0	0	0	0	0	0
hsa-mir-5004	0	0	0	0	0	0	0	0	0	0	0	0	0	0	0	0	0	0	0	0	0	0	0	0	0	0	0	0	0	0	0	0	0	0	0	0	0	0	0	0	0	0	0	0	0	0	0	0	0
hsa-mir-6089-2	0	0	0	0	0	0	0	0	0	0	0	0	0	0	0	0	0	0	0	0	0	0	0	0	0	0	0	0	0	0	0	0	0	0	0	0	0	0	0	0	0	0	0	0	0	0	0	0	0
hsa-mir-3648-2	0	0	0	0	0	0	0	0	0	0	0	0	0	0	0	0	0	0	0	0	0	0	0	0	0	0	0	0	0	0	0	0	0	0	0	0	0	0	0	0	0	0	0	0	0	0	0	0	0
hsa-mir-18b	1	1	4	13	0	7	0	2	2	6	1	1	0	2	2	6	0	1	0	0	1	3	2	0	0	3	0	3	2	1	2	2	2	7	2	0	1	9	5	0	0	7	3	4	8	2	19	5	3
hsa-mir-1253	0	0	0	0	0	0	0	0	0	0	0	0	0	0	0	0	0	0	0	0	0	0	0	0	0	0	0	0	0	0	0	0	0	0	0	0	0	0	0	0	0	0	0	0	0	0	0	0	0
hsa-mir-744	48	69	224	102	219	222	130	219	152	113	108	226	144	75	184	133	110	67	84	73	290	120	379	89	151	369	186	85	100	222	374	100	385	213	208	178	198	170	465	339	49	170	299	170	309	112	344	415	412
hsa-mir-598	36	81	112	116	87	110	80	207	209	94	206	196	103	87	113	34	47	34	68	23	51	73	124	36	95	51	46	135	42	26	32	144	26	39	15	62	61	45	174	23	28	401	158	116	108	90	643	44	29
hsa-mir-548ak	0	0	0	0	0	0	0	0	0	0	0	0	0	0	0	0	0	0	0	1	0	0	0	0	0	0	0	0	0	0	0	0	0	0	0	0	0	0	0	0	0	0	0	0	0	0	0	0	0
hsa-mir-550b-2	0	0	0	0	0	0	0	0	0	0	0	0	0	0	0	0	0	0	0	0	0	0	0	0	0	0	0	0	0	0	0	0	0	0	0	0	0	0	0	0	0	0	0	0	0	0	0	0	0
hsa-mir-1587	0	0	0	0	0	0	0	0	0	0	0	0	0	0	0	0	0	0	0	0	0	0	0	0	0	0	0	0	0	0	0	0	0	0	0	0	0	0	0	0	0	0	0	0	0	0	0	0	0
hsa-mir-6784	0	0	0	0	0	0	0	0	0	0	0	0	0	0	0	2	0	0	0	0	1	0	0	0	0	1	0	0	0	0	0	0	0	0	1	0	0	0	0	0	0	0	1	0	0	0	0	0	1
hsa-mir-9500	0	0	0	0	0	0	0	0	0	0	0	0	0	0	0	0	0	0	0	0	0	0	0	0	0	0	0	0	0	0	0	0	0	0	0	0	0	0	0	0	0	0	0	0	0	0	0	0	0
hsa-mir-3692	0	0	0	0	0	0	0	0	0	0	0	0	0	0	0	0	0	0	0	0	0	0	0	0	0	0	0	0	0	0	0	0	0	0	0	0	0	0	0	0	0	0	0	0	0	1	1	0	0
hsa-mir-548h-3	0	0	0	0	0	0	0	0	0	0	0	0	0	0	0	0	0	0	0	0	0	0	0	0	0	0	0	0	0	0	0	0	0	0	0	0	0	0	0	0	0	0	0	0	0	0	0	0	0
hsa-mir-8071-2	0	0	0	0	0	0	0	0	0	0	0	0	0	0	0	0	0	0	0	0	0	0	0	0	0	0	0	0	0	0	0	0	0	0	0	0	0	0	0	0	0	0	0	0	0	0	0	0	0
hsa-mir-1302-5	0	0	0	0	0	0	0	0	0	0	0	0	0	0	0	0	0	0	0	0	0	0	0	0	0	0	0	0	0	0	0	0	0	0	0	0	0	0	0	0	0	0	0	0	0	0	0	0	0
hsa-mir-6883	0	3	0	0	1	0	0	0	0	1	0	0	0	1	0	0	0	1	0	0	0	0	0	0	0	1	0	1	0	0	0	0	0	0	0	0	0	0	0	0	0	0	1	0	2	0	0	0	0
hsa-mir-1203	0	0	0	0	0	0	0	0	0	0	0	0	0	0	0	0	0	0	0	0	0	0	0	0	0	0	0	0	0	0	0	0	0	0	0	0	0	0	0	0	0	0	0	0	0	0	0	0	0
hsa-mir-4533	0	0	0	1	0	0	0	0	0	0	0	0	0	0	0	0	0	0	0	0	2	0	0	0	1	0	1	0	2	0	0	0	0	0	0	0	0	0	0	0	0	0	1	0	1	0	1	0	0
hsa-mir-548f-4	0	0	0	0	0	0	0	0	0	0	0	0	0	0	0	0	0	0	0	0	0	0	0	0	0	0	0	0	0	0	0	0	0	0	0	0	0	0	0	0	0	0	0	1	0	0	0	0	0
hsa-mir-636	0	0	0	3	0	0	0	0	0	0	0	2	0	1	2	2	0	0	4	1	2	1	0	4	1	1	3	1	1	2	2	1	2	3	2	0	3	0	0	4	0	0	3	0	3	1	1	1	2
hsa-mir-611	0	0	0	0	0	0	0	0	0	0	0	0	0	0	0	0	0	0	0	0	0	1	0	0	0	0	0	0	0	0	0	0	1	0	0	0	0	0	0	0	0	0	1	0	0	0	0	0	0
hsa-mir-181c	101	232	406	610	267	487	491	636	694	197	507	441	173	127	482	274	194	113	60	133	480	115	778	73	436	534	254	495	182	102	506	353	376	315	92	541	470	186	746	66	56	231	634	545	206	884	1811	279	403
hsa-mir-194-1	82	320	284	775	227	430	215	465	484	195	516	372	215	387	401	201	170	114	36	113	142	235	220	131	333	767	188	579	211	54	381	266	204	304	76	365	196	66	534	42	88	180	357	206	106	392	1118	190	227
hsa-mir-1179	0	1	0	3	1	1	0	0	1	0	0	1	0	0	2	0	0	1	0	0	2	3	0	0	2	1	1	0	3	1	1	2	0	0	0	0	0	1	0	0	1	2	1	2	0	0	1	0	0
hsa-mir-5095	0	0	0	0	0	0	0	0	0	0	0	0	0	0	0	0	0	0	0	0	0	0	0	0	0	0	0	0	0	0	0	0	0	0	0	0	0	0	0	0	0	0	0	0	0	0	0	0	0
hsa-mir-95	11	171	90	377	74	239	112	23	391	20	8	83	85	51	85	47	42	107	38	7	5	157	13	39	21	69	13	24	52	18	12	69	27	24	71	60	59	96	64	19	5	181	143	42	53	29	4	6	12
hsa-mir-30b	310	3788	2141	8782	1089	4087	1326	3350	9976	1542	2012	1648	1893	2043	1670	1087	601	1968	1277	1008	993	2810	2855	959	923	1327	1974	1960	1701	1414	941	3858	449	824	455	1249	1353	1191	2441	968	542	1081	1101	2040	938	645	1616	722	453
hsa-mir-4797	0	0	4	1	2	0	0	4	3	3	4	1	0	2	4	2	3	0	2	2	1	5	4	0	2	2	6	4	2	0	9	1	0	2	3	1	2	1	11	1	0	4	0	2	0	2	7	15	5
hsa-mir-4475	0	0	0	0	0	0	0	0	0	0	0	0	0	0	0	0	0	0	0	0	0	0	0	0	0	0	0	0	0	0	0	0	0	0	0	0	0	0	0	0	0	0	0	0	0	0	0	0	0
hsa-mir-2467	0	0	0	0	0	0	0	0	0	0	0	0	0	0	0	0	0	0	0	0	1	0	0	0	0	0	1	0	0	0	0	0	0	0	0	0	1	0	0	0	0	0	0	0	0	0	1	0	0
hsa-mir-1322	0	0	0	0	0	0	0	0	0	0	0	0	0	0	0	0	0	0	0	0	0	0	0	0	0	0	0	0	0	0	0	0	0	0	0	0	0	0	0	0	0	0	0	0	0	0	2	1	0
hsa-mir-3128	0	0	0	0	0	0	0	0	0	0	0	0	0	0	1	1	0	0	1	0	0	0	0	0	0	0	0	0	0	0	1	1	0	0	0	0	1	0	0	0	0	0	1	0	0	0	0	0	0
hsa-mir-3152	0	0	0	0	0	0	0	4	2	0	0	0	0	0	0	0	0	0	1	1	3	0	0	0	0	0	0	1	1	0	1	0	0	1	0	0	0	0	0	0	0	0	1	0	1	0	0	0	1
hsa-mir-4452	0	0	0	0	0	0	0	0	0	0	0	0	0	0	0	0	0	0	0	0	0	0	0	0	0	0	0	0	0	0	0	0	0	0	0	0	0	0	1	0	0	0	0	0	0	0	0	0	0
hsa-mir-371a	0	0	0	0	1	0	0	0	2	0	0	0	0	0	0	1	0	0	0	0	0	0	0	0	1	0	0	1	0	0	0	0	0	0	0	1	0	0	1	0	0	0	0	0	0	0	0	0	0
[truncated: 95 more columns]
